# Supplementary material for: Systems pharmacology-based optimization of Ma Xing Shi Gan components for the enhanced treatment of chick health issues caused by infectious bronchitis virus
Source: Front Cell Infect Microbiol. 2025 Aug 7;15:1585293. doi: 10.3389/fcimb.2025.1585293 (PMC12367666; doi:10.3389/fcimb.2025.1585293)
Supplement: Supplementary file 1 [file Table1.xlsx]

## Sheet: Sheet2
primer sequences
Genename	Upstream and downstream primer				Product length	Annealing temperature/℃
aktl	Forword-5'-CTCCCGCAGCCATAAGTAGC-3'				120bp	60
	Reverse-5'-CAGGCTGGTGGATCAGTCAA-3'
β-actin	Forword-5’-TGTTGACAATGGCTCCGGTA-3’				109bp	60
	Reverse-5'-AACCATCACACCCTGATGTCTG-3'
BCL2	Forword-5'-TACCAGAGGGACTTCGC-3'				107bp	60
	Reverse-5'-TTGACCCCATCACGGA-3'
CASP3	Forword-5'-CTGAAGGCTCCTGGTTTA-3'				104bp	60
	Reverse-5'-TGCCACTCTGCGATTTAC-3'
