# Supplementary material for: Systems pharmacology-based optimization of Ma Xing Shi Gan components for the enhanced treatment of chick health issues caused by infectious bronchitis virus
Source: Front Cell Infect Microbiol. 2025 Aug 7;15:1585293. doi: 10.3389/fcimb.2025.1585293 (PMC12367666; doi:10.3389/fcimb.2025.1585293)
Supplement: Supplementary file 2 [file Table2.xlsx]

## Sheet: matching result
ID	RT	M/Z	Type	Fill%	代谢物名称	comment	correlation	S/N	p值	Fold change
1484	2.25889	206.045	[M+H]+	1	XANTHURENIC ACID		-0.988378	214.471	-1	37.968
2648	3.7419	288.172	[M+H]+	0.333333	w/o MS2:Zolmitriptan (Zomig)		1	3.59614	-1	2.18739
2647	4.18358	288.171	[M+H]+	0.333333	w/o MS2:Zolmitriptan		0.820104	2.1874	-1	137413
3114	13.5965	323.185	[M+H]+	1	w/o MS2:Zeranol		-0.315479	6.40888	-1	1.53416
5807	0.80135	576.21	[M+H]+	0.666667	w/o MS2:Zafirlukast (Accolate)		-0.98724	125.018	-1	72.2519
2540	0.824242	281.07	[M+2H]2+	0.666667	w/o MS2:Yangonin		0.996204	34.3888	-1	5.99027
5122	0.8287	502.175	[M+H]+	0.666667	w/o MS2:XL-184 free base (Cabozantinib)		-0.694827	40.5992	-1	4537956
2003	0.668533	243.996	[M+H]+	1	w/o MS2:Xanthurenic Acid		-0.959653	394.228	-1	4.23341
1366	5.6079	197.081	[M+H]+	0.666667	w/o MS2:Xanthoxylin		-0.88401	18.7068	-1	6.58809
1751	0.834167	225.015	[M+H]+	0.666667	w/o MS2:Xanthotoxol		-0.86744	14.885	-1	3441019
1437	0.66875	202.038	[M+H]+	0.666667	w/o MS2:Xanthopterin		-0.983169	59.7976	-1	2.18154
3772	0.861683	377.155	[M+H]+	0.666667	w/o MS2:xanthohumol		0.989039	8.46807	-1	897820
6076	8.32458	607.104	[M+H]+	0.333333	w/o MS2:Xanthoepocin_130120		0.998753	3024.24	-1	276335
833	1.25228	153.04	[M+H]+	0.333333	w/o MS2:Xanthine; CE0; LRFVTYWOQMYALW-UHFFFAOYSA-N		-0.772684	17.4777	-1	3395253
832	1.16212	153.04	[M+H]+	0.333333	w/o MS2:Xanthine; CE0; LRFVTYWOQMYALW-UHFFFAOYSA-N		0.944882	41.7537	-1	11.5802
4653	8.15532	455.35	[M+H]+	0.666667	w/o MS2:Wilforlide A		-0.990274	74.1288	-1	25.6002
4598	19.2263	451.355	[M+H]+	1	w/o MS2:vitamin K1		0.45416	117.975	-1	1.12726
105	0.802183	88.0397	[M+H]+	0.333333	w/o MS2:Vinyl Carbamate		-0.985584	35.5138	-1	1.88443
3460	6.95208	351.2	[M+H]+	0.333333	w/o MS2:Vinpocetine		0.998753	18.2308	-1	664290
3462	7.19082	351.201	[M+H]+	0.333333	w/o MS2:Vinpocetine		0.998753	20.4781	-1	746177
3459	6.75778	351.199	[M+2H]2+	0.333333	w/o MS2:Vinpocetine		0.998753	98.6103	-1	3593135
3461	7.30567	351.201	[M+H]+	0.333333	w/o MS2:Vinpocetine		0.998753	9.61767	-1	403401
7274	6.81492	801.386	[M+H]+	0.333333	w/o MS2:Vinorelbine		0.998753	40.9665	-1	2519288
7668	0.790408	961.33	[M+H]+	0.666667	w/o MS2:VINCRISTINE SULFATE		-0.650162	33.0479	-1	2859675
4703	14.8368	460.165	[M+H]+	1	w/o MS2:Villol		-0.214717	5.20128	-1	1.2452
7070	8.60975	757.123	[M+H]+	0.333333	w/o MS2:Verticillin D_130016		0.998753	1.77723	-1	178803
5779	8.03753	572.356	[M+H]+	0.333333	w/o MS2:Veratrosine		0.998885	767.676	-1	1161.06
5778	7.89955	572.356	[M+H]+	0.333333	w/o MS2:Veratrosine		0.997488	95.9159	-1	5540492
4381	5.51551	432.278	[M+H]+	1	w/o MS2:veratramine		0.998787	838.303	-1	301.327
4382	6.75778	432.279	[M+H]+	0.333333	w/o MS2:veratramine		0.998753	6.6438	-1	640140
4379	5.18312	432.278	[M+H]+	0.333333	w/o MS2:veratramine		0.99942	4.57538	-1	426725
4380	6.59722	432.278	[M+H]+	0.333333	w/o MS2:veratramine		0.998753	6.51214	-1	607356
3981	6.66603	395.174	[M+2H]2+	0.333333	w/o MS2:Veraguensin		0.998753	29.1298	-1	1249939
2511	5.52235	278.21	[M+H]+	0.666667	w/o MS2:Venlafaxine		-0.457888	1901.47	-1	311940400
1755	1.26377	225.06	[M+H]+	0.333333	w/o MS2:vasicinone		-0.368701	14.4301	-1	1.67539
1342	0.795575	195.065	[M+H]+	0.666667	w/o MS2:Vanillin acetate; PlaSMA ID-601		0.420467	4.97378	-1	1.885
1087	0.718858	175.044	[M+H]+	0.666667	w/o MS2:Vanillin		-0.968505	16.7402	-1	4180064
1647	1.55697	217.154	[M+H]+	0.666667	w/o MS2:Valylvaline; PlaSMA ID-809		0.063631	13.7525	-1	1389545
1016	1.01542	169.035	[M+H]+	0.333333	w/o MS2:Uric acid; CE0; LEHOTFFKMJEONL-UHFFFAOYSA-N		0.904791	18.1496	-1	7.84735
1284	0.811083	191.066	[M+H]+	0.333333	w/o MS2:Ureidoglutaric acid		-0.167726	33.1666	-1	4.38542
346	1.0496	113.035	[M+H]+	0.333333	w/o MS2:Uracil; CE10; ISAKRJDGNUQOIC-UHFFFAOYSA-N		-0.569661	28.5266	-1	3.63855
345	1.16068	113.035	[M+H]+	0.666667	w/o MS2:Uracil; CE0; ISAKRJDGNUQOIC-UHFFFAOYSA-N		0.0342562	30.2664	-1	10.426
3176	4.25152	328.231	[M+H]+	0.333333	w/o MS2:UR-144 N(4-hydroxypentyl)		0.998944	57.2253	-1	11282390
1432	0.861367	201.123	[M+H]+	0.666667	w/o MS2:Unknown (carbon number 9); PlaSMA ID-659		0.972646	9.14624	-1	3.70591
1434	1.15925	201.123	[M+H]+	0.333333	w/o MS2:Unknown (carbon number 9); PlaSMA ID-659		-0.625426	21.2179	-1	2.33125
1433	2.40773	201.123	[M+H]+	0.333333	w/o MS2:Unknown (carbon number 9); PlaSMA ID-659		0.967981	3.54204	-1	27.0698
1404	7.25427	199.111	[M+H]+	0.666667	w/o MS2:Unknown (carbon number 9); PlaSMA ID-647		-0.97841	32.8333	-1	5720879
1358	0.940025	196.06	[M+H]+	0.666667	w/o MS2:Unknown (carbon number 9); PlaSMA ID-618		-0.999197	16.361	-1	14.3396
1328	0.802183	194.044	[M+H]+	0.333333	w/o MS2:Unknown (carbon number 9); PlaSMA ID-593		0.297138	15.2404	-1	2.37163
1100	23.4691	176.143	[M+H]+	0.333333	w/o MS2:Unknown (carbon number 9); PlaSMA ID-429		0.928839	3.99655	-1	1.84636
1036	14.611	171.101	[M+H]+	1	w/o MS2:Unknown (carbon number 9); PlaSMA ID-398		0.805819	13.006	-1	1.15426
1004	1.16212	167.117	[M+H]+	0.333333	w/o MS2:Unknown (carbon number 9); PlaSMA ID-368		-0.976982	4.03753	-1	1.03665
979	1.16131	165.054	[M+H]+	1	w/o MS2:Unknown (carbon number 9); PlaSMA ID-333		-0.447031	59.0646	-1	3.35658
951	4.48697	163.039	[M+H]+	0.333333	w/o MS2:Unknown (carbon number 9); PlaSMA ID-305		-0.490305	348.67	-1	122.609
934	1.16257	162.058	[M+H]+	0.333333	w/o MS2:Unknown (carbon number 9); PlaSMA ID-300		-0.555044	79.4705	-1	99.3346
862	5.49256	155.106	[M+H]+	1	w/o MS2:Unknown (carbon number 9); PlaSMA ID-264		0.986591	7.5857	-1	1.51518
1476	0.829717	205.118	[M+H]+	0.666667	w/o MS2:Unknown (carbon number 8); PlaSMA ID-690		0.24799	27.216	-1	1.59238
433	4.09953	119.049	[M+H]+	0.333333	w/o MS2:Unknown (carbon number 8); PlaSMA ID-53		-0.46941	50.8536	-1	8693052
432	1.16068	119.049	[M+H]+	0.666667	w/o MS2:Unknown (carbon number 8); PlaSMA ID-53		-0.536792	34.5358	-1	3.86071
431	13.5243	119.049	[M+H]+	1	w/o MS2:Unknown (carbon number 8); PlaSMA ID-53		-0.999212	5.55259	-1	1.26961
434	5.17342	119.049	[M+H]+	0.333333	w/o MS2:Unknown (carbon number 8); PlaSMA ID-53		-0.497378	34.8651	-1	130.635
1017	0.668533	169.046	[M+H]+	1	w/o MS2:Unknown (carbon number 8); PlaSMA ID-376		-0.981422	82.5497	-1	2.13584
890	0.867472	158.117	[M+H]+	1	w/o MS2:Unknown (carbon number 8); PlaSMA ID-283		-0.501936	34.1452	-1	22.2177
811	0.832967	151.039	[M+H]+	0.333333	w/o MS2:Unknown (carbon number 8); PlaSMA ID-223		-0.808594	17.951	-1	16.1114
810	0.668533	151.035	[M+H]+	1	w/o MS2:Unknown (carbon number 8); PlaSMA ID-221		-0.98099	1257.9	-1	2.31791
701	0.723267	142.123	[M+H]+	0.333333	w/o MS2:Unknown (carbon number 8); PlaSMA ID-162		-0.404299	16.8124	-1	21.0175
702	7.10011	142.123	[M+H]+	1	w/o MS2:Unknown (carbon number 8); PlaSMA ID-162		0.967399	21.168	-1	1.92571
1562	0.797978	211.071	[M+H]+	1	w/o MS2:Unknown (carbon number 7); PlaSMA ID-756		0.334182	232.767	-1	2.55841
470	5.04697	123.044	[M+H]+	0.666667	w/o MS2:Unknown (carbon number 7); PlaSMA ID-63		-0.999901	8.14203	-1	3.00043
469	1.16131	123.044	[M+H]+	1	w/o MS2:Unknown (carbon number 7); PlaSMA ID-63		-0.497649	15.2566	-1	2.77839
1023	1.26377	170.044	[M+H]+	0.333333	w/o MS2:Unknown (carbon number 7); PlaSMA ID-388		-0.887839	12.2512	-1	21.7042
281	4.84158	107.049	[M+H]+	1	w/o MS2:Unknown (carbon number 7); PlaSMA ID-22		-0.999365	63.8451	-1	3.60804
282	4.27682	107.049	[M+H]+	0.666667	w/o MS2:Unknown (carbon number 7); PlaSMA ID-22		-0.997051	22.9094	-1	4.34551
283	3.01834	107.049	[M+H]+	0.666667	w/o MS2:Unknown (carbon number 7); PlaSMA ID-22		-0.723189	10.2924	-1	4.1949
280	5.04308	107.049	[M+H]+	1	w/o MS2:Unknown (carbon number 7); PlaSMA ID-22		-0.993926	98.4618	-1	2.64669
700	0.861367	142.086	[M+H]+	0.666667	w/o MS2:Unknown (carbon number 7); PlaSMA ID-161		-0.632624	17.5617	-1	1.26885
657	23.9739	138.055	[M+H]+	1	w/o MS2:Unknown (carbon number 7); PlaSMA ID-130		0.399099	10.0017	-1	1.26959
631	6.84338	137.023	[M+H]+	0.333333	w/o MS2:Unknown (carbon number 7); PlaSMA ID-120		-0.975731	14.4879	-1	2702759
632	4.40217	137.023	[M+H]+	0.666667	w/o MS2:Unknown (carbon number 7); PlaSMA ID-120		-0.999566	60.5422	-1	12232730
629	6.706	137.023	[M+H]+	0.333333	w/o MS2:Unknown (carbon number 7); PlaSMA ID-120		-0.983787	14.3153	-1	2753577
633	6.14574	137.023	[M+H]+	0.666667	w/o MS2:Unknown (carbon number 7); PlaSMA ID-120		-0.994499	17.9214	-1	7.04651
634	6.06013	137.023	[M+H]+	0.333333	w/o MS2:Unknown (carbon number 7); PlaSMA ID-120		-0.998986	7.98071	-1	2.44488
551	23.9255	131.055	[M+H]+	0.666667	w/o MS2:Unknown (carbon number 6); PlaSMA ID-97		-0.681122	13.7187	-1	1.16324
521	24.0895	129.055	[M+H]+	0.666667	w/o MS2:Unknown (carbon number 6); PlaSMA ID-85		0.264212	10.8787	-1	1.23168
520	0.812561	129.055	[M+H]+	1	w/o MS2:Unknown (carbon number 6); PlaSMA ID-85		-0.980842	106.02	-1	1.97109
522	3.32903	129.055	[M+H]+	0.333333	w/o MS2:Unknown (carbon number 6); PlaSMA ID-85		-0.755888	11.3788	-1	5.41762
491	0.827156	127.039	[M+H]+	1	w/o MS2:Unknown (carbon number 6); PlaSMA ID-77		-0.707733	131.763	-1	2.21608
1356	0.735292	196.048	[M+H]+	0.666667	w/o MS2:Unknown (carbon number 6); PlaSMA ID-615		-0.992721	114.886	-1	251.475
365	3.83658	114.091	[M+H]+	1	w/o MS2:Unknown (carbon number 6); PlaSMA ID-45		0.995792	127.401	-1	2.27569
366	4.13522	114.091	[M+H]+	0.333333	w/o MS2:Unknown (carbon number 6); PlaSMA ID-45		0.42309	9.12649	-1	1.34323
364	10.5398	114.091	[M+H]+	0.333333	w/o MS2:Unknown (carbon number 6); PlaSMA ID-45		-0.615902	6.13174	-1	1.0265
935	0.879783	162.076	[M+H]+	0.333333	w/o MS2:Unknown (carbon number 6); PlaSMA ID-302		-0.886061	65.6199	-1	11.5317
301	4.64176	109.028	[M+H]+	0.666667	w/o MS2:Unknown (carbon number 6); PlaSMA ID-26		-0.995974	10.6802	-1	1.45951
299	10.5512	109.028	[M+H]+	0.333333	w/o MS2:Unknown (carbon number 6); PlaSMA ID-26		-0.646039	1.1144	-1	1.20052
300	2.10325	109.028	[M+H]+	0.333333	w/o MS2:Unknown (carbon number 6); PlaSMA ID-26		-0.585046	15.45	-1	1.90837
298	1.15925	109.028	[M+H]+	0.333333	w/o MS2:Unknown (carbon number 6); PlaSMA ID-26		-0.778301	11.5262	-1	1.78695
297	24.2796	109.028	[M+2H]2+	1	w/o MS2:Unknown (carbon number 6); PlaSMA ID-26		-0.985228	14.4489	-1	1.21397
730	1.66665	145.049	[M+H]+	0.666667	w/o MS2:Unknown (carbon number 6); PlaSMA ID-173		-0.97816	13.7597	-1	3.34861
728	0.701383	145.049	[M+H]+	0.333333	w/o MS2:Unknown (carbon number 6); PlaSMA ID-173		0.415023	3.0864	-1	1.08452
731	0.823506	145.049	[M+H]+	1	w/o MS2:Unknown (carbon number 6); PlaSMA ID-173		-0.597055	239.789	-1	2.43118
732	4.63288	145.049	[M+H]+	1	w/o MS2:Unknown (carbon number 6); PlaSMA ID-173		-0.999558	32.3006	-1	2.00968
733	1.3019	145.049	[M+H]+	0.666667	w/o MS2:Unknown (carbon number 6); PlaSMA ID-173		-0.979693	14.7622	-1	3.0698
729	24.0614	145.049	[M+H]+	0.666667	w/o MS2:Unknown (carbon number 6); PlaSMA ID-173		-0.370106	16.6343	-1	1.20064
711	24.1904	144.065	[M+H]+	0.333333	w/o MS2:Unknown (carbon number 6); PlaSMA ID-168		0.468027	0.492208	-1	1.34808
713	1.44608	144.065	[M+H]+	0.333333	w/o MS2:Unknown (carbon number 6); PlaSMA ID-168		-0.790299	7.41094	-1	2.95098
712	1.70661	144.065	[M+H]+	0.666667	w/o MS2:Unknown (carbon number 6); PlaSMA ID-168		-0.538667	28.7172	-1	10.8543
705	24.2036	143.04	[M+H]+	0.333333	w/o MS2:Unknown (carbon number 6); PlaSMA ID-163		-0.675208	13.4301	-1	1.05651
704	24.2561	143.039	[M+H]+	0.666667	w/o MS2:Unknown (carbon number 6); PlaSMA ID-163		0.997899	46.3293	-1	1.1082
92	23.7321	86.0967	[M+H]+	0.666667	w/o MS2:Unknown (carbon number 5); PlaSMA ID-7		-0.126755	14.7481	-1	1.05999
1435	1.15687	201.955	[M+H]+	0.666667	w/o MS2:Unknown (carbon number 5); PlaSMA ID-661		-0.841167	6.94706	-1	1.79814
94	23.8636	86.0968	[M+H]+	0.666667	w/o MS2:Unknown (carbon number 5); PlaSMA ID-6		0.669335	22.5582	-1	1.10421
374	0.824242	115.039	[M+H]+	0.666667	w/o MS2:Unknown (carbon number 5); PlaSMA ID-47		-0.72622	13.1036	-1	2.54718
372	1.69715	115.039	[M+H]+	0.333333	w/o MS2:Unknown (carbon number 5); PlaSMA ID-47		-0.97515	9.41047	-1	3.10601
373	14.6148	115.039	[M+H]+	1	w/o MS2:Unknown (carbon number 5); PlaSMA ID-47		-0.448799	10.5904	-1	1.06405
362	0.878275	114.055	[M+H]+	0.666667	w/o MS2:Unknown (carbon number 5); PlaSMA ID-44		-0.642889	45.8558	-1	10.8805
363	1.15925	114.055	[M+H]+	0.333333	w/o MS2:Unknown (carbon number 5); PlaSMA ID-44		-0.959503	11.3983	-1	4.21334
319	1.16257	111.008	[M+H]+	0.333333	w/o MS2:Unknown (carbon number 5); PlaSMA ID-34		-0.999112	3.04741	-1	6.96579
6985	7.80833	743.433	[M+2H]2+	0.333333	w/o MS2:Unknown (carbon number 42); PlaSMA ID-3260		0.998815	484.164	-1	28513920
86	1.1371	85.0288	[M+H]+	0.333333	w/o MS2:Unknown (carbon number 4); PlaSMA ID-2		-0.784528	33.2364	-1	3.39112
87	4.63288	85.0288	[M+H]+	1	w/o MS2:Unknown (carbon number 4); PlaSMA ID-2		-0.99733	112.718	-1	2.43115
88	0.816211	85.0288	[M+H]+	1	w/o MS2:Unknown (carbon number 4); PlaSMA ID-2		-0.695107	900.217	-1	2.77538
7053	6.16293	754.438	[M+H]+	0.333333	w/o MS2:Unknown (carbon number 39); PlaSMA ID-3271		0.998753	2.93955	-1	201389
6865	6.50573	720.434	[M+H]+	0.333333	w/o MS2:Unknown (carbon number 39); PlaSMA ID-3216		0.998753	511.45	-1	27900380
6815	6.75778	710.453	[M+H]+	0.333333	w/o MS2:Unknown (carbon number 38); PlaSMA ID-3198		0.998753	7.9073	-1	467558
6814	7.19082	710.449	[M+H]+	0.333333	w/o MS2:Unknown (carbon number 38); PlaSMA ID-3198		0.998753	4.09624	-1	242210
6406	10.0768	647.379	[M+H]+	1	w/o MS2:Unknown (carbon number 36); PlaSMA ID-3121		-0.720421	86.6237	-1	28.7175
6355	1.82077	641.255	[M+H]+	0.666667	w/o MS2:Unknown (carbon number 36); PlaSMA ID-3110		-0.650879	38.1709	-1	2578610
6209	8.98738	623.242	[M+H]+	1	w/o MS2:Unknown (carbon number 36); PlaSMA ID-3065		0.99054	4.48017	-1	1.36766
6003	6.93286	599.401	[M+H]+	1	w/o MS2:Unknown (carbon number 36); PlaSMA ID-3003		-0.998301	135.862	-1	4.32214
6443	6.60095	652.409	[M+H]+	1	w/o MS2:Unknown (carbon number 35); PlaSMA ID-3134		0.99874	2253.92	-1	1012.05
6442	6.42567	652.409	[M+H]+	0.333333	w/o MS2:Unknown (carbon number 35); PlaSMA ID-3134		0.998753	22.5754	-1	1425388
6444	7.04348	652.409	[M+H]+	0.333333	w/o MS2:Unknown (carbon number 35); PlaSMA ID-3134		0.998753	28.0423	-1	1809145
6323	6.42567	636.415	[M+H]+	0.333333	w/o MS2:Unknown (carbon number 35); PlaSMA ID-3093		0.998765	457.339	-1	1140.11
5722	17.0926	565.389	[M+H]+	0.333333	w/o MS2:Unknown (carbon number 35); PlaSMA ID-2889		0.933948	3.10402	-1	13.9006
6682	0.791233	689.209	[M+H]+	0.333333	w/o MS2:Unknown (carbon number 33); PlaSMA ID-3177		0.571033	32.9465	-1	2.17894
6064	5.74077	605.338	[M+H]+	0.333333	w/o MS2:Unknown (carbon number 33); PlaSMA ID-3008		0.998753	10.5845	-1	437408
5967	6.29517	594.4	[M+H]+	0.333333	w/o MS2:Unknown (carbon number 33); PlaSMA ID-2975		-0.539408	66.4105	-1	152.063
6807	6.09432	709.197	[M+H]+	1	w/o MS2:Unknown (carbon number 32); PlaSMA ID-3193		-0.987223	143.186	-1	24.5564
5144	8.08143	503.336	[M+H]+	0.666667	w/o MS2:Unknown (carbon number 30); PlaSMA ID-2692		-0.945834	40.4972	-1	3750608
5143	8.00206	503.336	[M+H]+	0.666667	w/o MS2:Unknown (carbon number 30); PlaSMA ID-2691		-0.97665	49.1432	-1	4542779
5142	7.38577	503.335	[M+H]+	0.666667	w/o MS2:Unknown (carbon number 30); PlaSMA ID-2691		-0.952728	28.2083	-1	2829514
4616	22.504	453.334	[M+H]+	0.333333	w/o MS2:Unknown (carbon number 30); PlaSMA ID-2465		0.985218	3.65351	-1	223801
4597	7.07741	451.321	[M+H]+	0.666667	w/o MS2:Unknown (carbon number 30); PlaSMA ID-2459		-0.979448	37.0722	-1	2660175
4419	6.28129	435.332	[M+H]+	1	w/o MS2:Unknown (carbon number 30); PlaSMA ID-2370		0.181705	18.4892	-1	1.68877
4418	12.1675	435.332	[M+H]+	1	w/o MS2:Unknown (carbon number 30); PlaSMA ID-2370		-0.0283485	8.36707	-1	1.17872
99	24.4034	87.0045	[M+H]+	0.333333	w/o MS2:Unknown (carbon number 3); PlaSMA ID-9		-0.209592	8.83636	-1	1.26789
6067	0.80135	606.222	[M+H]+	0.666667	w/o MS2:Unknown (carbon number 29); PlaSMA ID-3011		-0.999367	70.3342	-1	3120589
5140	7.49978	503.33	[M+2H]2+	0.333333	w/o MS2:Unknown (carbon number 29); PlaSMA ID-2690		0.999459	85.7157	-1	23.3935
4652	0.936133	455.314	[M+H]+	0.333333	w/o MS2:Unknown (carbon number 29); PlaSMA ID-2479		0.998753	3.22489	-1	168291
4620	7.56856	453.343	[M+2H]2+	1	w/o MS2:Unknown (carbon number 29); PlaSMA ID-2470		-0.836721	73.7483	-1	1.52622
4282	19.2263	423.324	[M+H]+	1	w/o MS2:Unknown (carbon number 29); PlaSMA ID-2303		-0.951363	56.4918	-1	1.11706
5527	6.14003	544.216	[M+H]+	0.666667	w/o MS2:Unknown (carbon number 28); PlaSMA ID-2821		-0.996762	299.009	-1	13865740
5404	7.51133	531.325	[M+2H]2+	0.333333	w/o MS2:Unknown (carbon number 28); PlaSMA ID-2783		0.998753	2418.81	-1	157030500
5403	7.9225	531.319	[M+2H]2+	0.333333	w/o MS2:Unknown (carbon number 28); PlaSMA ID-2783		0.998714	557.38	-1	536.178
5402	7.77415	531.318	[M+H]+	0.333333	w/o MS2:Unknown (carbon number 28); PlaSMA ID-2783		0.999256	106.305	-1	4343360
5815	5.03166	577.153	[M+H]+	1	w/o MS2:Unknown (carbon number 27); PlaSMA ID-2915		-0.916953	11.9298	-1	3.68943
5195	0.812283	509.147	[M+H]+	0.666667	w/o MS2:Unknown (carbon number 27); PlaSMA ID-2714		-0.990501	112.509	-1	5676230
5158	6.83702	505.132	[M+H]+	0.666667	w/o MS2:Unknown (carbon number 24); PlaSMA ID-2702		-0.969066	345.011	-1	20484050
4903	7.6832	478.292	[M+H]2+	0.333333	w/o MS2:Unknown (carbon number 23); PlaSMA ID-2591		0.998753	184.266	-1	11766870
4678	7.61482	458.275	[M+2H]2+	0.333333	w/o MS2:Unknown (carbon number 23); PlaSMA ID-2506		0.998753	37.6446	-1	2014904
6393	8.37048	646.143	[M+2H]2+	0.333333	w/o MS2:Unknown (carbon number 22); PlaSMA ID-3118		0.998753	18.771	-1	894638
4669	1.21848	457.211	[M+H]+	0.333333	w/o MS2:Unknown (carbon number 22); PlaSMA ID-2494		0.992396	8.6586	-1	4.22087
4668	6.02557	457.206	[M+H]+	0.666667	w/o MS2:Unknown (carbon number 22); PlaSMA ID-2491		-0.985317	51.6641	-1	3940469
4546	0.735292	447.124	[M+H]+	0.666667	w/o MS2:Unknown (carbon number 22); PlaSMA ID-2436		-0.99862	45.7486	-1	7.91077
4497	9.35912	442.282	[M+H]+	0.333333	w/o MS2:Unknown (carbon number 22); PlaSMA ID-2423		0.998753	6.11265	-1	312921
4019	0.802183	399.106	[M+H]+	0.333333	w/o MS2:Unknown (carbon number 21); PlaSMA ID-2183		0.998753	51.204	-1	2533228
3895	0.827156	388.18	[M+H]+	1	w/o MS2:Unknown (carbon number 21); PlaSMA ID-2137		-0.944002	59.3647	-1	2.8463
3508	15.3279	355.283	[M+H]+	1	w/o MS2:Unknown (carbon number 21); PlaSMA ID-1987		0.852584	13.3832	-1	1.17799
3510	13.8822	355.283	[M+H]+	1	w/o MS2:Unknown (carbon number 21); PlaSMA ID-1987		-0.603673	5.74306	-1	1.20365
3463	7.11908	351.249	[M+2H]2+	1	w/o MS2:Unknown (carbon number 21); PlaSMA ID-1929		0.300663	66.0463	-1	1.15419
3288	23.9664	337.272	[M+H]+	1	w/o MS2:Unknown (carbon number 21); PlaSMA ID-1850		0.604807	8.31563	-1	1.38131
4310	1.62234	427.206	[M+H]+	1	w/o MS2:Unknown (carbon number 20); PlaSMA ID-2321		-0.998429	462.751	-1	9.68875
4312	1.48982	427.207	[M+H]+	1	w/o MS2:Unknown (carbon number 20); PlaSMA ID-2321		-0.955102	64.0571	-1	8.02568
4311	4.01335	427.206	[M+H]+	0.333333	w/o MS2:Unknown (carbon number 20); PlaSMA ID-2321		-0.989367	26.7245	-1	3.19492
4313	4.06003	427.208	[M+H]+	0.666667	w/o MS2:Unknown (carbon number 20); PlaSMA ID-2321		-0.977145	71.8561	-1	3.77962
4233	20.1098	418.243	[M+2H]2+	1	w/o MS2:Unknown (carbon number 20); PlaSMA ID-2282		0.982769	33.5598	-1	1.56902
3431	4.63288	349.07	[M+H]+	1	w/o MS2:Unknown (carbon number 20); PlaSMA ID-1915		-0.991762	28.2221	-1	1.22818
2698	14.0558	291.196	[M+H]+	0.666667	w/o MS2:Unknown (carbon number 20); PlaSMA ID-1463		0.191051	6.1026	-1	1.42655
2374	9.54872	269.221	[M+H]+	1	w/o MS2:Unknown (carbon number 20); PlaSMA ID-1208		0.911601	6.30859	-1	1.68601
4181	4.47602	414.175	[M+H]+	0.666667	w/o MS2:Unknown (carbon number 19); PlaSMA ID-2249		-0.99922	361.305	-1	28356320
2962	6.12289	311.127	[M+H]+	0.666667	w/o MS2:Unknown (carbon number 19); PlaSMA ID-1644		-0.999519	32.6075	-1	3822911
2672	10.9153	289.256	[M+H]+	0.333333	w/o MS2:Unknown (carbon number 19); PlaSMA ID-1438		0.980356	910.575	-1	1.5729
4982	0.8308	487.166	[M+H]+	1	w/o MS2:Unknown (carbon number 18); PlaSMA ID-2620		-0.875128	119.342	-1	6.41317
3880	10.9153	387.169	[M+H]+	0.333333	w/o MS2:Unknown (carbon number 18); PlaSMA ID-2133		0.991756	4.80025	-1	6.87355
3879	6.66603	387.165	[M+2H]2+	0.333333	w/o MS2:Unknown (carbon number 18); PlaSMA ID-2133		0.998753	43.5328	-1	2586332
3475	6.6085	353.163	[M+H]+	0.333333	w/o MS2:Unknown (carbon number 18); PlaSMA ID-1943		0.996625	2.02671	-1	289126
3198	1.14997	330.058	[M+H]+	0.666667	w/o MS2:Unknown (carbon number 18); PlaSMA ID-1785		-0.985052	62.4574	-1	5774836
2966	10.3609	311.221	[M+H]+	1	w/o MS2:Unknown (carbon number 18); PlaSMA ID-1648		-0.554287	4.78422	-1	3.10834
2809	13.4936	299.258	[M+H]+	1	w/o MS2:Unknown (carbon number 18); PlaSMA ID-1550		0.46241	22.1934	-1	1.15517
2808	16.3431	299.258	[M+H]+	0.333333	w/o MS2:Unknown (carbon number 18); PlaSMA ID-1550		-0.0505889	9.59567	-1	1.38613
2807	16.2169	299.258	[M+H]+	0.333333	w/o MS2:Unknown (carbon number 18); PlaSMA ID-1550		0.793353	11.2155	-1	1.46548
2722	13.5621	293.211	[M+H]+	1	w/o MS2:Unknown (carbon number 18); PlaSMA ID-1474		-0.721179	9.56355	-1	1.09022
2699	6.92902	291.198	[M+2H]2+	1	w/o MS2:Unknown (carbon number 18); PlaSMA ID-1462		-0.988553	20.6921	-1	2.25864
2504	14.0531	277.216	[M+H]+	0.333333	w/o MS2:Unknown (carbon number 18); PlaSMA ID-1312		0.848421	8.8231	-1	1.13802
2503	8.94573	277.216	[M+H]+	1	w/o MS2:Unknown (carbon number 18); PlaSMA ID-1302		-0.999967	7.57621	-1	1.24218
2502	15.0373	277.216	[M+H]+	0.666667	w/o MS2:Unknown (carbon number 18); PlaSMA ID-1302		-0.104432	7.31029	-1	1.20769
2293	16.5528	263.236	[M+H]+	1	w/o MS2:Unknown (carbon number 18); PlaSMA ID-1165		0.986586	18.852	-1	1.16022
2292	13.4936	263.236	[M+H]+	1	w/o MS2:Unknown (carbon number 18); PlaSMA ID-1165		-0.320503	4.44838	-1	1.13346
2294	14.8445	263.236	[M+H]+	1	w/o MS2:Unknown (carbon number 18); PlaSMA ID-1165		0.999958	7.96279	-1	1.34653
3755	7.78538	375.162	[M+H]+	0.333333	w/o MS2:Unknown (carbon number 17); PlaSMA ID-2090		0.998753	1.07686	-1	55193.4
3554	1.96783	359.181	[M+H]+	1	w/o MS2:Unknown (carbon number 16); PlaSMA ID-2006		-0.887254	39.6653	-1	3.33665
3046	5.01255	317.194	[M+H]+	0.333333	w/o MS2:Unknown (carbon number 16); PlaSMA ID-1688		-0.974256	6.92725	-1	2.58564
2975	1.42547	312.18	[M+H]+	1	w/o MS2:Unknown (carbon number 16); PlaSMA ID-1656		-0.383635	30.6551	-1	1.19823
2905	7.41972	307.174	[M+H]+	0.333333	w/o MS2:Unknown (carbon number 16); PlaSMA ID-1606		0.998753	6.9255	-1	304840
2909	7.07717	307.175	[M+2H]2+	0.333333	w/o MS2:Unknown (carbon number 16); PlaSMA ID-1606		0.998753	34.6763	-1	1432195
2907	7.30567	307.174	[M+H]+	0.333333	w/o MS2:Unknown (carbon number 16); PlaSMA ID-1606		0.998753	15.6516	-1	658861
2908	6.66603	307.175	[M+2H]2+	0.333333	w/o MS2:Unknown (carbon number 16); PlaSMA ID-1606		0.99901	63.1591	-1	2502054
2910	6.81492	307.175	[M+2H]2+	0.333333	w/o MS2:Unknown (carbon number 16); PlaSMA ID-1606		0.998753	61.6869	-1	2465992
2911	6.50573	307.175	[M+H]+	0.333333	w/o MS2:Unknown (carbon number 16); PlaSMA ID-1606		0.998753	18.3713	-1	727783
2906	7.20213	307.174	[M+2H]2+	0.333333	w/o MS2:Unknown (carbon number 16); PlaSMA ID-1606		0.998753	30.0126	-1	1227776
2904	6.95208	307.174	[M+2H]2+	0.333333	w/o MS2:Unknown (carbon number 16); PlaSMA ID-1606		0.998753	71.8112	-1	2903299
2874	10.561	304.248	[M+H]+	1	w/o MS2:Unknown (carbon number 16); PlaSMA ID-1583		-0.976371	5.21708	-1	1.17226
2599	24.2149	285.075	[M+H]+	0.333333	w/o MS2:Unknown (carbon number 16); PlaSMA ID-1374		0.889454	2.08197	-1	1.43168
2410	14.4354	271.226	[M+H]+	0.666667	w/o MS2:Unknown (carbon number 16); PlaSMA ID-1229		0.60005	2.4001	-1	1.19651
2138	12.7388	253.216	[M+H]+	0.333333	w/o MS2:Unknown (carbon number 16); PlaSMA ID-1083		0.9823	4.02012	-1	3.01133
1802	0.868283	228.145	[M+H]+	0.333333	w/o MS2:Unknown (carbon number 15); PlaSMA ID-889		0.999998	17.2851	-1	44.8149
1677	9.22262	219.174	[M+H]+	0.333333	w/o MS2:Unknown (carbon number 15); PlaSMA ID-826		0.434272	3.01098	-1	1.57179
1457	8.01001	203.179	[M+H]+	1	w/o MS2:Unknown (carbon number 15); PlaSMA ID-676		-0.904592	6.08847	-1	2.5682
2435	6.04847	273.075	[M+H]+	0.666667	w/o MS2:Unknown (carbon number 15); PlaSMA ID-1237		-0.98793	20.8604	-1	4.18789
2434	5.32908	273.075	[M+H]+	1	w/o MS2:Unknown (carbon number 15); PlaSMA ID-1237		-0.999552	21.5002	-1	2.46242
1867	8.976	233.117	[M+H]+	0.666667	w/o MS2:Unknown (carbon number 14); PlaSMA ID-923		-0.745633	4.04897	-1	1.10396
3624	0.817758	366.139	[M+H]+	0.666667	w/o MS2:Unknown (carbon number 14); PlaSMA ID-2037		-0.1659	28.2427	-1	1.91561
3623	23.9701	366.139	[M+H]+	1	w/o MS2:Unknown (carbon number 14); PlaSMA ID-2037		0.88478	9.17523	-1	1.32779
3443	23.9739	350.144	[M+H]+	1	w/o MS2:Unknown (carbon number 14); PlaSMA ID-1920		0.843995	4.63973	-1	1.45541
3444	0.802183	350.145	[M+H]+	0.333333	w/o MS2:Unknown (carbon number 14); PlaSMA ID-1920		0.941102	7.80951	-1	2.01609
3061	7.28265	318.196	[M+H]+	0.333333	w/o MS2:Unknown (carbon number 14); PlaSMA ID-1694		0.998753	2.92618	-1	162524
2880	1.65353	305.076	[M+H]+	0.666667	w/o MS2:Unknown (carbon number 14); PlaSMA ID-1588		-0.603344	8.1463	-1	3.35529
2307	6.75353	265.107	[M+H]+	1	w/o MS2:Unknown (carbon number 14); PlaSMA ID-1171		-0.937615	14.5424	-1	4.96038
2306	5.65242	265.106	[M+H]+	1	w/o MS2:Unknown (carbon number 14); PlaSMA ID-1171		-0.995859	19.2517	-1	6.37348
2166	15.6632	256.19	[M+H]+	0.333333	w/o MS2:Unknown (carbon number 14); PlaSMA ID-1109		0.969008	3.57278	-1	2.18825
2094	4.58432	250.143	[M+H]+	0.666667	w/o MS2:Unknown (carbon number 14); PlaSMA ID-1053		-0.999067	30.0121	-1	55.3038
1886	1.63695	234.159	[M+H]+	0.333333	w/o MS2:Unknown (carbon number 13); PlaSMA ID-935		0.960921	6.64173	-1	252046
1887	0.713267	234.16	[M+H]+	0.333333	w/o MS2:Unknown (carbon number 13); PlaSMA ID-935		0.970955	11.2775	-1	3.80926
1790	5.29108	227.164	[M+H]+	1	w/o MS2:Unknown (carbon number 13); PlaSMA ID-883		-0.997073	13.1229	-1	1.53085
1734	3.63994	223.133	[M+H]+	1	w/o MS2:Unknown (carbon number 13); PlaSMA ID-848		-0.970853	15.2903	-1	4.59127
1732	1.12862	223.129	[M+2H]2+	0.666667	w/o MS2:Unknown (carbon number 13); PlaSMA ID-848		-0.43545	11.8584	-1	1638915
1733	10.618	223.133	[M+H]+	1	w/o MS2:Unknown (carbon number 13); PlaSMA ID-848		0.386516	14.4924	-1	1.09597
1691	4.38802	220.132	[M+H]+	0.333333	w/o MS2:Unknown (carbon number 13); PlaSMA ID-831		0.998888	9.68806	-1	6.26256
1692	4.87633	220.133	[M+H]+	0.333333	w/o MS2:Unknown (carbon number 13); PlaSMA ID-831		0.990777	19.2576	-1	1366529
1695	3.27878	220.133	[M+H]+	0.333333	w/o MS2:Unknown (carbon number 13); PlaSMA ID-831		0.998753	1.70876	-1	121255
1694	4.03582	220.133	[M+H]+	0.333333	w/o MS2:Unknown (carbon number 13); PlaSMA ID-831		0.994758	4.94991	-1	6.3957
1567	7.23315	211.168	[M+H]+	1	w/o MS2:Unknown (carbon number 13); PlaSMA ID-773		-0.999996	36.0042	-1	2.83807
1568	7.02052	211.168	[M+H]+	1	w/o MS2:Unknown (carbon number 13); PlaSMA ID-771		-0.982206	9.36879	-1	2.45819
1570	8.1866	211.168	[M+H]+	0.333333	w/o MS2:Unknown (carbon number 13); PlaSMA ID-769		0.977763	3.53114	-1	2.46623
1571	10.5799	211.169	[M+H]+	1	w/o MS2:Unknown (carbon number 13); PlaSMA ID-769		-0.890513	10.0165	-1	1.38481
1569	4.40884	211.168	[M+H]+	1	w/o MS2:Unknown (carbon number 13); PlaSMA ID-769		-0.683931	9.14193	-1	1.58125
1541	7.06219	209.153	[M+H]+	1	w/o MS2:Unknown (carbon number 13); PlaSMA ID-747		-0.983562	5.93913	-1	2.16591
1540	5.74013	209.153	[M+H]+	1	w/o MS2:Unknown (carbon number 13); PlaSMA ID-747		-0.991972	10.7138	-1	4.34371
1539	5.29488	209.153	[M+H]+	1	w/o MS2:Unknown (carbon number 13); PlaSMA ID-747		-0.999945	62.0342	-1	4.02442
1538	6.10593	209.153	[M+H]+	0.333333	w/o MS2:Unknown (carbon number 13); PlaSMA ID-747		-0.96553	4.77899	-1	1.11773
1542	4.41267	209.153	[M+H]+	1	w/o MS2:Unknown (carbon number 13); PlaSMA ID-747		-0.947684	4.41049	-1	1.72813
1543	11.6283	209.153	[M+H]+	1	w/o MS2:Unknown (carbon number 13); PlaSMA ID-747		0.466369	5.62713	-1	1.10863
1324	10.5686	193.158	[M+H]+	1	w/o MS2:Unknown (carbon number 13); PlaSMA ID-588		-9.47573e-05	9.79007	-1	1.09174
1325	7.23315	193.159	[M+H]+	1	w/o MS2:Unknown (carbon number 13); PlaSMA ID-588		-0.974364	8.50865	-1	2.8737
1291	7.24076	191.143	[M+H]+	1	w/o MS2:Unknown (carbon number 13); PlaSMA ID-562		-0.96743	11.9356	-1	2.69151
1292	9.37804	191.143	[M+H]+	1	w/o MS2:Unknown (carbon number 13); PlaSMA ID-562		-0.753366	4.13312	-1	2.10477
1290	5.29488	191.142	[M+H]+	1	w/o MS2:Unknown (carbon number 13); PlaSMA ID-560		-0.999514	27.4987	-1	4.64839
1261	9.25695	189.127	[M+H]+	0.333333	w/o MS2:Unknown (carbon number 13); PlaSMA ID-551		0.992829	5.43893	-1	6.21537
1262	5.23759	189.127	[M+H]+	1	w/o MS2:Unknown (carbon number 13); PlaSMA ID-551		-0.978799	9.29537	-1	5.35286
1090	10.5874	175.148	[M+H]+	1	w/o MS2:Unknown (carbon number 13); PlaSMA ID-421		-0.991596	7.84445	-1	1.41674
1065	0.945792	173.139	[M+H]+	0.666667	w/o MS2:Unknown (carbon number 13); PlaSMA ID-406		-0.971156	11.2297	-1	6.05072
1066	1.15031	173.139	[M+H]+	1	w/o MS2:Unknown (carbon number 13); PlaSMA ID-406		-0.993203	90.8038	-1	4.6457
2353	1.16068	267.134	[M+H]+	0.666667	w/o MS2:Unknown (carbon number 13); PlaSMA ID-1188		-0.491634	8.22144	-1	3.37835
2214	5.63057	258.17	[M+H]+	0.333333	w/o MS2:Unknown (carbon number 13); PlaSMA ID-1129		-0.542618	28.3772	-1	5065359
1936	0.855883	239.138	[M+H]+	0.666667	w/o MS2:Unknown (carbon number 12); PlaSMA ID-982		0.975894	9.57581	-1	4.50743
1863	7.48846	232.19	[M+H]+	1	w/o MS2:Unknown (carbon number 12); PlaSMA ID-922		0.907692	7.85361	-1	2.61284
1803	7.11904	228.159	[M+H]+	1	w/o MS2:Unknown (carbon number 12); PlaSMA ID-890		-0.972422	3.16535	-1	1.14306
1792	6.28129	227.175	[M+2H]2+	1	w/o MS2:Unknown (carbon number 12); PlaSMA ID-886		0.907426	317.719	-1	2.35304
1793	7.11519	227.175	[M+H]+	1	w/o MS2:Unknown (carbon number 12); PlaSMA ID-886		0.98394	17.426	-1	1.40009
1786	6.7624	227.127	[M+H]+	0.333333	w/o MS2:Unknown (carbon number 12); PlaSMA ID-877		-0.873354	13.5999	-1	3.69639
1785	14.9252	227.127	[M+H]+	1	w/o MS2:Unknown (carbon number 12); PlaSMA ID-877		-0.929584	7.27022	-1	1.05276
1619	1.15402	215.138	[M+H]+	1	w/o MS2:Unknown (carbon number 12); PlaSMA ID-796		-0.90683	47.1982	-1	4.91184
1546	2.54631	209.165	[M+H]+	1	w/o MS2:Unknown (carbon number 12); PlaSMA ID-749		0.984797	3.93723	-1	2.15211
1545	4.11956	209.165	[M+H]+	0.666667	w/o MS2:Unknown (carbon number 12); PlaSMA ID-749		0.919391	4.01695	-1	2.76264
1544	2.99903	209.164	[M+H]+	0.666667	w/o MS2:Unknown (carbon number 12); PlaSMA ID-749		0.970318	3.33989	-1	3.02885
1503	4.86443	207.101	[M+H]+	1	w/o MS2:Unknown (carbon number 12); PlaSMA ID-707		-0.999983	8.9687	-1	2.38177
1322	13.9499	193.122	[M+H]+	0.333333	w/o MS2:Unknown (carbon number 12); PlaSMA ID-585		0.999129	5.99368	-1	1.70284
1323	14.5461	193.122	[M+H]+	0.333333	w/o MS2:Unknown (carbon number 12); PlaSMA ID-585		0.948869	3.90301	-1	1.32187
1293	4.49959	191.154	[M+H]+	0.666667	w/o MS2:Unknown (carbon number 12); PlaSMA ID-567		0.573924	12.4809	-1	3.34989
2782	4.35373	297.154	[M+H]+	0.333333	w/o MS2:Unknown (carbon number 12); PlaSMA ID-1533		0.998753	31.3877	-1	1714143
2781	1.70458	297.153	[M+H]+	0.333333	w/o MS2:Unknown (carbon number 12); PlaSMA ID-1533		0.999925	17.0776	-1	125.165
2576	1.35723	283.14	[M+H]+	1	w/o MS2:Unknown (carbon number 12); PlaSMA ID-1366		-0.771143	396.275	-1	42.3692
2575	1.52383	283.139	[M+H]+	0.666667	w/o MS2:Unknown (carbon number 12); PlaSMA ID-1366		-0.667866	15.3106	-1	44.9001
2573	3.83283	283.139	[M+H]+	0.666667	w/o MS2:Unknown (carbon number 12); PlaSMA ID-1366		-0.608577	12.5235	-1	2941827
2574	1.14997	283.139	[M+H]+	0.666667	w/o MS2:Unknown (carbon number 12); PlaSMA ID-1366		-0.767383	76.5811	-1	60.9677
2405	0.813117	271.129	[M+H]+	0.333333	w/o MS2:Unknown (carbon number 12); PlaSMA ID-1227		0.795443	11.8912	-1	2.93961
2372	0.824067	269.161	[M+H]+	0.333333	w/o MS2:Unknown (carbon number 12); PlaSMA ID-1206		0.99527	28.3463	-1	1860232
2029	6.76502	245.137	[M+H]+	1	w/o MS2:Unknown (carbon number 12); PlaSMA ID-1022		-0.906973	31.7241	-1	3.3787
1968	6.33468	242.154	[M+H]+	1	w/o MS2:Unknown (carbon number 11); PlaSMA ID-998		-0.699133	1222.74	-1	1.51274
1501	5.13871	207.065	[M+H]+	0.666667	w/o MS2:Unknown (carbon number 11); PlaSMA ID-700		-0.98919	9.94044	-1	4.13615
1306	2.05802	192.102	[M+H]+	0.333333	w/o MS2:Unknown (carbon number 11); PlaSMA ID-575		-0.498531	32.5596	-1	68.1944
1304	3.50438	192.101	[M+H]+	0.333333	w/o MS2:Unknown (carbon number 11); PlaSMA ID-575		0.990736	11.5114	-1	2.20227
984	11.8069	165.127	[M+H]+	1	w/o MS2:Unknown (carbon number 11); PlaSMA ID-343		-0.163263	6.30964	-1	1.07813
985	12.2033	165.127	[M+H]+	0.333333	w/o MS2:Unknown (carbon number 11); PlaSMA ID-343		0.0323473	2.78094	-1	1.58852
3257	0.812561	335.072	[M+H]+	1	w/o MS2:Unknown (carbon number 11); PlaSMA ID-1822		-0.996588	112.413	-1	2.8553
2994	1.15402	314.091	[M+H]+	1	w/o MS2:Unknown (carbon number 11); PlaSMA ID-1663		-0.918454	239.757	-1	18.7477
2734	1.15543	294.1	[M+H]+	0.666667	w/o MS2:Unknown (carbon number 11); PlaSMA ID-1494		-0.784721	135.219	-1	29221390
2486	0.824067	276.144	[M+H]+	0.333333	w/o MS2:Unknown (carbon number 11); PlaSMA ID-1286		0.999374	788.282	-1	28.4712
1862	1.16212	232.181	[M+H]+	0.333333	w/o MS2:Unknown (carbon number 10); PlaSMA ID-921		0.94783	10.1829	-1	2.66243
1741	0.8439	224.062	[M+H]+	0.333333	w/o MS2:Unknown (carbon number 10); PlaSMA ID-852		-0.705968	12.8238	-1	1.30705
1740	15.7499	224.056	[M+H]+	1	w/o MS2:Unknown (carbon number 10); PlaSMA ID-852		-0.248467	5.06104	-1	1.13299
1632	0.674283	216.123	[M+H]+	0.666667	w/o MS2:Unknown (carbon number 10); PlaSMA ID-802		-0.984698	17.6141	-1	12.4426
1629	1.16212	216.123	[M+H]+	0.333333	w/o MS2:Unknown (carbon number 10); PlaSMA ID-802		-0.84095	6.26569	-1	2.01163
1631	0.940142	216.123	[M+H]+	0.666667	w/o MS2:Unknown (carbon number 10); PlaSMA ID-802		-0.999701	52.8356	-1	3.90329
1630	0.832967	216.123	[M+H]+	0.333333	w/o MS2:Unknown (carbon number 10); PlaSMA ID-802		0.956717	39.7719	-1	4.79839
1408	1.15766	199.144	[M+H]+	1	w/o MS2:Unknown (carbon number 10); PlaSMA ID-652		-0.999095	78.9159	-1	9.39346
1377	0.856917	197.128	[M+H]+	0.333333	w/o MS2:Unknown (carbon number 10); PlaSMA ID-636		0.929496	4.60711	-1	3.56578
1379	4.41073	197.128	[M+H]+	0.333333	w/o MS2:Unknown (carbon number 10); PlaSMA ID-636		0.844204	9.27617	-1	3.53838
1378	1.59589	197.128	[M+H]+	1	w/o MS2:Unknown (carbon number 10); PlaSMA ID-636		-0.976998	17.6215	-1	5.98125
1299	5.12151	192.065	[M+H]+	0.666667	w/o MS2:Unknown (carbon number 10); PlaSMA ID-570		-0.994875	64.5329	-1	10.6385
1216	7.09251	185.115	[M+H]+	1	w/o MS2:Unknown (carbon number 10); PlaSMA ID-523		0.769132	40.6567	-1	1.48889
1217	15.1709	185.117	[M+H]+	1	w/o MS2:Unknown (carbon number 10); PlaSMA ID-523		0.935896	15.4314	-1	1.31157
1168	0.868283	181.133	[M+H]+	0.333333	w/o MS2:Unknown (carbon number 10); PlaSMA ID-506		0.999129	2.06465	-1	1.75755
1167	0.713267	181.133	[M+H]+	0.333333	w/o MS2:Unknown (carbon number 10); PlaSMA ID-506		-0.999808	3.95831	-1	2.85358
1166	1.15162	181.133	[M+H]+	0.333333	w/o MS2:Unknown (carbon number 10); PlaSMA ID-506		-0.998522	8.30502	-1	7.08223
1148	1.15687	180.101	[M+H]+	0.666667	w/o MS2:Unknown (carbon number 10); PlaSMA ID-491		-0.476338	14.7704	-1	1.60631
1060	23.926	173.067	[M+H]+	1	w/o MS2:Unknown (carbon number 10); PlaSMA ID-402		0.196149	26.6427	-1	1.5154
1003	7.55722	167.106	[M+H]+	0.333333	w/o MS2:Unknown (carbon number 10); PlaSMA ID-367		-0.318974	5.09772	-1	1.05151
959	1.15766	163.123	[M+H]+	1	w/o MS2:Unknown (carbon number 10); PlaSMA ID-320		-0.999935	31.8949	-1	1.30425
836	12.3573	153.127	[M+H]+	1	w/o MS2:Unknown (carbon number 10); PlaSMA ID-247		0.92745	5.38425	-1	2.30044
837	12.4637	153.127	[M+H]+	1	w/o MS2:Unknown (carbon number 10); PlaSMA ID-247		0.995617	4.92628	-1	2.09116
799	5.29939	149.096	[M+H]+	0.666667	w/o MS2:Unknown (carbon number 10); PlaSMA ID-212		-0.999948	10.154	-1	3.50131
715	3.37922	144.081	[M+H]+	0.666667	w/o MS2:Unknown (carbon number 10); PlaSMA ID-169		-0.977513	24.6346	-1	8017928
617	6.04467	135.117	[M+H]+	1	w/o MS2:Unknown (carbon number 10); PlaSMA ID-109		-0.999221	6.32326	-1	2.30342
616	5.37484	135.117	[M+H]+	1	w/o MS2:Unknown (carbon number 10); PlaSMA ID-109		-0.992508	7.56689	-1	2.21615
2135	2.15679	253.129	[M+H]+	1	w/o MS2:Unknown (carbon number 10); PlaSMA ID-1079		-0.838722	28.6509	-1	8.58818
2134	3.39173	253.128	[M+H]+	0.333333	w/o MS2:Unknown (carbon number 10); PlaSMA ID-1079		0.998753	4.58612	-1	591173
4570	6.27213	449.248	[M+H]+	0.333333	w/o MS2:ugaferin		-0.542618	19.6427	-1	2976728
2982	0.868283	313.142	[M+H]+	0.333333	w/o MS2:Tulipinolide		0.998479	38.6828	-1	1766305
7434	23.8295	851.255	[M+H]+	0.333333	w/o MS2:Tubuloside A		-0.884673	3724.71	-1	1.33158
3055	10.5837	318.12	[M+H]+	1	w/o MS2:Tsitsikammamine B		0.997528	25.7749	-1	2.40084
682	10.2016	140.107	[M+H]+	1	w/o MS2:Tropinone		-0.308661	24.1267	-1	1.09596
3153	11.9626	327.007	[M+H]+	1	w/o MS2:Tris(1-chloro-2-propyl)phosphate		0.99655	5.73903	-1	1.36628
3835	5.64862	383.147	[M+H]+	1	w/o MS2:Triptolide		-0.994828	10.9301	-1	4.31207
808	0.802183	150.112	[M+H]+	0.333333	w/o MS2:Triethanolamine; LC-ESI-QTOF; MS2; CE		0.999779	28.9449	-1	4.41942
4948	7.97987	483.303	[M+H]+	0.333333	w/o MS2:TRIDESACETOXYKHIVORIN		0.998753	25.9881	-1	955108
2144	1.15766	254.113	[M+H]+	1	w/o MS2:Triamterene		-0.895588	54.3464	-1	9.47957
2865	7.04348	304.014	[M+H]+	0.333333	w/o MS2:Triallate		0.998753	7346.35	-1	367318
1662	7.27143	218.211	[M+H]+	1	w/o MS2:Triacetin		0.92677	1534.96	-1	1.83811
1769	0.834167	226.107	[M+H]+	0.666667	w/o MS2:triacanthine		-0.998753	76.3146	-1	15.7878
1462	1.15766	204.134	[M+H]+	1	w/o MS2:triacanthine		-0.822949	25.9927	-1	5.95947
1464	14.3744	204.138	[M+H]+	1	w/o MS2:triacanthine		-0.266956	33.6816	-1	1.13027
4026	16.9227	399.25	[M+H]+	0.666667	w/o MS2:Tri(butoxyethyl) phosphate		0.829055	4.6892	-1	1.29943
573	4.7846	133.065	[M+H]+	0.333333	w/o MS2:TRANS-CINNAMALDEHYDE		-0.996604	12.4667	-1	3.39325
575	5.4994	133.065	[M+H]+	0.666667	w/o MS2:TRANS-CINNAMALDEHYDE		-0.986611	11.2138	-1	36.3326
3168	1.07015	328.113	[M+H]+	0.666667	w/o MS2:Tranilast		-0.167058	9.08992	-1	657327
3169	23.9664	328.115	[M+H]+	1	w/o MS2:Tranilast		-0.388075	8.05439	-1	1.26907
2159	6.29953	256.096	[M+H]+	0.333333	w/o MS2:Toradol		0.998753	10.6756	-1	652580
2161	8.19817	256.096	[M+H]+	0.333333	w/o MS2:Toradol		0.895604	3.29196	-1	170179
2160	7.00967	256.096	[M+H]+	0.333333	w/o MS2:Toradol		0.998753	8.69095	-1	449283
5162	9.06752	505.28	[M+H]+	0.333333	w/o MS2:Tonantzitlolone B		-0.456135	109.863	-1	12199630
4455	15.5692	438.342	[M+H]+	1	w/o MS2:tomatidine		0.580665	16.9774	-1	1.13247
2452	0.813117	274.074	[M+H]+	0.333333	w/o MS2:Tolcapone		0.312215	19.1128	-1	1.64382
2929	0.80135	309.128	[M+H]+	0.666667	w/o MS2:Toddalolactone		-0.811137	392.473	-1	101.231
5345	7.83125	524.299	[M+H]+	0.333333	w/o MS2:Tobramycin, N-propionyl derivative likely		0.996597	18.6147	-1	876966
4965	6.0256	485.294	[M+H]+	0.333333	w/o MS2:TOBRAMYCIN		0.998753	3.89947	-1	250311
7098	6.81492	763.427	[M+H]+	0.333333	w/o MS2:Timosaponin A3		0.998753	226.071	-1	13771590
6021	8.00298	601.37	[M+H]+	0.333333	w/o MS2:Timosaponin A1		0.998753	98.2233	-1	7862136
6020	8.15205	601.369	[M+H]+	0.333333	w/o MS2:Timosaponin A1		0.998751	784.709	-1	982.086
2984	15.439	313.164	[M+H]+	1	w/o MS2:Thymol-beta-D-glucoside		0.782729	6.06572	-1	2.01527
1013	11.7345	168.138	[M+H]+	1	w/o MS2:Thymol		0.938611	4.69222	-1	1.18591
813	5.29488	151.111	[M+H]+	1	w/o MS2:Thymol		-0.999305	6.79777	-1	3.26923
1064	0.808922	173.092	[M+H]+	1	w/o MS2:thymol		0.999501	68.538	-1	18.8772
6284	6.95208	632.356	[M+H]+	0.333333	w/o MS2:Thuggacin A		0.998753	17.2369	-1	823181
6285	6.5399	632.356	[M+H]+	0.333333	w/o MS2:Thuggacin A		0.998753	7.27485	-1	347424
1871	2.02333	233.149	[M+H]+	0.666667	w/o MS2:Threonylleucine (isomer of 925, 926); PlaSMA ID-926		0.16351	4.0797	-1	7.86433
3977	24.287	394.906	[M+H]+	1	w/o MS2:Thiophanic acid		-0.775107	6.11781	-1	1.47103
2866	0.756267	304.079	[M+H]+	0.333333	w/o MS2:THIAMINE		-0.511163	99.9205	-1	5.6453
2030	0.812283	245.16	[M+H]+	0.666667	w/o MS2:Thermopsine		-0.999023	46.437	-1	304.129
1664	0.791233	219.026	[M+2H]2+	0.333333	w/o MS2:THEOBROMINE		0.983256	16.4585	-1	36.6615
1367	0.824067	197.092	[M+H]+	0.333333	w/o MS2:Theanine		0.99667	14.732	-1	14.7887
6967	7.96832	739.115	[M+H]+	0.333333	w/o MS2:Theaflavin-3-gallate		0.998753	10.6298	-1	476390
1847	0.818775	231.108	[M+H]+	0.666667	w/o MS2:TFMPP		-0.964534	41.0727	-1	1.08185
6210	8.14047	623.367	[M+H]+	0.333333	w/o MS2:Tetrandrine		0.998753	7.4985	-1	582390
3120	6.4713	324.122	[M+H]+	0.333333	w/o MS2:Tetrahydrocoptisine		0.728725	5.98232	-1	3.98873
2057	0.67425	247.164	[M+H]+	0.666667	w/o MS2:tetradec-5-ynoic acid		-0.989988	13.6243	-1	1.62784
2058	23.7389	247.165	[M+H]+	0.333333	w/o MS2:tetradec-5-ynoic acid		0.955374	6.49482	-1	1.33357
2059	23.633	247.166	[M+H]+	1	w/o MS2:tetradec-5-ynoic acid		-0.609504	16.0754	-1	1.21977
1045	1.34287	172.096	[M+H]+	0.333333	w/o MS2:terrein		0.569401	4.85058	-1	1.66975
1046	0.835	172.097	[M+H]+	0.333333	w/o MS2:terrein		0.654483	7.8994	-1	1.43565
1830	4.48957	230.117	[M+H]+	0.333333	w/o MS2:Terbuthylazine		0.98176	16.4498	-1	974097
5721	7.9225	565.335	[M+H]+	0.333333	w/o MS2:Teraspiridole C_130091		0.998753	13.103	-1	592780
3894	5.50021	388.118	[M+H]+	1	w/o MS2:TEB_M388		-0.99068	10.5066	-1	1.06771
4957	12.0098	484.31	[M+H]+	0.333333	w/o MS2:taurolithocholic acid		0.998753	7.86918	-1	328299
5108	5.38787	500.305	[M+H]+	0.333333	w/o MS2:taurodeoxycholic acid		0.998753	113.271	-1	9365358
809	11.7246	151.023	[M+H]+	0.333333	w/o MS2:Tartaric acid		0.890966	3.18862	-1	1.92749
3720	0.735292	372.234	[M+H]+	0.666667	w/o MS2:Tamoxifen		-0.655206	106.01	-1	17374020
4271	11.0848	422.289	[M+H]+	1	w/o MS2:Talatisamine		0.988683	15.4558	-1	4.56865
7287	7.9225	804.485	[M+2H]2+	0.333333	w/o MS2:Tacrolimus		0.998769	551.772	-1	289.173
7286	7.78538	804.485	[M+2H]2+	0.333333	w/o MS2:Tacrolimus		0.998745	56.654	-1	79.4787
1405	0.872525	199.119	[M+H]+	0.666667	w/o MS2:Tacrine		-0.00381331	31.6319	-1	32.2092
3914	4.40502	390.175	[M+H]+	1	w/o MS2:syringin		-0.999159	62.3672	-1	5.1423
1398	1.27029	198.971	[M+H]+	1	w/o MS2:Syringic Acid		-0.821545	2961.74	-1	2.67214
3442	6.00831	350.123	[M+H]+	0.666667	w/o MS2:sulochrin		-0.981475	1071.27	-1	99872420
6845	6.76922	717.366	[M+H]+	0.333333	w/o MS2:Subsessiline; PlaSMA ID-3209		0.998753	124.802	-1	6593732
3296	0.911933	338.101	[M+H]+	0.666667	w/o MS2:Subsessiline		-0.999813	40.2247	-1	2721367
266	11.3926	105.07	[M+H]+	1	w/o MS2:Styrene		-0.376348	21.0493	-1	1.16784
267	4.40502	105.07	[M+H]+	1	w/o MS2:Styrene		-0.999858	15.2725	-1	3.46504
5733	7.89955	566.344	[M+2H]2+	0.333333	w/o MS2:Strychnophylline		0.999708	28.1015	-1	3930156
5732	8.03753	566.343	[M+H]+	0.333333	w/o MS2:Strychnophylline		0.998811	267.975	-1	512.765
5163	6.49427	505.307	[M+2H]2+	0.333333	w/o MS2:Strepin P1		0.998753	7.71148	-1	602667
5986	18.3134	597.409	[M+2H]2+	0.333333	w/o MS2:Stigmasterol glucoside		0.998753	23.801	-1	1221187
5973	7.61482	595.347	[M+2H]2+	0.333333	w/o MS2:Stercobilin		0.998753	9.36969	-1	747430
3184	18.2158	328.32	[M+H]+	0.666667	w/o MS2:Stearoyl Ethanolamide		-0.574883	11.6635	-1	1.61021
3183	13.3074	328.32	[M+H]+	1	w/o MS2:Stearoyl Ethanolamide		-0.453632	21.5868	-1	1.14239
4781	4.39083	467.212	[M+H]+	0.666667	w/o MS2:Staurosporine		-0.988331	72.0173	-1	17.4458
3702	6.66603	371.197	[M+2H]2+	0.333333	w/o MS2:Splendoline		0.999987	36.3266	-1	51.2738
3703	0.71325	371.199	[M+H]+	0.666667	w/o MS2:Splendoline		-0.997031	104.25	-1	19145290
2797	17.8711	298.273	[M+H]+	1	w/o MS2:Spiroxamine; LC-ESI-ITFT; MS2; CE		0.548088	11.1435	-1	1.09336
2388	9.16585	270.243	[M+H]+	0.333333	w/o MS2:SPI_270.2429_14.9		0.957893	3.00203	-1	2.71244
2387	10.5343	270.242	[M+H]+	1	w/o MS2:SPI_270.2429_14.9		0.998768	10.9454	-1	2.69308
2386	13.8746	270.242	[M+H]+	1	w/o MS2:SPI_270.2429_14.9		0.976584	18.1155	-1	1.61541
2851	11.8031	302.305	[M+H]+	1	w/o MS2:sphinganine related molecules		0.998761	63.896	-1	2.72798
1471	0.791233	205.068	[M+H]+	0.333333	w/o MS2:Sorbitol		0.998132	84.2801	-1	15.6298
1191	0.812561	183.086	[M+H]+	1	w/o MS2:Sorbitol		-0.959918	100.204	-1	2.3347
2085	1.64818	249.195	[M+H]+	0.333333	w/o MS2:Sophoridine		0.998612	70.0854	-1	4776147
2060	1.65967	247.18	[M+H]+	0.333333	w/o MS2:sophocarpine		0.998753	101.749	-1	11378880
5679	5.51317	561.311	[M+H]+	0.333333	w/o MS2:sodium (E)-2-((4S)-16-acetoxy-3,11-dihydroxy-4,8,10,14-tetramethyldodecahydro-1H-cyclopenta[a]phenanthren-17(2H,10H,14H)-ylidene)-6-methylhept-5-enoate		0.998753	8.69657	-1	446909
1033	1.26377	171.013	[M+H]+	0.333333	w/o MS2:sn-Glycerol 3-phosphate; LC-ESI-ITFT; MS2; m/z		-0.522049	19.9376	-1	5.82477
4352	21.7553	430.089	[M+H]+	0.333333	w/o MS2:SMZ-PtO		0.931812	2.64709	-1	4.84248
4931	7.00967	481.298	[M+H]+	0.333333	w/o MS2:Smilagenin Acetate		0.998753	13.4361	-1	1284154
2277	7.04703	262.987	[M+H]+	1	w/o MS2:Smenospongine		0.99958	1956.96	-1	27.9743
4205	7.76305	416.242	[M+H]+	0.333333	w/o MS2:Smenospongin C		0.999834	16.6342	-1	1020427
2959	19.0399	310.31	[M+H]+	1	w/o MS2:Smenospongidine		-0.97795	53.0794	-1	1.12433
2958	13.321	310.309	[M+H]+	0.333333	w/o MS2:Smenospongidine		0.999987	3.01585	-1	1.31286
3413	1.3091	347.067	[M+H]+	0.333333	w/o MS2:Skimmin		-0.0155456	9.82704	-1	1.26007
3822	1.13963	382.019	[M+H]+	0.333333	w/o MS2:Sinigrin		0.800276	14.9268	-1	5.1687
2955	2.67953	310.164	[M+H]+	0.333333	w/o MS2:Sinapoylcholine; LC-ESI-QTOF; MS2; CE		0.997915	31.0397	-1	10.5897
2954	2.37382	310.164	[M+H]+	0.333333	w/o MS2:Sinapoylcholine; LC-ESI-QTOF; MS2; CE		0.998491	25.9077	-1	10.5197
1757	0.714183	225.083	[M+H]+	0.333333	w/o MS2:sinapic acid		-0.999998	20.2931	-1	4064260
4484	5.78652	441.269	[M+H]+	0.333333	w/o MS2:Simvastatin		0.998753	4.81842	-1	242747
4483	6.24222	441.268	[M+H]+	0.333333	w/o MS2:Simvastatin		0.998753	4.45207	-1	224291
4482	6.89498	441.268	[M+H]+	0.333333	w/o MS2:Simvastatin		0.998753	7.0171	-1	353515
1200	8.1048	184.115	[M+H]+	1	w/o MS2:Simazine-2-hydroxy; LC-ESI-ITFT; MS2; CE		0.885862	35.3803	-1	1.89114
2500	13.5243	277.18	[M+H]+	1	w/o MS2:shogaol		-0.998291	27.4096	-1	1.07218
2499	14.9252	277.18	[M+H]+	1	w/o MS2:shogaol		-0.850489	151.509	-1	1.41419
1302	13.5243	192.084	[M+H]+	1	w/o MS2:Shikimic Acid		0.97429	8.11401	-1	1.02512
1585	23.9271	213.01	[M+H]+	0.333333	w/o MS2:Shikimic Acid		0.935721	44.5452	-1	1.36329
1303	0.830811	192.087	[M+H]+	1	w/o MS2:Shikimic Acid		-0.406393	26.6639	-1	3.12379
5864	8.14047	584.346	[M+H]+	0.333333	w/o MS2:Shearinine A_120147		0.998849	467.707	-1	21470550
3944	10.8645	393.103	[M+H]+	1	w/o MS2:Sesamolin		-0.0624268	5.61964	-1	1.50202
1674	2.09103	219.134	[M+H]+	0.666667	w/o MS2:Serylleucine; PlaSMA ID-819		-0.00970855	8.39633	-1	1718478
271	0.789217	106.05	[M+H]+	0.333333	w/o MS2:Serine		-0.330895	351.901	-1	34.5266
7430	0.768517	849.227	[M+H]+	0.666667	w/o MS2:Sennoside C		-0.924876	204.182	-1	11336300
3543	0.819861	358.16	[M+H]+	1	w/o MS2:Senecionine		0.641238	29.4538	-1	2.33438
1942	0.824067	240.097	[M+H]+	0.333333	w/o MS2:Securinine		0.744692	11.565	-1	3.48069
4716	7.89923	461.143	[M+H]+	1	w/o MS2:Sec-O-glucosylhamaudol		-0.933774	8.05896	-1	1.42949
1829	1.16876	230.113	[M+H]+	1	w/o MS2:Sebuthylazine; LC-ESI-ITFT; MS2; CE		-0.512952	154.683	-1	7.13348
7413	8.24425	842.511	[M+H]+	0.333333	w/o MS2:Scytophycin B		0.998753	6.88732	-1	503243
5401	0.813117	531.148	[M+H]+	0.333333	w/o MS2:Scutellarioside II		0.998753	24.893	-1	2352403
6383	8.19817	644.39	[M+H]+	0.333333	w/o MS2:Scopularide B / Arenamide B		0.998753	10.047	-1	1012730
1502	4.4767	207.065	[M+H]+	1	w/o MS2:Scoparone		-0.999694	33.1063	-1	5.21367
3225	7.11526	331.254	[M+2H]2+	1	w/o MS2:Sclareol		0.876889	98.9971	-1	1.40755
3147	18.8149	326.305	[M+H]+	0.666667	w/o MS2:sclareol		-0.500236	14.8122	-1	1.40913
2945	19.0011	309.278	[M+H]+	0.333333	w/o MS2:sclareol		0.998753	4.40057	-1	447929
2944	18.3594	309.278	[M+H]+	0.333333	w/o MS2:sclareol		0.998753	4.74376	-1	210741
3146	12.9445	326.304	[M+H]+	0.333333	w/o MS2:sclareol		0.991098	4.80016	-1	1.83705
2943	18.6461	309.277	[M+H]+	0.333333	w/o MS2:sclareol		0.998753	6.47502	-1	287652
4073	7.04348	403.212	[M+H]+	0.333333	w/o MS2:Schisanhenol		0.998753	34.8827	-1	1385329
7112	7.03222	767.461	[M+H]+	0.333333	w/o MS2:Scabioside C		0.998753	146.929	-1	9643850
7111	8.14047	767.46	[M+H]+	0.333333	w/o MS2:Scabioside C		0.998753	28.165	-1	1848642
7672	7.49978	965.549	[M+H]+	0.333333	w/o MS2:Sarasinoside N		0.998753	64.3183	-1	4220639
3454	1.04917	351.085	[M+H]+	0.333333	w/o MS2:Sappanone A Dimethyl Ether		0.999143	17.5982	-1	653670
4293	6.6085	425.1	[M+H]+	0.333333	w/o MS2:Samidin		0.998753	15.4258	-1	632132
4386	0.65715	432.944	[M+H]+	0.333333	w/o MS2:Salvinorin A		0.998753	5.0566	-1	191144
1327	0.672222	193.973	[M+H]+	1	w/o MS2:Salsoline		-0.593228	8224.28	-1	1.28784
1326	23.9415	193.973	[M+H]+	0.333333	w/o MS2:Salsoline		-0.291175	10.5521	-1	1.16302
1336	23.8806	194.118	[M+H]+	0.666667	w/o MS2:Salsoline		-0.955636	6.54179	-1	1.19921
1333	0.838089	194.117	[M+H]+	1	w/o MS2:Salsoline		0.998279	12.7863	-1	1.50147
1332	5.8658	194.117	[M+H]+	1	w/o MS2:Salsoline		-0.867815	9.86126	-1	1.20286
1331	1.16257	194.117	[M+H]+	0.333333	w/o MS2:Salsoline		-0.876641	14.1331	-1	1.30955
7248	8.14047	795.469	[M+H]+	0.333333	w/o MS2:Salinomycin, Sodium		0.998753	5.7259	-1	258831
3317	7.04348	339.017	[M+H]+	0.333333	w/o MS2:Salidroside		0.998753	295.498	-1	11219040
7220	7.78538	787.458	[M+2H]2+	0.333333	w/o MS2:Saikosaponin E		0.998753	19.8526	-1	1234544
7221	7.93377	787.459	[M+2H]2+	0.333333	w/o MS2:Saikosaponin E		0.998753	182.275	-1	10971480
4730	0.735292	463.097	[M+H]+	0.666667	w/o MS2:Rutarin		-0.993034	323.316	-1	12402680
3536	6.51695	357.17	[M+H]+	0.333333	w/o MS2:rutamarin		0.998753	7.77643	-1	525989
2643	1.46148	288.107	[M+H]+	0.666667	w/o MS2:Rutaecarpine		-0.881805	78.0774	-1	3497898
2644	0.816211	288.108	[M+H]+	1	w/o MS2:Rutaecarpine		0.321242	77.0296	-1	5.71309
3927	0.790683	391.182	[M+H]+	1	w/o MS2:Rosmic acid		-0.469112	17.6282	-1	3.14251
3417	1.16212	347.192	[M+H]+	0.333333	w/o MS2:Rosmanol		-0.159216	3.62952	-1	466876
4114	5.6539	407.217	[M+H]+	0.666667	w/o MS2:Roquefortine C		-0.992278	42.5753	-1	3739226
3580	8.59848	361.164	[M+H]+	0.333333	w/o MS2:Ritonavir		0.998753	4.13659	-1	238152
3579	7.62193	361.164	[M+H]+	1	w/o MS2:Ritonavir		-0.704737	7.69412	-1	1.58003
1696	4.68823	220.133	[M+H]+	0.666667	w/o MS2:Ritalinic acid; LC-ESI-ITFT; MS2; CE		0.997606	7.72014	-1	2.82878
1693	4.27243	220.133	[M+H]+	0.666667	w/o MS2:Ritalinic acid; LC-ESI-ITFT; MS2; CE		0.999996	11.5853	-1	10.263
4149	6.66603	411.221	[M+H]+	0.333333	w/o MS2:Risperidone		0.998753	10.7471	-1	458952
1152	9.44283	180.174	[M+H]+	1	w/o MS2:Rimantadine (Flumadine)		-0.951932	11.2475	-1	1.32651
1174	1.45017	182.092	[M+H]+	0.666667	w/o MS2:RICININE		-0.850686	18.1611	-1	55.3076
1446	23.9305	203.021	[M+H]+	0.333333	w/o MS2:RICININE		0.85694	26.5731	-1	6.29786
3666	6.45975	369.221	[M+H]+	0.333333	w/o MS2:Rhodojaponin III		0.998753	3.88277	-1	351227
5279	8.1058	518.328	[M+H]+	0.333333	w/o MS2:Retapamulin		0.999318	37.506	-1	35.7621
6314	23.9627	635.418	[M+2H]2+	1	w/o MS2:rescinnamine		0.240098	42.4866	-1	1.6353
2526	1.12175	280.139	[M+H]+	0.666667	w/o MS2:Remerine; PlaSMA ID-1342		-0.967954	99.7469	-1	7.38443
2527	0.953955	280.139	[M+H]+	1	w/o MS2:Remerine; PlaSMA ID-1342		-0.999398	463.161	-1	5.44893
7650	22.72	951.445	[M+H]+	0.333333	w/o MS2:Rebaudioside C		0.999395	1.7072	-1	1.57325
4220	7.1682	417.239	[M+2H]2+	0.333333	w/o MS2:Ramipril		0.998753	40.4591	-1	1927014
4221	7.07717	417.239	[M+H]+	0.333333	w/o MS2:Ramipril		0.998753	5.74551	-1	210080
3414	0.812283	347.094	[M+H]+	0.666667	w/o MS2:Raclopride		-0.980393	72.7752	-1	3599806
3415	0.891	347.094	[M+H]+	0.333333	w/o MS2:Raclopride		-0.369482	7.75347	-1	10.8583
3133	1.16212	325.139	[M+H]+	0.333333	w/o MS2:Quinoxalinedione + 2Methyl + C5H11O4; PlaSMA ID-1746		-0.344814	8.36245	-1	9.02288
1070	1.34287	174.055	[M+H]+	0.333333	w/o MS2:Quinaldic acid; CE0; LOAUVZALPPNFOQ-UHFFFAOYSA-N		0.868521	7.29123	-1	473938
4474	0.841744	440.176	[M+H]+	1	w/o MS2:Quinadoline B_130007		0.983609	244.097	-1	4.62043
10	0.945792	72.0813	[M+H]+	0.666667	w/o MS2:Pyrrolidine; CE30; RWRDLPDLKQPQOW-UHFFFAOYSA-N		-0.990528	115.815	-1	3.74399
9	23.7343	72.0811	[M+H]+	1	w/o MS2:Pyrrolidine; CE10; RWRDLPDLKQPQOW-UHFFFAOYSA-N		-0.00210726	9.51907	-1	1.02778
11	0.66875	72.0813	[M+H]+	0.666667	w/o MS2:Pyrrolidine; CE10; RWRDLPDLKQPQOW-UHFFFAOYSA-N		-0.997418	60.9416	-1	3.81522
8	23.8561	72.0809	[M+H]+	0.666667	w/o MS2:Pyrrolidine; CE10; RWRDLPDLKQPQOW-UHFFFAOYSA-N		-0.144634	29.2335	-1	1.11605
1982	5.34053	243.133	[M+H]+	1	w/o MS2:PyroglutamylIsoleucine (isomer of 1005); PlaSMA ID-1006		-0.552811	37.5575	-1	1.40086
1468	24.4962	204.966	[M+H]+	1	w/o MS2:PYROGALLIN		0.759551	3.32576	-1	1.27306
1310	0.668783	192.984	[M+H]+	0.666667	w/o MS2:PYROCATECHUIC ACID		-0.718718	17120.9	-1	1.21243
1309	23.9402	192.976	[M+H]+	0.666667	w/o MS2:PYROCATECHUIC ACID		0.110961	21.325	-1	1.3504
1240	0.823511	187.107	[M+H]+	1	w/o MS2:PYRIDOXINE		0.909753	36.3506	-1	1.94889
1024	3.37359	170.06	[M+H]+	0.666667	w/o MS2:PYRIDOXINE		-0.976043	6.85312	-1	2947154
1026	2.30348	170.081	[M+H]+	0.666667	w/o MS2:Pyridoxine		-0.99932	9.01958	-1	10.3318
1025	1.14832	170.081	[M+H]+	0.333333	w/o MS2:Pyridoxine		-0.669556	10.4354	-1	3.74233
51	10.5626	80.0499	[M+H]+	0.333333	w/o MS2:Pyridine		-0.606968	6.00637	-1	1.0563
53	0.84545	80.05	[M+H]+	1	w/o MS2:Pyridine		-0.729885	10.2569	-1	1.65016
52	6.59722	80.0499	[M+H]+	0.333333	w/o MS2:Pyridine		0.989852	7.21291	-1	1.40704
1894	4.21164	235.096	[M+H]+	1	w/o MS2:Pyrenochaetic acid A_120094		-0.980277	4.40461	-1	2.21676
6127	8.1058	613.361	[M+2H]2+	0.333333	w/o MS2:Puwainaphycin D		0.998753	18.2964	-1	1565614
6128	8.24425	613.361	[M+H]+	0.333333	w/o MS2:Puwainaphycin D		0.998753	163.374	-1	13232540
6167	6.56272	618.367	[M+H]+	0.333333	w/o MS2:Puwainaphycin A		0.998753	6.73245	-1	379235
1133	1.15687	178.086	[M+H]+	0.666667	w/o MS2:PUTRESCINE DIHYDROCHLORIDE		0.900243	13.0825	-1	1.33853
5811	22.2106	576.463	[M+H]+	1	w/o MS2:putative heterocyst glycolipid		-0.444866	25.5434	-1	1.05849
3717	8.7027	372.217	[M+H]+	0.333333	w/o MS2:putative analogue of akanthomycin		-0.456135	17.5643	-1	2750455
3718	6.68197	372.217	[M+H]+	0.333333	w/o MS2:putative analogue of akanthomycin		-0.455156	42.9576	-1	5463578
3719	9.10188	372.217	[M+H]+	0.333333	w/o MS2:putative analogue of akanthomycin		-0.456135	65.9023	-1	8282130
3715	8.85105	372.217	[M+H]+	0.333333	w/o MS2:putative analogue of akanthomycin		-0.464726	22.1798	-1	3035028
3714	12.4977	372.217	[M+H]+	0.333333	w/o MS2:putative analogue of akanthomycin		-0.456135	28.7173	-1	3608984
3716	6.79668	372.217	[M+H]+	0.333333	w/o MS2:putative analogue of akanthomycin		-0.456135	30.6699	-1	3918948
968	23.937	164.066	[M+H]+	1	w/o MS2:PTERIN		0.533802	9.86492	-1	1.32569
3926	1.16068	391.171	[M+H]+	0.666667	w/o MS2:Pseudolaric Acid C		-0.298942	5.89748	-1	6.78684
5784	2.29433	573.227	[M+H]+	0.333333	w/o MS2:Pseudolaric Acid A-O-beta-D-glucopyranoside		0.998753	4.22434	-1	245043
5908	5.92322	588.357	[M+H]+	0.333333	w/o MS2:Pseudojervine; PlaSMA ID-2958		0.998753	341.872	-1	18378930
4717	7.07717	461.213	[M+2H]2+	0.333333	w/o MS2:Pseudoaspidin		0.998753	31.428	-1	1294890
3089	4.26273	321.131	[M+H]+	0.333333	w/o MS2:PSEUDO-ANISATIN		0.998753	8.055	-1	315792
2948	4.40502	310.012	[M+H]+	1	w/o MS2:PRZ_M310		-0.997415	25847.9	-1	2.98569
1941	7.04348	239.971	[M+H]+	0.333333	w/o MS2:PRZ_M239		0.998753	10.1486	-1	754526
3054	5.41047	318.094	[M+H]+	0.333333	w/o MS2:Prulaurasin		0.998753	9.76898	-1	497344
2772	4.63288	296.113	[M+H]+	1	w/o MS2:Prulaurasin		-0.997168	44.0015	-1	2.36964
4949	17.1502	483.38	[M+H]+	0.333333	w/o MS2:protopanaxadiol		0.688851	3.1998	-1	2.64227
5386	1.79703	529.087	[M+H]+	1	w/o MS2:Protohypericin		-0.999706	81.5496	-1	1.49746
2123	0.82425	252.144	[M+H]+	0.666667	w/o MS2:Prosulfocarb; LC-ESI-ITFT; MS2; CE		0.999559	530.781	-1	4.91615
1851	1.16068	231.145	[M+H]+	0.666667	w/o MS2:Propyphenazone		-0.465315	20.5521	-1	9.01451
1893	0.735292	235.056	[M+H]+	0.666667	w/o MS2:Propyl gallate		-0.998773	172.715	-1	11.0048
1586	0.735361	213.074	[M+H]+	1	w/o MS2:Propyl gallate		-0.995099	848.558	-1	142.488
1659	0.970283	218.138	[M+H]+	0.333333	w/o MS2:Propionylcarnitine		0.185761	5.59887	-1	1.91398
1658	1.15766	218.138	[M+H]+	1	w/o MS2:Propionylcarnitine		-0.587534	92.2598	-1	1.61015
187	1.15543	97.0286	[M+H]+	0.666667	w/o MS2:Propionic acid		-0.932794	53.5015	-1	5.01917
17	0.817575	73.0289	[M+H]+	0.666667	w/o MS2:PROPENOIC ACID		0.427809	15.5724	-1	4.76956
2207	7.07717	258.078	[M+H]+	0.333333	w/o MS2:Propachlor ESA; LC-ESI-ITFT; MS2; CE		0.925596	5.93381	-1	2.28859
1588	1.16131	213.123	[M+H]+	1	w/o MS2:Prolylproline; PlaSMA ID-782		-0.409166	34.8348	-1	6.90378
1589	0.84595	213.123	[M+H]+	0.333333	w/o MS2:Prolylproline; PlaSMA ID-782		0.857797	56.0165	-1	9.69241
1590	2.16945	213.123	[M+H]+	0.333333	w/o MS2:Prolylproline; PlaSMA ID-782		0.993752	4.69658	-1	4.21487
395	2.33047	116.07	[M+H]+	0.333333	w/o MS2:Proline; LC-ESI-ITFT; MS2; CE 75.0 eV; [M+H]+		-0.957832	3.18801	-1	2.19913
717	12.1338	144.102	[M+H]+	0.666667	w/o MS2:Proline betaine; CE0; CMUNUTVVOOHQPW-LURJTMIESA-N		0.91906	5.59493	-1	1.18057
396	1.16212	116.07	[M+H]+	0.333333	w/o MS2:Proline		-0.964078	5.944	-1	3.45875
2584	0.87965	284.024	[M+H]+	0.333333	w/o MS2:Procymidone		0.955508	13.5819	-1	483461
2858	4.47121	303.133	[M+H]+	0.666667	w/o MS2:PRI_303.1340_15.8		-0.189252	10.1809	-1	2.98566
2302	8.28805	264.123	[M+H]+	1	w/o MS2:Prenyletin		-0.459234	4.6379	-1	1.31325
2301	5.39767	264.123	[M+H]+	1	w/o MS2:Prenyletin		-0.992564	221.713	-1	3.38005
2300	4.81877	264.123	[M+H]+	1	w/o MS2:Prenyletin		-0.993757	97.0235	-1	7.20946
2299	5.26812	264.122	[M+H]+	1	w/o MS2:Prenyletin		-0.995486	1325.64	-1	3.98275
2298	4.6746	264.122	[M+H]+	1	w/o MS2:Prenyletin		-0.948726	39.7058	-1	4.75881
3555	6.75778	359.186	[M+H]+	0.333333	w/o MS2:Prednisone		0.998753	11.1802	-1	789947
4696	6.75778	459.279	[M+H]+	0.333333	w/o MS2:Prednisolone_Tebutate; LC-ESI-QTOF; MS2; CE		0.998753	79.3829	-1	9173191
4695	5.79351	459.279	[M+H]+	1	w/o MS2:Prednisolone_Tebutate; LC-ESI-QTOF; MS2; CE		0.998645	312.446	-1	244.714
4692	6.23068	459.279	[M+H]+	0.333333	w/o MS2:Prednisolone_Tebutate; LC-ESI-QTOF; MS2; CE		0.998753	5.76662	-1	656142
4697	6.42567	459.28	[M+H]+	0.333333	w/o MS2:Prednisolone_Tebutate; LC-ESI-QTOF; MS2; CE		0.998753	25.1832	-1	2865413
4693	6.59722	459.279	[M+H]+	0.333333	w/o MS2:Prednisolone_Tebutate; LC-ESI-QTOF; MS2; CE		0.998753	77.0471	-1	8766632
4694	6.0143	459.279	[M+H]+	0.333333	w/o MS2:Prednisolone_Tebutate; LC-ESI-QTOF; MS2; CE		0.998753	7.3713	-1	838727
1163	1.14832	181.108	[M+H]+	0.333333	w/o MS2:Prednisolone		-0.444544	15.8098	-1	28.8703
3128	4.21908	325.112	[M+H]+	1	w/o MS2:Prazepam		-0.995894	38.4948	-1	1.84362
3127	0.823506	325.112	[M+H]+	1	w/o MS2:Prazepam		-0.767595	1331.49	-1	4.19728
3130	3.177	325.112	[M+H]+	0.333333	w/o MS2:Prazepam		0.958199	9.36609	-1	1.26964
3129	4.63288	325.112	[M+H]+	1	w/o MS2:Prazepam		-0.998955	1033.31	-1	2.34624
5042	7.75172	493.303	[M+H]+	0.333333	w/o MS2:potassium (1R,5aR)-5a,5b,8,8,11a-pentamethyl-9-oxo-1-(prop-1-en-2-yl)icosahydro-1H-cyclopenta[a]chrysene-3a-carboxylate		0.998753	145.625	-1	8749448
5317	8.42755	521.324	[M+H]+	0.333333	w/o MS2:Poricoic acid A		0.998753	18.8587	-1	1173723
4340	17.199	429.088	[M+H]+	1	w/o MS2:populin		-0.196007	5.47405	-1	1.19818
4507	3.80628	443.201	[M+H]+	1	w/o MS2:pomiferin		-0.995834	8.35855	-1	2.85861
7088	6.90648	761.39	[M+H]+	0.333333	w/o MS2:Polyphyllin VI		0.998753	66.4461	-1	4624140
6001	8.19817	599.356	[M+H]+	0.333333	w/o MS2:Polyphyllin A		0.998753	213.829	-1	9500888
5816	8.32458	577.364	[M+H]+	0.333333	w/o MS2:Polyphyllin A		0.998753	41.7621	-1	1527600
5817	7.85392	577.367	[M+2H]2+	0.333333	w/o MS2:Polyphyllin A		0.998942	435.952	-1	78.8303
5215	7.86548	511.303	[M+H]+	0.333333	w/o MS2:Polygalic Acid		0.998753	481.686	-1	18709250
5375	8.18494	527.328	[M+H]+	1	w/o MS2:Polygalacic acid		0.920916	4.0061	-1	1.38864
5771	5.78652	571.457	[M+H]+	0.333333	w/o MS2:Podototarin		0.998753	7.98136	-1	463489
1504	6.40691	207.101	[M+H]+	1	w/o MS2:p-methoxycinnamic acid ethyl ester		-0.993056	6.35061	-1	2.68533
6144	23.9365	615.368	[M+2H]2+	0.666667	w/o MS2:Pleiomutinine		-0.999996	7.89376	-1	2.3024
6846	8.42755	717.431	[M+H]+	0.333333	w/o MS2:Pleiokomenine A		0.998753	17.6542	-1	932738
3307	2.14898	338.196	[M+H]+	0.333333	w/o MS2:platyphylline		-0.456135	28.8998	-1	4418602
3303	6.66603	338.192	[M+2H]2+	0.333333	w/o MS2:platyphylline		0.998753	22.371	-1	3635844
3304	6.50573	338.193	[M+2H]2+	0.333333	w/o MS2:platyphylline		0.998773	1118.45	-1	154083300
2143	0.805272	254.113	[M+H]+	1	w/o MS2:Piperlotine A		-0.425162	59.8765	-1	4.56807
1861	1.86792	232.129	[M+H]+	0.333333	w/o MS2:Piperlotine A		-0.542618	39.7335	-1	3752884
2623	0.779467	286.139	[M+H]+	0.666667	w/o MS2:Piperine		-0.949018	59.1606	-1	3.82918
93	0.672178	86.0968	[M+H]+	1	w/o MS2:PIPERIDINE		-0.983011	253.923	-1	7.56583
96	23.6491	86.0969	[M+H]+	0.333333	w/o MS2:Piperidine		0.902745	13.9317	-1	1.05023
376	3.30085	115.054	[M+H]+	1	w/o MS2:piperazine-2,5-dione		-0.996123	111.162	-1	1.8238
3522	2.97788	356.206	[M+H]+	0.333333	w/o MS2:pinolidoxin		-0.456135	49.4694	-1	4930984
3523	2.83012	356.207	[M+H]+	0.333333	w/o MS2:pinolidoxin		-0.456135	28.8438	-1	3002201
2082	4.23308	249.159	[M+H]+	0.666667	w/o MS2:Pindolol; LC-ESI-ITFT; MS2; CE		0.798413	5.6934	-1	2.24931
2051	3.90808	247.06	[M+H]+	1	w/o MS2:Pimpinellin		-0.968559	10.1758	-1	6.08194
2952	5.05265	310.128	[M+H]+	0.666667	w/o MS2:PILOCARPINE NITRATE		-0.992595	88.6737	-1	8505315
2670	0.790408	289.15	[M+H]+	0.666667	w/o MS2:PILOCARPINE NITRATE		-0.994457	75.3446	-1	3.26233
1536	1.16068	209.128	[M+H]+	0.666667	w/o MS2:Pilocarpine		-0.504502	4.50584	-1	1.80841
4432	0.87965	437.123	[M+H]+	0.333333	w/o MS2:Picropodophyllotoxin		0.998753	4.79235	-1	186190
6510	9.07431	663.37	[M+H]+	0.666667	w/o MS2:Picfeltarraenin X		-0.95687	49.7772	-1	3825418
7208	6.81492	785.413	[M+H]+	0.333333	w/o MS2:Picfeltarraenin IA		0.998753	251.129	-1	13995300
2801	5.92322	299.113	[M+H]+	0.333333	w/o MS2:picein		0.998753	11.3768	-1	668057
3283	1.14997	337.068	[M+H]+	0.666667	w/o MS2:picein		-0.987187	32.2576	-1	2801275
3031	0.835	316.139	[M+H]+	0.333333	w/o MS2:picein		0.853403	10.3368	-1	430836
5625	8.03753	555.329	[M+H]+	0.333333	w/o MS2:Phytolaccagenin		0.998753	96.4339	-1	18371970
5423	8.16347	533.337	[M+H]+	0.333333	w/o MS2:Phytolaccagenin		0.998753	9.63875	-1	2177678
5424	7.6832	533.341	[M+2H]2+	0.333333	w/o MS2:Phytolaccagenin		0.998845	214.693	-1	242.895
795	5.60817	149.023	[M+H]+	0.333333	w/o MS2:Phthalic anhydride; LC-ESI-QTOF; MS2; [M+H]+; CE		0.67697	0.784843	-1	1.1401
792	1.10648	149.023	[M+H]+	0.333333	w/o MS2:Phthalic anhydride; LC-ESI-QTOF; MS2; [M+H]+; CE		0.981697	1.35612	-1	1.10122
791	7.87685	149.023	[M+H]+	0.333333	w/o MS2:Phthalic anhydride; LC-ESI-QTOF; MS2; [M+H]+; CE		0.978656	3.72691	-1	1.29766
999	20.1098	167.034	[M+H]+	1	w/o MS2:Phthalic acid; CE0; XNGIFLGASWRNHJ-UHFFFAOYSA-N		0.721209	29.6626	-1	1.05814
2266	7.09251	262.049	[M+H]+	1	w/o MS2:Phosphotyrosine		0.926785	33.7611	-1	1.82427
683	18.2276	140.991	[M+H]+	0.333333	w/o MS2:Phosphonoacetic acid		-0.953532	11.2219	-1	1.11994
6939	6.66603	734.448	[M+H]+	0.333333	w/o MS2:Phosphatidylethanolamine (16:1/18:3) Abbr: PoLnPE		0.998753	2.82414	-1	271657
6431	17.9911	650.485	[M+H]+	0.333333	w/o MS2:phosphatidylethanolamine (14:0/15:0)		0.998753	12.8888	-1	670928
825	2.50474	152.107	[M+H]+	1	w/o MS2:Phenylpropanolamine		-0.982038	55.6208	-1	2.37952
826	1.31179	152.107	[M+H]+	1	w/o MS2:Phenylpropanolamine		-0.962964	13225.9	-1	3.39655
1086	19.3703	175.015	[M+H]+	1	w/o MS2:Phenylphosphoric acid		-0.999926	48.0673	-1	1.12193
2458	0.824067	274.128	[M+H]+	0.333333	w/o MS2:phenylglucoside		0.129443	56.2881	-1	4.44811
1947	11.5559	240.138	[M+H]+	1	w/o MS2:phenylethylamide_239		-0.71096	8.58509	-1	2.41964
658	1.51999	138.091	[M+H]+	1	w/o MS2:Phenylethanolamine		0.999034	8.4989	-1	1.41451
991	23.8474	166.097	[M+H]+	1	w/o MS2:Phenylalanine		-0.149895	12.1523	-1	1.21555
3498	18.6097	355.069	[M+H]+	1	w/o MS2:Phenolsulfonphthalein		0.225871	12.8904	-1	1.43185
2603	1.15766	285.144	[M+H]+	1	w/o MS2:Phenergan		-0.384105	9.40316	-1	4.75007
2604	0.844925	285.144	[M+H]+	0.666667	w/o MS2:Phenergan		0.474047	28.9998	-1	6.80421
639	1.41009	137.107	[M+H]+	0.666667	w/o MS2:Phenelzine		-0.901511	27.7831	-1	38.645
2011	1.3091	244.202	[M+H]+	0.333333	w/o MS2:Phencyclidine		0.994212	4.9791	-1	2.42987
2012	6.28588	244.202	[M+H]+	0.666667	w/o MS2:Phencyclidine		0.729213	8.90706	-1	4.03138
1147	3.2395	180.101	[M+H]+	0.333333	w/o MS2:Phenacetin		-0.555629	21.3786	-1	27.952
4605	6.6085	452.278	[M+2H]2+	0.333333	w/o MS2:PF-1052_130138		0.998753	6.36747	-1	769291
4604	6.71223	452.275	[M+2H]2+	0.333333	w/o MS2:PF-1052_130138		0.998753	18.674	-1	899519
3947	5.17656	393.208	[M+H]+	1	w/o MS2:Pesticide7_Spiromesifen_C23H30O4_2-Oxo-3-(2,4,6-trimethylphenyl)-1-oxaspiro[4.4]non-3-en-4-yl 3,3-dimethylbutanoate		0.981699	30.6404	-1	2.41307
3402	0.745925	346.089	[M+H]+	0.666667	w/o MS2:Pesticide6_Triflumizole_C15H15ClF3N3O_4-Chloro-N-[(1E)-1-(1H-imidazol-1-yl)-2-propoxyethylidene]-2-(trifluoromethyl)benzenamine		0.382001	12.5869	-1	680236
3480	7.1682	353.217	[M+H]+	0.333333	w/o MS2:Pesticide4_Tebufenozide_C22H28N2O2_Benzoic acid, 3,5-dimethyl-, 1-(1,1-dimethylethyl)-2-(4-ethylbenzoyl)hydrazide		0.998753	3.07001	-1	437960
3479	7.29427	353.216	[M+H]+	0.333333	w/o MS2:Pesticide4_Tebufenozide_C22H28N2O2_Benzoic acid, 3,5-dimethyl-, 1-(1,1-dimethylethyl)-2-(4-ethylbenzoyl)hydrazide		0.998753	5.85416	-1	857013
3481	6.90648	353.217	[M+H]+	0.333333	w/o MS2:Pesticide4_Tebufenozide_C22H28N2O2_Benzoic acid, 3,5-dimethyl-, 1-(1,1-dimethylethyl)-2-(4-ethylbenzoyl)hydrazide		0.998753	4.27509	-1	609874
4216	20.1136	417.131	[M+H]+	1	w/o MS2:Pesticide4_Rotenone_C23H22O6_Furo[2',3':7,8][1]benzopyrano[2,3-c][1]benzopyran-6(6aH)-one, 1,2,12,12a-tetrahydro-8,9-dimethoxy-2-(1-methylethenyl)-, (2R,6aS,12aS)-		-0.667664	17.2935	-1	1.25129
1656	0.85615	218.102	[M+H]+	0.666667	w/o MS2:Pesticide4_Pymetrozine_C10H11N5O_(E)-4,5-Dihydro-6-methyl-4-[(3-pyridinylmethylene)amino]-1,2,4-triazin-3(2H)-one		-0.876287	138.137	-1	4.06093
3581	1.16212	361.196	[M+H]+	0.333333	w/o MS2:Pesticide4_Piperonyl butoxide_C19H30O5_Butacide		0.999937	2.71007	-1	266392
6502	6.42567	662.359	[M+H]+	0.333333	w/o MS2:Pesticide4_Moxidectin_C37H53NO8_(1'R,2R,4Z,4'S,5S,6S,8'R,10'E,13'R,14'E,16'E,20'R,21'R,24'S)-21',24'-Dihydroxy-4-(methoxyimino)-5,11',13',22'-tetramethyl-6-[(2E)-4-methyl-2-penten-2-yl]-3,4,5,6-tetrahydro-2'H-spiro[pyran-2,6'-[3,7,19]trioxatetracyclo[15.6.1.1~4,8~.0~20,24~]pentacosa[10,14,16,22]tetraen]-2'-one		0.998753	16.4011	-1	639196
2735	1.00432	294.1	[M+H]+	0.333333	w/o MS2:Pesticide4_Methoxyfenozide_C22H28N2O3_N'-(3,5-Dimethylbenzoyl)-3-methoxy-2-methyl-N'-(2-methyl-2-propanyl)benzohydrazide		-0.821322	17.1284	-1	2545578
2847	1.15766	302.134	[M+H]+	1	w/o MS2:Pesticide4_Metalaxyl_C15H21NO4_N-(2,6-Dimethylphenyl)-N-(methoxyacetyl)-DL-alanine methyl ester		-0.643736	82.3137	-1	31.5515
2528	3.78708	280.153	[M+H]+	0.333333	w/o MS2:Pesticide4_Metalaxyl_C15H21NO4_N-(2,6-Dimethylphenyl)-N-(methoxyacetyl)-DL-alanine methyl ester		0.997968	8.23846	-1	369347
1453	0.832967	203.114	[M+H]+	0.333333	w/o MS2:Pesticide4_Dinotefuran_C7H14N4O3_Guanidine, N-methyl-N''-nitro-N'-[(tetrahydro-3-furanyl)methyl]-		-0.732563	140.387	-1	5.65809
1916	2.58882	237.123	[M+H]+	0.333333	w/o MS2:Pesticide4_Cymoxanil_C7H10N4O3_(2E)-2-Cyano-N-(ethylcarbamoyl)-2-(methoxyimino)acetamide		0.981655	4.46288	-1	21.4701
1813	0.790689	229.129	[M+H]+	1	w/o MS2:Pesticide3_Isoproturon_C12H18N2O_Arelon		-0.971144	107.276	-1	10.4827
5380	8.46153	528.075	[M+H]+	0.333333	w/o MS2:Pesticide3_Indoxacarb_C22H17ClF3N3O7_Methyl (4aS)-7-chloro-2-{(methoxycarbonyl)[4-(trifluoromethoxy)phenyl]carbamoyl}-2,5-dihydroindeno[1,2-e][1,3,4]oxadiazine-4a(3H)-carboxylate		0.998753	12.7622	-1	467893
5582	4.63292	550.058	[M+H]+	1	w/o MS2:Pesticide3_Indoxacarb_C22H17ClF3N3O7_Methyl (4aS)-7-chloro-2-{(methoxycarbonyl)[4-(trifluoromethoxy)phenyl]carbamoyl}-2,5-dihydroindeno[1,2-e][1,3,4]oxadiazine-4a(3H)-carboxylate		0.996658	25.0704	-1	1.46108
2065	23.9553	248.059	[M+H]+	1	w/o MS2:Pesticide3_Forchlorfenuron_C12H10ClN3O_Urea, N-(2-chloro-4-pyridinyl)-N'-phenyl-		-0.528998	6.64892	-1	1.06554
2365	4.17238	268.154	[M+H]+	0.333333	w/o MS2:Pesticide3_Diethofencarb_C14H21NO4_Powmil		0.896829	4.41162	-1	2.51758
1720	8.29565	222.112	[M+H]+	1	w/o MS2:Pesticide3_Carbofuran_C12H15NO3_Furadan		-0.964088	11.953	-1	1.27062
2008	4.9711	244.096	[M+H]+	1	w/o MS2:Pesticide3_Carbofuran_C12H15NO3_Furadan		0.989401	8.87997	-1	2.76863
2642	3.2395	288.052	[M+H]+	0.333333	w/o MS2:Pesticide1_Vamidothion_C8H18NO4PS2_Phosphorothioic acid, O,O-dimethyl S-[2-[[1-methyl-2-(methylamino)-2-oxoethyl]thio]ethyl] ester		-0.542618	84.175	-1	2846104
4993	7.97987	488.976	[M+H]+	0.333333	w/o MS2:Pesticide1_Temephos_C16H20O6P2S3_O,O,O',O'-Tetramethyl O,O'-(sulfanediyldi-4,1-phenylene) bis(phosphorothioate)		0.999381	58.5898	-1	3169116
1742	1.14944	224.063	[M+H]+	0.666667	w/o MS2:Pesticide1_Monocrotophos_C7H14NO5P_Dimethyl (2E)-4-(methylamino)-4-oxo-2-buten-2-yl phosphate		0.927028	4.71974	-1	1.21408
2118	2.88287	251.995	[M+H]+	0.333333	w/o MS2:Pesticide1_Dimethoate_C5H12NO3PS2_Phosphorodithioic acid, O,O-dimethyl S-[2-(methylamino)-2-oxoethyl] ester		0.981094	6.66521	-1	272088
1196	23.9305	184.018	[M+H]+	0.333333	w/o MS2:Pesticide1_Acephate_C4H10NO3PS_O,S-Dimethyl acetylphosphoramidothioate		0.552999	98.8894	-1	1.11136
2103	0.735292	251.03	[M+H]+	0.666667	w/o MS2:Perseitol		-0.99988	1589.48	-1	191.04
5440	7.83125	535.314	[M+H]+	0.333333	w/o MS2:Periplocymarin		0.998753	5.85904	-1	899400
6731	8.08143	697.379	[M+H]+	0.666667	w/o MS2:Periplocin		-0.980569	33.4612	-1	2559887
6730	8.00206	697.378	[M+H]+	0.666667	w/o MS2:Periplocin		-0.97887	47.9307	-1	3682418
6262	8.72352	630.361	[M+H]+	0.333333	w/o MS2:Peridinin; FAB-EBEB; MS2; m/z		0.998753	0.800958	-1	34306.9
2454	1.15402	274.092	[M+H]+	1	w/o MS2:Pentose + Proline; PlaSMA ID-1252		-0.995356	3514	-1	23.5235
4334	6.67157	428.315	[M+H]+	0.333333	w/o MS2:Peimisine		-0.542618	159.999	-1	14298080
4582	8.15205	450.293	[M+H]+	0.333333	w/o MS2:Peimisine		0.998753	3.71865	-1	178171
4450	0.817758	438.172	[M+H]+	0.666667	w/o MS2:Pazopanib		-0.958691	151.883	-1	22.0157
1044	0.80135	172.06	[M+H]+	0.666667	w/o MS2:Patulin		-0.845799	9.86274	-1	3.4303
2031	14.611	245.174	[M+H]+	1	w/o MS2:Patchouli alcohol		-0.69052	19.3076	-1	1.10687
2296	4.07477	264.015	[M+H]+	1	w/o MS2:Parathion-methyl		-0.993658	11.8963	-1	3.17743
1099	5.76682	176.107	[M+H]+	1	w/o MS2:PAR_176.1070_9.1		0.996051	13.7559	-1	2.38338
1096	6.93286	176.107	[M+H]+	1	w/o MS2:PAR_176.1070_9.1		0.955684	8.12507	-1	1.38178
1097	1.1959	176.107	[M+H]+	0.333333	w/o MS2:PAR_176.1070_9.1		0.999482	7.92413	-1	727190
1098	3.41433	176.107	[M+H]+	0.333333	w/o MS2:PAR_176.1070_9.1		0.93894	4.2426	-1	2.11076
1689	2.01333	220.118	[M+H]+	1	w/o MS2:Pantothenic acid; CE0; GHOKWGTUZJEAQD-UHFFFAOYSA-N		-0.948683	76.1303	-1	14.1358
2867	0.868383	304.102	[M+H]+	0.333333	w/o MS2:Pangamic Acid Sodium		-0.588036	524509	-1	186.058
2868	0.989583	304.102	[M+H]+	0.333333	w/o MS2:Pangamic Acid Sodium		-0.761044	361.727	-1	16338510
3087	6.14042	321.127	[M+2H]2+	0.333333	w/o MS2:Pangamic Acid Sodium		0.998753	21.8173	-1	855333
2869	0.813117	304.102	[M+H]+	0.333333	w/o MS2:Pangamic Acid Sodium		-0.524958	19980.1	-1	18.1545
5100	6.70004	499.384	[M+H]+	1	w/o MS2:panaxatriol		0.661111	28.4906	-1	1.25654
2025	1.16131	245.113	[M+H]+	1	w/o MS2:palythine		-0.626332	19.3967	-1	2.81049
2133	1.16212	253.118	[M+H]+	0.333333	w/o MS2:Palythazine		-0.492098	6.45074	-1	5.0851
6571	8.4163	672.396	[M+H]+	0.333333	w/o MS2:Palmyramide A		0.998753	36.5406	-1	2554993
3425	13.2065	348.289	[M+H]+	0.333333	w/o MS2:Palmitoyl Ethanolamide		0.32268	3.93356	-1	1.90134
3323	0.813117	339.139	[M+H]+	0.333333	w/o MS2:Palmatrubine		0.939645	7.98376	-1	3.31252
3324	7.22518	339.142	[M+H]+	0.333333	w/o MS2:Palmatrubine		-0.395136	1.44118	-1	2.46387
1001	12.8019	167.07	[M+H]+	1	w/o MS2:Paeonol		-0.968095	37.6184	-1	1.08569
5012	6.2766	490.321	[M+H]+	0.333333	w/o MS2:Oxysporidinone_130003		0.998753	4.43762	-1	402078
2291	8.31101	263.164	[M+H]+	1	w/o MS2:Oxysophocarpine		-0.992157	5.35728	-1	2.06145
3440	6.14397	349.264	[M+2H]2+	1	w/o MS2:Oxyphenonium		0.82632	223.588	-1	1.3271
3741	20.106	374.104	[M+H]+	1	w/o MS2:Oxyberberine		0.353978	21.8371	-1	1.28273
6651	20.5436	684.199	[M+H]+	0.333333	w/o MS2:OXONITINE		0.984125	14.2937	-1	1.21486
5876	6.24563	585.288	[M+H]+	0.666667	w/o MS2:Ouabain; LC-ESI-QTOF; MS2; [M+H]+; CE		0.99864	80.4676	-1	111.715
1687	0.796892	220.081	[M+H]+	0.666667	w/o MS2:O-Succinylhomoserine		0.610822	187.147	-1	1.47174
7540	8.14047	892.535	[M+2H]2+	0.333333	w/o MS2:Oscillaxanthin; FAB-EBEB; MS2; m/z		0.998753	119.898	-1	7722505
7539	8.00298	892.535	[M+2H]2+	0.333333	w/o MS2:Oscillaxanthin; FAB-EBEB; MS2; m/z		0.998753	14.0736	-1	906463
4505	0.802183	443.122	[M+2H]2+	0.333333	w/o MS2:osajin		0.884287	23.814	-1	1.59003
4309	0.785683	427.149	[M+H]+	0.666667	w/o MS2:osajin		0.900844	42.8907	-1	15.4454
4714	8.18498	461.108	[M+H]+	1	w/o MS2:oroxindin		0.999948	26720	-1	12.6586
5435	16.4711	534.358	[M+H]+	0.333333	w/o MS2:Orlistat		-0.879826	3.325	-1	2.03226
2679	0.878275	290.134	[M+H]+	0.666667	w/o MS2:Ophthalmic acid; CE0; JCMUOFQHZLPHQP-BQBZGAKWSA-N		-0.372265	91.5336	-1	4.75
3403	0.860317	346.125	[M+H]+	1	w/o MS2:Omeprazole		0.853059	9.88318	-1	1.76914
2562	17.6447	282.278	[M+H]+	1	w/o MS2:Oleamide		-0.348319	2123.34	-1	1.0198
2620	10.5398	286.079	[M+H]+	0.333333	w/o MS2:Olaquindox		0.967052	9.37504	-1	1.56545
2621	0.824067	286.079	[M+H]+	0.333333	w/o MS2:Olaquindox		0.812088	3.37558	-1	2.5411
2618	10.371	286.078	[M+H]+	0.333333	w/o MS2:Olaquindox		0.992646	8.61404	-1	1.31979
2619	24.0098	286.079	[M+H]+	0.666667	w/o MS2:Olaquindox		0.959425	7.98955	-1	1.48457
1347	1.94315	195.122	[M+H]+	0.333333	w/o MS2:Octyl acetate		0.999108	87.592	-1	29.4831
3467	0.82425	352.123	[M+H]+	0.666667	w/o MS2:Octopamine, N-feruloyl-		-0.472298	3.03174	-1	2.23853
3466	11.4169	352.116	[M+H]+	0.333333	w/o MS2:Octopamine, N-feruloyl-		0.998753	9.53538	-1	350715
3556	7.11908	359.232	[M+2H]2+	1	w/o MS2:Ochropposinine		0.794074	26.9047	-1	1.55591
4258	0.806633	421.145	[M+H]+	0.666667	w/o MS2:Ochrephilone		0.946166	13.9777	-1	7.20087
3503	1.16131	355.15	[M+H]+	1	w/o MS2:Notopterol		-0.541963	10.6692	-1	12.0328
800	1.16068	149.107	[M+H]+	0.666667	w/o MS2:Nornicotine		0.0812808	5.22111	-1	611570
4765	9.02928	466.234	[M+H]+	0.333333	w/o MS2:Norgenamide D_130072		0.998753	11.8391	-1	1215949
3134	7.71693	325.142	[M+H]+	1	w/o MS2:Nordihydroguaiaretic acid		-0.998174	47.8567	-1	10.2791
3132	5.18042	325.138	[M+H]+	1	w/o MS2:Nordihydroguaiaretic acid		-0.514484	21.9011	-1	6.8574
5581	7.87685	549.993	[M+H]+	0.333333	w/o MS2:Nordidemnin B		0.998753	12.6683	-1	1027050
4188	7.5344	414.269	[M+H]+	0.333333	w/o MS2:Norbuprenorphine		0.998753	11.6618	-1	1108386
4187	6.56272	414.269	[M+H]+	0.333333	w/o MS2:Norbuprenorphine		0.998753	16.1323	-1	1533279
4186	18.8614	414.263	[M+H]+	1	w/o MS2:Norbuprenorphine		-0.950411	44.9779	-1	1.26193
2110	14.6263	251.2	[M+H]+	0.333333	w/o MS2:norambreinolide		0.943498	2.59882	-1	4.15536
2111	13.8238	251.2	[M+H]+	0.333333	w/o MS2:norambreinolide		0.8134	3.31842	-1	1.41924
2743	5.52862	294.205	[M+H]+	0.333333	w/o MS2:Nonivamide		-0.456135	288.466	-1	15946480
2745	5.91707	294.206	[M+H]+	0.333333	w/o MS2:Nonivamide		-0.456135	144.444	-1	7127163
3033	6.33398	316.18	[M+2H]2+	0.333333	w/o MS2:Nonivamide		0.998753	705.483	-1	29404460
3034	6.66603	316.18	[M+2H]2+	0.333333	w/o MS2:Nonivamide		0.998753	51.4889	-1	2146053
2744	8.98717	294.205	[M+H]+	0.666667	w/o MS2:Nonivamide		0.850003	3.72967	-1	2.02454
3035	6.50573	316.18	[M+2H]2+	0.333333	w/o MS2:Nonivamide		0.998753	50.1437	-1	2101830
845	1.14965	154.097	[M+H]+	0.666667	w/o MS2:N-omega-Acetylhistamine		0.181598	32.2491	-1	2.35455
409	2.50474	117.07	[M+H]+	1	w/o MS2:N-Nitrosomorpholine		-0.992746	145.57	-1	2.27987
410	2.32703	117.07	[M+H]+	1	w/o MS2:N-Nitrosomorpholine		-0.979044	75.1709	-1	2.4125
408	3.16951	117.07	[M+H]+	1	w/o MS2:N-Nitrosomorpholine		-0.986091	279.772	-1	2.47801
407	5.27068	117.07	[M+H]+	0.666667	w/o MS2:N-Nitrosomorpholine		-0.998477	14.6104	-1	3.73572
411	3.70045	117.07	[M+H]+	1	w/o MS2:N-Nitrosomorpholine		-0.995815	32.2234	-1	2.93771
406	3.30463	117.07	[M+H]+	1	w/o MS2:N-Nitrosomorpholine		-0.998857	154.144	-1	1.87474
928	23.8418	161.128	[M+H]+	0.333333	w/o MS2:N-Methyllysine		0.86193	15.4352	-1	1.12007
929	23.8836	161.128	[M+H]+	0.666667	w/o MS2:N-Methyllysine		0.996547	11.7216	-1	1.46052
528	0.868283	130.087	[M+H]+	0.333333	w/o MS2:N-Methyl-L-proline; CE0; CWLQUGTUXBXTLF-YFKPBYRVSA-N		0.997322	20.6963	-1	2.91288
529	0.945792	130.087	[M+H]+	0.666667	w/o MS2:N-Methyl-L-proline; CE0; CWLQUGTUXBXTLF-YFKPBYRVSA-N		-0.921634	49.5016	-1	5.62998
743	23.7825	146.117	[M+H]+	0.666667	w/o MS2:N-Methylisoleucine		0.598199	8.45865	-1	1.20205
936	0.745183	162.076	[M+H]+	0.333333	w/o MS2:N-Methylglutamic acid		0.136849	188.638	-1	3.19075
3686	0.816211	370.169	[M+H]+	1	w/o MS2:N-methylglaucine		-0.815455	47.563	-1	8.8368
3687	0.913583	370.17	[M+H]+	0.333333	w/o MS2:N-methylglaucine		-0.302925	21.713	-1	11.5355
2032	4.443	245.185	[M+H]+	0.666667	w/o MS2:N-L-Leucyl-L-leucine		0.0662485	4.88312	-1	657868
474	0.8439	124.039	[M+H]+	0.333333	w/o MS2:Nicotinic acid; CE0; PVNIIMVLHYAWGP-UHFFFAOYSA-N		-0.442904	52.814	-1	4.13643
3385	1.16131	344.133	[M+H]+	1	w/o MS2:N-Fructosyl tyrosine; PlaSMA ID-1892		-0.965563	188.456	-1	3.12146
3384	4.39367	344.133	[M+H]+	1	w/o MS2:N-Fructosyl tyrosine; PlaSMA ID-1892		-0.966782	12.4836	-1	3.40145
3170	1.70973	328.139	[M+H]+	1	w/o MS2:N-Fructosyl phenylalanine; PlaSMA ID-1767		-0.942326	102.681	-1	4.42015
3171	1.17737	328.139	[M+H]+	0.666667	w/o MS2:N-Fructosyl phenylalanine; PlaSMA ID-1767		-0.972166	126.153	-1	65.3958
3172	1.26205	328.139	[M+H]+	0.666667	w/o MS2:N-Fructosyl phenylalanine; PlaSMA ID-1767		-0.989317	103.906	-1	15796050
2737	1.31303	294.154	[M+H]+	0.666667	w/o MS2:N-Fructosyl isoleucine; PlaSMA ID-1496		-0.998897	445.571	-1	3.74108
3870	2.84888	386.238	[M+H]+	0.333333	w/o MS2:Nevaltophin_D		0.998753	8.5904	-1	429138
3871	4.87633	386.238	[M+H]+	0.333333	w/o MS2:Nevaltophin_D		0.998753	8.87918	-1	414977
1463	4.35373	204.138	[M+H]+	0.333333	w/o MS2:N-Ethyl-o-crotonotoluidide		0.998753	9.26429	-1	497463
2607	6.81492	285.161	[M+2H]2+	0.333333	w/o MS2:N-ethyl-3-hydroxy-2-phenyl-N-(pyridin-4-ylmethyl)propanamide		0.998753	49.1329	-1	3748654
2613	7.20213	285.162	[M+2H]2+	0.333333	w/o MS2:N-ethyl-3-hydroxy-2-phenyl-N-(pyridin-4-ylmethyl)propanamide		0.998753	9.78108	-1	830338
2612	7.07717	285.162	[M+2H]2+	0.333333	w/o MS2:N-ethyl-3-hydroxy-2-phenyl-N-(pyridin-4-ylmethyl)propanamide		0.998753	20.7989	-1	1666773
2611	6.95208	285.162	[M+2H]2+	0.333333	w/o MS2:N-ethyl-3-hydroxy-2-phenyl-N-(pyridin-4-ylmethyl)propanamide		0.999296	34.3605	-1	2711786
2610	7.30567	285.162	[M+H]+	0.333333	w/o MS2:N-ethyl-3-hydroxy-2-phenyl-N-(pyridin-4-ylmethyl)propanamide		0.998753	7.01306	-1	616803
2609	6.50573	285.162	[M+2H]2+	0.333333	w/o MS2:N-ethyl-3-hydroxy-2-phenyl-N-(pyridin-4-ylmethyl)propanamide		0.997975	37.764	-1	2866905
2608	7.40823	285.161	[M+H]+	0.333333	w/o MS2:N-ethyl-3-hydroxy-2-phenyl-N-(pyridin-4-ylmethyl)propanamide		0.998753	3.02403	-1	257653
2606	6.66603	285.161	[M+2H]2+	0.333333	w/o MS2:N-ethyl-3-hydroxy-2-phenyl-N-(pyridin-4-ylmethyl)propanamide		0.998753	40.9346	-1	3107603
2605	6.32238	285.161	[M+H]+	0.333333	w/o MS2:N-ethyl-3-hydroxy-2-phenyl-N-(pyridin-4-ylmethyl)propanamide		0.998753	3.21205	-1	243847
2034	1.92974	245.185	[M+H]+	1	w/o MS2:Nerolidol		0.911785	9.30269	-1	1.66586
1123	8.01001	177.127	[M+H]+	1	w/o MS2:NEROL		-0.100553	6.99347	-1	1.30715
5441	9.939	535.327	[M+H]+	0.333333	w/o MS2:Neriifolin; LC-ESI-QTOF; MS2; [M+H]+; CE		0.998753	3.18045	-1	467680
6172	0.790408	619.217	[M+H]+	0.666667	w/o MS2:neoeriocitrin		-0.864633	574.34	-1	35707060
3111	3.97935	323.169	[M+H]+	0.333333	w/o MS2:neobavaisoflavone		0.999895	19.0962	-1	1132552
4930	7.74032	481.283	[M+H]+	0.333333	w/o MS2:Neoandrographolide		0.998862	344.706	-1	33000260
5083	7.75172	498.309	[M+H]+	0.333333	w/o MS2:neoandrographolide		0.998817	702.148	-1	32671730
5745	7.99145	568.324	[M+H]+	0.333333	w/o MS2:Nelfinavir		0.997091	8.41749	-1	1170699
509	24.2801	128.107	[M+H]+	0.333333	w/o MS2:N-Cyclohexylformamide		0.475982	0.84289	-1	1.10079
508	24.1904	128.107	[M+H]+	0.333333	w/o MS2:N-Cyclohexylformamide		0.996779	8.33856	-1	1.16069
1487	5.93032	206.081	[M+H]+	1	w/o MS2:N-Cinnamoylglycine; CE0; YAADMLWHGMUGQL-VOTSOKGWSA-N		-0.865851	11.0893	-1	1.9974
5491	7.97987	540.32	[M+H]+	0.333333	w/o MS2:NCGC00386096-01!(9E,15E,19E)-3-(2-amino-2-oxoethyl)-11,13-dihydroxy-14,21-dimethoxy-8,10,12-trimethyl-7,21-dioxohenicosa-9,15,19-trienoic acid		0.99868	234.316	-1	703.486
5490	7.8425	540.317	[M+H]+	0.333333	w/o MS2:NCGC00386096-01!(9E,15E,19E)-3-(2-amino-2-oxoethyl)-11,13-dihydroxy-14,21-dimethoxy-8,10,12-trimethyl-7,21-dioxohenicosa-9,15,19-trienoic acid		0.99798	20.8813	-1	3419505
1985	0.816211	243.133	[M+H]+	1	w/o MS2:NCGC00386092-01_C11H18N2O4_		0.968909	47.793	-1	4.76551
1983	5.02787	243.133	[M+H]+	1	w/o MS2:NCGC00386092-01_C11H18N2O4_		-0.98533	8.20558	-1	2.53753
1984	1.15925	243.133	[M+H]+	0.333333	w/o MS2:NCGC00386092-01_C11H18N2O4_		-0.421866	31.7746	-1	4.04896
7138	8.16347	770.449	[M+H]+	0.333333	w/o MS2:NCGC00386080-01![3-methyl-1-[3-methyl-1-[3-methyl-1-[3-methyl-1-oxo-1-(2,3,4,5,6-pentahydroxyhexoxy)pentan-2-yl]oxy-1-oxopentan-2-yl]oxy-1-oxopentan-2-yl]oxy-1-oxopentan-2-yl] 2-hydroxy-3-methylpentanoate		0.998753	7.73976	-1	527328
6781	9.67788	704.442	[M+H]+	0.333333	w/o MS2:NCGC00386078-01_C36H63N3O9_(3S,6R,9S,12R,15S,18R)-3,9,15-Tri[(2S)-2-butanyl]-6,12,18-triisopropyl-4,10,16-trimethyl-1,7,13-trioxa-4,10,16-triazacyclooctadecane-2,5,8,11,14,17-hexone		0.998753	7.77359	-1	384539
5356	6.50573	525.289	[M+H]+	0.333333	w/o MS2:NCGC00386071-01![3-methyl-1-[3-methyl-1-oxo-1-(2,3,4,5,6-pentahydroxyhexoxy)pentan-2-yl]oxy-1-oxopentan-2-yl] 2-hydroxy-3-methylpentanoate		0.998753	3.39973	-1	163013
3399	4.89853	345.212	[M+H]+	0.666667	w/o MS2:NCGC00386063-01_C21H28O4_		-0.652745	19.741	-1	4263367
3398	14.8451	345.209	[M+H]+	0.333333	w/o MS2:NCGC00386063-01_C21H28O4_		0.98997	7.50289	-1	1.63006
3965	8.60975	394.222	[M+H]+	0.333333	w/o MS2:NCGC00386045-01_C21H28O6_2-Butenoic acid, 2-methyl-, (2Z)-2-[[1-(3,4-dimethoxyphenyl)propoxy]carbonyl]-2-buten-1-yl ester, (2E)-		0.998753	5.46882	-1	758940
6341	15.8114	639.28	[M+H]+	1	w/o MS2:NCGC00386011-01_C35H44O12_(1S,2S,3aR,4S,5R,6E,10R,11S,13R,13aR)-4,10,11,13-Tetraacetoxy-3a-hydroxy-2,5,8,8-tetramethyl-12-methylene-9-oxo-2,3,3a,4,5,8,9,10,11,12,13,13a-dodecahydro-1H-cyclopenta[12]annulen-1-yl benzoate		-0.621954	8.51223	-1	1.11333
5518	6.66603	543.299	[M+H]+	0.333333	w/o MS2:NCGC00386008-01_C29H44O8_Card-20(22)-enolide, 3-[(6-deoxy-alpha-L-mannopyranosyl)oxy]-14-hydroxy-, (3beta,9xi)-		0.998753	92.5963	-1	6489059
5523	6.95208	543.299	[M+H]+	0.333333	w/o MS2:NCGC00386008-01_C29H44O8_Card-20(22)-enolide, 3-[(6-deoxy-alpha-L-mannopyranosyl)oxy]-14-hydroxy-, (3beta,9xi)-		0.998753	46.5124	-1	1947449
5520	6.33398	543.299	[M+H]+	0.333333	w/o MS2:NCGC00386008-01_C29H44O8_Card-20(22)-enolide, 3-[(6-deoxy-alpha-L-mannopyranosyl)oxy]-14-hydroxy-, (3beta,9xi)-		0.998753	40.5353	-1	1615341
5517	6.14042	543.298	[M+H]+	0.333333	w/o MS2:NCGC00386008-01_C29H44O8_Card-20(22)-enolide, 3-[(6-deoxy-alpha-L-mannopyranosyl)oxy]-14-hydroxy-, (3beta,9xi)-		0.998912	35.5902	-1	1370581
5522	6.50573	543.299	[M+H]+	0.333333	w/o MS2:NCGC00386008-01_C29H44O8_Card-20(22)-enolide, 3-[(6-deoxy-alpha-L-mannopyranosyl)oxy]-14-hydroxy-, (3beta,9xi)-		0.998753	160.001	-1	6149728
5521	5.92322	543.299	[M+H]+	0.333333	w/o MS2:NCGC00386008-01_C29H44O8_Card-20(22)-enolide, 3-[(6-deoxy-alpha-L-mannopyranosyl)oxy]-14-hydroxy-, (3beta,9xi)-		0.998781	859.375	-1	59772280
5519	6.81492	543.299	[M+H]+	0.333333	w/o MS2:NCGC00386008-01_C29H44O8_Card-20(22)-enolide, 3-[(6-deoxy-alpha-L-mannopyranosyl)oxy]-14-hydroxy-, (3beta,9xi)-		0.998753	112.315	-1	4346946
3474	0.819861	353.155	[M+H]+	1	w/o MS2:NCGC00385950-01_C16H26O7_(2,6,6-Trimethyl-4-oxo-2-cyclohexen-1-yl)methyl beta-D-glucopyranoside		-0.272933	46.0095	-1	2.13431
3383	0.758183	344.092	[M+H]+	0.333333	w/o MS2:NCGC00385947-01_C14H17NO9_(2S)-4-Hydroxy-3-oxo-3,4-dihydro-2H-1,4-benzoxazin-2-yl beta-D-glucopyranoside		1	12.1213	-1	532423
2132	4.21538	253.107	[M+H]+	1	w/o MS2:NCGC00385894-01!methyl (E)-3-(3,4,5-trimethoxyphenyl)prop-2-enoate		-0.988972	8.3016	-1	1.82682
2668	0.991342	289.138	[M+H]+	0.666667	w/o MS2:NCGC00385871-01_C15H22O4_2,8-Dihydroxy-5,5,8-trimethyl-11-oxatetracyclo[7.3.1.0~1,9~.0~3,7~]tridecan-10-one		-0.314472	24.8226	-1	11.9261
2320	6.90648	265.164	[M+2H]2+	0.333333	w/o MS2:NCGC00385855-01!(2R,3R,4S,5S,6R)-2-hexoxy-6-(hydroxymethyl)oxane-3,4,5-triol		0.998753	30.9174	-1	4208594
2319	7.38587	265.164	[M+H]+	0.333333	w/o MS2:NCGC00385855-01!(2R,3R,4S,5S,6R)-2-hexoxy-6-(hydroxymethyl)oxane-3,4,5-triol		0.998753	8.07258	-1	663594
2322	7.28265	265.164	[M+H]+	0.333333	w/o MS2:NCGC00385855-01!(2R,3R,4S,5S,6R)-2-hexoxy-6-(hydroxymethyl)oxane-3,4,5-triol		0.998753	9.17875	-1	1409269
2323	5.7752	265.164	[M+H]+	0.333333	w/o MS2:NCGC00385855-01!(2R,3R,4S,5S,6R)-2-hexoxy-6-(hydroxymethyl)oxane-3,4,5-triol		0.998753	2.19531	-1	166408
2318	6.59722	265.164	[M+H]+	0.333333	w/o MS2:NCGC00385855-01!(2R,3R,4S,5S,6R)-2-hexoxy-6-(hydroxymethyl)oxane-3,4,5-triol		0.998753	10.9455	-1	1480401
2324	6.42567	265.164	[M+H]+	0.333333	w/o MS2:NCGC00385855-01!(2R,3R,4S,5S,6R)-2-hexoxy-6-(hydroxymethyl)oxane-3,4,5-triol		0.991424	4.51506	-1	4.64169
2317	7.1682	265.164	[M+2H]2+	0.333333	w/o MS2:NCGC00385855-01!(2R,3R,4S,5S,6R)-2-hexoxy-6-(hydroxymethyl)oxane-3,4,5-triol		0.999371	15.131	-1	2230731
2316	7.04348	265.164	[M+2H]2+	0.333333	w/o MS2:NCGC00385855-01!(2R,3R,4S,5S,6R)-2-hexoxy-6-(hydroxymethyl)oxane-3,4,5-triol		0.998753	34.5526	-1	2803358
2321	6.75778	265.164	[M+2H]2+	0.333333	w/o MS2:NCGC00385855-01!(2R,3R,4S,5S,6R)-2-hexoxy-6-(hydroxymethyl)oxane-3,4,5-triol		0.998753	38.8154	-1	2942262
4506	6.19172	443.188	[M+H]+	0.666667	w/o MS2:NCGC00385814-01_C21H30O10_(2E,4E)-5-{6-[(beta-D-Glucopyranosyloxy)methyl]-1-hydroxy-2,6-dimethyl-4-oxo-2-cyclohexen-1-yl}-3-methyl-2,4-pentadienoic acid		-0.977257	17.5386	-1	3285231
4569	0.813117	449.175	[M+H]+	0.333333	w/o MS2:NCGC00385793-01_C21H30O9_Azuleno[4,5-b]furan-2(3H)-one, 8-(beta-D-glucopyranosyloxy)decahydro-6-hydroxy-6-methyl-3,9-bis(methylene)-, (3aS,6R,6aR,8S,9aR,9bS)-		0.415704	19.5869	-1	34.7355
5847	5.91183	581.256	[M+H]+	0.333333	w/o MS2:NCGC00385791-01!		0.998753	35.7554	-1	1470965
5146	6.84847	503.336	[M+H]+	0.666667	w/o MS2:NCGC00385760-01!(2S,3S,9R,13R,14S,16R)-2,3,16-trihydroxy-17-[(2R)-2-hydroxy-6-methyl-3-oxohept-6-en-2-yl]-4,4,9,13,14-pentamethyl-1,2,3,7,8,10,12,15,16,17-decahydrocyclopenta[a]phenanthren-11-one		-0.989295	46.6496	-1	4008411
4966	8.08143	485.325	[M+H]+	0.666667	w/o MS2:NCGC00385760-01!(2S,3S,9R,13R,14S,16R)-2,3,16-trihydroxy-17-[(2R)-2-hydroxy-6-methyl-3-oxohept-6-en-2-yl]-4,4,9,13,14-pentamethyl-1,2,3,7,8,10,12,15,16,17-decahydrocyclopenta[a]phenanthren-11-one		-0.969743	42.1388	-1	3501556
4970	6.92879	485.325	[M+H]+	0.666667	w/o MS2:NCGC00385760-01!(2S,3S,9R,13R,14S,16R)-2,3,16-trihydroxy-17-[(2R)-2-hydroxy-6-methyl-3-oxohept-6-en-2-yl]-4,4,9,13,14-pentamethyl-1,2,3,7,8,10,12,15,16,17-decahydrocyclopenta[a]phenanthren-11-one		-0.987102	155.541	-1	10245900
4971	8.43006	485.325	[M+H]+	0.666667	w/o MS2:NCGC00385760-01!(2S,3S,9R,13R,14S,16R)-2,3,16-trihydroxy-17-[(2R)-2-hydroxy-6-methyl-3-oxohept-6-en-2-yl]-4,4,9,13,14-pentamethyl-1,2,3,7,8,10,12,15,16,17-decahydrocyclopenta[a]phenanthren-11-one		-0.9957	40.8449	-1	2849431
5145	6.92879	503.336	[M+H]+	0.666667	w/o MS2:NCGC00385760-01!(2S,3S,9R,13R,14S,16R)-2,3,16-trihydroxy-17-[(2R)-2-hydroxy-6-methyl-3-oxohept-6-en-2-yl]-4,4,9,13,14-pentamethyl-1,2,3,7,8,10,12,15,16,17-decahydrocyclopenta[a]phenanthren-11-one		-0.981993	127.132	-1	11067700
4451	1.2865	438.196	[M+H]+	0.333333	w/o MS2:NCGC00385752-01!methyl (1R,4aS,8S,8aS)-3-methoxy-1-methyl-8-[(2S,3R,4S,5S,6R)-3,4,5-trihydroxy-6-(hydroxymethyl)oxan-2-yl]oxy-1,3,4,4a,8,8a-hexahydropyrano[3,4-c]pyran-5-carboxylate		0.993609	37.087	-1	24.9216
4452	0.813117	438.197	[M+H]+	0.333333	w/o MS2:NCGC00385752-01!methyl (1R,4aS,8S,8aS)-3-methoxy-1-methyl-8-[(2S,3R,4S,5S,6R)-3,4,5-trihydroxy-6-(hydroxymethyl)oxan-2-yl]oxy-1,3,4,4a,8,8a-hexahydropyrano[3,4-c]pyran-5-carboxylate		0.998753	65.7945	-1	2096555
4203	11.3987	415.291	[M+H]+	0.666667	w/o MS2:NCGC00385749-01!5-nonadecylbenzene-1,3-diol		0.773051	4.5827	-1	1.96194
7303	7.97987	809.471	[M+2H]2+	0.333333	w/o MS2:NCGC00385705-01_C43H68O14_(3beta,5xi,9xi,16beta,18xi,21beta,22alpha)-28-Acetoxy-16,22,23-trihydroxy-21-[(2-methylbutanoyl)oxy]olean-12-en-3-yl beta-D-glucopyranosiduronic acid		0.998753	167.118	-1	7033547
7301	8.30152	809.47	[M+H]+	0.333333	w/o MS2:NCGC00385705-01_C43H68O14_(3beta,5xi,9xi,16beta,18xi,21beta,22alpha)-28-Acetoxy-16,22,23-trihydroxy-21-[(2-methylbutanoyl)oxy]olean-12-en-3-yl beta-D-glucopyranosiduronic acid		0.998753	3.90203	-1	419850
7378	7.12657	831.444	[M+H]+	1	w/o MS2:NCGC00385705-01_C43H68O14_(3beta,5xi,9xi,16beta,18xi,21beta,22alpha)-28-Acetoxy-16,22,23-trihydroxy-21-[(2-methylbutanoyl)oxy]olean-12-en-3-yl beta-D-glucopyranosiduronic acid		0.941235	10.756	-1	1.11225
7302	7.83125	809.47	[M+H]+	0.333333	w/o MS2:NCGC00385705-01_C43H68O14_(3beta,5xi,9xi,16beta,18xi,21beta,22alpha)-28-Acetoxy-16,22,23-trihydroxy-21-[(2-methylbutanoyl)oxy]olean-12-en-3-yl beta-D-glucopyranosiduronic acid		0.998753	13.2379	-1	557146
5354	0.813117	525.166	[M+H]+	0.333333	w/o MS2:NCGC00385679-01_C24H28O13_Cyclopenta[c]pyran-4-carboxylic acid, 1-(beta-D-glucopyranosyloxy)-1,4a,5,7a-tetrahydro-7-[[(4-hydroxy-3-methoxybenzoyl)oxy]methyl]-		0.998753	18.3877	-1	1017428
1778	17.6408	226.216	[M+H]+	1	w/o MS2:NCGC00385670-01!N-(10-hydroxy-10-methylundecyl)acetamide		-0.533802	5.24641	-1	1.25546
1779	17.1618	226.216	[M+H]+	0.333333	w/o MS2:NCGC00385670-01!N-(10-hydroxy-10-methylundecyl)acetamide		0.998753	1.9766	-1	210161
2013	9.30573	244.226	[M+H]+	0.666667	w/o MS2:NCGC00385670-01!N-(10-hydroxy-10-methylundecyl)acetamide		0.9394	3.63733	-1	2.86168
2014	12.8627	244.227	[M+H]+	1	w/o MS2:NCGC00385670-01!N-(10-hydroxy-10-methylundecyl)acetamide		0.290903	6.96453	-1	1.16197
3406	10.665	346.293	[M+H]+	0.333333	w/o MS2:NCGC00385642-01!1,4-dihydroxyheptadec-16-en-2-yl acetate		0.998861	7.09836	-1	9.67407
3189	4.27594	329.159	[M+H]+	1	w/o MS2:NCGC00385639-01_C16H24O7_		-0.96007	8.14315	-1	4.27434
6674	8.32458	688.412	[M+H]+	0.333333	w/o MS2:NCGC00385571-01![1,3,12-triacetyloxy-17-(furan-3-yl)-4,4,8,10,13-pentamethyl-2,3,5,6,7,9,11,12,16,17-decahydro-1H-cyclopenta[a]phenanthren-7-yl] 2-hydroxy-3-methylpentanoate		0.998753	13.3716	-1	863005
4475	7.53418	440.248	[M+H]+	0.666667	w/o MS2:NCGC00385558-01!(2R,3S,4S,5R,6R)-2-[[(2R,3R,4R)-3,4-dihydroxy-4-(hydroxymethyl)oxolan-2-yl]oxymethyl]-6-oct-1-en-3-yloxyoxane-3,4,5-triol		-0.928517	55.9567	-1	3812708
4476	15.2835	440.248	[M+H]+	0.333333	w/o MS2:NCGC00385558-01!(2R,3S,4S,5R,6R)-2-[[(2R,3R,4R)-3,4-dihydroxy-4-(hydroxymethyl)oxolan-2-yl]oxymethyl]-6-oct-1-en-3-yloxyoxane-3,4,5-triol		0.860045	2.44095	-1	114042
2122	1.16212	252.133	[M+H]+	0.333333	w/o MS2:NCGC00385491-01!(E)-3-phenyl-N-(2-phenylethyl)prop-2-enamide		-0.969336	10.0719	-1	2.67328
4199	5.51551	415.253	[M+H]+	1	w/o MS2:NCGC00385486-01_C25H34O5_2-Butenoic acid, 2-methyl-, (2R,3R,5R)-2,6,6,9-tetramethyl-11-oxotricyclo[5.4.0.0~2,8~]undec-9-ene-3,5-diyl ester, (2Z,2'Z)-		0.998736	316.285	-1	271.256
4200	6.42567	415.253	[M+H]+	0.333333	w/o MS2:NCGC00385486-01_C25H34O5_2-Butenoic acid, 2-methyl-, (2R,3R,5R)-2,6,6,9-tetramethyl-11-oxotricyclo[5.4.0.0~2,8~]undec-9-ene-3,5-diyl ester, (2Z,2'Z)-		0.998943	26.7406	-1	459.23
4198	5.7752	415.252	[M+H]+	0.333333	w/o MS2:NCGC00385486-01_C25H34O5_2-Butenoic acid, 2-methyl-, (2R,3R,5R)-2,6,6,9-tetramethyl-11-oxotricyclo[5.4.0.0~2,8~]undec-9-ene-3,5-diyl ester, (2Z,2'Z)-		0.998753	7.22813	-1	698654
5875	17.8064	585.161	[M+H]+	0.333333	w/o MS2:NCGC00385446-01![(2S,3R,4S,5S,6R)-2-[[(3S,4R,4aR)-4-ethenyl-4a-hydroxy-8-oxo-3,4,5,6-tetrahydropyrano[3,4-c]pyran-3-yl]oxy]-4,5-dihydroxy-6-(hydroxymethyl)oxan-3-yl] 2,4-dihydroxy-6-(3-hydroxyphenyl)benzoate		0.966488	7.82429	-1	5.71358
3833	0.776089	383.095	[M+H]+	1	w/o MS2:NCGC00385431-01!2-(1,2-dihydroxyethyl)-3-[(E)-3-(3,4-dihydroxyphenyl)prop-2-enoyl]oxy-4-hydroxy-3,4-dihydro-2H-pyran-6-carboxylic acid		0.92533	232.315	-1	2.18786
4157	5.95112	412.217	[M+H]+	0.666667	w/o MS2:NCGC00385430-01_C17H30O10_(3Z)-3-Hexen-1-yl 6-O-alpha-L-arabinopyranosyl-beta-D-glucopyranoside		-0.988235	71.4495	-1	4952217
4156	4.61886	412.217	[M+H]+	0.666667	w/o MS2:NCGC00385430-01_C17H30O10_(3Z)-3-Hexen-1-yl 6-O-alpha-L-arabinopyranosyl-beta-D-glucopyranoside		-0.955994	70.2822	-1	12.2044
1925	0.802183	238.092	[M+H]+	0.333333	w/o MS2:NCGC00385399-01!3-hydroxy-5-methoxy-3-methoxycarbonyl-5-oxopentanoic acid		0.00528835	23.392	-1	1.70715
1743	1.31697	224.077	[M+H]+	0.333333	w/o MS2:NCGC00385398-01!2-hydroxy-2-(2-methoxy-2-oxoethyl)butanedioic acid		-0.478194	33.3382	-1	4.5599
2397	7.51133	271.059	[M+H]+	0.333333	w/o MS2:NCGC00385382-01!2,4,6-trihydroxy-2-[(4-hydroxyphenyl)methyl]-1-benzofuran-3-one		0.993008	8.25904	-1	1.50954
1374	5.3062	197.117	[M+H]+	1	w/o MS2:NCGC00385365-01_C11H16O3_2(4H)-Benzofuranone, 5,6,7,7a-tetrahydro-6-hydroxy-4,4,7a-trimethyl-, (6S,7aR)-		-0.997062	28.348	-1	4.88375
3349	0.813117	341.101	[M+H]+	0.333333	w/o MS2:NCGC00385336-01!(6aR,12aR)-12a-hydroxy-2,3,9-trimethoxy-6,6a-dihydrochromeno[3,4-b]chromen-12-one		0.998753	14.1555	-1	761804
2696	13.9241	291.194	[M+H]+	1	w/o MS2:NCGC00385282-01_C18H28O4_(3E,5R,6E,8S,9E,13S,14R)-5-Hydroxy-8-methoxy-5,9,13,14-tetramethyloxacyclotetradeca-3,6,9-trien-2-one		0.00789986	15.1329	-1	1.3048
2697	7.4313	291.195	[M+H]+	0.333333	w/o MS2:NCGC00385282-01_C18H28O4_(3E,5R,6E,8S,9E,13S,14R)-5-Hydroxy-8-methoxy-5,9,13,14-tetramethyloxacyclotetradeca-3,6,9-trien-2-one		-0.928758	3.66088	-1	2.58078
3267	14.3667	336.102	[M+H]+	1	w/o MS2:NCGC00385280-01_C14H19NO7_(2R)-2-(beta-D-Glucopyranosyloxy)-2-phenylacetamide		-0.82857	10.3878	-1	1.12481
2996	1.79703	314.123	[M+H]+	1	w/o MS2:NCGC00385280-01_C14H19NO7_(2R)-2-(beta-D-Glucopyranosyloxy)-2-phenylacetamide		-0.99505	34.7399	-1	2.58129
4055	7.91071	401.263	[M+H]+	1	w/o MS2:NCGC00385238-01_C25H36O4_		0.85303	16.8007	-1	1.42719
5763	0.802183	570.167	[M+H]+	0.333333	w/o MS2:NCGC00385236-01!3-(3,4-dihydroxyphenyl)-2-[(E)-3-[2-(3,4-dihydroxyphenyl)-7-hydroxy-3-methoxycarbonyl-2,3-dihydro-1-benzofuran-4-yl]prop-2-enoyl]oxypropanoic acid		0.998753	6.2872	-1	310861
4783	7.38568	467.301	[M+2H]2+	1	w/o MS2:NCGC00385231-01_C26H44O8_{(1S,2R,4aS,5R,8aS)-2-Hydroxy-5-[(3E)-5-hydroxy-3-methyl-3-penten-1-yl]-1,4a-dimethyl-6-methylenedecahydro-1-naphthalenyl}methyl beta-D-threo-hexopyranoside		0.998759	1285.64	-1	411.719
6492	8.3361	660.406	[M+H]+	0.333333	w/o MS2:NCGC00385214-01_C35H54O9_beta-D-Xylopyranoside, 1,3,4,6,7,7a,7b,8,9,10,11,13,13a,15,15a-pentadecahydro-13-hydroxy-11-(1-hydroxy-1-methylethyl)-1,1,7a,8,13a-pentamethyl-10,12a-epoxy-2H,5H-cyclopropa[1',8'a]naphth[2',1':4,5]indeno[2,1-b]oxepin-2-yl		0.998753	202.176	-1	12563590
6491	8.19817	660.406	[M+H]+	0.333333	w/o MS2:NCGC00385214-01_C35H54O9_beta-D-Xylopyranoside, 1,3,4,6,7,7a,7b,8,9,10,11,13,13a,15,15a-pentadecahydro-13-hydroxy-11-(1-hydroxy-1-methylethyl)-1,1,7a,8,13a-pentamethyl-10,12a-epoxy-2H,5H-cyclopropa[1',8'a]naphth[2',1':4,5]indeno[2,1-b]oxepin-2-yl		0.998753	31.2048	-1	1939120
6493	9.60952	660.414	[M+H]+	0.333333	w/o MS2:NCGC00385214-01_C35H54O9_beta-D-Xylopyranoside, 1,3,4,6,7,7a,7b,8,9,10,11,13,13a,15,15a-pentadecahydro-13-hydroxy-11-(1-hydroxy-1-methylethyl)-1,1,7a,8,13a-pentamethyl-10,12a-epoxy-2H,5H-cyclopropa[1',8'a]naphth[2',1':4,5]indeno[2,1-b]oxepin-2-yl		0.998753	6.1483	-1	382066
6250	19.7515	628.193	[M+H]+	1	w/o MS2:NCGC00385199-01!2-[3,4-bis[[(2S,3R,4S,5S,6R)-3,4,5-trihydroxy-6-(hydroxymethyl)oxan-2-yl]oxy]phenyl]-5,7-dihydroxychromen-4-one		0.291791	61.5125	-1	1.4527
6464	8.25577	656.375	[M+H]+	0.333333	w/o MS2:NCGC00385198-01_C37H50O9_		0.998753	5.68452	-1	237236
4377	11.3926	432.238	[M+H]+	1	w/o MS2:NCGC00385123-01_C22H30O6_7b,9-Dihydroxy-3-(hydroxymethyl)-1,1,6,8-tetramethyl-5-oxo-1,1a,1b,4,4a,5,7a,7b,8,9-decahydro-9aH-cyclopropa[3,4]benzo[1,2-e]azulen-9a-yl acetate		0.0798789	32.9155	-1	1.05512
4413	0.824067	435.2	[M+H]+	0.333333	w/o MS2:NCGC00385107-01_C23H32O9_Cyclohexaneacetic acid, 6-[4-(acetyloxy)-3-hydroxy-2-methylene-1-oxobutoxy]-4-ethenyl-2-hydroxy-3-[1-(hydroxymethyl)ethenyl]-4-methyl-alpha-methylene-, methyl ester		0.993204	40.4141	-1	1748200
3333	24.1483	340.152	[M+H]+	1	w/o MS2:NCGC00385071-01_C18H23NO4_Furo[2,3-b]quinolin-7-ol, 5,6,7,8-tetrahydro-4,8-dimethoxy-8-(3-methyl-2-buten-1-yl)-		0.999944	5.24428	-1	1.2264
5090	3.1805	499.141	[M+H]+	1	w/o MS2:NCGC00385068-02_C20H28O13_Benzoic acid, 4-methoxy-2-[(6-O-beta-D-xylopyranosyl-beta-D-glucopyranosyl)oxy]-, methyl ester		0.714738	8.65243	-1	1.28411
5049	3.17678	494.185	[M+H]+	1	w/o MS2:NCGC00385068-01!methyl 4-methoxy-2-[(2S,3R,4S,5S,6R)-3,4,5-trihydroxy-6-[[(2S,3R,4S,5R)-3,4,5-trihydroxyoxan-2-yl]oxymethyl]oxan-2-yl]oxybenzoate		0.92995	218.059	-1	1.06577
5048	2.47819	494.185	[M+H]+	1	w/o MS2:NCGC00385068-01!methyl 4-methoxy-2-[(2S,3R,4S,5S,6R)-3,4,5-trihydroxy-6-[[(2S,3R,4S,5R)-3,4,5-trihydroxyoxan-2-yl]oxymethyl]oxan-2-yl]oxybenzoate		0.998963	60.3918	-1	2.27433
3334	5.74777	340.175	[M+H]+	1	w/o MS2:NCGC00385053-01_C17H22O6_[3,8-Dihydroxy-6,9-bis(methylene)-2-oxododecahydroazuleno[4,5-b]furan-3-yl]methyl acetate		-0.99747	31.6245	-1	3.34237
3565	2.15312	360.165	[M+H]+	1	w/o MS2:NCGC00385044-01![(E)-3-acetyloxy-6,7-dihydroxy-7-(6-oxo-2,3-dihydropyran-2-yl)hept-4-en-2-yl] acetate		-0.736807	3.9037	-1	2.05857
3564	1.16212	360.164	[M+H]+	0.333333	w/o MS2:NCGC00385044-01![(E)-3-acetyloxy-6,7-dihydroxy-7-(6-oxo-2,3-dihydropyran-2-yl)hept-4-en-2-yl] acetate		-0.198928	14.6445	-1	6.64465
3796	16.5158	379.144	[M+H]+	0.333333	w/o MS2:NCGC00385029-01_C19H22O8_Ethanone, 1-[1-(beta-D-glucopyranosyloxy)-8-hydroxy-3-methyl-2-naphthalenyl]-		0.719877	4.05414	-1	2.52019
6669	8.46153	687.405	[M+H]+	0.333333	w/o MS2:NCGC00385008-01!3-[4-[5-(acetyloxymethyl)-3,4-dihydroxyoxolan-2-yl]oxy-3-(2,5-dihydroxy-6-methylhept-6-en-2-yl)-6,9a,9b-trimethyl-7-prop-1-en-2-yl-1,2,3,3a,4,5,5a,7,8,9-decahydrocyclopenta[a]naphthalen-6-yl]propanoic acid		0.998753	19.7356	-1	1011387
3464	22.6744	351.271	[M+H]+	0.333333	w/o MS2:NCGC00385006-01_C25H36O2_Dicyclopenta[a,d]cycloocten-3(3aH)-one, 7-[(2Z)-1,5-dimethyl-2,4-hexadien-1-yl]-6,6a,7,8,9,9a,10,10a-octahydro-4-(hydroxymethyl)-1,9a-dimethyl-, (4E,6aS,7R,9aR,10aS)-		0.912942	3.3322	-1	147078
7120	18.6578	768.364	[M+H]+	0.333333	w/o MS2:NCGC00385005-01!		0.998753	1.06269	-1	72202.7
4300	18.0233	425.287	[M+H]+	0.666667	w/o MS2:NCGC00385003-01!4-[3-methyl-5-(5,6,7-trihydroxy-1,2,4a,5-tetramethyl-3,4,6,7,8,8a-hexahydro-2H-naphthalen-1-yl)pentoxy]-4-oxobutanoic acid		0.81255	6.66021	-1	5.93988
4754	7.19082	465.283	[M+2H]2+	0.333333	w/o MS2:NCGC00385003-01!4-[3-methyl-5-(5,6,7-trihydroxy-1,2,4a,5-tetramethyl-3,4,6,7,8,8a-hexahydro-2H-naphthalen-1-yl)pentoxy]-4-oxobutanoic acid		0.998761	7525.94	-1	419570400
4755	7.00967	465.284	[M+H]+	0.333333	w/o MS2:NCGC00385003-01!4-[3-methyl-5-(5,6,7-trihydroxy-1,2,4a,5-tetramethyl-3,4,6,7,8,8a-hexahydro-2H-naphthalen-1-yl)pentoxy]-4-oxobutanoic acid		0.998753	51.6277	-1	2870352
4756	7.59172	465.286	[M+2H]2+	0.333333	w/o MS2:NCGC00385003-01!4-[3-methyl-5-(5,6,7-trihydroxy-1,2,4a,5-tetramethyl-3,4,6,7,8,8a-hexahydro-2H-naphthalen-1-yl)pentoxy]-4-oxobutanoic acid		0.998753	114.26	-1	6387615
5006	0.812283	490.176	[M+H]+	0.666667	w/o MS2:NCGC00384999-01_C24H24O10_2-({6-O-[(2E)-3-(4-Hydroxyphenyl)-2-propenoyl]-beta-D-glucopyranosyl}oxy)-3-phenylacrylic acid		-0.977901	67.0641	-1	26.4052
4297	8.8463	425.177	[M+H]+	0.666667	w/o MS2:NCGC00384989-01_C19H30O9_1-Cyclohexene-1-carboxylic acid, 6-[3-(beta-D-glucopyranosyloxy)butyl]-5,5-dimethyl-3-oxo-		-0.973612	123.2	-1	15889470
2525	6.44114	280.117	[M+H]+	1	w/o MS2:NCGC00384976-01!9,10-dihydroxy-8,8-dimethyl-9,10-dihydropyrano[2,3-f]chromen-2-one		-0.999579	33.164	-1	4.21028
4739	4.09001	464.176	[M+H]+	1	w/o MS2:NCGC00384971-01_C19H26O12_beta-D-Fructofuranosyl 6-O-benzoyl-alpha-D-glucopyranoside		-0.999817	25.4861	-1	6.06426
4201	6.0256	415.253	[M+H]+	0.333333	w/o MS2:NCGC00384969-01_C22H31NO4_(5R)-3-({(1S,2R,4aS,6R,8aR)-1,6-Dimethyl-2-[(1E)-1-propen-1-yl]-1,2,4a,5,6,7,8,8a-octahydro-1-naphthalenyl}carbonyl)-4-hydroxy-5-(hydroxymethyl)-1-methyl-1,5-dihydro-2H-pyrrol-2-one		0.998753	6.13086	-1	592594
5422	7.51133	533.277	[M+H]+	0.333333	w/o MS2:NCGC00384918-01_C29H40O9_(1R,3aS,3bR,6aR,7aS,9R,11R,11aS,12aR,13aR,15aR)-3a,11,11a-Trihydroxy-9,15a-dimethyl-1-(5-oxo-2,5-dihydro-3-furanyl)icosahydro-7aH,13aH-cyclopenta[7,8]phenanthro[2,3-b]pyrano[3,2-e][1,4]dioxine-13a-carbaldehyde		0.998753	5.72278	-1	262568
3979	0.791233	395.096	[M+H]+	0.333333	w/o MS2:NCGC00384897-01_C16H20O10_3-(Benzoyloxy)-2-hydroxypropyl beta-D-glucopyranosiduronic acid		0.998753	7.4651	-1	320322
3917	6.35192	390.228	[M+H]+	0.333333	w/o MS2:NCGC00384871-01!2,5-bis(3,4-dimethoxyphenyl)-3,4-dimethyloxolane		-0.456135	213.184	-1	42720960
3918	1.48023	390.233	[M+H]+	0.333333	w/o MS2:NCGC00384871-01!2,5-bis(3,4-dimethoxyphenyl)-3,4-dimethyloxolane		-0.542618	147.234	-1	9022884
4803	10.0714	469.33	[M+H]+	0.666667	w/o MS2:NCGC00384869-01!4,4,8,10,14-pentamethyl-17-(4,5,6-trihydroxy-6-methylheptan-2-yl)-2,5,6,7,9,15-hexahydro-1H-cyclopenta[a]phenanthrene-3,16-dione		-0.874973	67.8028	-1	251.679
4804	7.07741	469.33	[M+H]+	0.666667	w/o MS2:NCGC00384869-01!4,4,8,10,14-pentamethyl-17-(4,5,6-trihydroxy-6-methylheptan-2-yl)-2,5,6,7,9,15-hexahydro-1H-cyclopenta[a]phenanthrene-3,16-dione		-0.993293	20.5577	-1	2813077
5251	4.65178	516.244	[M+H]+	1	w/o MS2:NCGC00384850-01_C25H33N5O7_2-({3-Phenyl-3-[(N-{2-[(1H-pyrrol-2-ylcarbonyl)amino]butanoyl}seryl)amino]propanoyl}amino)butanoic acid		-0.981923	116.584	-1	3.02073
5471	6.11714	538.226	[M+H]+	0.666667	w/o MS2:NCGC00384850-01_C25H33N5O7_2-({3-Phenyl-3-[(N-{2-[(1H-pyrrol-2-ylcarbonyl)amino]butanoyl}seryl)amino]propanoyl}amino)butanoic acid		-0.992901	53.5949	-1	3141464
3167	0.812561	328.105	[M+H]+	1	w/o MS2:NCGC00384846-01!2-[(E)-3-(4-hydroxy-3-methoxyphenyl)prop-2-enoyl]oxybutanedioic acid		-0.316518	151.396	-1	2.13929
7275	8.16347	801.479	[M+H]+	0.333333	w/o MS2:NCGC00384836-01_C43H70O12_(1R,2R,5R,7R,10S,11S,14S,16S,19R,20R,23R,25R,28S,29S,32S,34S)-5,14,23-Triethyl-2,11,20,29,32-pentamethyl-4,13,22,31,37,38,39,40-octaoxapentacyclo[32.2.1.1~7,10~.1~16,19~.1~25,28~]tetracontane-3,12,21,30-tetrone		0.998753	5.65469	-1	282925
6504	16.1938	662.431	[M+H]+	0.333333	w/o MS2:NCGC00384811-01_C35H56O9_(1S,3S,9S,12R,14S,17R,19R,21R,22S)-2-Hydroxy-22-(2-hydroxy-2-propanyl)-3,8,8,17,19-pentamethyl-23,24-dioxaheptacyclo[19.2.1.0~1,18~.0~3,17~.0~4,14~.0~7,12~.0~12,14~]tetracos-9-yl beta-L-xylopyranoside		0.998753	2.98915	-1	187850
4183	7.25427	414.211	[M+H]+	0.666667	w/o MS2:NCGC00384781-01!2-[6-(3,4-dihydroxy-2-methylidenebutanoyl)oxy-4-ethenyl-2-hydroxy-3-(3-hydroxyprop-1-en-2-yl)-4-methylcyclohexyl]prop-2-enoic acid		-0.966371	42.6039	-1	3127132
4784	6.92879	467.316	[M+H]+	0.666667	w/o MS2:NCGC00384736-01_C30H44O5_(24E)-3-Oxolanosta-8,24-diene-21,26-dioic acid		-0.975066	36.2546	-1	2659174
3247	0.835	334.149	[M+H]+	0.333333	w/o MS2:NCGC00384719-01!2-[2-(3,4-dihydroxyphenyl)ethoxy]-6-(hydroxymethyl)oxane-3,4,5-triol		0.947159	11.2676	-1	624768
3632	0.791233	367.12	[M+H]+	0.333333	w/o MS2:NCGC00384685-01_C21H18O6_7-Oxabicyclo[4.1.0]hept-4-ene-2,3-diol, 1-[(benzoyloxy)methyl]-, 3-benzoate		0.998505	974.952	-1	61.703
3614	5.03925	365.099	[M+H]+	1	w/o MS2:NCGC00384657-01!2-(2,6-dimethoxyphenyl)-5,6-dimethoxychromen-4-one		-0.978155	17.9153	-1	4.06094
3376	5.08875	343.117	[M+H]+	1	w/o MS2:NCGC00384657-01!2-(2,6-dimethoxyphenyl)-5,6-dimethoxychromen-4-one		-0.996484	20.2889	-1	4.01008
3774	6.87243	377.232	[M+H]+	0.333333	w/o MS2:NCGC00384641-01_C22H34O6_(1aR,2S,2aS,5R,5aS,6S,7aS)-2-Acetoxy-5-hydroxy-5-isopropyl-2a,7a-dimethyldecahydroazuleno[5,6-b]oxiren-6-yl (2Z)-2-methyl-2-butenoate		0.998753	14.5115	-1	1133524
3773	6.66603	377.231	[M+2H]2+	0.333333	w/o MS2:NCGC00384641-01_C22H34O6_(1aR,2S,2aS,5R,5aS,6S,7aS)-2-Acetoxy-5-hydroxy-5-isopropyl-2a,7a-dimethyldecahydroazuleno[5,6-b]oxiren-6-yl (2Z)-2-methyl-2-butenoate		0.998756	1559.57	-1	121875400
3775	6.45975	377.232	[M+H]+	0.333333	w/o MS2:NCGC00384641-01_C22H34O6_(1aR,2S,2aS,5R,5aS,6S,7aS)-2-Acetoxy-5-hydroxy-5-isopropyl-2a,7a-dimethyldecahydroazuleno[5,6-b]oxiren-6-yl (2Z)-2-methyl-2-butenoate		0.999968	8.03716	-1	627800
2253	4.14942	261.123	[M+H]+	0.333333	w/o MS2:NCGC00384639-01_C14H16N2O3_Pyrrolo[1,2-a]pyrazine-1,4-dione, hexahydro-3-[(4-hydroxyphenyl)methyl]-		0.996556	4.73785	-1	3.48431
6762	23.9672	702.243	[M+H]+	0.666667	w/o MS2:NCGC00384623-01_C34H36O15_(1S,2S,4S,5R,6R,7S,9R,12R)-12-Acetoxy-6-(acetoxymethyl)-2-hydroxy-2,10,10-trimethyl-11-oxatricyclo[7.2.1.0~1,6~]dodecane-4,5,7-triyl tri(3-furoate)		0.975328	3.87698	-1	1.51761
5917	7.28611	589.342	[M+2H]2+	0.666667	w/o MS2:NCGC00384618-01_C33H50O10_(1beta,3beta,9xi,11alpha,14xi)-1,3,11-Trihydroxyfurosta-5,20(22),25-trien-27-yl beta-D-glucopyranoside		0.998359	354.006	-1	542.906
6405	16.3088	647.251	[M+H]+	0.333333	w/o MS2:NCGC00384617-01_C27H44O16_(1S,4aS,6S,7R,7aS)-4-({[6-O-(beta-D-Glucopyranosyl)-beta-D-glucopyranosyl]oxy}methyl)-6-hydroxy-7-(hydroxymethyl)-1,4a,5,6,7,7a-hexahydrocyclopenta[c]pyran-1-yl 3-methylbutanoate		0.977728	13.5322	-1	1.27525
5421	0.813117	533.155	[M+2H]2+	0.333333	w/o MS2:NCGC00384611-01!2-[2,6-dihydroxy-4-[(3R,4R)-3-[(4-hydroxybenzoyl)amino]azepan-4-yl]oxycarbonylbenzoyl]-3-hydroxybenzoic acid		0.99619	32.7385	-1	12.6592
3801	6.90648	379.248	[M+2H]2+	0.333333	w/o MS2:NCGC00384578-01!5-[5-(acetyloxymethyl)-1,2,4a-trimethyl-7-oxo-3,4,8,8a-tetrahydro-2H-naphthalen-1-yl]-3-methylpentanoic acid		0.998764	3876.16	-1	1677.27
4399	5.71725	434.201	[M+H]+	1	w/o MS2:NCGC00384577-01_C19H28O10_2-Phenylethyl 6-O-[(2S,3R,4R)-3,4-dihydroxy-4-(hydroxymethyl)tetrahydro-2-furanyl]-beta-D-glucopyranoside		-0.999765	16.9854	-1	4.1048
5276	4.25396	518.133	[M+H]+	0.666667	w/o MS2:NCGC00384565-01!6-hydroxy-8-(7-hydroxy-2-oxochromen-8-yl)-7-[3,4,5-trihydroxy-6-(hydroxymethyl)oxan-2-yl]oxychromen-2-one		-0.999973	107.941	-1	5549911
5275	4.19185	518.125	[M+H]+	0.333333	w/o MS2:NCGC00384565-01!6-hydroxy-8-(7-hydroxy-2-oxochromen-8-yl)-7-[3,4,5-trihydroxy-6-(hydroxymethyl)oxan-2-yl]oxychromen-2-one		-0.988298	93.6968	-1	3709578
2158	1.15766	256.081	[M+H]+	1	w/o MS2:NCGC00384559-01!methyl 2-[(2,3-dihydroxybenzoyl)amino]-3-hydroxypropanoate		-0.991998	1481.1	-1	25.7282
2157	0.995617	256.081	[M+H]+	1	w/o MS2:NCGC00384559-01!methyl 2-[(2,3-dihydroxybenzoyl)amino]-3-hydroxypropanoate		-0.929842	214.842	-1	31.5703
2156	0.833983	256.081	[M+H]+	0.666667	w/o MS2:NCGC00384559-01!methyl 2-[(2,3-dihydroxybenzoyl)amino]-3-hydroxypropanoate		-0.488429	57.6698	-1	4.46009
7610	18.6288	934.534	[M+H]+	1	w/o MS2:NCGC00381441-01!2-[[6-[[17-[5,6-dimethyl-3-[3,4,5-trihydroxy-6-(hydroxymethyl)oxan-2-yl]oxyhept-5-en-2-yl]-1-hydroxy-10,13-dimethyl-2,3,4,7,8,9,11,12,14,15,16,17-dodecahydro-1H-cyclopenta[a]phenanthren-3-yl]oxy]-3,4,5-trihydroxyoxan-2-yl]methoxy]-6-(hydroxymethyl)oxane-3,4,5-triol		0.350327	23.6878	-1	1.05548
3792	6.24563	378.248	[M+H]+	0.666667	w/o MS2:NCGC00381440-01!(2S,3S)-3-decyl-2-hydroxy-2-(3-methoxy-3-oxopropyl)butanedioic acid		-0.575594	17.8085	-1	47.499
3793	6.04851	378.249	[M+H]+	1	w/o MS2:NCGC00381440-01!(2S,3S)-3-decyl-2-hydroxy-2-(3-methoxy-3-oxopropyl)butanedioic acid		-0.973282	28.9376	-1	3.41185
4558	7.32525	448.269	[M+H]+	0.666667	w/o MS2:NCGC00381428-01_C25H39NO7_(7E)-6-Hydroperoxy-11,12-dihydroxy-3-isobutyl-13-methoxy-4,5,8-trimethyl-3,3a,6,6a,9,10,11,12,13,14-decahydro-1H-cycloundeca[d]isoindole-1,15(2H)-dione		0.998939	163.868	-1	28554070
4559	5.21718	448.274	[M+H]+	0.333333	w/o MS2:NCGC00381428-01_C25H39NO7_(7E)-6-Hydroperoxy-11,12-dihydroxy-3-isobutyl-13-methoxy-4,5,8-trimethyl-3,3a,6,6a,9,10,11,12,13,14-decahydro-1H-cycloundeca[d]isoindole-1,15(2H)-dione		0.998753	8.1301	-1	780955
684	0.668533	141.051	[M+H]+	1	w/o MS2:NCGC00381413-01!4-hydroxy-3,6-dimethylpyran-2-one		-0.970983	81.9877	-1	2.10585
1789	6.0313	227.163	[M+H]+	0.666667	w/o MS2:NCGC00381386-01!2-(7-hydroxy-6-methyloctyl)-2H-furan-5-one		-0.997213	8.95699	-1	7.64594
2010	9.439	244.19	[M+H]+	1	w/o MS2:NCGC00381386-01!2-(7-hydroxy-6-methyloctyl)-2H-furan-5-one		0.483881	19.5676	-1	1.24836
2615	4.64798	285.24	[M+H]+	1	w/o MS2:NCGC00381375-01!(6E)-heptadeca-6,16-diene-1,2,4-triol		0.898143	11.6364	-1	1.52433
2587	1.16257	284.123	[M+H]+	0.333333	w/o MS2:NCGC00381368-01_C17H19NO4_{3-[(E)-2-(1,3-Benzodioxol-5-yl)vinyl]-2-oxiranyl}(1-piperidinyl)methanone		-0.858618	70.1918	-1	31.7568
1376	1.16131	197.128	[M+H]+	1	w/o MS2:NCGC00381364-01!3-propan-2-yl-2,3,6,7,8,8a-hexahydropyrrolo[1,2-a]pyrazine-1,4-dione		0.82116	13.2509	-1	1.90287
1828	0.808922	230.102	[M+H]+	1	w/o MS2:NCGC00381357-01!methyl 3,4,5-trihydroxycyclohexene-1-carboxylate		-0.473516	154.306	-1	2.61773
1716	1.15766	222.076	[M+H]+	1	w/o MS2:NCGC00381349-01_C11H13NO5_1H-Pyrrole-3-propanoic acid, 5-acetyl-4-(carboxymethyl)-		-0.935612	10.5409	-1	4.02617
1717	2.15832	222.076	[M+H]+	0.333333	w/o MS2:NCGC00381349-01_C11H13NO5_1H-Pyrrole-3-propanoic acid, 5-acetyl-4-(carboxymethyl)-		0.997564	6.67175	-1	3.0685
1251	1.15395	188.091	[M+H]+	1	w/o MS2:NCGC00381347-01!5-acetamido-4-oxohexanoic acid		-0.862083	135.315	-1	7.00007
1252	0.868333	188.091	[M+H]+	0.666667	w/o MS2:NCGC00381347-01!5-acetamido-4-oxohexanoic acid		0.227163	86.8953	-1	2.21004
1250	0.802533	188.091	[M+H]+	0.333333	w/o MS2:NCGC00381347-01!5-acetamido-4-oxohexanoic acid		-0.339844	69.1181	-1	1.5092
1063	23.4974	173.085	[M+H]+	0.333333	w/o MS2:NCGC00381342-01!3-[(E)-prop-1-enyl]pentanedioic acid		-0.404922	6.58134	-1	1.05655
2805	8.30901	299.184	[M+H]+	0.666667	w/o MS2:NCGC00381331-01_C16H26O5_Pentanoic acid, 3-methyl-, 5-hydroxy-3-(hydroxymethyl)-6-(1-methylethyl)-2-oxo-3-cyclohexen-1-yl ester		-0.996323	9.68994	-1	3.1102
6782	0.787028	705.183	[M+H]+	1	w/o MS2:NCGC00381321-01!3',4,5',6-tetrahydroxy-2',8'-bis(4-hydroxyphenyl)-5-[3,4,5-trihydroxy-6-(hydroxymethyl)oxan-2-yl]spiro[1-benzofuran-2,9'-2,3,4,8-tetrahydrofuro[2,3-h]chromene]-3-one		-0.969717	96.9705	-1	17.3071
6635	17.3572	681.372	[M+H]+	0.333333	w/o MS2:NCGC00381314-01![3-methyl-1-[3-methyl-1-[3-methyl-1-oxo-1-(2,3,4,5,6-pentahydroxyhexoxy)pentan-2-yl]oxy-1-oxopentan-2-yl]oxy-1-oxopentan-2-yl] 2-acetyloxy-3-methylpentanoate		0.998753	3.76759	-1	205633
7602	6.8036	930.545	[M+H]+	0.333333	w/o MS2:NCGC00381308-01_C47H76O17_(3beta,5xi,9xi,18xi,22beta)-22,25-Dihydroxyolean-12-en-3-yl 6-deoxy-alpha-L-mannopyranosyl-(1->2)-beta-D-xylopyranosyl-(1->2)-beta-D-glucopyranosiduronic acid		0.998753	2.3351	-1	129720
7603	6.70068	930.545	[M+H]+	0.333333	w/o MS2:NCGC00381308-01_C47H76O17_(3beta,5xi,9xi,18xi,22beta)-22,25-Dihydroxyolean-12-en-3-yl 6-deoxy-alpha-L-mannopyranosyl-(1->2)-beta-D-xylopyranosyl-(1->2)-beta-D-glucopyranosiduronic acid		0.998753	4.8831	-1	271267
2153	11.8844	255.121	[M+H]+	0.333333	w/o MS2:NCGC00381307-01!1-[2,4-dihydroxy-3-(2-hydroxyethyl)-6-methoxyphenyl]butan-1-one		0.518364	2.32666	-1	1.53428
7137	7.79688	770.392	[M+2H]2+	0.333333	w/o MS2:NCGC00381288-01!2-[2-[19-acetamido-6-(3,4-dicarboxybutanoyloxy)-16,18-dihydroxy-5,9-dimethylicosan-7-yl]oxy-2-oxoethyl]butanedioic acid		0.99704	11.901	-1	822101
5488	0.791233	540.228	[M+H]+	0.333333	w/o MS2:NCGC00381276-01_C22H34O14_Hexitol, 2,6-anhydro-, 5-[4-(beta-D-glucopyranosyloxy)-2-methylenebutanoate] 1-(4-hydroxy-2-methylenebutanoate)		0.998753	5.01164	-1	230653
5168	1.15766	506.187	[M+H]+	1	w/o MS2:NCGC00381275-01!(2,5-dibenzoyloxy-1,6-dihydroxycyclohex-3-en-1-yl)methyl benzoate		0.892327	15.5815	-1	2.57579
3048	5.49637	317.196	[M+H]+	1	w/o MS2:NCGC00381270-01!(5E)-4,7,8-trihydroxy-2-(2-hydroxypentyl)-9,9-dimethyl-3,4,7,8-tetrahydro-2H-oxecin-10-one		-0.998918	22.6848	-1	2.23527
3047	8.31101	317.195	[M+H]+	1	w/o MS2:NCGC00381270-01!(5E)-4,7,8-trihydroxy-2-(2-hydroxypentyl)-9,9-dimethyl-3,4,7,8-tetrahydro-2H-oxecin-10-one		-0.998976	115.018	-1	2.72326
2230	12.0779	259.168	[M+H]+	0.333333	w/o MS2:NCGC00381266-01!4-hydroxy-5-[2-[(E)-3-hydroxyprop-1-enyl]-4-methylphenyl]-3-methylhexan-2-one		0.6195	3.92428	-1	1.94915
5355	6.0294	525.285	[M+H]+	1	w/o MS2:NCGC00381263-01_C31H40O7_3,9-Diacetoxy-2,6,6,13-tetramethyl-12-oxotetracyclo[11.2.1.0~1,10~.0~2,7~]hexadec-8-yl benzoate		0.99881	224.831	-1	42.3434
1607	9.5904	214.18	[M+H]+	1	w/o MS2:NCGC00381260-01!N-(9-oxodecyl)acetamide		-0.89244	5.41664	-1	1.41604
5683	7.10381	562.341	[M+2H]2+	1	w/o MS2:NCGC00381238-01_C31H47NO8_2-[(2E,5E,7E,11E)-10-Hydroxy-3,7,9,11-tetramethyl-2,5,7,11-tridecatetraen-1-yl]-5,6-dimethoxy-3-methyl-4-pyridinyl 6-deoxy-alpha-L-mannopyranoside		0.998644	86.683	-1	60.4693
6795	0.7803	707.217	[M+H]+	0.333333	w/o MS2:NCGC00381236-01![(2S,3S,4R,5R,6R)-5-acetyloxy-3-hydroxy-2-methyl-6-[[(2R,3S,4S,5R,6S)-3,4,5-trihydroxy-6-[5-hydroxy-6-methoxy-2-(4-methoxyphenyl)-4-oxochromen-7-yl]oxyoxan-2-yl]methoxy]oxan-4-yl] acetate		0.998753	17.5541	-1	981266
6639	7.93377	682.398	[M+H]+	0.333333	w/o MS2:NCGC00381224-01!4-[2-[[4-[[2-[(2-acetamido-3-methylbutanoyl)amino]-3-methylbutanoyl]amino]-3-hydroxy-6-methylheptanoyl]amino]propanoylamino]-3,7-dihydroxy-6-methylheptanoic acid		0.998753	6.00629	-1	424522
6753	7.87685	701.427	[M+H]+	0.333333	w/o MS2:NCGC00381206-01_C40H60O10_1-Naphthalenebutanoic acid, decahydro-beta,6-dihydroxy-alpha-(2-hydroxyethylidene)-5-(hydroxymethyl)-5,8a-dimethyl-2-methylene-, (4E)-4-[2-[(1R,4aS,5R,6R,8aS)-decahydro-6-hydroxy-5-(hydroxymethyl)-5,8a-dimethyl-2-methylene-1-naphthalenyl]ethylidene]tetrahydro-5-oxo-3-furanyl ester, (alphaE,1R,4aS,5R,6R,8aS)-		0.998753	11.2115	-1	639916
5753	8.09445	569.334	[M+H]+	0.333333	w/o MS2:NCGC00381203-01_C31H46N4O7_2H-Pyrido[1,2-a][1,4,7,10]tetraazacyclododecine-1,4,7,10(3H,12H)-tetrone, 3-(7,8-dihydroxy-6-oxooctyl)octahydro-9-(1-methylpropyl)-6-(phenylmethyl)-		0.998679	294.209	-1	32883390
5752	23.9958	569.331	[M+H]+	0.666667	w/o MS2:NCGC00381203-01_C31H46N4O7_2H-Pyrido[1,2-a][1,4,7,10]tetraazacyclododecine-1,4,7,10(3H,12H)-tetrone, 3-(7,8-dihydroxy-6-oxooctyl)octahydro-9-(1-methylpropyl)-6-(phenylmethyl)-		0.964215	1.80336	-1	2.33339
5754	7.9568	569.334	[M+H]+	0.333333	w/o MS2:NCGC00381203-01_C31H46N4O7_2H-Pyrido[1,2-a][1,4,7,10]tetraazacyclododecine-1,4,7,10(3H,12H)-tetrone, 3-(7,8-dihydroxy-6-oxooctyl)octahydro-9-(1-methylpropyl)-6-(phenylmethyl)-		0.998753	32.2406	-1	3195233
7075	7.70575	758.444	[M+2H]2+	0.333333	w/o MS2:NCGC00381196-01_C38H56N6O9_Acetamide, N-[eicosahydro-21-[(4-methoxyphenyl)methyl]-18,22-dimethyl-6-(1-methylethyl)-9-(1-methylpropyl)-5,8,11,16,20,23-hexaoxo-5H,16H-dipyrrolo[2,1-f:2',1'-o][1,4,7,10,13,16]oxapentaazacyclononadecin-17-yl]-		0.998753	30.2993	-1	2090706
2691	5.26812	291.054	[M+H]+	1	w/o MS2:NCGC00381178-01!3,7,8-trihydroxy-3-methyl-10-oxo-1,4-dihydropyrano[4,3-b]chromene-9-carboxylic acid		-0.997954	8.92349	-1	3.73084
5818	18.4743	577.409	[M+2H]2+	0.333333	w/o MS2:NCGC00381175-01!3-hydroxy-2-[[3-[3-(3-hydroxy-6-methylheptanoyl)oxy-6-methylheptanoyl]oxy-8-methylnonanoyl]amino]propanoic acid		0.99756	33.1909	-1	2.80065
7382	7.1682	833.467	[M+H]+	0.333333	w/o MS2:NCGC00381171-01![1-[[1-[1-[[1-(2,3-dihydroxypropoxy)-3-methyl-1-oxobutan-2-yl]amino]-3-methyl-1-oxobutan-2-yl]oxy-3-methyl-1-oxobutan-2-yl]amino]-1-oxopropan-2-yl] 2-[2-[2-[(2-hydroxy-3-methylbutanoyl)amino]-3-methylbutanoyl]oxypropanoylamino]-3-methylbutanoate		0.998826	179.183	-1	912.384
4434	5.00122	437.19	[M+H]+	0.666667	w/o MS2:NCGC00381156-01_C24H30O6_Methyl 3-[(1E,3E)-3,5-dimethyl-1,3-heptadien-1-yl]-8-hydroxy-6a,8-dimethyl-6-oxo-6a,8,9,9a-tetrahydro-6H-furo[2,3-h]isochromene-9-carboxylate		-0.989715	25.2823	-1	14.7821
1917	11.9401	237.184	[M+H]+	0.666667	w/o MS2:NCGC00381144-01_C15H24O2_(4S,4aR)-4-(Hydroxymethyl)-3,4a,8,8-tetramethyl-4a,5,6,7,8,8a-hexahydro-1(4H)-naphthalenone		0.999517	5.36686	-1	2.6138
5768	6.82642	571.347	[M+H]+	0.333333	w/o MS2:NCGC00381139-01!6-benzyl-3-butan-2-yl-9-(7-hydroxy-6-oxooctyl)-1,4,7,10-tetrazabicyclo[10.4.0]hexadecane-2,5,8,11-tetrone		0.998753	8.84553	-1	512930
5769	8.32458	571.353	[M+H]+	0.333333	w/o MS2:NCGC00381139-01!6-benzyl-3-butan-2-yl-9-(7-hydroxy-6-oxooctyl)-1,4,7,10-tetrazabicyclo[10.4.0]hexadecane-2,5,8,11-tetrone		0.998753	13.4519	-1	780040
7255	7.81982	796.391	[M+H]+	0.333333	w/o MS2:NCGC00381134-01!		0.998753	1.91884	-1	77444.4
4882	6.90648	476.306	[M+H]+	0.333333	w/o MS2:NCGC00381131-01_C27H41NO6_(7E)-11-Hydroxy-3-isobutyl-4,5,8,13,13-pentamethyl-3,3a,4,6a,9,10,11,11a,14a,15-decahydro-1H-[1,3]dioxolo[9,10]oxacyclododecino[2,3-d]isoindole-1,16(2H)-dione		0.998753	18.3232	-1	1374784
4881	6.75778	476.306	[M+H]+	0.333333	w/o MS2:NCGC00381131-01_C27H41NO6_(7E)-11-Hydroxy-3-isobutyl-4,5,8,13,13-pentamethyl-3,3a,4,6a,9,10,11,11a,14a,15-decahydro-1H-[1,3]dioxolo[9,10]oxacyclododecino[2,3-d]isoindole-1,16(2H)-dione		0.998753	31.9182	-1	2339398
4879	6.59722	476.306	[M+H]+	0.333333	w/o MS2:NCGC00381131-01_C27H41NO6_(7E)-11-Hydroxy-3-isobutyl-4,5,8,13,13-pentamethyl-3,3a,4,6a,9,10,11,11a,14a,15-decahydro-1H-[1,3]dioxolo[9,10]oxacyclododecino[2,3-d]isoindole-1,16(2H)-dione		0.998753	17.9892	-1	1318494
4883	7.04348	476.306	[M+H]+	0.333333	w/o MS2:NCGC00381131-01_C27H41NO6_(7E)-11-Hydroxy-3-isobutyl-4,5,8,13,13-pentamethyl-3,3a,4,6a,9,10,11,11a,14a,15-decahydro-1H-[1,3]dioxolo[9,10]oxacyclododecino[2,3-d]isoindole-1,16(2H)-dione		0.998753	10.0718	-1	770017
4880	5.79351	476.306	[M+H]+	1	w/o MS2:NCGC00381131-01_C27H41NO6_(7E)-11-Hydroxy-3-isobutyl-4,5,8,13,13-pentamethyl-3,3a,4,6a,9,10,11,11a,14a,15-decahydro-1H-[1,3]dioxolo[9,10]oxacyclododecino[2,3-d]isoindole-1,16(2H)-dione		0.998759	1615.24	-1	287.943
4245	4.93691	420.185	[M+H]+	1	w/o MS2:NCGC00381128-01_C18H26O10_4-(beta-D-Glucopyranosyloxy)benzyl 2,3-dihydroxy-3-methylbutanoate		-0.998384	79.8182	-1	4.49565
4296	0.735292	425.142	[M+H]+	0.666667	w/o MS2:NCGC00381128-01_C18H26O10_4-(beta-D-Glucopyranosyloxy)benzyl 2,3-dihydroxy-3-methylbutanoate		-0.995933	73.9413	-1	7461146
4246	4.82634	420.185	[M+H]+	1	w/o MS2:NCGC00381128-01_C18H26O10_4-(beta-D-Glucopyranosyloxy)benzyl 2,3-dihydroxy-3-methylbutanoate		-0.997978	200.378	-1	4.12705
4359	6.4828	430.263	[M+H]+	0.333333	w/o MS2:NCGC00381123-01_C25H35NO5_Spiro[2H-furo[2,3-e]isoindole-2,1'(2'H)-naphthalen]-6(3H)-one, 3',4',4'a,5',6',7,7',8,8',8'a-decahydro-4,6'-dihydroxy-7-(2-hydroxyethyl)-2',5',5',8'a-tetramethyl-, (2R,2'R,6'R,8a'S)-		0.998753	4.0641	-1	574891
3825	6.81492	382.219	[M+2H]2+	0.333333	w/o MS2:NCGC00381118-01_C20H31NO6_Glutamic acid, 1-[5'-hydroxy-2,6'-dimethyl-5-(1-methylethenyl)spiro[cyclopentane-1,3'-[7]oxabicyclo[4.1.0]heptan]-2'-yl] ester		0.99876	5326.58	-1	4749.88
2519	20.1098	279.158	[M+H]+	1	w/o MS2:NCGC00381116-01!(E)-4-hydroxy-4-[4-hydroxy-2-[(E)-6-oxohept-1-enyl]cyclopentyl]but-2-enoic acid		0.952697	104.03	-1	1.09723
2518	15.4122	279.158	[M+H]+	1	w/o MS2:NCGC00381116-01!(E)-4-hydroxy-4-[4-hydroxy-2-[(E)-6-oxohept-1-enyl]cyclopentyl]but-2-enoic acid		0.8767	33.7192	-1	1.05569
4866	1.20594	475.191	[M+H]+	1	w/o MS2:NCGC00381068-01_C20H27NO11_{[2-O-(6-Deoxy-alpha-L-mannopyranosyl)-beta-D-glucopyranosyl]oxy}(4-hydroxyphenyl)acetonitrile		-0.75491	19.115	-1	1.8406
6238	8.08285	626.379	[M+H]+	0.333333	w/o MS2:NCGC00381061-01_C30H51N5O9_Pyrrolo[1,2-d][1,4,7,10,13,16]oxapentaazacyclononadecine-1,4,7,10,14,17(11H,16H)-hexone, 16-(2,3-dihydroxypropyl)dodecahydro-5,8,9,21-tetramethyl-6-(1-methylethyl)-3-(1-methylpropyl)-		0.998753	12.2431	-1	477914
5968	23.9814	594.415	[M+2H]2+	1	w/o MS2:NCGC00381059-01!5-[5-(3,5-dihydroxydecanoyloxy)-3-hydroxydecanoyl]oxy-3-hydroxydecanoic acid		0.999993	9.22187	-1	1.09935
5605	6.2766	552.26	[M+H]+	0.333333	w/o MS2:NCGC00381051-01_C29H39NO8_2-(4-Hydroxy-6-methoxy-1-oxo-5-{[(2E,6Z)-3,7,11-trimethyl-2,6,10-dodecatrien-1-yl]oxy}-1,3-dihydro-2H-isoindol-2-yl)pentanedioic acid		0.899288	10.7872	-1	447327
1551	1.15543	210.076	[M+H]+	0.666667	w/o MS2:NCGC00381049-01_C10H11NO4_		-0.998632	69.2548	-1	8.03222
7105	7.86548	765.448	[M+2H]2+	0.333333	w/o MS2:NCGC00381046-01_C41H66O14_9,19-Cyclolanost-24-en-26-oic acid, 3-[(2-O-hexopyranosylpentopyranosyl)oxy]-12,15-dihydroxy-, (3beta,8xi,9beta,24E)-		0.998812	303.389	-1	523.809
7104	7.72875	765.443	[M+2H]2+	0.333333	w/o MS2:NCGC00381046-01_C41H66O14_9,19-Cyclolanost-24-en-26-oic acid, 3-[(2-O-hexopyranosylpentopyranosyl)oxy]-12,15-dihydroxy-, (3beta,8xi,9beta,24E)-		0.998753	25.085	-1	1294644
4911	6.81492	479.275	[M+2H]2+	0.333333	w/o MS2:NCGC00380981-01_C28H40O5_		0.998846	73.708	-1	108.317
5450	8.22113	536.327	[M+H]+	0.333333	w/o MS2:NCGC00380976-01_C28H42N2O7_(4E,10E)-13,20-Dihydroxy-8,14-dimethoxy-4,10,12,16-tetramethyl-3-oxo-2-azabicyclo[16.3.1]docosa-1(22),4,10,18,20-pentaen-9-yl carbamate		0.999818	5.87592	-1	2.92412
5452	8.38198	536.33	[M+H]+	0.333333	w/o MS2:NCGC00380976-01_C28H42N2O7_(4E,10E)-13,20-Dihydroxy-8,14-dimethoxy-4,10,12,16-tetramethyl-3-oxo-2-azabicyclo[16.3.1]docosa-1(22),4,10,18,20-pentaen-9-yl carbamate		0.998753	5.37726	-1	631232
5451	5.7523	536.327	[M+H]+	0.333333	w/o MS2:NCGC00380976-01_C28H42N2O7_(4E,10E)-13,20-Dihydroxy-8,14-dimethoxy-4,10,12,16-tetramethyl-3-oxo-2-azabicyclo[16.3.1]docosa-1(22),4,10,18,20-pentaen-9-yl carbamate		0.998753	3.55374	-1	324016
4477	9.1883	440.266	[M+H]+	0.333333	w/o MS2:NCGC00380970-01!3-hydroxy-2-[[3-(3-hydroxy-6-methylheptanoyl)oxy-8-methylnonanoyl]amino]propanoic acid		0.998753	2.97134	-1	167034
5240	4.08818	514.286	[M+H]+	0.333333	w/o MS2:NCGC00380959-01![(2R,3S,4S,5R,6S)-3,4,5-trihydroxy-6-[(2S,3R,4S,5S,6R)-3,4,5-trihydroxy-6-(hydroxymethyl)oxan-2-yl]oxyoxan-2-yl]methyl 8-methylnonanoate		-0.456135	54.9537	-1	2646733
7159	8.1866	776.459	[M+H]+	0.333333	w/o MS2:NCGC00380958-01!2-[[2-[2-[2-[2-[[2-[2-(2-hydroxypropanoylamino)-3-methylbutanoyl]oxy-3-methylbutanoyl]amino]-3-methylbutanoyl]oxypropanoylamino]-3-methylbutanoyl]oxy-3-methylbutanoyl]amino]-3-methylbutanoic acid		0.998753	5.99713	-1	593038
2042	1.15766	246.087	[M+H]+	1	w/o MS2:NCGC00380939-01_C12H11N3O3_[2,2'-Bipyridine]-6-carboxamide, 3-hydroxy-4-methoxy-		-0.996965	23.3976	-1	9.80085
3960	1.14287	394.17	[M+H]+	1	w/o MS2:NCGC00380916-01_C16H27NO10_		-0.98841	38.3149	-1	1.96131
3962	0.813117	394.172	[M+H]+	0.333333	w/o MS2:NCGC00380916-01_C16H27NO10_		0.658118	2.90347	-1	402931
3961	0.957811	394.17	[M+H]+	1	w/o MS2:NCGC00380916-01_C16H27NO10_		-0.996454	13.035	-1	2.01352
2456	4.1609	274.107	[M+H]+	0.333333	w/o MS2:NCGC00380910-01_C15H17NO5_2,6-Piperidinedione, 4-[2-[2-hydroxy-3-(hydroxymethyl)-5-methylphenyl]-2-oxoethyl]-		0.998753	6.14473	-1	312175
4107	18.6975	406.328	[M+H]+	1	w/o MS2:NCGC00380898-01!(2E,4E,14E)-13-hydroperoxy-1-piperidin-1-ylicosa-2,4,14-trien-1-one		-0.987168	46.3115	-1	1.17526
4108	23.5929	406.329	[M+H]+	0.333333	w/o MS2:NCGC00380898-01!(2E,4E,14E)-13-hydroperoxy-1-piperidin-1-ylicosa-2,4,14-trien-1-one		0.895612	2.50065	-1	129670
2963	5.95328	311.148	[M+H]+	1	w/o MS2:NCGC00380893-01_C16H24O7_beta-D-Glucopyranoside, 5-(hydroxymethyl)-2-(1-methylethyl)phenyl		-0.997989	10.802	-1	6.71711
4902	4.21164	478.228	[M+H]+	1	w/o MS2:NCGC00380875-01_C21H32O11_4-(4-Hydroxyphenyl)-2-butanyl 6-O-[(4xi)-alpha-L-threo-pentofuranosyl]-beta-D-glucopyranoside		-0.981081	227.856	-1	4.63532
5846	5.83148	581.186	[M+H]+	1	w/o MS2:NCGC00380866-01!(2S)-5,7-dihydroxy-2-(4-hydroxyphenyl)-6-[(2S,3R,4R,5S,6R)-3,4,5-trihydroxy-6-[[(2R,3R,4R,5R,6S)-3,4,5-trihydroxy-6-methyloxan-2-yl]oxymethyl]oxan-2-yl]-2,3-dihydrochromen-4-one		-0.990538	12.6442	-1	5.01206
5991	4.69353	598.213	[M+H]+	1	w/o MS2:NCGC00380864-01!7-[4,5-dihydroxy-6-(hydroxymethyl)-3-[(2S,3R,4R,5R,6S)-3,4,5-trihydroxy-6-methyloxan-2-yl]oxyoxan-2-yl]oxy-5-hydroxy-2-(4-hydroxyphenyl)-2,3-dihydrochromen-4-one		-0.999316	23.7601	-1	2.93471
3216	6.16682	331.153	[M+H]+	1	w/o MS2:NCGC00380850-01_C19H24O6_Propanoic acid, 2-methyl-, (3aR,4R,6R,7E,10E,11aR)-2,3,3a,4,5,6,9,11a-octahydro-6-hydroxy-6,10-dimethyl-3-methylene-2,9-dioxocyclodeca[b]furan-4-yl ester		-0.999803	38.0058	-1	5.09376
3218	5.20708	331.153	[M+H]+	1	w/o MS2:NCGC00380850-01_C19H24O6_Propanoic acid, 2-methyl-, (3aR,4R,6R,7E,10E,11aR)-2,3,3a,4,5,6,9,11a-octahydro-6-hydroxy-6,10-dimethyl-3-methylene-2,9-dioxocyclodeca[b]furan-4-yl ester		-0.990749	23.397	-1	3.50655
3217	6.47174	331.153	[M+H]+	1	w/o MS2:NCGC00380850-01_C19H24O6_Propanoic acid, 2-methyl-, (3aR,4R,6R,7E,10E,11aR)-2,3,3a,4,5,6,9,11a-octahydro-6-hydroxy-6,10-dimethyl-3-methylene-2,9-dioxocyclodeca[b]furan-4-yl ester		-0.990606	13.3082	-1	2.08867
3080	4.97838	320.184	[M+H]+	0.333333	w/o MS2:NCGC00380837-01_C18H27NO5_		-0.456135	55.8488	-1	4483654
3081	4.66983	320.184	[M+H]+	0.333333	w/o MS2:NCGC00380837-01_C18H27NO5_		-0.456135	67.2583	-1	5399635
3305	6.81492	338.193	[M+2H]2+	0.333333	w/o MS2:NCGC00380837-01_C18H27NO5_		0.998753	16.1337	-1	2684168
3608	0.844942	364.171	[M+H]+	0.666667	w/o MS2:NCGC00380836-01_C19H22O6_(1R,2R,4S,5R,8R,9S,10R,11S,12S)-4,12-Dihydroxy-11-methyl-6-methylene-16-oxo-15-oxapentacyclo[9.3.2.1~5,8~.0~1,10~.0~2,8~]heptadec-13-ene-9-carboxylic acid		-0.229853	47.1337	-1	66.7049
2145	6.28588	254.134	[M+H]+	0.666667	w/o MS2:NCGC00380830-01!methyl 2-[(2-hydroxy-3-methylbutanoyl)amino]-3-methylbutanoate		0.980549	13.9346	-1	3.13028
3788	0.802183	378.116	[M+H]+	0.333333	w/o MS2:NCGC00380822-01!1-[(Z)-but-2-en-2-yl]-8-chloro-3,9-dihydroxy-4,7-dimethylbenzo[b][1,4]benzodioxepin-6-one		0.346627	6.03825	-1	2.24662
5124	4.58432	502.226	[M+H]+	0.666667	w/o MS2:NCGC00380810-01!		-0.985336	27.9052	-1	5.1272
5123	5.74777	502.226	[M+H]+	1	w/o MS2:NCGC00380810-01!		-0.991172	16.1131	-1	4.91201
7202	15.1335	784.417	[M+H]+	0.333333	w/o MS2:NCGC00380798-01_C45H57N3O9_(3S,6R,9S,12R,15S,18R)-3,9,15-Tribenzyl-6,12,18-triisopropyl-4,10,16-trimethyl-1,7,13-trioxa-4,10,16-triazacyclooctadecane-2,5,8,11,14,17-hexone		-0.837916	2.04753	-1	1.32342
7203	7.86548	784.417	[M+H]+	0.333333	w/o MS2:NCGC00380798-01_C45H57N3O9_(3S,6R,9S,12R,15S,18R)-3,9,15-Tribenzyl-6,12,18-triisopropyl-4,10,16-trimethyl-1,7,13-trioxa-4,10,16-triazacyclooctadecane-2,5,8,11,14,17-hexone		0.977641	1.85801	-1	100468
7201	23.9729	784.411	[M+H]+	0.666667	w/o MS2:NCGC00380798-01_C45H57N3O9_(3S,6R,9S,12R,15S,18R)-3,9,15-Tribenzyl-6,12,18-triisopropyl-4,10,16-trimethyl-1,7,13-trioxa-4,10,16-triazacyclooctadecane-2,5,8,11,14,17-hexone		0.591748	4.08701	-1	2.32394
3213	1.15543	331.123	[M+H]+	0.666667	w/o MS2:NCGC00380781-01_C15H20N2O5_		-0.947353	388.367	-1	322.824
1403	1.53896	199.107	[M+H]+	1	w/o MS2:NCGC00380778-01_C9H14N2O3_(3S,8aS)-3-[(1R)-1-Hydroxyethyl]hexahydropyrrolo[1,2-a]pyrazine-1,4-dione		-0.333612	31.2689	-1	6.05229
4290	8.08285	424.266	[M+H]+	0.333333	w/o MS2:NCGC00380759-01_C23H34O6_		0.954932	3.42119	-1	147626
4496	7.2485	442.242	[M+H]+	0.666667	w/o MS2:NCGC00380750-01_C22H32O8_(3beta,4alpha,8alpha)-15-Acetoxy-3,4-dihydroxy-12,13-epoxytrichothec-9-en-8-yl 3-methylbutanoate		-0.987917	35.8033	-1	3903390
6922	18.6937	730.452	[M+H]+	1	w/o MS2:NCGC00380734-01_C39H65NO10_2-{6-[5-Hydroxy-3-(2-hydroxy-2-propanyl)-6a,9b-dimethyldodecahydrocyclopenta[f]chromen-7-yl]-4a-methyl-3,4,4a,7,8,8a-hexahydro-2H-chromen-2-yl}-2-propanyl 2-acetamido-2-deoxy-6-O-methylhexopyranoside		-0.630399	9.53245	-1	1.29814
5189	9.52998	508.32	[M+2H]2+	0.333333	w/o MS2:NCGC00380724-01_C28H47NO8_(3R,5R,6S,7S,9R,11E,13S,14R)-14-Ethyl-13-hydroxy-3,5,7,9,13-pentamethyl-2,4,10-trioxooxacyclotetradec-11-en-6-yl 3,4,6-trideoxy-3-(dimethylamino)-D-xylo-hexopyranoside		0.998526	7.31143	-1	1177.45
5095	6.66603	499.274	[M+H]+	0.333333	w/o MS2:NCGC00380718-01_C29H40O8_2-Butenoic acid, 2-methyl-, 1a,1b,4,4a,5,7a,7b,8,9,9a-decahydro-4a,7b-dihydroxy-3-(hydroxymethyl)-1,1,6,8-tetramethyl-9a-(2-methyl-1-oxopropoxy)-5-oxo-1H-cyclopropa[3,4]benz[1,2-e]azulen-9-yl ester, (2E)-		0.998753	85.1529	-1	4887439
5097	6.95208	499.274	[M+H]+	0.333333	w/o MS2:NCGC00380718-01_C29H40O8_2-Butenoic acid, 2-methyl-, 1a,1b,4,4a,5,7a,7b,8,9,9a-decahydro-4a,7b-dihydroxy-3-(hydroxymethyl)-1,1,6,8-tetramethyl-9a-(2-methyl-1-oxopropoxy)-5-oxo-1H-cyclopropa[3,4]benz[1,2-e]azulen-9-yl ester, (2E)-		0.998753	9.76218	-1	570129
5096	6.81492	499.274	[M+H]+	0.333333	w/o MS2:NCGC00380718-01_C29H40O8_2-Butenoic acid, 2-methyl-, 1a,1b,4,4a,5,7a,7b,8,9,9a-decahydro-4a,7b-dihydroxy-3-(hydroxymethyl)-1,1,6,8-tetramethyl-9a-(2-methyl-1-oxopropoxy)-5-oxo-1H-cyclopropa[3,4]benz[1,2-e]azulen-9-yl ester, (2E)-		0.998753	5.07645	-1	2281846
5092	6.33398	499.273	[M+H]+	0.333333	w/o MS2:NCGC00380718-01_C29H40O8_2-Butenoic acid, 2-methyl-, 1a,1b,4,4a,5,7a,7b,8,9,9a-decahydro-4a,7b-dihydroxy-3-(hydroxymethyl)-1,1,6,8-tetramethyl-9a-(2-methyl-1-oxopropoxy)-5-oxo-1H-cyclopropa[3,4]benz[1,2-e]azulen-9-yl ester, (2E)-		0.998753	7.05414	-1	3092989
5093	6.50573	499.273	[M+H]+	0.333333	w/o MS2:NCGC00380718-01_C29H40O8_2-Butenoic acid, 2-methyl-, 1a,1b,4,4a,5,7a,7b,8,9,9a-decahydro-4a,7b-dihydroxy-3-(hydroxymethyl)-1,1,6,8-tetramethyl-9a-(2-methyl-1-oxopropoxy)-5-oxo-1H-cyclopropa[3,4]benz[1,2-e]azulen-9-yl ester, (2E)-		0.998753	15.5844	-1	6833217
5094	5.67237	499.273	[M+H]+	0.333333	w/o MS2:NCGC00380718-01_C29H40O8_2-Butenoic acid, 2-methyl-, 1a,1b,4,4a,5,7a,7b,8,9,9a-decahydro-4a,7b-dihydroxy-3-(hydroxymethyl)-1,1,6,8-tetramethyl-9a-(2-methyl-1-oxopropoxy)-5-oxo-1H-cyclopropa[3,4]benz[1,2-e]azulen-9-yl ester, (2E)-		0.998753	102.211	-1	44815680
5429	20.1086	534.236	[M+H]+	0.666667	w/o MS2:NCGC00380700-01_C27H32O10_Methyl (2S)-[(5S,6S,10S,12S,13R,15S,19S)-6-(3-furyl)-15,18-dihydroxy-1,5,16-trimethyl-8,14-dioxo-7,11-dioxahexacyclo[14.2.1.0~2,12~.0~5,10~.0~10,12~.0~13,18~]nonadec-19-yl](hydroxy)acetate		0.524108	9.34672	-1	1.84542
6766	7.04348	702.442	[M+H]+	0.333333	w/o MS2:NCGC00380699-01!		0.998753	4.30057	-1	308492
6657	7.91095	685.41	[M+H]+	0.333333	w/o MS2:NCGC00380699-01!		0.998753	11.6427	-1	560179
6658	8.07132	685.414	[M+H]+	0.333333	w/o MS2:NCGC00380699-01!		0.998753	48.5765	-1	2337221
6659	8.3361	685.414	[M+H]+	0.333333	w/o MS2:NCGC00380699-01!		0.998753	13.2093	-1	635554
4540	4.56925	446.26	[M+H]+	0.333333	w/o MS2:NCGC00380693-01_C25H35NO6_3-[4-({2-[(2E)-2-Buten-2-yl]-6,8-dimethyl-1,2,4a,5,6,7,8,8a-octahydro-1-naphthalenyl}carbonyl)-3-hydroxy-5-oxo-2,5-dihydro-1H-pyrrol-2-yl]-2-hydroxy-2-methylpropanoic acid		0.998753	43.9649	-1	2510589
4539	5.6037	446.257	[M+H]+	0.333333	w/o MS2:NCGC00380693-01_C25H35NO6_3-[4-({2-[(2E)-2-Buten-2-yl]-6,8-dimethyl-1,2,4a,5,6,7,8,8a-octahydro-1-naphthalenyl}carbonyl)-3-hydroxy-5-oxo-2,5-dihydro-1H-pyrrol-2-yl]-2-hydroxy-2-methylpropanoic acid		0.998443	50.7094	-1	100.746
4328	5.24018	428.248	[M+H]+	0.333333	w/o MS2:NCGC00380693-01_C25H35NO6_3-[4-({2-[(2E)-2-Buten-2-yl]-6,8-dimethyl-1,2,4a,5,6,7,8,8a-octahydro-1-naphthalenyl}carbonyl)-3-hydroxy-5-oxo-2,5-dihydro-1H-pyrrol-2-yl]-2-hydroxy-2-methylpropanoic acid		0.970855	3.12982	-1	4.44641
4329	5.05828	428.248	[M+H]+	0.666667	w/o MS2:NCGC00380693-01_C25H35NO6_3-[4-({2-[(2E)-2-Buten-2-yl]-6,8-dimethyl-1,2,4a,5,6,7,8,8a-octahydro-1-naphthalenyl}carbonyl)-3-hydroxy-5-oxo-2,5-dihydro-1H-pyrrol-2-yl]-2-hydroxy-2-methylpropanoic acid		0.999886	85.4441	-1	11538690
3158	6.48893	327.158	[M+H]+	0.666667	w/o MS2:NCGC00380673-01!4-[1-hydroxy-2-[2-methoxy-4-[(E)-prop-1-enyl]phenoxy]propyl]-2-methoxyphenol		-0.999998	39.3661	-1	5.24084
3951	7.27117	393.249	[M+H]+	0.333333	w/o MS2:NCGC00380670-01_C19H36O8_[5-Hydroxy-2-(3-hydroxybutyl)-3,3-dimethylcyclohexyl]methyl beta-D-glucopyranoside		0.998753	5.15587	-1	306701
4053	10.0306	401.195	[M+H]+	0.333333	w/o MS2:NCGC00380669-01!2-(2,6-dimethoxy-4-prop-2-enylphenoxy)-1-(3,4,5-trimethoxyphenyl)propan-1-ol		0.998753	3.8084	-1	312184
3972	14.5804	394.328	[M+H]+	1	w/o MS2:NCGC00380659-01!(2E,4E,14E)-13-hydroperoxy-N-(2-methylpropyl)icosa-2,4,14-trienamide		0.757349	5.32834	-1	1.51214
3973	14.9715	394.329	[M+H]+	1	w/o MS2:NCGC00380659-01!(2E,4E,14E)-13-hydroperoxy-N-(2-methylpropyl)icosa-2,4,14-trienamide		0.939218	7.70838	-1	1.17378
2349	11.3926	267.121	[M+H]+	1	w/o MS2:NCGC00380646-01!(E)-5-(4-methoxy-5-methyl-6-oxopyran-2-yl)-3-methylhex-4-enoic acid		-0.462678	10.5319	-1	1.23112
2350	9.27581	267.122	[M+H]+	1	w/o MS2:NCGC00380646-01!(E)-5-(4-methoxy-5-methyl-6-oxopyran-2-yl)-3-methylhex-4-enoic acid		0.804629	11.313	-1	1.425
4928	7.25953	481.223	[M+H]+	0.333333	w/o MS2:NCGC00380637-01_C28H34O8_2(5H)-Furanone, 5-[(1S,2S,3R,4R,7S)-5,7-dihydroxy-4,7-dimethyl-8-oxo-6-[(2E,4E)-1-oxo-2,4-hexadien-1-yl]-3-[(4E)-1-oxo-4-hexen-1-yl]bicyclo[2.2.2]oct-5-en-2-yl]-4-hydroxy-3,5-dimethyl-, (5R)-		0.998753	9.7704	-1	394259
6420	6.76922	649.385	[M+H]+	0.333333	w/o MS2:NCGC00380635-01![(2R,3R,4S,5S,6R)-3-acetyloxy-2-(acetyloxymethyl)-5-hexanoyloxy-6-[(2S,3R)-2,3,4-trihydroxybutoxy]oxan-4-yl] dodecanoate		0.998753	17.2427	-1	1105101
1642	11.7121	217.107	[M+H]+	0.666667	w/o MS2:NCGC00380632-01_C10H16O5_(4S,5S,6E,8S,10R)-4,5,8-Trihydroxy-10-methyl-3,4,5,8,9,10-hexahydro-2H-oxecin-2-one		0.935187	3.88096	-1	1.49194
4325	0.787039	428.175	[M+H]+	1	w/o MS2:NCGC00380614-01_C24H23N5O4_2H-Pyrazino[2,1-b]quinazoline-3,6(1H,4H)-dione, 1-methyl-4-[[(2S,9S,9aS)-2,3,9,9a-tetrahydro-9-hydroxy-2-methyl-3-oxo-1H-imidazo[1,2-a]indol-9-yl]methyl]-, (1S,4R)-		0.570551	192.62	-1	3.5599
4235	15.8345	418.298	[M+H]+	1	w/o MS2:NCGC00380607-01_C25H39NO4_(7E)-12-Hydroxy-3-isobutyl-13-methoxy-4,5,8-trimethyl-3,3a,4,6a,9,10,11,12,13,14-decahydro-1H-cycloundeca[d]isoindole-1,15(2H)-dione		0.606612	7.45039	-1	1.10145
3226	20.1098	332.115	[M+H]+	1	w/o MS2:NCGC00380602-01!1,3,8-trihydroxy-6-(2-hydroxypropyl)anthracene-9,10-dione		-0.871027	15.5809	-1	1.02711
1945	1.24145	240.123	[M+H]+	0.333333	w/o MS2:NCGC00380601-01!N-[1-(4-methoxy-6-oxopyran-2-yl)-2-methylpropyl]acetamide		0.992967	20.2145	-1	14.2553
1944	1.15766	240.122	[M+H]+	1	w/o MS2:NCGC00380601-01!N-[1-(4-methoxy-6-oxopyran-2-yl)-2-methylpropyl]acetamide		-0.184057	29.6354	-1	1.36682
1943	0.868283	240.122	[M+H]+	0.333333	w/o MS2:NCGC00380601-01!N-[1-(4-methoxy-6-oxopyran-2-yl)-2-methylpropyl]acetamide		0.988086	12.7361	-1	4.1132
1946	1.37606	240.123	[M+H]+	1	w/o MS2:NCGC00380601-01!N-[1-(4-methoxy-6-oxopyran-2-yl)-2-methylpropyl]acetamide		0.77037	16.2355	-1	1.59222
3070	0.813483	319.113	[M+H]+	0.333333	w/o MS2:NCGC00380589-01_C15H20O6_(2S,3S)-2-[(1E,3R,4S)-3,4-Dihydroxy-1-penten-1-yl]-6-oxo-3,6-dihydro-2H-pyran-3-yl (2E)-2-methyl-2-butenoate		0.230108	132.806	-1	23.6614
3966	7.50502	394.259	[M+H]+	0.333333	w/o MS2:NCGC00380576-01_C22H32O5_2-Pentenoic acid, 3-[(acetyloxy)methyl]-5-[(1S,4aR,8aR)-2-formyl-1,4,4a,5,6,7,8,8a-octahydro-5,5,8a-trimethyl-1-naphthalenyl]-, (2E)-		-0.456135	13.4865	-1	3190041
3969	7.17387	394.259	[M+H]+	0.333333	w/o MS2:NCGC00380576-01_C22H32O5_2-Pentenoic acid, 3-[(acetyloxy)methyl]-5-[(1S,4aR,8aR)-2-formyl-1,4,4a,5,6,7,8,8a-octahydro-5,5,8a-trimethyl-1-naphthalenyl]-, (2E)-		-0.448558	23.275	-1	5402025
3968	6.8882	394.259	[M+H]+	0.333333	w/o MS2:NCGC00380576-01_C22H32O5_2-Pentenoic acid, 3-[(acetyloxy)methyl]-5-[(1S,4aR,8aR)-2-formyl-1,4,4a,5,6,7,8,8a-octahydro-5,5,8a-trimethyl-1-naphthalenyl]-, (2E)-		-0.443874	97.4237	-1	22513160
3970	6.12289	394.259	[M+H]+	0.666667	w/o MS2:NCGC00380576-01_C22H32O5_2-Pentenoic acid, 3-[(acetyloxy)methyl]-5-[(1S,4aR,8aR)-2-formyl-1,4,4a,5,6,7,8,8a-octahydro-5,5,8a-trimethyl-1-naphthalenyl]-, (2E)-		-0.459115	384.543	-1	176933000
3967	6.40902	394.259	[M+H]+	0.666667	w/o MS2:NCGC00380576-01_C22H32O5_2-Pentenoic acid, 3-[(acetyloxy)methyl]-5-[(1S,4aR,8aR)-2-formyl-1,4,4a,5,6,7,8,8a-octahydro-5,5,8a-trimethyl-1-naphthalenyl]-, (2E)-		-0.4599	545.324	-1	257467700
4878	2.10759	476.213	[M+H]+	1	w/o MS2:NCGC00380568-01!2-(hydroxymethyl)-6-[[3,4,5-trihydroxy-6-(4-prop-2-enylphenoxy)oxan-2-yl]methoxy]oxane-3,4,5-triol		-0.997471	12.8639	-1	1.31224
3824	6.96339	382.185	[M+H]+	0.666667	w/o MS2:NCGC00380558-01_C19H24O7_2-Propenoic acid, 2-methyl-, (3aR,4S,6R,11aR)-2,3,3a,4,5,6,7,8,9,11a-decahydro-6,9-dihydroxy-6,10-dimethyl-3-methylene-2,7-dioxocyclodeca[b]furan-4-yl ester		-0.999095	61.9574	-1	4.782
4217	7.3628	417.154	[M+H]+	0.333333	w/o MS2:NCGC00380523-01![3-hydroxy-1-(4-methoxy-7-oxofuro[3,2-g]chromen-9-yl)oxy-3-methylbutan-2-yl] (E)-2-methylbut-2-enoate		-0.796671	6.77482	-1	3.77541
4218	6.28129	417.154	[M+H]+	1	w/o MS2:NCGC00380523-01![3-hydroxy-1-(4-methoxy-7-oxofuro[3,2-g]chromen-9-yl)oxy-3-methylbutan-2-yl] (E)-2-methylbut-2-enoate		-0.990491	4.44281	-1	3.76695
7254	0.80135	796.268	[M+H]+	0.666667	w/o MS2:NCGC00380521-01!5-[[(2R,3S,4S,5R,6S)-3,4-dihydroxy-6-[[5-hydroxy-2-(4-hydroxy-3-methoxyphenyl)-4-oxo-2,3-dihydrochromen-7-yl]oxy]-5-[(2S,3R,4R,5R,6S)-3,4,5-trihydroxy-6-methyloxan-2-yl]oxyoxan-2-yl]methoxy]-3-hydroxy-3-methyl-5-oxopentanoic acid		-0.83809	75.323	-1	4800813
4858	6.84953	474.291	[M+2H]2+	0.333333	w/o MS2:NCGC00380497-01_C27H36O6_1-Naphthalenecarboxylic acid, 8-(benzoyloxy)decahydro-7-hydroxy-5-[(3Z)-5-hydroxy-3-methyl-3-penten-1-yl]-1,4a-dimethyl-6-methylene-		0.998753	21.7145	-1	1504244
4857	6.71223	474.291	[M+2H]2+	0.333333	w/o MS2:NCGC00380497-01_C27H36O6_1-Naphthalenecarboxylic acid, 8-(benzoyloxy)decahydro-7-hydroxy-5-[(3Z)-5-hydroxy-3-methyl-3-penten-1-yl]-1,4a-dimethyl-6-methylene-		0.997722	35.275	-1	20.6575
5956	7.2367	593.186	[M+H]+	0.333333	w/o MS2:NCGC00380491-01!7-[(2S,3R,4S,5S,6R)-6-[[(2R,3R,4R)-3,4-dihydroxy-4-(hydroxymethyl)oxolan-2-yl]oxymethyl]-3,4,5-trihydroxyoxan-2-yl]oxy-6-methoxy-3-(4-methoxyphenyl)chromen-4-one		0.998753	1.95479	-1	118998
3665	11.3813	369.168	[M+H]+	0.666667	w/o MS2:NCGC00380489-01!(E)-3-[3-methoxy-4-[1-(3,4,5-trimethoxyphenyl)propan-2-yloxy]phenyl]prop-2-enal		0.82896	5.39475	-1	1.44893
5286	22.1181	519.139	[M+H]+	0.333333	w/o MS2:NCGC00380462-01!5,7-dihydroxy-6-[3,4,5-trihydroxy-6-(hydroxymethyl)oxan-2-yl]-8-[3,4,5-trihydroxy-6-(hydroxymethyl)oxan-2-yl]oxychromen-2-one		0.998212	2.62995	-1	1.78876
5285	18.6136	519.139	[M+H]+	1	w/o MS2:NCGC00380462-01!5,7-dihydroxy-6-[3,4,5-trihydroxy-6-(hydroxymethyl)oxan-2-yl]-8-[3,4,5-trihydroxy-6-(hydroxymethyl)oxan-2-yl]oxychromen-2-one		0.993845	16.9929	-1	1.21355
5445	20.7816	536.165	[M+H]+	1	w/o MS2:NCGC00380462-01!5,7-dihydroxy-6-[3,4,5-trihydroxy-6-(hydroxymethyl)oxan-2-yl]-8-[3,4,5-trihydroxy-6-(hydroxymethyl)oxan-2-yl]oxychromen-2-one		-0.948254	18.2641	-1	1.16184
4354	0.800167	430.154	[M+H]+	0.333333	w/o MS2:NCGC00380419-01_C19H24O8S_3-[(11,13-Dihydroxy-4-methyl-2,10-dioxo-1,4,5,6,7,8,9,10-octahydro-2H-3-benzoxacyclododecin-8-yl)sulfanyl]-2-hydroxypropanoic acid		-0.416684	131.972	-1	17.0669
5271	7.4429	517.314	[M+H]+	0.666667	w/o MS2:NCGC00380418-01_C30H46O8_(1alpha,2alpha,3beta,5xi,9xi,13xi,14xi,18xi)-1,2,3,22,23,29-Hexahydroxy-13,27-cycloolean-11-en-28-oic acid		-0.976002	32.8136	-1	4476765
5532	0.7803	545.148	[M+H]+	0.333333	w/o MS2:NCGC00380415-01!5,7-dihydroxy-2-(4-hydroxyphenyl)-3-[3,5,7-trihydroxy-2-(4-hydroxyphenyl)-3,4-dihydro-2H-chromen-8-yl]-2,3-dihydrochromen-4-one		-0.913477	23.5405	-1	2.68037
1951	0.819861	241.07	[M+H]+	1	w/o MS2:NCGC00380412-01!4,6-dihydroxy-3-(1-hydroxyethyl)-5-methoxy-3H-2-benzofuran-1-one		-0.751048	86.4134	-1	3.38205
3387	5.04308	344.17	[M+H]+	1	w/o MS2:NCGC00380409-01_C16H22O7_(4E)-7-Acetoxy-6-hydroxy-2-methyl-10-oxo-3,6,7,8,9,10-hexahydro-2H-oxecin-3-yl (2E)-2-butenoate		-0.999784	582.93	-1	2.40342
3155	7.54556	327.143	[M+H]+	0.666667	w/o MS2:NCGC00380409-01_C16H22O7_(4E)-7-Acetoxy-6-hydroxy-2-methyl-10-oxo-3,6,7,8,9,10-hexahydro-2H-oxecin-3-yl (2E)-2-butenoate		-0.987037	62.5771	-1	6565324
4426	10.0419	436.232	[M+H]+	0.333333	w/o MS2:NCGC00380401-01!6-[(1E,3E,5E)-6-[(2R,3R,3aR,4R,5R,6aS)-2-ethyl-3,4-dihydroxy-3,3a-dimethyl-2,4,5,6a-tetrahydrofuro[2,3-b]furan-5-yl]hexa-1,3,5-trienyl]-4-methoxy-5-methylpyran-2-one		0.999947	15.7641	-1	1202815
2950	0.813117	310.095	[M+H]+	0.333333	w/o MS2:NCGC00380398-01!2-[(3,6-dihydroxy-5-methoxy-7-methyl-4-oxochromen-2-yl)amino]propanoic acid		-0.204093	111.444	-1	1.70227
3261	16.9876	335.293	[M+H]+	1	w/o MS2:NCGC00380376-01_C22H40O3_1-Naphthalenepentanol, decahydro-2-hydroxy-gamma,2,5,5,8a-pentamethyl-, alpha-acetate		-0.762135	65.5122	-1	1.19002
2313	1.61504	265.154	[M+H]+	0.666667	w/o MS2:NCGC00380373-01!2-[(2-amino-3-methylbutanoyl)amino]-3-phenylpropanoic acid		-0.917125	20.9814	-1	46.7848
2314	4.24002	265.154	[M+H]+	0.333333	w/o MS2:NCGC00380373-01!2-[(2-amino-3-methylbutanoyl)amino]-3-phenylpropanoic acid		-0.246947	5.20178	-1	4.48758
3322	5.63706	339.122	[M+H]+	1	w/o MS2:NCGC00380370-01!(Z)-1,4-bis(4-hydroxy-3-methoxyphenyl)-2,3-dimethylbut-2-ene-1,4-dione		-0.987446	13.0831	-1	4.41297
7204	6.90648	784.485	[M+H]+	0.333333	w/o MS2:NCGC00380364-01!		0.998753	5.36639	-1	287530
7205	7.04348	784.485	[M+H]+	0.333333	w/o MS2:NCGC00380364-01!		0.998753	1161.62	-1	58545920
2097	10.5762	250.177	[M+H]+	1	w/o MS2:NCGC00380352-01!5-butyl-4-hydroxy-3-methyl-6-(3-methylbut-2-enyl)-1H-pyridin-2-one		-0.989873	6.976	-1	1.63919
2327	2.72488	265.179	[M+H]+	0.333333	w/o MS2:NCGC00380345-01!(2S,8R)-8-hydroxy-2-[(1S)-1-hydroxyheptyl]-2,3,4,6,7,8-hexahydrochromen-5-one		0.988647	2.72678	-1	2.25227
2752	4.51663	295.165	[M+H]+	0.666667	w/o MS2:NCGC00380339-01_C15H19NO4_2-Pentenamide, 2-methyl-5-[(1R,3S,6R,9S)-6-methyl-8-oxo-7-oxatricyclo[4.3.0.0~3,9~]non-9-yl]-4-oxo-, (2E)-		-0.202006	3.64089	-1	784495
2819	1.16091	300.119	[M+H]+	0.666667	w/o MS2:NCGC00380339-01_C15H19NO4_2-Pentenamide, 2-methyl-5-[(1R,3S,6R,9S)-6-methyl-8-oxo-7-oxatricyclo[4.3.0.0~3,9~]non-9-yl]-4-oxo-, (2E)-		-0.810866	382.392	-1	69.0842
2232	15.1785	259.19	[M+H]+	1	w/o MS2:NCGC00380331-01!methyl 11-hydroxy-10-methyl-4-oxododecanoate		-0.504191	11.1194	-1	1.13282
2873	2.54352	304.176	[M+H]+	0.333333	w/o MS2:NCGC00380308-01!methyl 2-ethyl-4-[(3R,4R,5S)-5-hydroxy-4,5-dimethyl-2-oxooxolan-3-yl]-2-methyl-3-oxobutanoate		0.998753	4.64665	-1	191062
1242	0.718725	187.144	[M+H]+	0.666667	w/o MS2:NCGC00380284-01!N-(5-acetamidopentyl)acetamide		-0.462989	235.347	-1	225.139
5373	7.40823	527.253	[M+H]+	0.333333	w/o MS2:NCGC00380271-01_C24H40O11_2-Cyclohexen-1-one, 3,5,5-trimethyl-4-[3-[(6-O-beta-D-xylopyranosyl-beta-D-glucopyranosyl)oxy]butyl]-		0.998753	10.5961	-1	608544
3321	5.17342	339.106	[M+H]+	0.333333	w/o MS2:NCGC00380241-01!5-methyl-4-[(2S,3R,4S,5S,6R)-3,4,5-trihydroxy-6-(hydroxymethyl)oxan-2-yl]oxychromen-2-one		-0.574256	70.6462	-1	3038883
3320	4.09953	339.106	[M+H]+	0.333333	w/o MS2:NCGC00380241-01!5-methyl-4-[(2S,3R,4S,5S,6R)-3,4,5-trihydroxy-6-(hydroxymethyl)oxan-2-yl]oxychromen-2-one		-0.456135	61.8942	-1	2662411
5296	3.22825	520.17	[M+H]+	0.333333	w/o MS2:NCGC00380203-01_C26H30ClNO8_2-{7-Acetoxy-5-chloro-3-[(1E,3E)-3,5-dimethyl-1,3-heptadien-1-yl]-7-methyl-6,8-dioxo-7,8-dihydro-2(6H)-isoquinolinyl}pentanedioic acid		-0.542618	136.934	-1	8143754
5106	12.601	500.275	[M+H]+	0.666667	w/o MS2:NCGC00380191-01![(2R,3S,4S,5R,6R)-3,4,5-trihydroxy-6-[(2R,3R,4S,5S,6R)-3,4,5-trihydroxy-6-(hydroxymethyl)oxan-2-yl]oxyoxan-2-yl]methyl 7-methyloctanoate		0.981919	9.42581	-1	1.15665
3222	6.66177	331.154	[M+H]+	1	w/o MS2:NCGC00380167-01!3-(4-hydroxy-3-methoxyphenyl)propyl 3-(4-hydroxyphenyl)propanoate		-0.996477	8.11915	-1	3.97472
3220	5.48112	331.154	[M+H]+	1	w/o MS2:NCGC00380167-01!3-(4-hydroxy-3-methoxyphenyl)propyl 3-(4-hydroxyphenyl)propanoate		-0.988273	23.5613	-1	4.27409
3219	5.56958	331.154	[M+H]+	0.333333	w/o MS2:NCGC00380167-01!3-(4-hydroxy-3-methoxyphenyl)propyl 3-(4-hydroxyphenyl)propanoate		-0.974978	6.17965	-1	3.48246
3221	7.71312	331.154	[M+H]+	1	w/o MS2:NCGC00380167-01!3-(4-hydroxy-3-methoxyphenyl)propyl 3-(4-hydroxyphenyl)propanoate		-0.633163	10.7901	-1	8.11278
5981	6.06004	596.233	[M+H]+	1	w/o MS2:NCGC00380166-01_C28H34O13_beta-D-Glucopyranoside, 4-[(1R,3aR,4S,6aS)-6a-(acetyloxy)tetrahydro-4-(4-hydroxy-3-methoxyphenyl)-1H,3H-furo[3,4-c]furan-1-yl]-2-methoxyphenyl		-0.82949	24.3869	-1	1.73034
2409	14.9368	271.153	[M+H]+	1	w/o MS2:NCGC00380148-01!6-(2,4-dihydroxy-3,5-dimethylhexyl)-4-hydroxy-3-methylpyran-2-one		-0.914711	5.38823	-1	1.21732
5187	4.27594	508.238	[M+H]+	1	w/o MS2:NCGC00380141-01![3,4,5-trihydroxy-6-[[3,4,5-trihydroxy-6-(hydroxymethyl)oxan-2-yl]oxymethyl]oxan-2-yl] 2,6,6-trimethylcyclohexa-1,3-diene-1-carboxylate		-0.995344	68.5566	-1	6.70993
1787	1.15766	227.138	[M+H]+	1	w/o MS2:NCGC00380138-01!		-0.438921	23.6719	-1	2.06972
1788	0.824067	227.138	[M+H]+	0.333333	w/o MS2:NCGC00380138-01!		0.966448	10.6802	-1	13.8345
2342	9.43913	266.173	[M+H]+	0.333333	w/o MS2:NCGC00380136-01!1-(2,3-dihydropyrrol-1-yl)-8,9-dihydroxy-2-methyldecane-1,3-dione		0.779913	3.47427	-1	1.45936
2720	0.827156	293.17	[M+H]+	1	w/o MS2:NCGC00380130-01_C15H26O4_1,2-Naphthalenedimethanol, 1,4,4a,5,6,7,8,8a-octahydro-1,4-dihydroxy-5,5,8a-trimethyl-		0.830707	12.836	-1	1.16628
6881	8.03753	723.433	[M+H]+	0.333333	w/o MS2:NCGC00380128-01_C39H62O12_alpha-L-Mannopyranoside, (1beta,3alpha,8xi,9xi,14xi,25S)-3-hydroxyspirost-5-en-1-yl 6-deoxy-2-O-(6-deoxy-alpha-L-mannopyranosyl)-		0.998753	27.5742	-1	2057822
6882	6.90648	723.437	[M+H]+	0.333333	w/o MS2:NCGC00380128-01_C39H62O12_alpha-L-Mannopyranoside, (1beta,3alpha,8xi,9xi,14xi,25S)-3-hydroxyspirost-5-en-1-yl 6-deoxy-2-O-(6-deoxy-alpha-L-mannopyranosyl)-		0.998753	470.514	-1	24294210
6018	9.72361	601.187	[M+H]+	1	w/o MS2:NCGC00380127-01!5,6-dibenzoyloxy-7-methyl-1-[3,4,5-trihydroxy-6-(hydroxymethyl)oxan-2-yl]oxy-1,4a,5,6,7,7a-hexahydrocyclopenta[c]pyran-4-carboxylic acid		-0.928161	19.9533	-1	1.00346
6839	7.65624	716.432	[M+2H]2+	1	w/o MS2:NCGC00380124-01_C38H63NO10_Hexopyranoside, 1-[6-[dodecahydro-5-hydroxy-3-(1-hydroxy-1-methylethyl)-6a,9b-dimethylindeno[5,4-b]pyran-7-yl]-3,4,4a,7,8,8a-hexahydro-4a-methyl-2H-1-benzopyran-2-yl]-1-methylethyl 2-(acetylamino)-2-deoxy-		0.998718	801.669	-1	270.299
6840	7.51971	716.433	[M+2H]2+	0.666667	w/o MS2:NCGC00380124-01_C38H63NO10_Hexopyranoside, 1-[6-[dodecahydro-5-hydroxy-3-(1-hydroxy-1-methylethyl)-6a,9b-dimethylindeno[5,4-b]pyran-7-yl]-3,4,4a,7,8,8a-hexahydro-4a-methyl-2H-1-benzopyran-2-yl]-1-methylethyl 2-(acetylamino)-2-deoxy-		0.999076	95.8189	-1	149.573
4519	5.8484	444.309	[M+H]+	0.333333	w/o MS2:NCGC00380117-01_C27H41NO4_(7E)-3-Isobutyl-4,5,8,12,12-pentamethyl-3,3a,4,6a,9,10,10a,13a,14,15-decahydro-1H-[1,3]dioxolo[7,8]cycloundeca[1,2-d]isoindole-1,16(2H)-dione		-0.544486	532.182	-1	33130450
4520	6.29517	444.309	[M+H]+	0.333333	w/o MS2:NCGC00380117-01_C27H41NO4_(7E)-3-Isobutyl-4,5,8,12,12-pentamethyl-3,3a,4,6a,9,10,10a,13a,14,15-decahydro-1H-[1,3]dioxolo[7,8]cycloundeca[1,2-d]isoindole-1,16(2H)-dione		-0.542618	131.4	-1	11246220
5216	7.59513	511.328	[M+2H]2+	1	w/o MS2:NCGC00380113-01!2,3,14-trihydroxy-10,13-dimethyl-17-(2,3,6,7-tetrahydroxy-5,6-dimethylheptan-2-yl)-2,3,4,5,9,11,12,15,16,17-decahydro-1H-cyclopenta[a]phenanthren-6-one		0.99881	767.415	-1	451.531
1537	6.02557	209.153	[M+H]+	0.666667	w/o MS2:NCGC00380112-01!2-(6-hydroxy-6-methyloctyl)-2H-furan-5-one		-0.993954	13.3988	-1	7.37431
4204	8.74385	416.19	[M+H]+	0.666667	w/o MS2:NCGC00380111-01!2-(4,5-dihydroxy-7,7a-dimethyl-2-oxo-5,6,7,7b-tetrahydro-4H-naphtho[1,2-b]oxiren-1a-yl)prop-2-enyl 2,3,4-trihydroxybutanoate		-0.999523	222.834	-1	12533650
3726	14.9714	372.346	[M+H]+	1	w/o MS2:NCGC00380102-01!3-hexadecyl-4-methoxy-5-methyloxolan-2-one		-0.0257845	32.0032	-1	1.03136
3725	14.5804	372.346	[M+H]+	1	w/o MS2:NCGC00380102-01!3-hexadecyl-4-methoxy-5-methyloxolan-2-one		0.578409	21.2438	-1	1.38782
5553	5.45845	547.142	[M+H]+	1	w/o MS2:NCGC00347878-02_C24H28O13_beta-D-Glucopyranoside, 4-hydroxyphenyl 2-O-[(2S,3R,4S)-tetrahydro-3,4-dihydroxy-4-[[(4-hydroxybenzoyl)oxy]methyl]-2-furanyl]-		-0.991517	15.755	-1	3.57977
3877	0.802183	387.106	[M+H]+	0.333333	w/o MS2:NCGC00347839-02!2-[3-[3-hydroxy-4-(4-hydroxyphenyl)-2,5-dimethoxyphenyl]-5-oxo-2H-furan-2-yl]acetic acid		0.999083	322.957	-1	19187260
4161	5.99713	412.269	[M+H]+	0.333333	w/o MS2:NCGC00347826-02_C22H34O6_2-Hydroxy-2'',5'',5'',8a''-tetramethyl-5-oxododecahydro-2''H-dispiro[furan-3,2'-furan-5',1''-naphthalen]-4''-yl acetate		-0.456135	55.6414	-1	2770619
4160	5.82582	412.269	[M+H]+	0.333333	w/o MS2:NCGC00347826-02_C22H34O6_2-Hydroxy-2'',5'',5'',8a''-tetramethyl-5-oxododecahydro-2''H-dispiro[furan-3,2'-furan-5',1''-naphthalen]-4''-yl acetate		-0.456135	86.4167	-1	6061932
3920	18.5318	390.266	[M+H]+	0.333333	w/o MS2:NCGC00347806-02!2,4-dihydroxy-6-methyl-3-[(E)-3-methyl-5-[(1S,2R,6R)-1,2,6-trimethyl-3-oxocyclohexyl]pent-2-enyl]benzaldehyde		0.773908	3.91448	-1	2.52539
6605	18.1407	676.442	[M+H]+	0.333333	w/o MS2:NCGC00347780-02_C38H61NO9_3-[(2-Acetamido-2-deoxyhexopyranosyl)oxy]-16-hydroxyolean-12-en-28-oic acid		0.9802	3.19124	-1	265406
6734	8.46153	698.424	[M+H]+	0.333333	w/o MS2:NCGC00347780-02_C38H61NO9_3-[(2-Acetamido-2-deoxyhexopyranosyl)oxy]-16-hydroxyolean-12-en-28-oic acid		0.998753	22.8631	-1	1218129
2802	0.834167	299.126	[M+H]+	0.666667	w/o MS2:NCGC00347769-02![2-hydroxy-1-(4-methoxyphenyl)propyl] 4-methoxybenzoate		0.978263	64.0579	-1	8.94558
4050	6.74968	401.158	[M+H]+	1	w/o MS2:NCGC00347752-02![2-(3'-ethenyl-3',5-dimethyl-2,4,5'-trioxospiro[chromene-3,2'-cyclopentane]-1'-yl)-3-hydroxypropyl] acetate		-0.958695	87.8754	-1	3.36751
4049	5.64862	401.158	[M+H]+	1	w/o MS2:NCGC00347752-02![2-(3'-ethenyl-3',5-dimethyl-2,4,5'-trioxospiro[chromene-3,2'-cyclopentane]-1'-yl)-3-hydroxypropyl] acetate		-0.988373	137.263	-1	4.42313
4051	8.40636	401.159	[M+H]+	1	w/o MS2:NCGC00347752-02![2-(3'-ethenyl-3',5-dimethyl-2,4,5'-trioxospiro[chromene-3,2'-cyclopentane]-1'-yl)-3-hydroxypropyl] acetate		-0.674166	22.9133	-1	3.03743
6787	8.03753	706.407	[M+H]+	0.333333	w/o MS2:NCGC00347714-02!(2S)-2-[2-[(5R,6R,7S,9S,16R,18S,19S)-19-amino-6-[(3S)-3,4-dicarboxybutanoyl]oxy-16,18-dihydroxy-5,9-dimethylicosan-7-yl]oxy-2-oxoethyl]butanedioic acid		0.998753	18.3674	-1	869393
6501	0.923656	662.214	[M+H]+	1	w/o MS2:NCGC00347692-02!5,6-dibenzoyloxy-7-methoxycarbonyl-1-[3,4,5-trihydroxy-6-(hydroxymethyl)oxan-2-yl]oxy-1,4a,5,6,7,7a-hexahydrocyclopenta[c]pyran-4-carboxylic acid		-0.984175	42.1419	-1	5.32742
3898	5.18804	388.253	[M+H]+	1	w/o MS2:NCGC00347666-02!2,4-dihydroxy-6-methyl-3-[(2E,4E)-3-methyl-5-[(1R,2R,6R)-1,2,6-trimethyl-3-oxocyclohexyl]penta-2,4-dienyl]benzaldehyde		0.99877	672.747	-1	285.853
3946	5.08123	393.201	[M+H]+	0.666667	w/o MS2:NCGC00347666-02!2,4-dihydroxy-6-methyl-3-[(2E,4E)-3-methyl-5-[(1R,2R,6R)-1,2,6-trimethyl-3-oxocyclohexyl]penta-2,4-dienyl]benzaldehyde		-0.99856	19.4693	-1	2635997
5099	6.12887	499.275	[M+H]+	0.333333	w/o MS2:NCGC00347645-02_C28H38N2O6_1,9-Dioxacyclohexadeca-3,11-diene-2,10-dione, 3,5,7,11,13,15-hexamethyl-8,16-bis(5-oxazolylmethyl)-, (3E,5S,7R,8R,11E,13S,15R,16R)-		0.998753	14.971	-1	854263
5098	5.91183	499.275	[M+H]+	0.333333	w/o MS2:NCGC00347645-02_C28H38N2O6_1,9-Dioxacyclohexadeca-3,11-diene-2,10-dione, 3,5,7,11,13,15-hexamethyl-8,16-bis(5-oxazolylmethyl)-, (3E,5S,7R,8R,11E,13S,15R,16R)-		0.998753	19.4009	-1	1107040
3100	4.82986	322.201	[M+H]+	0.666667	w/o MS2:NCGC00347618-02!3-hydroxy-N-(1-hydroxy-4-methylpentan-2-yl)-5-oxo-6-phenylhexanamide		-0.457472	996.444	-1	259456600
3101	4.43037	322.201	[M+H]+	0.333333	w/o MS2:NCGC00347618-02!3-hydroxy-N-(1-hydroxy-4-methylpentan-2-yl)-5-oxo-6-phenylhexanamide		-0.456135	20.7174	-1	2713469
3099	4.61265	322.201	[M+H]+	0.333333	w/o MS2:NCGC00347618-02!3-hydroxy-N-(1-hydroxy-4-methylpentan-2-yl)-5-oxo-6-phenylhexanamide		-0.456135	61.036	-1	4959367
7532	7.08848	889.439	[M+H]+	0.333333	w/o MS2:NCGC00347591-02_C50H64O14_		0.998753	49.2914	-1	2662333
4967	8.00206	485.325	[M+H]+	0.666667	w/o MS2:NCGC00347586-02_C30H46O6_3,19-Dihydroxyurs-12-ene-23,28-dioic acid		-0.989766	54.8294	-1	4173267
4969	6.84847	485.325	[M+H]+	0.666667	w/o MS2:NCGC00347586-02_C30H46O6_3,19-Dihydroxyurs-12-ene-23,28-dioic acid		-0.994941	59.373	-1	3778512
4968	8.55556	485.325	[M+H]+	0.666667	w/o MS2:NCGC00347586-02_C30H46O6_3,19-Dihydroxyurs-12-ene-23,28-dioic acid		-0.999026	284.179	-1	352.769
6604	6.33398	676.409	[M+H]+	0.333333	w/o MS2:NCGC00347566-02_C34H59N3O9_1,7,13-Trioxa-4,10,16-triazacyclooctadecane-2,5,8,11,14,17-hexone, 4,10,16-trimethyl-3,6,9,12,18-pentakis(1-methylethyl)-15-[(1S)-1-methylpropyl]-, (3S,6R,9S,12R,15S,18R)-		0.998753	350.587	-1	29157320
4061	3.95653	402.232	[M+H]+	0.333333	w/o MS2:NCGC00347551-02_C23H31NO5_(2R,2'R,4a'S,6'S,7'R,8a'S)-4,6',7'-Trihydroxy-2',5',5',8a'-tetramethyl-3',4',4a',5',6',7,7',8,8',8a'-decahydro-2'H-spiro[furo[2,3-e]isoindole-2,1'-naphthalen]-6(3H)-one		0.998753	8.00706	-1	566803
4059	4.0472	402.231	[M+H]+	0.333333	w/o MS2:NCGC00347551-02_C23H31NO5_(2R,2'R,4a'S,6'S,7'R,8a'S)-4,6',7'-Trihydroxy-2',5',5',8a'-tetramethyl-3',4',4a',5',6',7,7',8,8',8a'-decahydro-2'H-spiro[furo[2,3-e]isoindole-2,1'-naphthalen]-6(3H)-one		0.998753	14.3963	-1	1019083
4060	5.28585	402.232	[M+H]+	0.333333	w/o MS2:NCGC00347551-02_C23H31NO5_(2R,2'R,4a'S,6'S,7'R,8a'S)-4,6',7'-Trihydroxy-2',5',5',8a'-tetramethyl-3',4',4a',5',6',7,7',8,8',8a'-decahydro-2'H-spiro[furo[2,3-e]isoindole-2,1'-naphthalen]-6(3H)-one		0.997432	39.7403	-1	2813134
3936	7.16247	392.243	[M+H]+	0.333333	w/o MS2:NCGC00347544-02!4-hydroxy-3-[(E)-7-hydroxy-3,7-dimethyl-4-oxooct-5-enyl]-5-(3-methylbut-2-enyl)benzoic acid		-0.456135	23.8585	-1	3027415
3319	0.824067	339.086	[M+H]+	0.333333	w/o MS2:NCGC00347521-02!3,6,8-trihydroxy-3-methyl-2,4-dihydrobenzo[a]anthracene-1,7,12-trione		0.998753	16.2407	-1	616603
4838	7.6832	472.283	[M+H]+	0.333333	w/o MS2:NCGC00347503-03_C22H38O8_Spiro[naphthalene-1(2H),2'-oxirane]-2,3-diol, octahydro-5,6,8a-trimethyl-5-[2-(tetrahydro-3,4-dihydroxy-2,5-dimethoxy-3-furanyl)ethyl]-		0.998763	236.873	-1	447.631
4839	7.49978	472.286	[M+2H]2+	0.333333	w/o MS2:NCGC00347503-03_C22H38O8_Spiro[naphthalene-1(2H),2'-oxirane]-2,3-diol, octahydro-5,6,8a-trimethyl-5-[2-(tetrahydro-3,4-dihydroxy-2,5-dimethoxy-3-furanyl)ethyl]-		0.998771	621.748	-1	734.761
6976	6.90648	740.461	[M+H]+	0.333333	w/o MS2:NCGC00347420-02_C39H65NO12_15-Hydroxyspirosolan-3-yl 2-O-(6-deoxy-alpha-L-mannopyranosyl)-beta-D-glucopyranoside		0.998753	2240.76	-1	149218400
6975	6.75778	740.461	[M+H]+	0.333333	w/o MS2:NCGC00347420-02_C39H65NO12_15-Hydroxyspirosolan-3-yl 2-O-(6-deoxy-alpha-L-mannopyranosyl)-beta-D-glucopyranoside		0.998753	9.99315	-1	665472
5825	5.73632	578.26	[M+H]+	1	w/o MS2:NCGC00347396-02_C29H36O11_7,11-Methano-2H,4H-oxireno[1,8]cycloocta[1,2-f][2]benzopyran-8-acetic acid, 10-(acetyloxy)-4-(3-furanyl)dodecahydro-alpha,11-dihydroxy-4a,7,9,9-tetramethyl-2,13-dioxo-, methyl ester, (alphaR,4R,4aR,7S,8S,10S,11S,11aR,12aS)-		-0.939521	23.0836	-1	1.56049
5196	7.40823	509.31	[M+2H]2+	0.333333	w/o MS2:NCGC00347395-02_C28H46O9_(3beta,5beta,9beta,10alpha,13alpha,15R)-16-(beta-D-Galactopyranosyloxy)-3-hydroxypimar-8(14)-en-15-yl acetate		0.998755	1504.65	-1	4543.63
2078	6.23068	249.111	[M+H]+	0.333333	w/o MS2:NCGC00180841-02!(2S,3R)-3-hydroxy-4-methoxy-2-(2-phenylethyl)-2,3-dihydropyran-6-one		-0.988096	5.35215	-1	3.10219
2076	5.02026	249.111	[M+H]+	1	w/o MS2:NCGC00180841-02!(2S,3R)-3-hydroxy-4-methoxy-2-(2-phenylethyl)-2,3-dihydropyran-6-one		-0.99934	11.0247	-1	4.23339
2079	6.59722	249.111	[M+H]+	0.333333	w/o MS2:NCGC00180841-02!(2S,3R)-3-hydroxy-4-methoxy-2-(2-phenylethyl)-2,3-dihydropyran-6-one		0.0720688	7.5426	-1	1.39708
2080	5.29697	249.111	[M+H]+	0.333333	w/o MS2:NCGC00180841-02!(2S,3R)-3-hydroxy-4-methoxy-2-(2-phenylethyl)-2,3-dihydropyran-6-one		-0.755344	3.55575	-1	3.30578
2081	6.36897	249.112	[M+H]+	1	w/o MS2:NCGC00180841-02!(2S,3R)-3-hydroxy-4-methoxy-2-(2-phenylethyl)-2,3-dihydropyran-6-one		0.115046	20.1655	-1	1.4969
2077	5.16518	249.111	[M+H]+	1	w/o MS2:NCGC00180841-02!(2S,3R)-3-hydroxy-4-methoxy-2-(2-phenylethyl)-2,3-dihydropyran-6-one		-0.995533	13.5305	-1	4.84966
5041	9.21929	493.253	[M+H]+	0.666667	w/o MS2:NCGC00180796-02_C28H38O6_(4beta,5beta,6beta,22R)-4,27-Dihydroxy-5,6:22,26-diepoxyergosta-2,24-diene-1,26-dione		0.999999	118.678	-1	12796680
4104	7.39702	406.247	[M+2H]2+	0.333333	w/o MS2:NCGC00180790-02!4-hydroxy-3,3,5-trimethyl-4-[(E)-3-[3,4,5-trihydroxy-6-(hydroxymethyl)oxan-2-yl]oxybut-1-enyl]cyclohexan-1-one		0.998753	14.0178	-1	713904
4105	7.1682	406.248	[M+2H]2+	0.333333	w/o MS2:NCGC00180790-02!4-hydroxy-3,3,5-trimethyl-4-[(E)-3-[3,4,5-trihydroxy-6-(hydroxymethyl)oxan-2-yl]oxybut-1-enyl]cyclohexan-1-one		0.998739	3591.78	-1	167494700
1814	13.8061	229.143	[M+H]+	1	w/o MS2:NCGC00180743-02!9-methoxycarbonyldec-9-enoic acid		-0.948146	5.82305	-1	1.23497
3916	6.55705	390.227	[M+H]+	0.333333	w/o MS2:NCGC00180730-03_C22H33NO6_(5aS,9S,9aR)-9b-Hydroxy-6,6,9a-trimethyl-3-oxo-1,3,5,5a,6,7,8,9,9a,9b-decahydronaphtho[1,2-c]furan-9-yl N-acetylvalinate		-0.457064	719.609	-1	140607800
2915	17.0235	307.263	[M+H]+	0.333333	w/o MS2:NCGC00180676-03_C20H36O3_1-Naphthalenepentanoic acid, decahydro-2-hydroxy-beta,2,5,5,8a-pentamethyl-, (betaS,1R,2R,8aS)-		0.998753	1.21911	-1	74970.9
2914	17.7487	307.263	[M+H]+	0.333333	w/o MS2:NCGC00180676-03_C20H36O3_1-Naphthalenepentanoic acid, decahydro-2-hydroxy-beta,2,5,5,8a-pentamethyl-, (betaS,1R,2R,8aS)-		0.998753	6.95149	-1	427493
2913	17.553	307.263	[M+H]+	0.333333	w/o MS2:NCGC00180676-03_C20H36O3_1-Naphthalenepentanoic acid, decahydro-2-hydroxy-beta,2,5,5,8a-pentamethyl-, (betaS,1R,2R,8aS)-		0.996585	3.62584	-1	376668
4086	4.86483	404.248	[M+H]+	0.333333	w/o MS2:NCGC00180558-02!		0.998753	9.58107	-1	575061
6503	6.74623	662.395	[M+H]+	0.333333	w/o MS2:NCGC00180529-03!(3S,6R,9S,12R,15S,18R)-4,10,16-trimethyl-3,6,9,12,15,18-hexa(propan-2-yl)-1,7,13-trioxa-4,10,16-triazacyclooctadecane-2,5,8,11,14,17-hexone		0.998753	5.13906	-1	322958
1869	10.304	233.117	[M+H]+	1	w/o MS2:NCGC00180484-02!(2E,4E)-1-(2,4-dihydroxy-3,5-dimethylphenyl)hexa-2,4-dien-1-one		0.472223	9.34027	-1	1.10446
4831	0.80135	472.164	[M+H]+	0.666667	w/o MS2:NCGC00180352-03!(2S,3S,4S,5R,6S)-6-(2,4-dihydroxy-3,6-diphenylphenoxy)-3,4,5-trihydroxyoxane-2-carboxylic acid		-0.964981	58.1629	-1	4455715
3744	5.35367	374.18	[M+H]+	0.333333	w/o MS2:NCGC00180327-02![(E)-3-acetyloxy-7-hydroxy-6-methoxy-7-(6-oxo-2,3-dihydropyran-2-yl)hept-4-en-2-yl] acetate		-0.981919	5.27932	-1	3.63793
4764	1.15098	466.192	[M+H]+	0.333333	w/o MS2:NCGC00180160-02!2-(3,4-dimethoxyphenoxy)-6-[(3,4,5-trihydroxyoxan-2-yl)oxymethyl]oxane-3,4,5-triol		-0.116639	4.16911	-1	5.48631
2912	16.8339	307.19	[M+H]+	1	w/o MS2:NCGC00180037-02!2-hydroxy-4-methoxy-3-(3-methylbut-2-enyl)-6-pentylbenzoic acid		0.0293825	12.0786	-1	1.08063
1759	9.29482	225.111	[M+H]+	1	w/o MS2:NCGC00180030-03!1-(2,4,5-trimethoxyphenyl)propane-1,2-diol		-0.992302	7.73385	-1	1.13071
4453	6.92879	438.233	[M+H]+	0.666667	w/o MS2:NCGC00179905-02!(E)-3-(4-methoxyphenyl)-1-[2,4,6-trimethoxy-3-(3-methylbut-2-enyl)phenyl]prop-2-en-1-one		-0.994828	59.5286	-1	2979317
1649	16.144	217.158	[M+H]+	0.666667	w/o MS2:NCGC00179899-02_C15H22O2_1H-3a,6-Methanoazulene-3-carboxylic acid, octahydro-7,7-dimethyl-8-methylene-, (3S,3aR,6R,8aS)-		0.562887	5.0309	-1	1.52244
6129	7.59172	613.375	[M+2H]2+	0.333333	w/o MS2:NCGC00179860-02!6-[(3R,4S,5S,7R)-7-[(2S,3S,5S)-5-ethyl-5-[(2R,5R,6S)-5-ethyl-5-hydroxy-6-methyloxan-2-yl]-3-methyloxolan-2-yl]-4-hydroxy-3,5-dimethyl-6-oxononyl]-2-hydroxy-3-methylbenzoic acid		0.998753	14.2968	-1	1349127
2109	12.7032	251.163	[M+H]+	0.666667	w/o MS2:NCGC00179809-02_C15H22O3_2H-Cyclohepta[b]furan-2-one, 3,3a,4,7,8,8a-hexahydro-6-(3-hydroxybutyl)-7-methyl-3-methylene-		0.175175	4.73882	-1	1.44698
4195	12.5016	415.211	[M+H]+	1	w/o MS2:NCGC00179793-02!3,4-dimethyl-2,5-bis(3,4,5-trimethoxyphenyl)oxolane		-0.867415	56.192	-1	1.18399
4196	12.8414	415.211	[M+H]+	0.333333	w/o MS2:NCGC00179793-02!3,4-dimethyl-2,5-bis(3,4,5-trimethoxyphenyl)oxolane		0.996733	4.45563	-1	235813
6948	23.9665	736.392	[M+H]+	1	w/o MS2:NCGC00179767-02_C38H54O13_Estra-1,5-diene-3,11-dione, 17-[(1R,3E)-5-(acetyloxy)-1-hydroxy-1,5-dimethyl-2-oxo-3-hexen-1-yl]-2-(beta-D-glucopyranosyloxy)-16-hydroxy-4,4,9,14-tetramethyl-, (9beta,10alpha,17beta)-		0.11883	7.38132	-1	1.74501
2794	1.21818	298.128	[M+H]+	0.333333	w/o MS2:NCGC00179746-02!(3,4,5-trihydroxy-6-methyloxan-2-yl) 2-(methylamino)benzoate		-0.773347	76.3121	-1	8275915
2793	1.16068	298.128	[M+H]+	0.666667	w/o MS2:NCGC00179746-02!(3,4,5-trihydroxy-6-methyloxan-2-yl) 2-(methylamino)benzoate		-1	18.4112	-1	19.2283
3849	7.04348	384.235	[M+2H]2+	0.333333	w/o MS2:NCGC00179711-03_C20H30O6_2(5H)-Furanone, 5-hydroxy-4-[2-(octahydro-2,3-dihydroxy-5,6,8a-trimethylspiro[naphthalene-1(2H),2'-oxiran]-5-yl)ethyl]-		0.998749	5479.69	-1	2663.04
3848	7.28265	384.234	[M+2H]2+	0.333333	w/o MS2:NCGC00179711-03_C20H30O6_2(5H)-Furanone, 5-hydroxy-4-[2-(octahydro-2,3-dihydroxy-5,6,8a-trimethylspiro[naphthalene-1(2H),2'-oxiran]-5-yl)ethyl]-		0.999575	32.2687	-1	1566438
1897	0.812561	235.164	[M+H]+	1	w/o MS2:NCGC00179704-03!2-(8-hydroxy-4a,8-dimethyl-1,2,3,4,5,6,7,8a-octahydronaphthalen-2-yl)prop-2-enoic acid		-0.183803	24.9098	-1	5.98739
1478	16.0318	205.122	[M+H]+	0.333333	w/o MS2:NCGC00178706-03!1-[4-hydroxy-3-(3-methylbut-2-enyl)phenyl]ethanone		0.998753	0.932704	-1	68580.4
1477	10.3126	205.121	[M+H]+	0.666667	w/o MS2:NCGC00178706-03!1-[4-hydroxy-3-(3-methylbut-2-enyl)phenyl]ethanone		0.384914	4.26717	-1	1.28598
2990	17.7352	313.273	[M+H]+	0.666667	w/o MS2:NCGC00178646-02!2,4-dihydroxyheptadecyl acetate		0.980839	5.93872	-1	1.35865
2067	4.77337	248.149	[M+H]+	0.333333	w/o MS2:NCGC00169946-02!2-(1,2-dihydroxypentyl)-4-methoxy-2,3-dihydropyran-6-one		-0.559745	31.0666	-1	3133186
1756	4.48164	225.075	[M+H]+	0.666667	w/o MS2:NCGC00169887-02!2-(2-acetyl-3-hydroxy-5-methoxyphenyl)acetic acid		-0.991082	22.6392	-1	6.17566
2471	0.805272	275.124	[M+H]+	1	w/o MS2:NCGC00169882-02_C14H20O4_(8aR,12S,12aR)-12-Hydroxy-4-methyl-4,5,6,7,8,8a,12,12a-octahydro-2H-3-benzoxecine-2,9(1H)-dione		-0.629822	77.8197	-1	1.09801
2521	15.3522	279.231	[M+H]+	0.333333	w/o MS2:NCGC00169863-02!(10E,12E)-9-hydroxyoctadeca-10,12-dienoic acid		0.996044	9.6735	-1	1.19502
4554	4.93876	448.217	[M+H]+	0.666667	w/o MS2:NCGC00169796-02_C20H30O10_2-Phenylethyl 6-O-(6-deoxy-alpha-L-mannopyranosyl)-beta-D-glucopyranoside		-0.997083	36.4362	-1	46.5267
4555	4.82634	448.217	[M+H]+	1	w/o MS2:NCGC00169796-02_C20H30O10_2-Phenylethyl 6-O-(6-deoxy-alpha-L-mannopyranosyl)-beta-D-glucopyranoside		-0.886728	50.9324	-1	15.6366
2497	10.778	277.178	[M+H]+	0.666667	w/o MS2:NCGC00169702-02!(5R)-5-hydroxy-1-(4-hydroxy-3-methoxyphenyl)decan-3-one		0.963701	5.4638	-1	1.34162
2976	8.98738	312.216	[M+H]+	1	w/o MS2:NCGC00169702-02!(5R)-5-hydroxy-1-(4-hydroxy-3-methoxyphenyl)decan-3-one		0.90009	13.8789	-1	2.18025
2498	11.5978	277.179	[M+H]+	1	w/o MS2:NCGC00169702-02!(5R)-5-hydroxy-1-(4-hydroxy-3-methoxyphenyl)decan-3-one		-0.441242	45.8914	-1	1.21016
5992	6.74968	598.248	[M+H]+	1	w/o MS2:NCGC00169670-02!(2S,3R,4S,5S,6R)-2-[4-[(3S,3aR,6S,6aR)-3-(4-hydroxy-3,5-dimethoxyphenyl)-1,3,3a,4,6,6a-hexahydrofuro[3,4-c]furan-6-yl]-2,6-dimethoxyphenoxy]-6-(hydroxymethyl)oxane-3,4,5-triol		-0.900423	66.6191	-1	4.8884
3102	16.83	322.236	[M+H]+	1	w/o MS2:NCGC00169651-02!(E)-1-(4-hydroxy-3-methoxyphenyl)dodec-4-en-3-one		0.945317	18.194	-1	1.22653
7578	8.19817	914.55	[M+2H]2+	0.333333	w/o MS2:NCGC00169641-02_C47H76O16_Hexopyranosiduronic acid, (3beta,5xi,9xi,18xi)-22-hydroxyolean-12-en-3-yl O--6-deoxyhexopyranosyl-(1->2)-O-pentopyranosyl-(1->2)-		0.998753	57.6405	-1	4233433
4135	12.7448	409.256	[M+H]+	1	w/o MS2:NCGC00169628-03_C23H36O6_1-Naphthaleneheptanoic acid, 1,2,6,7,8,8a-hexahydro-beta,delta-dihydroxy-2-methyl-8-(2-methyl-1-oxobutoxy)-, (betaR,deltaR,1S,2S,8S,8aR)-		-0.472088	5.73025	-1	1.18589
4136	12.572	409.256	[M+H]+	0.666667	w/o MS2:NCGC00169628-03_C23H36O6_1-Naphthaleneheptanoic acid, 1,2,6,7,8,8a-hexahydro-beta,delta-dihydroxy-2-methyl-8-(2-methyl-1-oxobutoxy)-, (betaR,deltaR,1S,2S,8S,8aR)-		-0.337232	5.08628	-1	1.99334
4515	0.805267	444.169	[M+H]+	1	w/o MS2:NCGC00169614-02_C24H21N5O4_(1S,3S,12S,14R,27S)-12-Hydroxy-1,3-dimethyl-2,5,15,23,25-pentaazaheptacyclo[12.10.2.1~2,5~.0~6,11~.0~12,27~.0~15,24~.0~17,22~]heptacosa-6,8,10,17,19,21,23-heptaene-4,16,26-trione		-0.434517	58.0363	-1	1.3194
2602	9.2829	285.133	[M+H]+	0.666667	w/o MS2:NCGC00169593-02_C14H20O6_2-Phenylethyl beta-D-glucopyranoside		0.861809	3.86739	-1	1.26749
4699	14.1904	459.352	[M+H]+	0.333333	w/o MS2:NCGC00169592-02_C29H46O4_3aH-Cyclopenta[a]chrysene-3a-carboxylic acid, 1-acetyleicosahydro-9-hydroxy-5a,5b,8,8,11a-pentamethyl-, (1R,3aS,5aR,5bR,9S,11aR)-		0.641637	4.03387	-1	1.46803
2212	1.31561	258.133	[M+H]+	1	w/o MS2:NCGC00169556-02!3-(3,4,5-trimethoxyphenyl)propanoic acid		-0.99107	23.1534	-1	3.59642
2213	11.7131	258.134	[M+H]+	0.333333	w/o MS2:NCGC00169556-02!3-(3,4,5-trimethoxyphenyl)propanoic acid		0.884724	8.31518	-1	1.75594
2211	1.21655	258.133	[M+H]+	0.666667	w/o MS2:NCGC00169556-02!3-(3,4,5-trimethoxyphenyl)propanoic acid		-0.994317	68.4096	-1	8.08517
3116	12.0324	323.257	[M+H]+	0.333333	w/o MS2:NCGC00169469-03_C20H34O3_1-Naphthalenecarboxylic acid, decahydro-5-(5-hydroxy-3-methylpentyl)-1,4a-dimethyl-6-methylene-, (1R,4aS,5R,8aS)-		0.998753	10.4405	-1	558061
3424	0.824067	348.164	[M+H]+	0.333333	w/o MS2:NCGC00169449-02_C15H22O8_beta-D-Glucopyranoside, 4-(2-hydroxyethyl)-2-methoxyphenyl		0.992467	30.5646	-1	1256729
2773	2.11305	296.149	[M+H]+	0.333333	w/o MS2:NCGC00169439-02!8-(2,3-dihydroxy-3-methylbutyl)-7-methoxychromen-2-one		0.999341	10.1249	-1	4.03527
2774	2.53921	296.149	[M+H]+	0.666667	w/o MS2:NCGC00169439-02!8-(2,3-dihydroxy-3-methylbutyl)-7-methoxychromen-2-one		0.997021	2.26666	-1	2.84016
2861	15.439	303.181	[M+H]+	1	w/o MS2:NCGC00169348-03!(3Z)-3-[[5-(2-methylbut-3-en-2-yl)-1H-imidazol-4-yl]methylidene]-6-propan-2-ylpiperazine-2,5-dione		0.674854	6.99645	-1	1.9548
5159	6.69398	505.132	[M+H]+	0.666667	w/o MS2:NCGC00169148-03_C22H26O12_Benzoic acid, 4-hydroxy-, 1-(hexopyranosyloxy)-1,4a,5,7a-tetrahydro-4a-hydroxy-7-(hydroxymethyl)cyclopenta[c]pyran-5-yl ester		-0.985275	387.279	-1	22631590
3126	5.08492	325.106	[M+H]+	1	w/o MS2:NCGC00169103-03_C19H18O6_Benz[3,4]anthra[1,2-b]oxirene-5,6-dione, 1a,2,3,4,5b,11,11a,11b-octahydro-10,11,11a-trihydroxy-3-methyl-		-0.993842	11.9334	-1	2.43707
4243	7.03222	419.202	[M+2H]2+	0.333333	w/o MS2:NCGC00169031-03![6-(2-formamido-3-methylbutanoyl)oxy-2,3,4,5-tetrahydroxyhexyl] 2-formamido-3-methylbutanoate		0.998753	7.58391	-1	875014
2981	5.43522	313.139	[M+H]+	0.666667	w/o MS2:NCGC00168992-02_C14H17NO6_(beta-D-Glucopyranosyloxy)(phenyl)acetonitrile		0.883307	9.76157	-1	702170
2980	4.63662	313.139	[M+H]+	1	w/o MS2:NCGC00168992-02_C14H17NO6_(beta-D-Glucopyranosyloxy)(phenyl)acetonitrile		-0.997487	51.3438	-1	2.86987
5461	7.9225	537.327	[M+H]+	0.333333	w/o MS2:NCGC00168955-03![3-hydroxy-1-oxo-1-(2,3,4,5,6-pentahydroxyhexoxy)decan-5-yl] 3,5-dihydroxydecanoate		0.998937	192.412	-1	19468550
5780	9.46192	572.362	[M+H]+	0.333333	w/o MS2:NCGC00168955-03![3-hydroxy-1-oxo-1-(2,3,4,5,6-pentahydroxyhexoxy)decan-5-yl] 3,5-dihydroxydecanoate		0.998753	5.61397	-1	324286
1389	1.15687	198.112	[M+H]+	0.666667	w/o MS2:NCGC00168879-02_C10H15NO3_3-Acetyl-5-sec-butyl-4-hydroxy-1,5-dihydro-2H-pyrrol-2-one		-0.877032	7.4975	-1	2.21469
6388	8.15205	645.395	[M+H]+	0.333333	w/o MS2:NCGC00163426-02_C35H58O9_alpha-D-threo-Pentopyranose, 2,4-dideoxy-1-C-[(1S,2R,3S)-2-hydroxy-3-[(2R,3S,4E,6E,9S,10S,11R,12E,14Z)-10-hydroxy-3,15-dimethoxy-7,9,11,13-tetramethyl-16-oxooxacyclohexadeca-4,6,12,14-tetraen-2-yl]-1-methylbutyl]-4-methyl-5-C-(1-methylethyl)-, (5R)-		0.998753	44.8978	-1	4690343
6389	8.2899	645.396	[M+2H]2+	0.333333	w/o MS2:NCGC00163426-02_C35H58O9_alpha-D-threo-Pentopyranose, 2,4-dideoxy-1-C-[(1S,2R,3S)-2-hydroxy-3-[(2R,3S,4E,6E,9S,10S,11R,12E,14Z)-10-hydroxy-3,15-dimethoxy-7,9,11,13-tetramethyl-16-oxooxacyclohexadeca-4,6,12,14-tetraen-2-yl]-1-methylbutyl]-4-methyl-5-C-(1-methylethyl)-, (5R)-		0.998753	261.818	-1	27365210
3747	7.00272	374.232	[M+H]+	0.333333	w/o MS2:NCGC00160225-01!SONGORINE N-OXIDE		-0.456135	31.6513	-1	5199230
1704	12.494	221.117	[M+H]+	1	w/o MS2:NCGC00160199-01!PRECOCENE II		-0.980329	3.51929	-1	1.18693
1485	0.824067	206.045	[M+H]+	0.333333	w/o MS2:NCGC00094846-03!XANTHURENIC ACID		0.999376	46.4631	-1	6796066
2121	1.15543	252.109	[M+H]+	0.666667	w/o MS2:NCGC00092360-03_C10H13N5O3_3'-Deoxyadenosine		-0.831669	47.3007	-1	8.88359
1767	1.00257	226.07	[M+H]+	0.666667	w/o MS2:NCGC00017270-07!7,8-dihydroxy-6-methoxychromen-2-one		-0.952935	43.0633	-1	17.2307
1768	1.15402	226.07	[M+H]+	1	w/o MS2:NCGC00017270-07!7,8-dihydroxy-6-methoxychromen-2-one		-0.986591	216.034	-1	19.7292
1758	0.723267	225.1	[M+H]+	0.333333	w/o MS2:NCGC00015088-09_C12H14N2O_N-[2-(1H-Indol-3-yl)ethyl]acetamide		-0.459774	42.3633	-1	8055212
3724	14.248	372.319	[M+H]+	0.333333	w/o MS2:N-Benzyloleamide		0.950783	6.71029	-1	210360
3062	14.9252	318.205	[M+H]+	1	w/o MS2:Nateglinide (Starlix)		-0.778323	6.33312	-1	1.39717
2440	0.779475	273.118	[M+H]+	0.666667	w/o MS2:naringenin		-0.755594	115.424	-1	68.5532
2108	0.668533	251.159	[M+H]+	1	w/o MS2:Nardosinone		-0.936852	377.005	-1	10.0986
4180	0.806808	414.159	[M+H]+	0.666667	w/o MS2:narcotine		-0.959087	189.645	-1	3.84355
6404	8.27842	647.148	[M+H]+	0.333333	w/o MS2:Narcissoside		0.998753	12.2019	-1	518856
4454	8.15205	438.272	[M+H]+	0.333333	w/o MS2:Nakijiquinone G		0.998753	6.49592	-1	454247
4517	23.9524	444.276	[M+H]+	0.333333	w/o MS2:Nakijiquinone B		0.840707	5.00762	-1	369558
3625	7.12538	366.219	[M+H]+	0.666667	w/o MS2:Nafadotride		0.993538	8.14845	-1	1.50058
2371	1.41057	269.112	[M+H]+	0.333333	w/o MS2:N-acetyltryptophan		0.477929	8.53939	-1	8.71305
2951	0.812283	310.113	[M+H]+	0.666667	w/o MS2:N-Acetylneuraminic acid; CE0; SQVRNKJHWKZAKO-PFQGKNLYSA-N		-0.817365	380.609	-1	92.0537
2736	0.813117	294.118	[M+H]+	0.333333	w/o MS2:N-Acetylmuramic Acid		0.673409	40.0281	-1	1.84368
1271	1.16862	190.071	[M+H]+	1	w/o MS2:N-Acetylglutamic acid		-0.486377	76.2783	-1	17.6711
1718	0.817758	222.096	[M+H]+	0.666667	w/o MS2:N-Acetyl-D-glucosamine; CE0; OVRNDRQMDRJTHS-RTRLPJTCSA-N		0.834072	34.0067	-1	3.52048
1719	1.42203	222.099	[M+H]+	0.333333	w/o MS2:N-Acetyl-D-glucosamine; CE0; OVRNDRQMDRJTHS-RTRLPJTCSA-N		0.726675	4.63678	-1	1.61666
967	18.8529	164.037	[M+H]+	0.333333	w/o MS2:N-Acetylcysteine		-0.408771	4.97864	-1	1.04745
973	2.15832	164.107	[M+H]+	0.333333	w/o MS2:N-acetyl-2-phenylethylamine		0.335825	5.28133	-1	4.44395
974	1.66427	164.107	[M+H]+	1	w/o MS2:N-acetyl-2-phenylethylamine		-0.982765	50.3772	-1	4.03649
975	2.43136	164.107	[M+H]+	0.666667	w/o MS2:N-acetyl-2-phenylethylamine		-0.234365	7.82393	-1	2.57979
972	1.16068	164.107	[M+H]+	0.666667	w/o MS2:N-acetyl-2-phenylethylamine		-0.51241	18.2784	-1	2.46372
1745	0.768517	224.112	[M+H]+	0.666667	w/o MS2:N-2-Fluorenylacetamide		-0.957703	42.0925	-1	3.39893
3763	0.7803	376.171	[M+H]+	0.333333	w/o MS2:n-[2-(4-sec-butyl-phenoxy)-4,5-dihydroxy-6-hydroxymethyl-tetrahydro-pyran-3-yl]-acetamide		0.190756	11.5849	-1	14.3101
3489	1.78447	354.19	[M+H]+	0.333333	w/o MS2:n-[2-(4-sec-butyl-phenoxy)-4,5-dihydroxy-6-hydroxymethyl-tetrahydro-pyran-3-yl]-acetamide		-0.456135	37.0974	-1	4045353
2706	7.93377	292.092	[M+H]+	0.333333	w/o MS2:N-[1-(4-methoxy-6-oxopyran-2-yl)-2-methylbutyl]acetamide		0.998753	7.49138	-1	295026
24	0.790408	74.0606	[M+H]+	0.666667	w/o MS2:N,N-Dimethylformamide		-0.852719	52.9532	-1	2.12365
1835	13.3441	230.247	[M+H]+	0.333333	w/o MS2:N,N-Dimethyldodecylamine N-oxide		0.998904	4.73833	-1	4.71643
1836	10.0192	230.247	[M+H]+	0.333333	w/o MS2:N,N-Dimethyldodecylamine N-oxide		0.977658	3.28873	-1	2.06167
971	0.808911	164.092	[M+H]+	1	w/o MS2:N,N-dimethyl-7H-purin-6-amine		0.997648	334.329	-1	6.46777
1523	4.53746	208.133	[M+H]+	1	w/o MS2:N,N-Diethyl-4-methoxybenzamide; LC-ESI-QTOF; MS2; [M+H]+; CE		0.936058	6.17119	-1	2.29794
1520	4.20787	208.132	[M+H]+	1	w/o MS2:N,N-Diethyl-4-methoxybenzamide; LC-ESI-QTOF; MS2; [M+H]+; CE		0.997887	4.6753	-1	2.01421
1334	6.93671	194.117	[M+H]+	1	w/o MS2:N,N-Diethyl-4-hydroxybenzamide; LC-ESI-QTOF; MS2; [M+H]+; CE		-0.32623	15.2831	-1	1.06202
1335	0.97425	194.118	[M+H]+	0.666667	w/o MS2:N,N-Diethyl-4-hydroxybenzamide; LC-ESI-QTOF; MS2; [M+H]+; CE		-0.933759	15.4082	-1	3.41567
1926	4.39367	238.143	[M+H]+	1	w/o MS2:N,N-Diethyl-3,4-dimethoxybenzamide; LC-ESI-QTOF; MS2; [M+H]+; CE		0.999376	16.194	-1	5.50352
1929	4.01335	238.143	[M+H]+	0.333333	w/o MS2:N,N-Diethyl-3,4-dimethoxybenzamide; LC-ESI-QTOF; MS2; [M+H]+; CE		0.986201	10.7691	-1	3.19716
1930	4.68592	238.143	[M+H]+	1	w/o MS2:N,N-Diethyl-3,4-dimethoxybenzamide; LC-ESI-QTOF; MS2; [M+H]+; CE		0.998685	23.4888	-1	3.98963
1928	4.27815	238.143	[M+H]+	0.666667	w/o MS2:N,N-Diethyl-3,4-dimethoxybenzamide; LC-ESI-QTOF; MS2; [M+H]+; CE		0.999684	10.5299	-1	8.30734
1927	4.89328	238.143	[M+H]+	0.666667	w/o MS2:N,N-Diethyl-3,4-dimethoxybenzamide; LC-ESI-QTOF; MS2; [M+H]+; CE		0.992664	8.67386	-1	17.9475
2552	1.31865	282.12	[M+H]+	0.666667	w/o MS2:N-(6-methoxypyridin-3-yl)-1-methyl-1H-indole-6-carboxamide		-0.0513473	48.1281	-1	3784633
3941	18.8614	392.281	[M+H]+	1	w/o MS2:N-(3-hydroxytetradecanoyl)-L-phenylalanine		-0.999453	192.738	-1	1.09736
1626	0.801628	216.086	[M+H]+	1	w/o MS2:N-(2-furylmethyl)-9H-purin-6-amine		0.187087	356.821	-1	1.721
864	1.11788	156.065	[M+H]+	0.333333	w/o MS2:N-(2,5-dioxocyclopentyl)acetamide		-0.755104	43.9439	-1	29.2527
960	1.57312	163.123	[M+H]+	1	w/o MS2:N'-(2,4-Dimethylphenyl)-N-methylformamidine; LC-ESI-ITFT; MS2; CE		-0.975032	24.7671	-1	3.72564
4142	6.39758	410.253	[M+H]+	0.333333	w/o MS2:N-(2-(((1S,9aR)-octahydro-1H-quinolizin-1-yl)methyl)-3-oxo-1,2,3,4-tetrahydrobenzo[4,5]imidazo[1,2-a]pyrazin-8-yl)propionamide		-0.456135	27.1895	-1	2978920
4143	7.03688	410.253	[M+H]+	0.333333	w/o MS2:N-(2-(((1S,9aR)-octahydro-1H-quinolizin-1-yl)methyl)-3-oxo-1,2,3,4-tetrahydrobenzo[4,5]imidazo[1,2-a]pyrazin-8-yl)propionamide		-0.456135	100.179	-1	10615050
3650	0.936133	368.155	[M+H]+	0.333333	w/o MS2:N-(1,3-dihydroxy-2-methylpropan-2-yl)-3-methyl-4-oxo-2-phenyl-4H-chromene-8-carboxamide		0.997433	6.76487	-1	418602
3135	13.8975	325.201	[M+H]+	1	w/o MS2:N-((octahydro-1H-quinolizin-1-yl)methyl)-2,4,5,6-tetrahydrocyclopenta[c]pyrazole-3-carboxamide		0.759174	15.5122	-1	1.05176
650	6.19172	137.132	[M+H]+	0.666667	w/o MS2:myrcene		-0.999837	24.3353	-1	160.703
644	6.93498	137.132	[M+H]+	0.333333	w/o MS2:myrcene		-0.99866	18.3691	-1	3807970
649	5.49637	137.132	[M+H]+	1	w/o MS2:myrcene		-0.998745	87.8855	-1	1.78385
647	6.57824	137.132	[M+H]+	1	w/o MS2:myrcene		-0.983643	17.5083	-1	2.36238
646	8.31101	137.132	[M+H]+	1	w/o MS2:myrcene		-0.945376	43.0361	-1	2.64605
641	8.8463	137.132	[M+H]+	0.666667	w/o MS2:myrcene		-0.998106	45.2574	-1	149.895
645	5.80027	137.132	[M+H]+	0.666667	w/o MS2:myrcene		-0.999987	9.29378	-1	8.4801
2870	0.835	304.138	[M+H]+	0.333333	w/o MS2:Mycosporine glutamicol		0.464109	114.1	-1	5.27892
2120	0.800167	252.107	[M+H]+	0.333333	w/o MS2:Muramic acid		-0.302707	447.656	-1	2.29206
5245	0.841811	515.144	[M+2H]2+	1	w/o MS2:Mundulone Acetate		-0.751281	3381.38	-1	2.01275
4887	0.789217	477.193	[M+H]+	0.333333	w/o MS2:Mundulone Acetate		-0.839526	97.5009	-1	11.7547
4266	0.835183	422.164	[M+H]+	0.666667	w/o MS2:Mosapride citrate		0.999389	46.6011	-1	7.91083
106	24.5456	88.0761	[M+H]+	0.333333	w/o MS2:Morpholine		-0.932063	2.70342	-1	1.07554
4722	0.806825	462.18	[M+H]+	0.666667	w/o MS2:Morphine_3_Glucuronide; LC-ESI-QTOF; MS2; CE		-0.88132	80.4406	-1	47.6769
3509	15.4812	355.283	[M+H]+	1	w/o MS2:monolinolein		0.157857	15.861	-1	1.19499
3511	12.6612	355.283	[M+H]+	1	w/o MS2:monolinolein		0.620112	33.5743	-1	1.11794
3512	12.3627	355.283	[M+H]+	0.333333	w/o MS2:monolinolein		0.912634	4.24713	-1	4.0554
6711	23.986	694.391	[M+2H]2+	0.333333	w/o MS2:Monensin sodium salt		0.304793	5.36288	-1	1.90329
6712	19.2868	694.392	[M+H]+	0.333333	w/o MS2:Monensin sodium salt		0.951264	4.51556	-1	251210
7122	6.90648	768.49	[M+H]+	0.333333	w/o MS2:Monactin (NCGC00384608-01_C41H66O12)		0.998753	186.113	-1	18716610
5515	0.768517	543.131	[M+H]+	0.666667	w/o MS2:Mometasone furoate		-0.924833	430.667	-1	2.57724
2902	4.61386	307.102	[M+H]+	1	w/o MS2:mollugin		-0.997338	20.2989	-1	6.71707
2903	0.8287	307.102	[M+H]+	0.666667	w/o MS2:mollugin		-0.779201	65.765	-1	5.32437
3587	0.82715	362.096	[M+2H]2+	1	w/o MS2:Moguisteine		0.978588	27.1339	-1	4.51513
3445	1.14661	350.207	[M+H]+	1	w/o MS2:MMV690103		-0.991135	58.9864	-1	8.64998
4865	0.801628	475.176	[M+H]+	1	w/o MS2:MMV689028		-0.602361	77.2742	-1	11.5833
3843	3.16577	384.148	[M+H]+	1	w/o MS2:MMV688934		-0.550264	24.1262	-1	1.66546
3246	0.91025	334.123	[M+H]+	0.333333	w/o MS2:MMV688852		-0.476342	56.3755	-1	2621913
3622	7.05441	366.117	[M+H]+	0.666667	w/o MS2:MMV688798		-0.995806	31.5236	-1	2923958
2297	0.812561	264.107	[M+H]+	1	w/o MS2:MMV688514		-0.956361	649.405	-1	1.8011
4753	0.86835	465.207	[M+H]+	0.666667	w/o MS2:MMV688470		1	94.674	-1	2.31314
4400	23.9745	434.244	[M+H]+	0.333333	w/o MS2:MMV688415		0.983011	3.967	-1	3.62618
4707	23.9347	460.245	[M+2H]2+	0.666667	w/o MS2:MMV688364		-0.75936	28.6977	-1	16.5358
4268	0.824067	422.248	[M+H]+	0.333333	w/o MS2:MMV688360		0.999927	13.2956	-1	6.02233
4267	6.09442	422.242	[M+H]+	0.333333	w/o MS2:MMV688360		0.987646	6.27759	-1	389385
2972	0.7957	312.128	[M+H]+	0.666667	w/o MS2:MMV688345		-0.607594	32.4623	-1	1.89715
3085	1.13326	321.092	[M+H]+	0.666667	w/o MS2:MMV688122		-0.958441	63.5962	-1	3365856
4314	0.675867	427.228	[M+H]+	1	w/o MS2:MMV687765		0.801234	15.2933	-1	1.19374
3363	0.819861	342.139	[M+H]+	1	w/o MS2:MMV687239		-0.720181	1605.18	-1	8.18354
3030	0.899167	316.113	[M+H]+	0.333333	w/o MS2:MMV676877		-0.459459	84.7255	-1	7563701
4868	7.60325	475.245	[M+H]+	0.333333	w/o MS2:MMV676600		0.998753	5.21437	-1	300138
2229	0.97985	259.129	[M+H]+	0.666667	w/o MS2:MMV676588		-0.885721	19.251	-1	4.76621
2227	1.61708	259.129	[M+H]+	0.333333	w/o MS2:MMV676588		-0.54609	298.522	-1	33019960
2228	1.15766	259.129	[M+H]+	1	w/o MS2:MMV676588		-0.704512	121.426	-1	3.93994
2585	8.85206	284.097	[M+H]+	0.666667	w/o MS2:MMV676555		-0.999938	109.276	-1	3698213
4206	23.8961	416.248	[M+H]+	1	w/o MS2:MMV676442		-0.973892	7.70888	-1	1.85209
4877	2.36243	476.21	[M+H]+	0.333333	w/o MS2:MMV676406		0.999996	25.5099	-1	4.02417
3697	0.802183	371.09	[M+2H]2+	0.333333	w/o MS2:MMV676380		0.993349	27.4163	-1	10.3508
3259	0.787039	335.155	[M+H]+	1	w/o MS2:MMV676204		-0.768887	127.164	-1	3.16524
3731	6.90648	373.212	[M+2H]2+	0.333333	w/o MS2:MMV676182		0.999447	9.34124	-1	1112.76
3332	0.928675	340.123	[M+H]+	0.666667	w/o MS2:MMV676159		-0.869252	21.0055	-1	1.41012
3331	0.835367	340.123	[M+H]+	0.333333	w/o MS2:MMV676159		-0.607803	47.3624	-1	6.04316
5010	5.87758	490.284	[M+H]+	0.333333	w/o MS2:MMV676063		0.998753	21.0346	-1	2917159
5011	4.94453	490.284	[M+H]+	0.333333	w/o MS2:MMV676063		0.998753	20.7866	-1	2882774
4593	1.16068	451.191	[M+H]+	0.666667	w/o MS2:MMV676050		-0.138541	20.0185	-1	1448801
4489	0.861625	442.103	[M+2H]2+	0.666667	w/o MS2:MMV676008		-0.822352	46.1733	-1	2954099
3634	6.75778	367.168	[M+H]+	0.333333	w/o MS2:MMV663250		0.998753	37.8779	-1	1731428
3616	6.50573	365.152	[M+2H]2+	0.333333	w/o MS2:MMV659004		0.998753	16.7094	-1	2075068
3045	1.16212	317.182	[M+H]+	0.333333	w/o MS2:MMV085230		-0.805043	6.521	-1	3.68896
3473	0.791233	353.083	[M+H]+	0.333333	w/o MS2:MMV024101		0.992728	20.9851	-1	5.68499
4355	1.15032	430.157	[M+H]+	1	w/o MS2:MMV024035		-0.988414	23.6495	-1	1.78963
4357	18.8614	430.237	[M+H]+	1	w/o MS2:MMV023949		-0.974359	7.02426	-1	1.02808
4358	23.9584	430.239	[M+H]+	0.666667	w/o MS2:MMV023949		0.62097	3.59161	-1	2.9969
4228	4.77285	418.207	[M+H]+	0.666667	w/o MS2:MMV020520		-0.999987	35.3466	-1	11.4036
4232	4.58432	418.207	[M+H]+	0.666667	w/o MS2:MMV020520		-0.937137	33.8229	-1	66.8503
4231	4.40502	418.207	[M+H]+	1	w/o MS2:MMV020520		-1	163.157	-1	5.70911
4230	9.12575	418.207	[M+H]+	0.666667	w/o MS2:MMV020520		-0.988933	20.2804	-1	3754630
4229	8.93197	418.207	[M+H]+	0.666667	w/o MS2:MMV020520		-0.977158	16.0767	-1	3151107
4120	5.37997	408.237	[M+H]+	0.333333	w/o MS2:MMV020291		-0.456135	63.6905	-1	6622256
4119	0.835	408.233	[M+H]+	0.333333	w/o MS2:MMV020291		0.998753	36.2342	-1	1441880
4122	6.3176	408.237	[M+H]+	0.333333	w/o MS2:MMV020291		-0.459103	57.3093	-1	5316477
4123	4.97838	408.237	[M+H]+	0.333333	w/o MS2:MMV020291		-0.456135	27.183	-1	2472659
4121	6.18028	408.237	[M+H]+	0.333333	w/o MS2:MMV020291		-0.456135	381.097	-1	32611860
4166	0.735292	413.082	[M+H]+	0.666667	w/o MS2:MMV019838		-0.760399	176.628	-1	16451420
3019	2.54352	315.162	[M+H]+	0.333333	w/o MS2:MMV004168		0.996148	8.70951	-1	2.21794
3808	0.801167	380.154	[M+H]+	0.666667	w/o MS2:MMV001059		0.870313	20.0761	-1	1.94671
3807	4.22588	380.154	[M+H]+	0.333333	w/o MS2:MMV001059		-0.542618	65.8747	-1	3472873
1860	0.844925	232.118	[M+H]+	0.666667	w/o MS2:MMV000907		0.252672	172.847	-1	3.20152
1273	6.36042	190.122	[M+H]+	0.666667	w/o MS2:MLS002637604-01!phenyl(piperidin-1-yl)methanone		0.218714	3.46822	-1	2.10174
1274	4.24002	190.122	[M+H]+	0.333333	w/o MS2:MLS002637604-01!phenyl(piperidin-1-yl)methanone		0.985469	5.42051	-1	4.76309
1277	3.65882	190.123	[M+H]+	1	w/o MS2:MLS002637604-01!phenyl(piperidin-1-yl)methanone		0.999996	7.52631	-1	4.14209
1275	7.25987	190.122	[M+H]+	1	w/o MS2:MLS002637604-01!phenyl(piperidin-1-yl)methanone		-0.994807	18.7194	-1	3.35196
1276	4.53746	190.122	[M+H]+	1	w/o MS2:MLS002637604-01!phenyl(piperidin-1-yl)methanone		0.987403	7.05016	-1	2.64994
3354	2.86027	341.18	[M+H]+	0.333333	w/o MS2:MLS002630965-01!2-hydroxy-4-methoxy-3-(3-methylbut-2-enyl)-6-(2-phenylethyl)benzoic acid		0.998753	29.8964	-1	1639107
3353	2.69077	341.18	[M+H]+	0.333333	w/o MS2:MLS002630965-01!2-hydroxy-4-methoxy-3-(3-methylbut-2-enyl)-6-(2-phenylethyl)benzoic acid		0.998753	11.467	-1	628693
3352	4.88778	341.18	[M+H]+	0.333333	w/o MS2:MLS002630965-01!2-hydroxy-4-methoxy-3-(3-methylbut-2-enyl)-6-(2-phenylethyl)benzoic acid		0.998753	29.1772	-1	1599675
4626	0.802183	454.06	[M+H]+	0.333333	w/o MS2:MLS002222332-01!79350-37-1		0.998753	14.6368	-1	601520
4677	6.19172	458.2	[M+H]+	0.666667	w/o MS2:MLS002222327-01!13614-98-7		-0.993682	86.5729	-1	4538599
2098	1.16212	250.191	[M+H]+	0.333333	w/o MS2:MLS002222241-01!		0.958813	4.34433	-1	517180
3141	5.90035	326.216	[M+H]+	0.333333	w/o MS2:MLS002222233-01!23210-58-4		0.998753	125.421	-1	5575327
1355	24.2364	196.016	[M+H]+	0.666667	w/o MS2:MLS002207052-01!5-Chloroindole-2-carboxylic acid10517-21-2		-0.608058	5.59386	-1	1.14034
4193	20.1098	415.131	[M+H]+	1	w/o MS2:MLS002172467-01!Podofilox		0.964462	27.7025	-1	1.52476
3446	18.8576	350.235	[M+H]+	1	w/o MS2:MLS002172447-01!p-Fluorohexahydro-sila-difenidol hydrochloride		-0.361651	8.09027	-1	1.42749
2047	0.71325	246.18	[M+H]+	0.666667	w/o MS2:MLS002154248-01!PINACIDIL		-0.997047	48.4064	-1	19.833
6052	16.1493	604.381	[M+H]+	1	w/o MS2:MLS002154171-01!Benzonatate104-31-4		-0.445226	7.27045	-1	1.29799
4331	5.52862	428.263	[M+H]+	0.333333	w/o MS2:MLS002154149-01!Ranolazine dihydrochloride95635-55-5		-0.456135	69.6933	-1	4655133
4332	5.36857	428.263	[M+H]+	0.333333	w/o MS2:MLS002154149-01!Ranolazine dihydrochloride95635-55-5		-0.457095	55.4705	-1	3605690
4330	7.28265	428.26	[M+2H]2+	0.333333	w/o MS2:MLS002154149-01!Ranolazine dihydrochloride95635-55-5		0.99875	1719.47	-1	2465.2
4431	0.856917	437.015	[M+H]+	0.333333	w/o MS2:MLS002154122-01!Sertaconazole nitrate99592-39-9		0.998753	25.4835	-1	816478
6532	6.70068	666.387	[M+H]+	0.333333	w/o MS2:MLS002154114-01!Alcuronium chloride15180-03-7		0.998753	20.2501	-1	1071362
6534	8.47307	666.391	[M+H]+	0.333333	w/o MS2:MLS002154114-01!Alcuronium chloride15180-03-7		0.998753	4.77674	-1	284948
6533	5.94607	666.387	[M+H]+	0.333333	w/o MS2:MLS002154114-01!Alcuronium chloride15180-03-7		0.998753	11.4551	-1	606053
3705	5.50183	371.226	[M+H]+	0.333333	w/o MS2:MLS002154113-01!Nomegestrol acetate58652-20-3		0.998947	8.33837	-1	2.25882
3706	5.18312	371.226	[M+H]+	0.333333	w/o MS2:MLS002154113-01!Nomegestrol acetate58652-20-3		0.998694	814.412	-1	418.228
4048	8.31101	401.147	[M+H]+	1	w/o MS2:MLS002154089-01!Zuclopenthixol hydrochloride633-59-0		-0.994238	6.71811	-1	2.20317
2804	15.1632	299.163	[M+H]+	1	w/o MS2:MLS002154028-01!Trimeprazine tartrate4330-99-8		-0.174719	7.44099	-1	1.19471
2838	1.16257	301.15	[M+H]+	0.333333	w/o MS2:MLS002153967-01!Chlorcyclizine hydrochloride1620-21-9		-0.899694	43.3763	-1	15.9725
2839	0.797978	301.15	[M+H]+	1	w/o MS2:MLS002153967-01!Chlorcyclizine hydrochloride1620-21-9		-0.519926	72.9958	-1	3.25537
2280	0.795875	263.135	[M+H]+	0.666667	w/o MS2:MLS002153951-01!10180-88-8		-0.70919	18.3509	-1	5.49095
1600	4.85297	214.085	[M+H]+	0.666667	w/o MS2:MLS002153472-01!N-Phenylanthranilic acid91-40-7		0.999812	14.5284	-1	12.5943
1601	5.16048	214.086	[M+H]+	0.333333	w/o MS2:MLS002153472-01!N-Phenylanthranilic acid91-40-7		0.993992	9.37021	-1	756597
2922	0.646875	308.218	[M+H]+	0.666667	w/o MS2:MLS002153458-01!Dihydrocapsaicin19408-84-5		-0.99679	52.6464	-1	3288553
5255	6.11745	516.3	[M+H]+	0.333333	w/o MS2:MLS002153446-01!Taurocholic acid sodium salt hydrate		0.998753	12.3021	-1	749030
5259	6.50573	516.301	[M+H]+	0.333333	w/o MS2:MLS002153446-01!Taurocholic acid sodium salt hydrate		0.998753	25.2376	-1	1536624
5256	5.67237	516.3	[M+H]+	0.333333	w/o MS2:MLS002153446-01!Taurocholic acid sodium salt hydrate		0.998753	1748.55	-1	106629300
5253	5.90035	516.3	[M+H]+	0.333333	w/o MS2:MLS002153446-01!Taurocholic acid sodium salt hydrate		0.998753	31.0337	-1	2215772
5258	5.43338	516.3	[M+H]+	0.333333	w/o MS2:MLS002153446-01!Taurocholic acid sodium salt hydrate		0.998753	5.08564	-1	309646
5257	6.95208	516.3	[M+H]+	0.333333	w/o MS2:MLS002153446-01!Taurocholic acid sodium salt hydrate		0.999528	6.22034	-1	378734
5254	6.82642	516.3	[M+H]+	0.333333	w/o MS2:MLS002153446-01!Taurocholic acid sodium salt hydrate		0.998753	11.31	-1	688623
5252	6.66603	516.299	[M+H]+	0.333333	w/o MS2:MLS002153446-01!Taurocholic acid sodium salt hydrate		0.998753	24.4409	-1	1488119
1553	1.16212	210.112	[M+H]+	0.333333	w/o MS2:MLS002153439-01!alpha-Methyl-DL-tyrosine methyl ester hydrochloride7361-31-1		-0.968299	9.08706	-1	2.65338
1554	3.52988	210.112	[M+H]+	0.666667	w/o MS2:MLS002153439-01!alpha-Methyl-DL-tyrosine methyl ester hydrochloride7361-31-1		0.925658	4.9309	-1	1.43425
1555	4.21908	210.112	[M+H]+	1	w/o MS2:MLS002153439-01!alpha-Methyl-DL-tyrosine methyl ester hydrochloride7361-31-1		0.957595	10.9608	-1	2.88973
1556	1.63695	210.112	[M+H]+	0.333333	w/o MS2:MLS002153439-01!alpha-Methyl-DL-tyrosine methyl ester hydrochloride7361-31-1		0.965995	4.48563	-1	3.80575
3174	2.67953	328.175	[M+H]+	0.333333	w/o MS2:MLS002153392-01!JWH-015155471-08-2		0.998103	30.5	-1	9.35495
3173	2.82952	328.174	[M+H]+	1	w/o MS2:MLS002153392-01!JWH-015155471-08-2		-0.998378	369.206	-1	2.77087
3175	3.64003	328.175	[M+H]+	0.333333	w/o MS2:MLS002153392-01!JWH-015155471-08-2		0.998753	8.75646	-1	869382
2579	24.0424	283.175	[M+H]+	1	w/o MS2:MLS002153354-01!Tyrphostin A910537-47-0		-0.213852	4.1913	-1	1.6646
2577	4.78525	283.174	[M+H]+	0.333333	w/o MS2:MLS002153354-01!Tyrphostin A910537-47-0		0.999285	14.9446	-1	31.3469
2580	19.8412	283.175	[M+H]+	0.333333	w/o MS2:MLS002153354-01!Tyrphostin A910537-47-0		0.998753	3.32064	-1	210971
2581	5.18312	283.175	[M+H]+	0.333333	w/o MS2:MLS002153354-01!Tyrphostin A910537-47-0		0.998753	10.4023	-1	689870
1241	10.5626	187.126	[M+H]+	0.333333	w/o MS2:MLS002153346-01!Metrazoline		0.296949	5.72511	-1	1.02726
1073	1.16068	174.124	[M+H]+	0.666667	w/o MS2:MLS002153335-01!R-(-)-Desmethyldeprenyl hydrochloride		-0.082243	8.20186	-1	1.22317
3456	0.856917	351.176	[M+H]+	0.333333	w/o MS2:MLS002153333-01!NO-711 hydrochloride145645-62-1		-0.0574747	7.98049	-1	10.9994
3457	1.15687	351.176	[M+H]+	0.666667	w/o MS2:MLS002153333-01!NO-711 hydrochloride145645-62-1		-0.982469	16.8788	-1	2.15739
4583	16.7239	450.318	[M+H]+	0.333333	w/o MS2:MLS002153330-01!SNC80156727-74-1		0.978502	9.37703	-1	1.4059
2645	1.15162	288.118	[M+H]+	0.333333	w/o MS2:MLS002153304-01!Rutaecarpine84-26-4		-0.999996	79.5045	-1	6.77548
2747	0.797978	295.113	[M+H]+	1	w/o MS2:MLS002153172-01!Tyrphostin AG 490133550-30-8		-0.148307	497.044	-1	3.02647
4169	0.672222	413.212	[M+H]+	1	w/o MS2:MLS001401434-01!VINCRISTINE SULFATE		-0.966805	64.786	-1	12.3958
3896	1.16212	388.208	[M+H]+	0.333333	w/o MS2:MLS001401430-01!TRIMEBUTINE MALEATE		0.871677	6.38037	-1	2.28035
2739	6.14042	294.166	[M+H]+	0.333333	w/o MS2:MLS001401397-01!		0.992449	9.28263	-1	661634
2474	0.891	275.135	[M+H]+	0.333333	w/o MS2:MLS001401384-01!DEXCHLORPHENIRAMINE MALEATE		-0.699628	26.9428	-1	12.7918
2473	0.996875	275.135	[M+H]+	0.666667	w/o MS2:MLS001401384-01!DEXCHLORPHENIRAMINE MALEATE		-0.757194	223.334	-1	67.6409
3553	19.8984	359.165	[M+H]+	0.333333	w/o MS2:MLS001401364-01!Cilastatin sodium		0.989015	3.86704	-1	273228
4020	1.16212	399.174	[M+H]+	0.333333	w/o MS2:MLS001361402-01!Nalpha-Benzoyl-DL-arginine 4-nitroanilide hydrochloride911-77-3		0.419925	2.46682	-1	149767
1575	6.49834	212.143	[M+H]+	1	w/o MS2:MLS001334042-01!WAY-100635 maleate salt		0.541638	4.92807	-1	1.95054
3001	4.35373	314.18	[M+H]+	0.333333	w/o MS2:MLS001334037-01!Reboxetine mesylate hydrate		0.998753	17.4289	-1	976099
6029	17.5643	601.925	[M+H]+	0.333333	w/o MS2:MLS001333756-01!		0.764216	4.43478	-1	3.89329
3651	4.12665	368.226	[M+H]+	0.333333	w/o MS2:MLS001333690-01!Pro-Banthine50-34-0		0.998753	3.7682	-1	174337
5051	23.9443	494.323	[M+H]+	1	w/o MS2:MLS001333570-01!55297-96-6		-0.560942	42.3234	-1	1.14204
5052	15.1134	494.323	[M+H]+	1	w/o MS2:MLS001333570-01!55297-96-6		0.916813	34.7463	-1	1.08797
2942	9.55257	309.216	[M+H]+	0.333333	w/o MS2:MLS001332643-01!Benoxinate hydrochloride5987-82-6		0.993163	8.14443	-1	3.91717
2941	6.28588	309.216	[M+H]+	0.666667	w/o MS2:MLS001332643-01!Benoxinate hydrochloride5987-82-6		0.382165	6.35987	-1	1.8233
4002	6.59722	397.243	[M+H]+	0.333333	w/o MS2:MLS001332590-01!Melengestrol acetate2919-66-6		0.998753	4.42829	-1	193266
3998	7.1682	397.243	[M+H]+	0.333333	w/o MS2:MLS001332590-01!Melengestrol acetate2919-66-6		0.998753	7.1263	-1	311017
3999	6.90648	397.243	[M+H]+	0.333333	w/o MS2:MLS001332590-01!Melengestrol acetate2919-66-6		0.998753	7.33032	-1	453944
4000	7.5344	397.243	[M+H]+	0.333333	w/o MS2:MLS001332590-01!Melengestrol acetate2919-66-6		0.998753	12.5548	-1	547937
4001	6.23068	397.243	[M+H]+	0.333333	w/o MS2:MLS001332590-01!Melengestrol acetate2919-66-6		0.998753	3.67857	-1	160546
4003	6.75778	397.243	[M+H]+	0.333333	w/o MS2:MLS001332590-01!Melengestrol acetate2919-66-6		0.998753	11.8371	-1	516612
4210	5.18312	416.284	[M+H]+	0.333333	w/o MS2:MLS001332578-01!Salmeterol xinafoate94749-08-3		0.998444	377.066	-1	23131220
2250	0.823233	261.036	[M+H]+	0.666667	w/o MS2:MLS001306483-01!Cytoxan6055-19-2		-0.928292	270.471	-1	73.3536
5125	7.80833	502.303	[M+H]+	0.333333	w/o MS2:MLS001306422-01!138452-21-8		0.998753	97.6693	-1	13121630
2928	8.27384	309.116	[M+H]+	0.666667	w/o MS2:MLS001304042-01!WARFARIN81-81-2		-0.403064	6.43784	-1	1.55344
1272	0.829717	190.107	[M+H]+	0.666667	w/o MS2:MLS001240277-01!Isonicotinic acid but-2-enylidene-hydrazide		0.997626	62.9496	-1	2.98532
2146	2.0226	254.159	[M+H]+	0.333333	w/o MS2:MLS001210851-01!		0.998753	3.33093	-1	165056
3110	8.2957	323.159	[M+H]+	1	w/o MS2:MLS001201790-01!Mequitazine		-0.704461	8.70536	-1	1.46247
4153	6.50573	411.221	[M+H]+	0.333333	w/o MS2:MLS001165758-01!RISPERIDONE		0.998753	23.5808	-1	1007017
4152	5.05807	411.221	[M+H]+	0.333333	w/o MS2:MLS001165758-01!RISPERIDONE		0.998753	486.949	-1	20795090
4151	5.30837	411.221	[M+H]+	0.333333	w/o MS2:MLS001165758-01!RISPERIDONE		0.998753	9.76323	-1	430671
4150	6.33398	411.221	[M+H]+	0.333333	w/o MS2:MLS001165758-01!RISPERIDONE		0.998753	25.3868	-1	1084142
4227	0.962867	418.17	[M+H]+	0.666667	w/o MS2:MLS001158712-01!N-(3-imidazol-1-ylpropyl)-2-(2-oxo-4-phenylchromen-7-yl)oxypropanamide		-0.921198	31.6895	-1	7375576
4690	0.828508	459.19	[M+H]+	0.666667	w/o MS2:MLS001158167-01!		-0.892371	18.2208	-1	19.5662
5538	7.51133	545.338	[M+2H]2+	0.333333	w/o MS2:MLS001157801-01!tert-butyl (2S)-2-[4-[[(2S)-1-[(2-methoxyphenyl)methylamino]-3-methyl-1-oxobutan-2-yl]carbamoyl]piperidine-1-carbonyl]pyrrolidine-1-carboxylate		0.998753	112.789	-1	7977367
4387	0.871022	433.019	[M+H]+	1	w/o MS2:MLS001157767-01!(2S)-N-(4-bromo-2-fluorophenyl)-5-oxo-1-(3-oxo-1H-2-benzofuran-1-yl)pyrrolidine-2-carboxamide		0.991668	49.3194	-1	7.40345
4287	1.13492	424.18	[M+H]+	1	w/o MS2:MLS001157745-01!(2S)-1-[(2S)-2-[(5-methoxy-1-methylindole-2-carbonyl)amino]-3-methylbutanoyl]pyrrolidine-2-carboxylic acid		-0.306485	10.3056	-1	1.27677
4288	0.913583	424.181	[M+H]+	0.333333	w/o MS2:MLS001157745-01!(2S)-1-[(2S)-2-[(5-methoxy-1-methylindole-2-carbonyl)amino]-3-methylbutanoyl]pyrrolidine-2-carboxylic acid		0.999505	16.0533	-1	6.43918
2165	3.2223	256.175	[M+H]+	0.333333	w/o MS2:MLS001148667-01!PHENYLTOLOXAMINE CITRATE		0.998753	18.9384	-1	1157669
4900	5.63086	478.173	[M+H]+	0.666667	w/o MS2:MLS001148629-01!		-0.974894	28.432	-1	2876349
4901	0.802533	478.176	[M+H]+	0.333333	w/o MS2:MLS001148629-01!		-0.757332	67.422	-1	6.9083
2558	5.28585	282.19	[M+H]+	0.333333	w/o MS2:MLS001148620-01!		0.998753	258.298	-1	14378550
2559	6.93286	282.193	[M+2H]2+	1	w/o MS2:MLS001148620-01!		-0.911533	16.6111	-1	2.53184
4360	4.0472	430.264	[M+H]+	0.333333	w/o MS2:MLS001148590-01!		0.998753	3.04192	-1	408778
1771	1.16234	226.154	[M+H]+	0.666667	w/o MS2:MLS001148384-01!TERBUTALINE SULFATE		-0.45753	9.38196	-1	1.03751
2325	0.675867	265.175	[M+H]+	1	w/o MS2:MLS001148213-01!		-0.98245	165.005	-1	1.56656
3545	5.76372	358.242	[M+H]+	0.333333	w/o MS2:MLS001148211-01!		0.998753	12.4071	-1	597511
3366	4.35373	342.211	[M+H]+	0.333333	w/o MS2:MLS001148185-01!		0.998753	6.49191	-1	352124
3365	1.72718	342.211	[M+H]+	0.333333	w/o MS2:MLS001148185-01!		0.998753	4.70464	-1	255182
3790	7.08848	378.168	[M+H]+	0.333333	w/o MS2:MLS001148158-01!HALOPERIDOL METABOLITE II		0.985245	30.3038	-1	11.8329
4435	5.50183	437.234	[M+H]+	0.333333	w/o MS2:MLS001148136-01!		0.998978	289.894	-1	90.9499
4085	7.35135	404.233	[M+2H]2+	0.333333	w/o MS2:MLS001148102-01!		0.998753	62.601	-1	3925226
4083	7.15662	404.232	[M+H]+	0.333333	w/o MS2:MLS001148102-01!		0.998753	36.008	-1	2815424
4084	6.95208	404.233	[M+2H]2+	0.333333	w/o MS2:MLS001148102-01!		0.998767	4169.78	-1	250526100
3388	4.78525	344.227	[M+H]+	0.333333	w/o MS2:MLS001148085-01!85-79-0		0.998702	437.88	-1	551.806
4077	4.4767	404.156	[M+H]+	1	w/o MS2:MLS001146929-01!		-0.983617	5.54273	-1	6.96852
2543	1.16068	281.113	[M+H]+	0.666667	w/o MS2:MLS001146879-01!35212-22-7		0.0829782	7.16711	-1	2.12587
4832	1.62562	472.181	[M+H]+	0.333333	w/o MS2:MLS001146569-01!(2S)-2-[[2-(3-benzyl-4-methyl-2-oxochromen-7-yl)oxyacetyl]amino]-3-phenylpropanoic acid		0.998661	10.1004	-1	451563
4667	0.794333	457.165	[M+H]+	1	w/o MS2:MLS001143525-01!		0.0499601	172.593	-1	2.21648
5270	19.7895	517.306	[M+H]+	1	w/o MS2:MLS001142929-01!tert-butyl (2S)-2-[4-[[(2S)-1-[(2-methoxyphenyl)methylamino]-1-oxopropan-2-yl]carbamoyl]piperidine-1-carbonyl]pyrrolidine-1-carboxylate		-0.986013	10.3222	-1	1.16869
3982	24.0618	395.211	[M+H]+	1	w/o MS2:MLS001142707-01!		0.866261	16.3658	-1	1.13783
5043	9.9964	493.316	[M+2H]2+	0.333333	w/o MS2:MLS001142582-01!1-[(2S)-2-amino-4-methylpentanoyl]-N-[(2S)-1-(4-ethylanilino)-1-oxo-3-phenylpropan-2-yl]piperidine-4-carboxamide		0.998753	13.0249	-1	659647
4481	7.1682	441.215	[M+H]+	0.333333	w/o MS2:MLS001142434-01!		0.998753	16.398	-1	826115
4299	7.15662	425.221	[M+H]+	0.333333	w/o MS2:MLS001142429-01!		0.998753	18.0826	-1	777820
4376	6.95208	432.193	[M+2H]2+	0.333333	w/o MS2:MLS001142426-01!		0.998753	13.121	-1	1223736
4573	6.93656	449.291	[M+2H]2+	1	w/o MS2:MLS001141053-01!1-[(2S)-2-amino-4-methylpentanoyl]-N-[(2S)-1-[(4-fluorophenyl)methylamino]-3-methyl-1-oxobutan-2-yl]piperidine-4-carboxamide		0.993226	11.554	-1	1.56825
4741	6.14397	464.191	[M+H]+	1	w/o MS2:MLS001140990-01!4-[[2-(4-butyl-6-chloro-2-oxochromen-7-yl)oxypropanoylamino]methyl]cyclohexane-1-carboxylic acid		-0.652132	24.0507	-1	4.48878
4740	0.801342	464.185	[M+H]+	0.666667	w/o MS2:MLS001140990-01!4-[[2-(4-butyl-6-chloro-2-oxochromen-7-yl)oxypropanoylamino]methyl]cyclohexane-1-carboxylic acid		-0.606493	83.231	-1	6686073
4788	1.14997	468.206	[M+H]+	0.666667	w/o MS2:MLS001140954-01!4-[[2-(8-methoxy-4-methyl-6-oxobenzo[c]chromen-3-yl)oxypropanoylamino]methyl]cyclohexane-1-carboxylic acid		-0.999589	159.339	-1	112.663
4058	1.37606	402.195	[M+H]+	1	w/o MS2:MLS001140937-01!4-[[[2-(4-ethyl-8-methyl-2-oxochromen-7-yl)oxyacetyl]amino]methyl]cyclohexane-1-carboxylic acid		-0.955612	17.3968	-1	2.22319
5060	7.13382	495.299	[M+H]+	0.333333	w/o MS2:MLS001140925-01!1-[(2S)-2-amino-3-phenylpropanoyl]-N-[(2S)-1-[(4-methoxyphenyl)methylamino]-3-methyl-1-oxobutan-2-yl]piperidine-4-carboxamide		0.998753	6.11198	-1	500058
5837	3.83283	580.26	[M+H]+	0.666667	w/o MS2:MLS001140704-01!		-0.992999	140.904	-1	46.3242
4342	5.6037	429.232	[M+H]+	0.333333	w/o MS2:MLS001140555-01!		0.998753	6.37371	-1	794091
4341	4.56925	429.232	[M+H]+	0.333333	w/o MS2:MLS001140555-01!		0.998753	18.1865	-1	2265823
4094	8.08542	406.132	[M+H]+	0.666667	w/o MS2:MLS001140391-01!		0.999511	6.28172	-1	2.31694
4557	7.59172	448.258	[M+H]+	0.333333	w/o MS2:MLS001077334-01!(TYR0)-MELANOCYTE-STIMULATING HORMONE-RELEASE INHIBITING FACTOR		0.998753	23.722	-1	2483423
4556	7.19082	448.258	[M+2H]2+	0.333333	w/o MS2:MLS001077334-01!(TYR0)-MELANOCYTE-STIMULATING HORMONE-RELEASE INHIBITING FACTOR		0.998766	1535.97	-1	147614200
3107	6.42567	323.141	[M+H]+	0.333333	w/o MS2:MLS001076316-01!TYRPHOSTIN AG 555		0.998861	13.3986	-1	106.747
3108	1.16212	323.143	[M+H]+	0.333333	w/o MS2:MLS001076316-01!TYRPHOSTIN AG 555		0.998753	5.71571	-1	338986
3582	6.96353	361.208	[M+H]+	0.333333	w/o MS2:MLS001076142-01!		0.982316	3.95955	-1	227960
2822	6.93669	300.204	[M+2H]2+	1	w/o MS2:MLS001076116-01!		-0.832258	40.5701	-1	2.13201
4133	0.791233	409.182	[M+H]+	0.333333	w/o MS2:MLS001076089-01!		-0.463715	8.45887	-1	1.77188
3465	1.26377	352.081	[M+H]+	0.333333	w/o MS2:MLS001076075-01!402-71-1		-0.542618	76.0932	-1	12701330
5583	7.03222	550.264	[M+H]+	0.333333	w/o MS2:MLS001075494-01!N-[(2S)-1-[(2-amino-2-oxoethyl)amino]-4-methyl-1-oxopentan-2-yl]-1-[1-(4-methylphenyl)sulfonylpiperidine-4-carbonyl]pyrrolidine-2-carboxamide		0.998753	8.04019	-1	432243
7481	7.07717	868.507	[M+H]+	0.333333	w/o MS2:MLS001074921-01!		0.998753	737.348	-1	40980890
7479	6.95208	868.507	[M+H]+	0.333333	w/o MS2:MLS001074921-01!		0.998753	4.56511	-1	243048
7478	7.27117	868.506	[M+H]+	0.333333	w/o MS2:MLS001074921-01!		0.998753	8.3844	-1	415439
7480	7.99145	868.507	[M+2H]2+	0.333333	w/o MS2:MLS001074921-01!		0.998753	10.0767	-1	482907
7482	7.47725	868.507	[M+H]+	0.333333	w/o MS2:MLS001074921-01!		0.998753	17.6318	-1	844973
5545	7.99145	546.327	[M+H]+	0.333333	w/o MS2:MLS001074892-01!PD 173074		0.99852	285.013	-1	16628440
5544	7.8425	546.326	[M+H]+	0.333333	w/o MS2:MLS001074892-01!PD 173074		0.999984	22.4233	-1	1308234
5117	7.30567	501.314	[M+2H]2+	0.333333	w/o MS2:MLS001074711-01!Mupirocin		0.998753	235.221	-1	15865080
3400	0.813117	345.224	[M+H]+	0.333333	w/o MS2:MLS001074201-01!		0.998753	15.2596	-1	562841
2268	1.16235	262.092	[M+H]+	0.666667	w/o MS2:MLS001074120-01!		-0.593867	12.3435	-1	19.6959
1141	6.39115	179.107	[M+H]+	0.333333	w/o MS2:MLS001065600-01!		-0.978826	6.71696	-1	1.66194
5069	6.83498	496.302	[M+2H]2+	0.666667	w/o MS2:MLS001056800-01!Mibefradil dihydrochloride hydrate		0.99665	50.9204	-1	54.5837
4062	6.08293	402.268	[M+H]+	0.333333	w/o MS2:MLS000876956-01!		0.998753	6.15108	-1	435422
4063	5.7523	402.27	[M+H]+	0.333333	w/o MS2:MLS000876956-01!		0.998753	2.30423	-1	163112
3816	1.15766	381.187	[M+H]+	1	w/o MS2:MLS000862200-01!SB 222200		-0.930887	23.1682	-1	2.83736
2631	0.8381	287.123	[M+H]+	1	w/o MS2:MLS000862196-01!BW 723C86		0.47335	63.6751	-1	1.82149
3996	5.67149	397.164	[M+H]+	1	w/o MS2:MLS000862187-01!SB 218795		-0.912759	4.8681	-1	2.41712
2646	4.26072	288.134	[M+H]+	1	w/o MS2:MLS000862180-01!		-0.319531	8.41224	-1	1.39974
2721	0.6903	293.181	[M+H]+	0.333333	w/o MS2:MLS000860051-01!Thioperamide maleate salt		-0.410108	56.3693	-1	8.99875
3551	0.735361	359.154	[M+H]+	1	w/o MS2:MLS000860041-01!2-Phenylaminoadenosine		-0.659716	17.6716	-1	6.06007
3570	4.37655	360.223	[M+H]+	0.333333	w/o MS2:MLS000860015-01!YS-035 hydrochloride		0.998753	10.9417	-1	402441
2419	0.850667	272.113	[M+H]+	0.666667	w/o MS2:MLS000859963-01!Zaprinast		0.657645	37.7979	-1	2.79676
3964	6.73443	394.211	[M+H]+	1	w/o MS2:MLS000859948-01!NAN-190 hydrobromide		-0.96688	34.1907	-1	7.53238
3949	6.66603	393.212	[M+H]+	0.333333	w/o MS2:MLS000859943-01!		0.998753	4.02957	-1	459381
3950	6.50573	393.212	[M+H]+	0.333333	w/o MS2:MLS000859943-01!		0.998753	4.05566	-1	462355
2542	7.04348	281.102	[M+H]+	0.333333	w/o MS2:MLS000859939-01!MCN-A-343		0.159544	2.38518	-1	1.6358
2541	11.3926	281.101	[M+H]+	1	w/o MS2:MLS000859939-01!MCN-A-343		0.148227	6.09039	-1	1.10146
3404	1.1371	346.171	[M+H]+	0.333333	w/o MS2:MLS000859914-01!WB-4101 hydrochloride		-0.530594	61.1377	-1	6120243
3490	5.90035	354.247	[M+H]+	0.333333	w/o MS2:MLS000859910-01!		0.998753	19.2225	-1	1913450
3335	7.04348	340.208	[M+2H]2+	0.333333	w/o MS2:MLS000756415-01!Methergine		0.998753	24.5587	-1	2607655
6194	6.2766	621.254	[M+H]+	0.333333	w/o MS2:MLS000728660-01!		0.974772	11.4207	-1	470089
2247	4.07477	261.007	[M+H]+	1	w/o MS2:MLS000574962-01!		-0.973526	12.6622	-1	2.93639
2248	8.60413	261.008	[M+H]+	1	w/o MS2:MLS000574962-01!		-0.986229	12.725	-1	5.28397
1362	1.93453	196.133	[M+H]+	0.666667	w/o MS2:MLS000516034-01!		-0.769776	20.2916	-1	1.06947
1363	1.63649	196.133	[M+H]+	0.666667	w/o MS2:MLS000516034-01!		-0.288065	4.58289	-1	3.25709
1361	1.75521	196.133	[M+H]+	1	w/o MS2:MLS000516034-01!		-0.968557	5.16143	-1	1.95445
814	2.40773	151.122	[M+H]+	0.333333	w/o MS2:MLS000515960-01!		0.934097	8.80889	-1	7.94627
815	16.0549	151.122	[M+H]+	0.333333	w/o MS2:MLS000515960-01!		0.998753	2.27843	-1	191402
816	23.5139	151.123	[M+H]+	0.333333	w/o MS2:MLS000515960-01!		0.734168	9.78004	-1	1.09384
817	23.8772	151.123	[M+H]+	1	w/o MS2:MLS000515960-01!		0.783475	17.7134	-1	1.30722
1937	3.23367	239.148	[M+H]+	0.333333	w/o MS2:MLS000069687-01!NOMIFENSINE MALEATE SALT		0.998837	226.604	-1	125.161
3318	4.60387	339.022	[M+H]+	0.333333	w/o MS2:MLS000069531-01!Chlorthalidone		-0.0924792	3.79632	-1	2.93713
983	23.723	165.113	[M+H]+	1	w/o MS2:MLS000069476-01!1-(2-PYRIMIDYL)PIPERAZINE DIHYDROCHLORIDE		0.893817	16.2425	-1	1.1359
3544	4.88778	358.206	[M+H]+	0.333333	w/o MS2:MLS000060551-01!		0.999465	52.6413	-1	2407269
2361	0.992917	268.081	[M+H]+	0.333333	w/o MS2:MLS000037737-01!Sulfisoxazole127-69-5		-0.78103	66.1914	-1	6670598
3928	4.58077	391.197	[M+H]+	0.333333	w/o MS2:MLS000028709-01!Meclizine hydrochloride		0.998753	5.11576	-1	215175
2622	0.989583	286.091	[M+H]+	0.333333	w/o MS2:MLS000028687-01!FLUDARABINE		-0.736936	41.2516	-1	130.842
4798	7.52288	469.072	[M+H]+	0.333333	w/o MS2:MLS000028622-01!Cromolyn Sodium15826-37-6		0.98473	7.50216	-1	227839
3535	0.735292	357.117	[M+H]+	0.666667	w/o MS2:MITOMYCIN C		-0.736492	59.041	-1	7143279
1627	1.15543	216.097	[M+H]+	0.666667	w/o MS2:Mimosine		-0.991749	48.8245	-1	15.1136
1519	0.84595	208.118	[M+H]+	0.333333	w/o MS2:Miglitol		0.998546	25.5927	-1	4.11594
7052	23.2987	754.344	[M+H]+	0.333333	w/o MS2:Microcolin B		0.903821	3.06178	-1	1.40915
1149	5.20704	180.137	[M+H]+	1	w/o MS2:MEX_180.1383_11.9		-0.998426	9.88475	-1	2.56276
1150	3.70045	180.138	[M+H]+	1	w/o MS2:MEX_180.1383_11.9		-0.995167	3752.26	-1	3.24842
3204	0.835	330.138	[M+H]+	0.333333	w/o MS2:Metolachlor ESA		-0.850582	7.84427	-1	2.52427
1201	0.87965	184.133	[M+H]+	0.333333	w/o MS2:Methyprylon		0.966015	3.86949	-1	295968
3759	23.9634	375.219	[M+H]+	0.333333	w/o MS2:METHYLPREDNISOLONE		-0.479811	3.62663	-1	2.88497
4731	7.63788	463.283	[M+H]+	0.333333	w/o MS2:Methyl-mappain		0.998753	108.269	-1	6709505
1431	0.813117	201.087	[M+H]+	0.333333	w/o MS2:Methyleugenol		0.886115	12.6445	-1	5.95963
1419	1.16212	200.128	[M+H]+	0.333333	w/o MS2:Methylecgonine		0.978883	13.4178	-1	2.66628
435	1.66089	119.073	[M+H]+	0.666667	w/o MS2:Methyl-3-hydroxybutyric acid		-0.98891	16.4034	-1	5.53138
2375	15.2705	269.248	[M+H]+	1	w/o MS2:methyl palmitoleate		-0.331572	3.49854	-1	1.3098
1417	1.49148	200.091	[M+H]+	0.333333	w/o MS2:methyl orsellinate		-0.605143	23.2958	-1	62.3285
2054	1.15925	247.128	[M+H]+	0.333333	w/o MS2:methyl jasmonate		-0.261994	30.1443	-1	3.93139
6220	7.93377	624.361	[M+2H]2+	0.333333	w/o MS2:Methyl glucosyl-3,4-dehydro-apo-8'-lycopenate; FAB-EBEB; MS2; m/z		0.998753	36.7733	-1	2021988
1499	18.3997	207.018	[M+H]+	0.333333	w/o MS2:Methyl gallate		0.449727	8.86328	-1	1.02728
1498	23.926	207.017	[M+H]+	1	w/o MS2:Methyl gallate		0.584951	782.926	-1	1.04714
5261	7.6942	516.314	[M+2H]2+	0.333333	w/o MS2:Methyl Fexofenadine		0.998498	255.14	-1	15560600
956	5.883	163.075	[M+H]+	0.333333	w/o MS2:Methyl cinnamate; PlaSMA ID-317		-0.962211	10.2552	-1	9.44572
958	3.98608	163.075	[M+H]+	0.666667	w/o MS2:Methyl cinnamate; PlaSMA ID-317		-0.982697	16.8299	-1	3.85896
957	4.96712	163.075	[M+H]+	0.333333	w/o MS2:Methyl cinnamate; PlaSMA ID-317		-0.998532	11.0899	-1	5.99997
955	3.18272	163.075	[M+H]+	0.333333	w/o MS2:Methyl cinnamate; PlaSMA ID-317		-0.630719	15.799	-1	3.44639
954	3.23805	163.075	[M+H]+	0.333333	w/o MS2:Methyl cinnamate; PlaSMA ID-317		-0.506849	30.3704	-1	4.19872
5965	7.21365	594.287	[M+2H]2+	0.333333	w/o MS2:methyl 5,6-diacetyloxy-10-hydroxy-2,4b,7,7,10a,12a-hexamethyl-12-methylidene-1,4,8-trioxo-4a,5,6,6a,9,10,10b,11-octahydronaphtho[1,2-h]isochromene-2-carboxylate		0.998753	21.8755	-1	946149
2538	7.03222	280.997	[M+H]+	0.333333	w/o MS2:methyl 5,6-diacetyloxy-10-hydroxy-2,4b,7,7,10a,12a-hexamethyl-12-methylidene-1,4,8-trioxo-4a,5,6,6a,9,10,10b,11-octahydronaphtho[1,2-h]isochromene-2-carboxylate		0.998753	9.24046	-1	555431
2537	4.63671	280.996	[M+H]+	1	w/o MS2:methyl 5,6-diacetyloxy-10-hydroxy-2,4b,7,7,10a,12a-hexamethyl-12-methylidene-1,4,8-trioxo-4a,5,6,6a,9,10,10b,11-octahydronaphtho[1,2-h]isochromene-2-carboxylate		0.51562	6.16809	-1	1.54109
2536	0.791233	280.995	[M+H]+	0.333333	w/o MS2:methyl 5,6-diacetyloxy-10-hydroxy-2,4b,7,7,10a,12a-hexamethyl-12-methylidene-1,4,8-trioxo-4a,5,6,6a,9,10,10b,11-octahydronaphtho[1,2-h]isochromene-2-carboxylate		0.998713	43.8954	-1	25.7986
2535	0.668533	280.992	[M+H]+	1	w/o MS2:methyl 5,6-diacetyloxy-10-hydroxy-2,4b,7,7,10a,12a-hexamethyl-12-methylidene-1,4,8-trioxo-4a,5,6,6a,9,10,10b,11-octahydronaphtho[1,2-h]isochromene-2-carboxylate		-0.975922	96.7007	-1	4.67067
3813	23.9365	380.93	[M+H]+	0.666667	w/o MS2:methyl 4-(4,6-dihydroxy-5-methoxy-2,5-dimethyl-3-oxocyclohexen-1-yl)oxy-2-hydroxy-3,6-dimethylbenzoate		0.871824	52.1377	-1	3.10495
6214	8.15205	624.04	[M+H]+	0.333333	w/o MS2:methyl 4'-(3-bromophenyl)-7-chloro-5'-hydroxy-4,6-dimethoxy-2',7'-dimethyl-3-oxo-7',8'-dihydro-3H,4'H-spiro[benzofuran-2,6'-quinoline]-3'-carboxylate		0.998753	5.15651	-1	458604
4723	9.24552	462.28	[M+2H]2+	0.333333	w/o MS2:methyl 3-hydroxy-5-(((1R,4aS)-7-isopropyl-1,4a-dimethyl-1,2,3,4,4a,9,10,10a-octahydrophenanthren-1-yl)methyl)-5H-pyrazolo[4,3-c]pyridine-7-carboxylate		0.998753	4.23558	-1	354545
2692	0.802183	291.065	[M+H]+	0.333333	w/o MS2:Methyl 3,4,5-trimethoxycinnamate		0.998753	24.3172	-1	1022837
5214	14.0805	511.224	[M+H]+	1	w/o MS2:methyl 3-(6-((4-formylpiperazin-1-yl)methyl)-3-hydroxy-4-oxo-4H-pyran-2-yl)-3-(4-((1-methyl-1H-imidazol-2-yl)methoxy)phenyl)propanoate		0.940918	16.3851	-1	1.40925
2820	1.16212	300.144	[M+H]+	0.333333	w/o MS2:methyl 3-(3,4-dihydroxy-5-phenyloxolan-2-yl)-3-hydroxypropanoate		0.566518	32.2829	-1	2.67282
3237	0.772444	333.068	[M+H]+	1	w/o MS2:methyl 2-{7-hydroxy-11-methyl-2,9-dioxo-12,15-dioxatetracyclo[8.4.1.0?,??.0?,?]pentadeca-3,5,7-trien-13-yl}acetate		-0.409908	23.8319	-1	4.19187
2438	0.805272	273.108	[M+H]+	1	w/o MS2:methyl 2-[(2,3-dihydroxybenzoyl)amino]-3-hydroxypropanoate		-0.967861	69.7778	-1	5.80372
2439	1.17308	273.108	[M+H]+	0.333333	w/o MS2:methyl 2-[(2,3-dihydroxybenzoyl)amino]-3-hydroxypropanoate		-0.107625	8.3328	-1	3.99492
3649	6.00831	368.133	[M+H]+	0.666667	w/o MS2:methyl 2-(4a,6,10a-trihydroxy-1-methyl-5,10-dioxo-3,4-dihydro-1H-benzo[g]isochromen-3-yl)acetate		-0.985953	604.543	-1	38052000
4071	0.863706	403.134	[M+H]+	1	w/o MS2:methyl 2-(4,5-dihydroxy-6-methoxy-3,6-dimethyl-2-oxocyclohex-3-en-1-yl)oxy-4-hydroxy-3,6-dimethylbenzoate		-0.718095	20.3967	-1	1.4819
6137	8.1866	614.129	[M+H]+	0.333333	w/o MS2:methyl 2-((2S,3S,4S,5R,6S)-6-((5,6-dihydroxy-4-oxo-2-phenyl-4H-chromen-7-yl)oxy)-3,4,5-trihydroxytetrahydro-2H-pyran-2-carboxamido)-4-(methylthio)butanoate		0.998753	6.17494	-1	374465
3095	0.879783	322.113	[M+H]+	0.333333	w/o MS2:methyl 1-oxo-2-(o-tolyl)-1,2,3,6,7,7a-hexahydro-3a,6-epoxyisoindole-7-carboxylate		-0.573173	325.536	-1	107.254
3097	0.934408	322.113	[M+H]+	0.666667	w/o MS2:methyl 1-oxo-2-(o-tolyl)-1,2,3,6,7,7a-hexahydro-3a,6-epoxyisoindole-7-carboxylate		-0.843657	22.245	-1	22.0358
3096	0.813117	322.113	[M+H]+	0.333333	w/o MS2:methyl 1-oxo-2-(o-tolyl)-1,2,3,6,7,7a-hexahydro-3a,6-epoxyisoindole-7-carboxylate		-0.545406	14.1664	-1	6.75979
5234	23.9701	513.391	[M+2H]2+	1	w/o MS2:methyl 10-acetyloxy-1,2,6a,6b,9,9,12a-heptamethyl-2,3,4,5,6,6a,7,8,8a,10,11,12,13,14b-tetradecahydro-1H-picene-4a-carboxylate		-0.943071	22.1269	-1	1.39689
5955	6.45975	593.159	[M+H]+	0.333333	w/o MS2:methyl (4aS,5R,7S,7aS)-7-hydroxy-5-[3-(4-hydroxyphenyl)propanoyloxy]-7-methyl-1-[(2S,3R,4S,5S,6R)-3,4,5-trihydroxy-6-(hydroxymethyl)oxan-2-yl]oxy-4a,5,6,7a-tetrahydro-1H-cyclopenta[c]pyran-4-carboxylate		0.971498	3.20642	-1	192496
3609	19.2263	364.25	[M+H]+	1	w/o MS2:methyl (4aR)-5,6-dihydroxy-1,1-dimethyl-7-propan-2-yl-2,3,4,9,10,10a-hexahydrophenanthrene-4a-carboxylate		-0.544008	37.2284	-1	1.22157
3610	17.5985	364.25	[M+H]+	1	w/o MS2:methyl (4aR)-5,6-dihydroxy-1,1-dimethyl-7-propan-2-yl-2,3,4,9,10,10a-hexahydrophenanthrene-4a-carboxylate		0.885497	51.2737	-1	1.07219
6303	0.806808	634.219	[M+H]+	0.666667	w/o MS2:methyl (1S,4aS,7aS)-4'-[(1S)-1-[(E)-3-(4-hydroxyphenyl)prop-2-enoyl]oxyethyl]-5'-oxo-1-[(2S,3R,4S,5S,6R)-3,4,5-trihydroxy-6-(hydroxymethyl)oxan-2-yl]oxyspiro[4a,7a-dihydro-1H-cyclopenta[c]pyran-7,2'-furan]-4-carboxylate		-0.856838	337.644	-1	21438490
2282	4.07092	263.139	[M+H]+	1	w/o MS2:Methohexital		-0.5794	6.17152	-1	2.74972
2281	3.71947	263.139	[M+H]+	0.666667	w/o MS2:Methohexital		-0.994448	18.6402	-1	4.20833
988	0.805272	166.053	[M+H]+	1	w/o MS2:Methioninesulfoxide		0.155162	90.7127	-1	2.19326
804	1.15925	150.058	[M+H]+	0.333333	w/o MS2:Methionine		-0.525693	57.0975	-1	45.2683
2956	5.28585	310.221	[M+H]+	0.333333	w/o MS2:Methadone; LC-ESI-ITFT; MS2; CE		0.998753	48.5022	-1	6546765
2457	10.4552	274.123	[M+H]+	1	w/o MS2:Metazachlor OXA; LC-ESI-ITFT; MS2; CE		0.999209	291.158	-1	2.14057
844	1.16257	154.05	[M+H]+	0.333333	w/o MS2:Mesalazine		-0.992777	28.5391	-1	5.01972
842	0.861367	154.049	[M+H]+	0.666667	w/o MS2:Mesalazine		0.923624	18.3637	-1	3.10201
1895	1.15766	235.118	[M+H]+	1	w/o MS2:Mepirizole		0.579957	12.6089	-1	1.71019
4037	19.1727	400.217	[M+H]+	0.333333	w/o MS2:Mepacrine; LC-ESI-QTOF; MS2; [M+H]+; CE		0.472763	10.3891	-1	562591
4036	19.0814	400.216	[M+H]+	0.333333	w/o MS2:Mepacrine; LC-ESI-QTOF; MS2; [M+H]+; CE		0.383719	14.3874	-1	1.94471
1081	7.28265	174.185	[M+H]+	0.333333	w/o MS2:MENTHOL(-)		0.997819	12.4736	-1	1.58824
2957	10.9139	310.235	[M+H]+	0.666667	w/o MS2:Melophlin M		0.925428	3.29598	-1	1.38447
3374	1.16212	343.012	[M+H]+	0.333333	w/o MS2:Melibiose		0.998753	5.88034	-1	237690
1145	0.812108	180.086	[M+H]+	0.666667	w/o MS2:Meglutol		0.497918	99.674	-1	2.32207
5359	7.2367	525.322	[M+2H]2+	0.333333	w/o MS2:Medicagenic acid		0.998753	36.0036	-1	1726334
1883	5.82404	234.112	[M+H]+	1	w/o MS2:Mecarbinate		0.0754447	20.6267	-1	1.35108
4264	23.9702	421.27	[M+H]+	1	w/o MS2:Maytenin		0.507322	4.22984	-1	1.83331
2083	14.5538	249.184	[M+H]+	1	w/o MS2:Matrine		0.582001	107.752	-1	1.03123
3550	6.89498	359.149	[M+H]+	0.333333	w/o MS2:Matairesinol; PlaSMA ID-2005		-0.992662	3.61021	-1	2.18735
5091	0.724394	499.223	[M+H]+	1	w/o MS2:Masitinib (AB1010)		-0.979387	67.3579	-1	5.40426
2093	12.5852	250.118	[M+H]+	1	w/o MS2:Masitinib (AB1010)		0.998409	4.75911	-1	1.2512
4571	7.66055	449.275	[M+H]+	0.333333	w/o MS2:Mappain		0.998753	17.2728	-1	839777
495	4.63603	127.039	[M+H]+	0.666667	w/o MS2:Maltol		-0.985656	13.3709	-1	1.37793
494	24.2912	127.039	[M+2H]2+	0.333333	w/o MS2:Maltol		-0.798914	2.68623	-1	1.18143
976	19.1385	164.994	[M+H]+	0.333333	w/o MS2:maltol		0.996754	4.22408	-1	3.65787
2693	6.3293	291.096	[M+H]+	0.666667	w/o MS2:Malonyltryptophan; PlaSMA ID-1447		-0.970773	83.0663	-1	76.7005
5838	7.77415	580.336	[M+2H]2+	0.333333	w/o MS2:MalonylHexCer t18:0; PlaSMA ID-2942		0.998753	61.2962	-1	7150285
603	1.15925	135.03	[M+H]+	0.333333	w/o MS2:Malic acid		-0.405704	13.6912	-1	24.3448
2334	4.07858	265.987	[M+H]+	1	w/o MS2:Makaluvamine N		-0.999899	8.4467	-1	3.56245
3230	1.16212	332.196	[M+H]+	0.333333	w/o MS2:mahanimbine		-0.873503	3.56851	-1	3.89398
2960	0.7355	310.912	[M+H]+	0.333333	w/o MS2:maesopsin		0.998753	36665.2	-1	1833262
5161	7.75172	505.264	[M+H]+	0.333333	w/o MS2:MADECASSIC ACID		0.998753	9.55945	-1	619338
3407	10.1098	346.306	[M+H]+	0.333333	w/o MS2:Macamide B		0.982485	4.56127	-1	318847
2985	1.17308	313.175	[M+H]+	0.333333	w/o MS2:m/z 313 of diterpene esters (collected from 12-deoxyphorbol-13-acetate)		0.59095	5.01371	-1	2.50642
4606	15.451	452.321	[M+H]+	0.666667	w/o MS2:Lyngbyatoxin A Me ether putative or related isomer		0.661212	4.1067	-1	1.27072
3549	0.824067	359.144	[M+H]+	0.333333	w/o MS2:Lychnopholide		0.999569	20.1021	-1	1276645
4705	1.39508	460.217	[M+H]+	1	w/o MS2:Lusitanicoside		-0.997035	77.437	-1	4.11949
1030	10.0192	170.154	[M+H]+	0.333333	w/o MS2:Lupinine		0.994086	3.71523	-1	4.51449
1172	0.9458	182.081	[M+H]+	0.666667	w/o MS2:L-Tyrosine; LC-ESI-QTOF; MS2; CE		-0.67377	6.94941	-1	2.18178
1173	1.15766	182.081	[M+H]+	1	w/o MS2:L-Tyrosine; LC-ESI-QTOF; MS2; CE		-0.452069	117.791	-1	3.45901
256	23.9333	104.031	[M+H]+	1	w/o MS2:L-Serine; LC-ESI-ITFT; MS2; m/z		-0.751414	41.0493	-1	1.08852
394	2.4984	116.07	[M+H]+	0.333333	w/o MS2:L-PROLINE		-0.974232	2.21978	-1	2.17006
4904	8.4389	478.295	[M+2H]2+	0.333333	w/o MS2:LPE 18:2; PlaSMA ID-2592		0.998753	6.5813	-1	395656
4918	23.9443	480.307	[M+H]+	1	w/o MS2:LPE 18:1; PlaSMA ID-2600		0.988803	9.22008	-1	1.63472
4920	7.85392	480.308	[M+H]+	0.333333	w/o MS2:LPE 18:1; PlaSMA ID-2600		0.998753	4.96885	-1	679220
4919	14.1904	480.308	[M+H]+	0.333333	w/o MS2:LPE 18:1; PlaSMA ID-2600		0.822563	6.60042	-1	1.10286
5305	6.59722	520.333	[M+H]+	0.333333	w/o MS2:LPC 18:2; PlaSMA ID-2754		0.998753	10.3138	-1	1446950
3044	0.783394	317.144	[M+H]+	1	w/o MS2:Loureirin B		-0.564955	123.767	-1	3.2537
3286	1.15402	337.159	[M+H]+	1	w/o MS2:Lotusine		-0.990394	10.4964	-1	7.459
2270	0.957733	262.128	[M+H]+	1	w/o MS2:Lotaustralin		-0.999207	270.522	-1	5.21041
6258	8.15205	629.376	[M+H]+	0.333333	w/o MS2:Lopinavir (ABT-378)		0.998753	37.2598	-1	1867045
4888	5.38787	477.23	[M+H]+	0.333333	w/o MS2:Loperamide hydrochloride		0.998873	24.8175	-1	2792654
2194	8.00298	257.08	[M+H]+	0.333333	w/o MS2:Liquiritigenin		0.998257	17.7045	-1	27.8384
2515	0.958967	279.064	[M+H]+	0.333333	w/o MS2:Liquiritigenin		0.0349116	10.7441	-1	13.8968
2193	4.7923	257.08	[M+H]+	1	w/o MS2:Liquiritigenin		-0.938823	110.278	-1	2.25081
1486	0.854867	206.066	[M+H]+	0.333333	w/o MS2:Lipoamide		-0.479057	132.67	-1	27.0259
3122	17.7097	324.289	[M+H]+	0.666667	w/o MS2:Linoleoyl Ethanolamide		0.635612	5.4948	-1	2.42357
2520	17.9919	279.23	[M+H]+	0.666667	w/o MS2:linolenic acid		0.662496	2.89176	-1	2.42099
2547	13.4936	281.247	[M+H]+	1	w/o MS2:Linoleic acid		0.957723	10.969	-1	1.03562
2027	6.09048	245.117	[M+H]+	1	w/o MS2:linderalactone		-0.992274	11.4137	-1	4.10234
2026	0.835	245.113	[M+H]+	0.333333	w/o MS2:linderalactone		0.994986	144.351	-1	7.05708
2272	11.594	262.143	[M+H]+	1	w/o MS2:linderalactone		-0.33676	19.3804	-1	1.11582
2271	14.9252	262.143	[M+H]+	1	w/o MS2:linderalactone		-0.943496	59.9826	-1	1.39686
1850	0.76735	231.144	[M+H]+	0.333333	w/o MS2:lindenenol		-0.871739	59.6781	-1	534.272
2379	0.8381	270.096	[M+H]+	1	w/o MS2:Linamarin		0.957405	59.2972	-1	1.64539
4850	23.938	473.242	[M+2H]2+	0.333333	w/o MS2:Linagliptin (BI-1356)		-0.994565	55.686	-1	10.2958
648	6.26983	137.132	[M+H]+	1	w/o MS2:Limonene		-0.999754	38.7057	-1	2.04504
643	7.04637	137.132	[M+H]+	0.666667	w/o MS2:Limonene		-0.999395	10.6539	-1	2.06198
642	5.02412	137.132	[M+H]+	0.666667	w/o MS2:Limonene		-0.989668	11.2018	-1	1.59875
640	8.96173	137.132	[M+H]+	0.333333	w/o MS2:Limonene		-0.999647	4.42646	-1	2.16311
1288	11.3939	191.106	[M+H]+	0.333333	w/o MS2:LIGUSTILIDE		0.928654	4.6768	-1	2.17046
1449	0.800167	203.102	[M+H]+	0.333333	w/o MS2:Licarin A		-0.180731	42.3252	-1	1.52048
3164	16.157	327.3	[M+H]+	1	w/o MS2:Licarin A		-0.941328	20.7585	-1	1.18917
3157	7.38581	327.158	[M+H]+	1	w/o MS2:Licarin A		-0.865372	39.0987	-1	4.36888
3434	0.876767	349.135	[M+H]+	0.333333	w/o MS2:Licarin A		-0.983506	318.271	-1	27843790
3433	0.957192	349.135	[M+H]+	0.666667	w/o MS2:Licarin A		-0.973717	426.899	-1	45495470
3588	1.16212	362.144	[M+H]+	0.333333	w/o MS2:Levofloxacin		0.689977	17.1869	-1	2.12612
1618	0.84595	215.103	[M+H]+	0.333333	w/o MS2:LEVODOPA		0.926338	25.3032	-1	4.29153
1683	1.15522	220.06	[M+H]+	0.666667	w/o MS2:LEVODOPA		-0.996262	5.5031	-1	2.6219
1684	4.61513	220.06	[M+H]+	0.333333	w/o MS2:LEVODOPA		0.998753	1.68763	-1	120832
1685	5.11928	220.06	[M+H]+	1	w/o MS2:Levodopa		-0.999718	920.692	-1	16.5562
4174	12.6574	413.288	[M+H]+	1	w/o MS2:Leupeptin analogue LVR (or VLR)		0.0261664	9.81115	-1	1.29524
4173	7.42002	413.287	[M+2H]2+	0.666667	w/o MS2:Leupeptin analogue LVR (or VLR)		-0.982239	36.0625	-1	11.7826
2033	4.89302	245.185	[M+H]+	0.666667	w/o MS2:Leucylleucine; PlaSMA ID-1025		0.145462	13.7538	-1	1754147
2035	5.19538	245.186	[M+H]+	0.666667	w/o MS2:Leucylleucine; PlaSMA ID-1025		-0.138189	13.7419	-1	2167673
6035	23.986	602.915	[M+H]+	0.333333	w/o MS2:Leucinostatin B M+H reference compound		0.81438	2.7269	-1	270637
562	1.37222	132.101	[M+H]+	1	w/o MS2:Leucine		-0.327589	60.4782	-1	6.93946
563	0.832967	132.102	[M+H]+	0.333333	w/o MS2:Leucine		-0.784876	10.5318	-1	1.63766
2403	5.33283	271.07	[M+H]+	1	w/o MS2:Leflunomide		-1	19.3937	-1	2.92027
937	0.805267	162.112	[M+H]+	1	w/o MS2:L-Carnitine; CE0; PHIQHXFUZVPYII-ZCFIWIBFSA-N		-0.0575127	242	-1	4.80347
2656	8.19352	288.253	[M+H]+	0.666667	w/o MS2:Lauryl diethanolamide		0.938523	3.78178	-1	2.69461
2657	10.1892	288.253	[M+H]+	0.333333	w/o MS2:Lauryl diethanolamide		0.978669	3.9926	-1	2.73228
2655	7.4161	288.253	[M+H]+	1	w/o MS2:Lauryl diethanolamide		0.990657	3.63165	-1	1.4181
2654	9.00981	288.253	[M+H]+	1	w/o MS2:Lauryl diethanolamide		0.998077	4.52169	-1	3.06978
2653	8.54814	288.253	[M+H]+	0.666667	w/o MS2:Lauryl diethanolamide		0.971121	3.97758	-1	3.362
2651	10.9139	288.253	[M+2H]2+	1	w/o MS2:Lauryl diethanolamide		0.980688	3067.18	-1	1.56998
3502	5.08501	355.116	[M+H]+	1	w/o MS2:L-Asarinin		-1	13.296	-1	4.93495
1089	1.15162	175.119	[M+H]+	0.333333	w/o MS2:L-Arginine; CE0; ODKSFYDXXFIFQN-BYPYZUCNSA-N		-0.98563	16.1071	-1	105.61
6032	7.85392	602.35	[M+2H]2+	0.333333	w/o MS2:Lappaconitine		0.998753	68.4599	-1	3174100
1981	0.966783	243.108	[M+H]+	0.333333	w/o MS2:lapachol		-0.473309	37.0465	-1	4945913
3683	11.6949	370.082	[M+H]+	0.666667	w/o MS2:Lansoprazole		0.949651	6.30219	-1	1.51332
3682	0.819861	370.082	[M+2H]2+	1	w/o MS2:Lansoprazole		0.999965	88.9312	-1	10.3459
3367	17.7251	342.299	[M+H]+	1	w/o MS2:Lactose		0.954453	2498.3	-1	1.09387
3368	18.2544	342.299	[M+H]+	1	w/o MS2:Lactose		-0.429177	1477.56	-1	1.04875
3369	17.2836	342.3	[M+H]+	1	w/o MS2:Lactose		0.0440435	8209.52	-1	1.0355
5468	1.7918	538.102	[M+H]+	0.666667	w/o MS2:Laccaic Acid A		-0.546705	6.44663	-1	1.98706
3191	6.6085	329.185	[M+2H]2+	0.333333	w/o MS2:Labetalol		0.998753	28.6255	-1	1757836
3192	7.07717	329.186	[M+H]+	0.333333	w/o MS2:Labetalol		0.998753	17.5712	-1	1079015
3193	6.81492	329.187	[M+H]+	0.333333	w/o MS2:Labetalol		0.998753	21.729	-1	1334332
1369	0.735292	197.101	[M+H]+	0.666667	w/o MS2:L-(+)-Arginine; LC-ESI-ITFT; MS2; m/z		-0.994474	113.75	-1	8.29179
1529	23.926	209.013	[M+H]+	1	w/o MS2:Kynurenine		-0.475641	560.764	-1	1.04013
1530	18.3882	209.013	[M+H]+	0.333333	w/o MS2:Kynurenine		0.167232	2.86198	-1	1.09464
1770	11.4383	226.122	[M+H]+	1	w/o MS2:Kynurenine		-0.71482	13.9426	-1	2.45901
1268	15.4122	190.05	[M+H]+	1	w/o MS2:Kynurenic acid; CE0; HCZHHEIFKROPDY-UHFFFAOYSA-N		0.92406	7.3538	-1	1.58601
1270	20.1098	190.05	[M+H]+	1	w/o MS2:Kynurenic acid; CE0; HCZHHEIFKROPDY-UHFFFAOYSA-N		0.879607	29.3117	-1	1.18381
4298	1.16212	425.191	[M+H]+	0.333333	w/o MS2:Kushenol F		0.998753	8.91541	-1	383496
4632	7.88827	454.327	[M+H]+	0.333333	w/o MS2:korseveriline		0.819508	4.88278	-1	5.81997
4633	8.17503	454.327	[M+H]+	0.333333	w/o MS2:korseveriline		0.584269	4.52818	-1	4.68392
3106	0.746258	323.051	[M+H]+	0.666667	w/o MS2:Koparin		-0.755354	31.3688	-1	2442270
1154	24.2647	180.99	[M+H]+	1	w/o MS2:kojic acid		-0.992784	23.3213	-1	1.06265
1153	24.3474	180.989	[M+H]+	0.333333	w/o MS2:kojic acid		-0.0649815	19.8735	-1	1.1713
1735	13.7769	223.168	[M+H]+	0.666667	w/o MS2:KOBUSONE		0.779418	3.25051	-1	2.38967
7217	8.11737	786.469	[M+H]+	0.333333	w/o MS2:Kitasamycin		0.998753	4.41143	-1	394715
2339	1.16212	266.088	[M+H]+	0.333333	w/o MS2:Ketoconazole		0.895588	2.63984	-1	212241
4041	5.86607	400.253	[M+H]+	0.333333	w/o MS2:karakoline		0.998753	4.8175	-1	188322
4040	7.85392	400.253	[M+H]+	0.333333	w/o MS2:karakoline		0.998753	5.65029	-1	220876
4039	6.11745	400.243	[M+H]+	0.333333	w/o MS2:Karacoline		0.760045	4.09235	-1	1.59035
1602	0.854867	214.107	[M+H]+	0.333333	w/o MS2:Kainic acid; PlaSMA ID-791		0.220059	33.6875	-1	2.73693
1604	1.15687	214.107	[M+H]+	0.666667	w/o MS2:Kainic acid; PlaSMA ID-791		-0.888633	9.32954	-1	3.3838
1603	2.1177	214.107	[M+H]+	0.333333	w/o MS2:Kainic acid; PlaSMA ID-791		-0.550833	31.1151	-1	60.5583
1605	1.95897	214.107	[M+H]+	0.333333	w/o MS2:Kainic acid		-0.602387	27.5916	-1	2486331
3287	0.724394	337.171	[M+H]+	1	w/o MS2:Kahweol		-0.760936	1358.94	-1	39.2139
7060	8.72352	756.205	[M+H]+	0.333333	w/o MS2:kaempferal-3-O-glc-1-3-rham-1-6-glucoside		0.998753	3.976	-1	206956
3730	6.50573	373.162	[M+2H]2+	0.333333	w/o MS2:Kadsurin A		0.998753	13.9877	-1	958579
5913	8.20975	589.004	[M+H]+	0.333333	w/o MS2:Jamaicamide A		0.998753	2.04707	-1	117407
2167	12.4066	256.227	[M+H]+	1	w/o MS2:jaeschkeanadiol		-0.968112	7.59037	-1	1.13021
4125	14.8335	408.278	[M+H]+	0.333333	w/o MS2:Isotalatizidine; PlaSMA ID-2216		0.989001	5.16763	-1	2.56334
2462	10.4515	274.273	[M+H]+	1	w/o MS2:ISOPALMITIC ACID		0.99707	77445.9	-1	2.05734
2463	9.94048	274.274	[M+H]+	0.666667	w/o MS2:ISOPALMITIC ACID		0.9598	38.6912	-1	2.10683
1853	2.55055	231.17	[M+H]+	0.666667	w/o MS2:Isoleucylvaline; PlaSMA ID-915		0.233318	8.37807	-1	12.8793
1852	3.15143	231.17	[M+H]+	0.666667	w/o MS2:Isoleucylvaline; PlaSMA ID-915		0.284574	11.7571	-1	1004711
1854	3.85807	231.17	[M+H]+	0.666667	w/o MS2:Isoleucylvaline; PlaSMA ID-915		0.159344	11.4925	-1	2029940
1675	11.6283	219.137	[M+H]+	1	w/o MS2:Isoleucylserine; PlaSMA ID-818		0.658852	5.52263	-1	1.1021
2237	1.16068	260.16	[M+H]+	0.666667	w/o MS2:Isoleucylglutamine; PlaSMA ID-1143		-0.206278	29.8479	-1	3542134
2257	1.25091	261.144	[M+H]+	0.666667	w/o MS2:Isoleucylglutamate; PlaSMA ID-1146		0.179227	15.6766	-1	1465220
2256	1.34133	261.144	[M+H]+	0.666667	w/o MS2:Isoleucylglutamate; PlaSMA ID-1146		0.052504	18.6014	-1	1653744
2255	1.16091	261.144	[M+H]+	0.666667	w/o MS2:Isoleucylglutamate; PlaSMA ID-1146		-0.999876	55.703	-1	4361676
561	1.28535	132.101	[M+H]+	1	w/o MS2:Isoleucine; LC-ESI-ITFT; MS2; CE 60.0 eV; [M+H]+		-0.845423	72.5348	-1	7.33173
6449	6.32238	653.335	[M+H]+	0.333333	w/o MS2:Isohernandezine		0.999045	381.085	-1	23449790
507	1.11788	128.071	[M+H]+	0.333333	w/o MS2:Isoguvacine		-0.72459	22.7153	-1	10.0456
506	0.863706	128.071	[M+H]+	1	w/o MS2:Isoguvacine		0.757457	49.5693	-1	1.31695
1729	0.945742	223.063	[M+H]+	0.666667	w/o MS2:Isofraxidin		0.951587	43.8237	-1	1.288
2249	20.1136	261.017	[M+H]+	1	w/o MS2:isofraxidin		0.865753	15.4922	-1	1.02888
5554	0.791233	547.146	[M+H]+	0.333333	w/o MS2:Isoflavone base + 1O, 2MeO, O-MalonylHex; PlaSMA ID-2832		0.991152	9.37087	-1	6.50991
5633	7.23704	556.218	[M+H]+	0.666667	w/o MS2:Isoflavone base + 1O, 1MeO, O-Hex+C7H12NO; PlaSMA ID-2857		-0.939651	50.0099	-1	2598912
1574	1.16131	212.091	[M+H]+	1	w/o MS2:isoferulic acid		-0.726531	88.6905	-1	5.78466
2199	1.16212	257.149	[M+H]+	0.333333	w/o MS2:Isocurcumenol		-0.911818	5.822	-1	2.51101
1898	14.4965	235.168	[M+H]+	1	w/o MS2:Isocurcumenol		-0.44102	170.947	-1	1.03876
2198	0.824067	257.148	[M+H]+	0.333333	w/o MS2:Isocurcumenol		0.83005	39.779	-1	2.51856
1606	1.30573	214.118	[M+H]+	0.333333	w/o MS2:Irgarol-descyclopropyl; LC-ESI-ITFT; MS2; CE		-0.478247	49.2279	-1	1074.23
4344	0.739017	429.239	[M+H]+	1	w/o MS2:Irbesartan		-0.989032	14.7929	-1	2.06092
4343	23.9524	429.237	[M+H]+	0.333333	w/o MS2:Irbesartan		0.990411	3.93215	-1	3.24535
587	20.106	134.059	[M+H]+	1	w/o MS2:INDOXYL SULFATE		0.246296	12.1756	-1	1.12262
590	2.89422	134.06	[M+H]+	0.333333	w/o MS2:INDOXYL SULFATE		0.779976	41.0794	-1	1.56545
588	1.9722	134.06	[M+H]+	0.666667	w/o MS2:INDOXYL SULFATE		-0.662428	51.8441	-1	1.41799
589	1.79703	134.06	[M+H]+	1	w/o MS2:INDOXYL SULFATE		-0.999819	415.859	-1	2.20092
591	8.79137	134.06	[M+H]+	0.333333	w/o MS2:INDOXYL SULFATE		0.998753	3.84886	-1	585165
449	1.49551	120.081	[M+H]+	0.666667	w/o MS2:Indoline		-0.997332	13.1926	-1	4.7949
450	1.83506	120.081	[M+H]+	1	w/o MS2:Indoline		-0.769452	385.197	-1	3.69999
933	4.08618	162.055	[M+H]+	1	w/o MS2:Indole-3-carboxylic acid		-0.989981	31.9462	-1	8.71974
2669	1.16131	289.15	[M+H]+	1	w/o MS2:Indole-3-acetyl-L-leucine		-0.653062	1482.95	-1	31.8086
865	0.802183	156.065	[M+H]+	0.333333	w/o MS2:Indole-3-acetonitrile		-0.191889	9.75181	-1	1.60457
416	12.346	118.065	[M+H]+	1	w/o MS2:INDOLE		0.920771	9.39934	-1	1.10405
419	5.6079	118.065	[M+H]+	0.666667	w/o MS2:INDOLE		-0.947932	4.82306	-1	2.97421
418	1.82367	118.065	[M+H]+	1	w/o MS2:INDOLE		-0.744561	9.15994	-1	2.7171
415	8.79137	118.065	[M+H]+	0.333333	w/o MS2:INDOLE		1	5.21816	-1	2.31022
417	3.36275	118.065	[M+H]+	0.333333	w/o MS2:INDOLE		-0.926162	21.7685	-1	2.94202
1959	6.90008	241.142	[M+H]+	0.666667	w/o MS2:Imiquimod		-0.996387	41.6548	-1	1.49247
3409	11.873	346.332	[M+H]+	0.333333	w/o MS2:icos-19-ene-1,2,4-triol		0.968941	4.22534	-1	5.24798
3408	13.2236	346.33	[M+H]+	1	w/o MS2:icos-19-ene-1,2,4-triol		0.996848	23.377	-1	1.30299
3907	5.29488	389.217	[M+H]+	1	w/o MS2:icariside B5		-0.999256	69.0127	-1	4.50975
6610	8.08285	677.056	[M+H]+	0.333333	w/o MS2:Icariin		0.998753	9.13922	-1	354362
6609	7.93377	677.056	[M+H]+	0.333333	w/o MS2:Icariin		0.998753	6.43816	-1	526069
1508	5.23759	207.138	[M+H]+	1	w/o MS2:Ibuprofen; LC-ESI-ITFT; MS2; CE		-0.99439	16.9078	-1	3.58893
1507	8.76862	207.138	[M+H]+	0.333333	w/o MS2:Ibuprofen; LC-ESI-ITFT; MS2; CE		0.798556	3.53536	-1	1.76656
1506	6.14398	207.138	[M+H]+	1	w/o MS2:Ibuprofen; LC-ESI-ITFT; MS2; CE		-0.98112	8.21518	-1	2.31883
2055	0.790408	247.139	[M+H]+	0.666667	w/o MS2:Hypaphorine		-0.973546	237.564	-1	20.3847
2056	0.899167	247.139	[M+H]+	0.333333	w/o MS2:Hypaphorine		-0.669668	46.5502	-1	38.6374
4815	7.30567	470.272	[M+2H]2+	0.333333	w/o MS2:Hypaconine		0.998769	2235.81	-1	102528000
893	13.1516	158.154	[M+H]+	1	w/o MS2:hyocholic acid		0.286148	9.6007	-1	1.14371
894	13.0376	158.154	[M+H]+	1	w/o MS2:hyocholic acid		-0.24853	9.18965	-1	1.04584
892	23.878	158.154	[M+H]+	0.666667	w/o MS2:hyocholic acid		0.747842	7.63573	-1	1.10056
3471	24.0269	352.897	[M+H]+	0.666667	w/o MS2:Hymenamide B		0.991467	7.06012	-1	1.22677
1106	0.813117	177.032	[M+H]+	0.333333	w/o MS2:Hymecromone		0.998753	5.02686	-1	1961424
1345	1.16212	195.112	[M+H]+	0.333333	w/o MS2:Hydroxypyridin + C5H10NO or 6-Hydroxypseudooxynicotine (not validated); PlaSMA ID-605		-0.540428	7.34184	-1	1.52174
1346	2.81062	195.112	[M+H]+	1	w/o MS2:Hydroxypyridin + C5H10NO or 6-Hydroxypseudooxynicotine (not validated); PlaSMA ID-605		0.932821	7.13113	-1	1.95379
3161	4.78525	327.2	[M+H]+	0.333333	w/o MS2:hydroquinidine		0.998838	1392.59	-1	339.14
3160	5.18312	327.2	[M+H]+	0.333333	w/o MS2:hydroquinidine		0.994532	18.3548	-1	1098621
3162	5.50183	327.2	[M+H]+	0.333333	w/o MS2:hydroquinidine		0.998753	13.9625	-1	786363
3438	6.6545	349.185	[M+H]+	0.333333	w/o MS2:hydroquinidine		0.998753	7.36788	-1	416401
2238	6.08293	260.175	[M+2H]2+	0.333333	w/o MS2:Huperzine A		0.999926	15.8495	-1	1182450
2308	1.35886	265.129	[M+H]+	0.666667	w/o MS2:Huperzine A		-0.81385	19.7327	-1	16.102
2309	20.113	265.131	[M+H]+	0.666667	w/o MS2:Huperzine A		0.578867	3.97347	-1	1.11622
3861	14.8368	385.201	[M+H]+	1	w/o MS2:humulone		0.136716	32.2217	-1	1.10857
3603	14.8368	363.219	[M+H]+	1	w/o MS2:humulone		0.982266	601.006	-1	1.0387
3862	4.0472	385.205	[M+H]+	0.333333	w/o MS2:humulone		0.998753	57.0573	-1	2941355
1992	7.48867	243.151	[M+H]+	0.333333	w/o MS2:HUMULENE (alpha)		0.998753	6.00557	-1	246710
1987	7.28265	243.15	[M+2H]2+	0.333333	w/o MS2:HUMULENE (alpha)		0.998753	37.9337	-1	1720133
1989	7.04348	243.151	[M+2H]2+	0.333333	w/o MS2:HUMULENE (alpha)		0.998753	131.314	-1	5547119
1990	7.1682	243.151	[M+2H]2+	0.333333	w/o MS2:HUMULENE (alpha)		0.998753	65.5423	-1	2864050
1988	6.90648	243.15	[M+2H]2+	0.333333	w/o MS2:HUMULENE (alpha)		0.998753	137.59	-1	5712802
1986	6.59722	243.15	[M+2H]2+	0.333333	w/o MS2:HUMULENE (alpha)		0.998753	73.8491	-1	3033739
2354	3.47505	267.144	[M+H]+	0.333333	w/o MS2:honokiol		-0.462605	20.4763	-1	72.422
2596	23.9479	284.91	[M+H]+	1	w/o MS2:Homopterocarpin		-0.966758	85.7798	-1	1.35032
1311	0.757225	192.999	[M+H]+	0.666667	w/o MS2:Homoeriodictyol		0.879757	18.4203	-1	3.83281
2487	13.9165	276.159	[M+H]+	1	w/o MS2:Homatropine; PlaSMA ID-1288		0.269726	8.75531	-1	1.38549
1714	23.9406	221.994	[M+H]+	1	w/o MS2:HISTAMINE DIHYDROCHLORIDE		0.0397616	29.9974	-1	1.63523
340	0.92315	112.087	[M+H]+	0.666667	w/o MS2:Histamine		-0.8672	39.5539	-1	13.7015
3905	6.90648	389.18	[M+H]+	0.333333	w/o MS2:Hirsuteine		0.998753	48.8569	-1	1883391
1144	1.15925	180.065	[M+H]+	0.333333	w/o MS2:Hippuric acid; CE0; QIAFMBKCNZACKA-UHFFFAOYSA-N		-0.675093	25.9634	-1	4.02445
3386	0.802183	344.144	[M+H]+	0.333333	w/o MS2:Himeic acid B_120101		-0.368211	58.718	-1	2.32199
2136	4.86483	253.164	[M+H]+	0.333333	w/o MS2:Hexazinone		0.998753	2.61586	-1	337198
2578	4.25152	283.174	[M+H]+	0.333333	w/o MS2:Hexaethylene glycol; CE10; IIRDTKBZINWQAW-UHFFFAOYSA-N		0.998772	441.033	-1	276.087
2472	4.84542	275.127	[M+H]+	1	w/o MS2:Heteropeucenin, Methyl Ether		-0.9993	12.2931	-1	3.36077
4185	6.4548	414.233	[M+H]+	0.666667	w/o MS2:heteratisine		-0.990524	67.2073	-1	95.2203
2856	0.745183	303.094	[M+H]+	0.333333	w/o MS2:Hesperetin		-0.531887	56.5403	-1	6.73841
1400	23.9931	199.029	[M+H]+	1	w/o MS2:Herniarin		0.987876	8.42924	-1	1.20973
3098	6.12887	322.127	[M+H]+	0.333333	w/o MS2:HERALENOL		0.998753	2.81967	-1	306653
2881	3.58332	305.101	[M+H]+	0.666667	w/o MS2:heraclenol		-0.999962	54.2913	-1	65.0876
2882	4.90999	305.101	[M+H]+	0.666667	w/o MS2:heraclenol		-0.999789	98.0451	-1	76.4347
3165	13.8926	327.337	[M+H]+	0.333333	w/o MS2:henicosanoic acid		0.480221	4.33484	-1	3.1932
2154	0.823511	255.134	[M+H]+	1	w/o MS2:Helenine		-0.462013	26.899	-1	3.42353
1701	3.19967	221.065	[M+H]+	0.333333	w/o MS2:Harmol Hydrochloride		0.981871	6.34891	-1	5.54923
2131	0.828517	253.07	[M+H]+	0.666667	w/o MS2:Harmaline		-0.819814	151.891	-1	12.8175
6496	7.85392	661.385	[M+2H]2+	0.333333	w/o MS2:Gypsogenin 3-O-beta-D-glucuronopyranoside		0.998753	8.81265	-1	636847
2586	1.16068	284.099	[M+H]+	0.666667	w/o MS2:Guanosine; LC-ESI-QTOF; MS2; CE		-0.272348	298.946	-1	107.954
3606	1.09832	364.064	[M+H]+	0.666667	w/o MS2:Guanosine 5'-monophosphate; LC-ESI-QTOF; MS2; CE		-0.289385	24.3151	-1	32.0982
3685	8.95341	370.107	[M+H]+	1	w/o MS2:Griseofulvin		-0.938828	8.41421	-1	2.52468
3684	5.47882	370.106	[M+H]+	0.333333	w/o MS2:Griseofulvin		-0.530922	3.08654	-1	1.02574
7519	13.093	885.481	[M+H]+	0.333333	w/o MS2:Gracillin		0.998753	1.17358	-1	51515.2
2092	1.15678	250.107	[M+H]+	0.666667	w/o MS2:Goniothalenol		-0.259606	5.39586	-1	1.70961
4219	6.81492	417.188	[M+H]+	0.333333	w/o MS2:gomisin A		0.998753	14.606	-1	1681881
4247	0.813117	420.199	[M+H]+	0.333333	w/o MS2:gmelinol		0.998402	42.232	-1	11.8258
4248	10.9125	420.202	[M+H]+	0.333333	w/o MS2:gmelinol		-0.456135	55.5023	-1	2945598
1259	0.824067	189.123	[M+H]+	0.333333	w/o MS2:Glycylleucine; PlaSMA ID-549		0.377869	39.038	-1	2.3753
1260	2.38067	189.123	[M+H]+	0.666667	w/o MS2:Glycylleucine; PlaSMA ID-549		0.0616077	5.12329	-1	686438
4584	17.963	450.32	[M+H]+	1	w/o MS2:glycoursodeoxycholic acid		0.097816	11.8582	-1	1.12851
4585	18.0708	450.32	[M+H]+	1	w/o MS2:glycoursodeoxycholic acid		-0.629835	11.1644	-1	1.07581
4587	17.7929	450.32	[M+H]+	0.666667	w/o MS2:glycoursodeoxycholic acid		0.600525	11.5609	-1	1.66577
4586	17.3798	450.32	[M+H]+	1	w/o MS2:glycoursodeoxycholic acid		0.872151	14.1772	-1	1.28742
4834	5.56958	472.274	[M+H]+	0.333333	w/o MS2:glycolithocholic acid		0.998753	7.9898	-1	813615
4835	6.32238	472.274	[M+H]+	0.333333	w/o MS2:glycolithocholic acid		0.998753	4.33005	-1	262472
4836	5.38787	472.274	[M+H]+	0.333333	w/o MS2:glycolithocholic acid		0.998753	630.96	-1	46397990
4837	6.50573	472.274	[M+H]+	0.333333	w/o MS2:glycolithocholic acid		0.998753	7.88083	-1	579347
4561	18.522	448.308	[M+H]+	1	w/o MS2:glycohyocholic acid		-0.889961	5.26859	-1	1.12082
5155	5.79733	504.336	[M+H]+	1	w/o MS2:Glycocholic Acid		0.998801	175.947	-1	129.131
4770	23.9975	466.359	[M+H]+	0.333333	w/o MS2:Glycocholic acid		0.664221	4.65717	-1	1.96178
4769	11.2114	466.315	[M+H]+	0.333333	w/o MS2:glycocholic acid		0.998753	7.4181	-1	1100401
32	0.99125	76.0399	[M+H]+	0.666667	w/o MS2:Glycine		0.787998	3.28257	-1	1.0914
30	24.2466	76.0398	[M+H]+	0.333333	w/o MS2:Glycine		0.81353	19.2151	-1	1.18725
31	24.184	76.0398	[M+H]+	0.666667	w/o MS2:Glycine		0.254717	11.4482	-1	1.14287
33	0.578667	76.0399	[M+H]+	0.333333	w/o MS2:Glycine		0.955126	9.34294	-1	1.06909
6465	18.1703	656.595	[M+H]+	1	w/o MS2:Glyceryl tridodecanoate		-0.523198	14.5378	-1	1.67169
159	0.823511	93.0574	[M+H]+	1	w/o MS2:GLYCEROL		-0.943239	14.7184	-1	2.56791
3797	16.207	379.145	[M+H]+	1	w/o MS2:Glyasperin C		0.551563	9.5655	-1	1.33879
1472	1.16131	205.081	[M+H]+	1	w/o MS2:Glutamylglycine; PlaSMA ID-685		-0.980452	6.16401	-1	11.9107
768	1.16862	148.06	[M+H]+	1	w/o MS2:Glutamic acid		-0.604882	13.0842	-1	10.52
766	3.15945	148.054	[M+H]+	0.333333	w/o MS2:Glutamic acid		-0.95578	23.4551	-1	2.15387
767	3.30463	148.055	[M+H]+	1	w/o MS2:Glutamic acid		-0.990647	11.4657	-1	2.13483
1360	1.16212	196.096	[M+H]+	0.333333	w/o MS2:Glucosaminic Acid		-0.694868	7.68109	-1	1.56536
3617	4.78525	365.156	[M+H]+	0.333333	w/o MS2:GlcNAcThrNAc; LC-ESI-QQ; MS2; CE		0.998753	9.56194	-1	457573
3948	6.81492	393.21	[M+2H]2+	0.333333	w/o MS2:Glabrol		0.998753	38.7326	-1	4049798
5032	5.50183	492.302	[M+H]+	0.333333	w/o MS2:Gitoxigenin Diacetate		0.998753	11.6921	-1	569322
6376	8.08285	643.405	[M+2H]2+	0.333333	w/o MS2:Ginsenoside Rh4		0.99871	39.281	-1	48.0039
7350	8.32458	823.474	[M+H]+	0.333333	w/o MS2:Ginsenoside Rg1		0.998753	4.77732	-1	322427
4491	4.53746	442.169	[M+H]+	1	w/o MS2:ginkgolide B		-0.989984	18.539	-1	6.91283
3416	1.15543	347.155	[M+H]+	0.666667	w/o MS2:Gibberellic acid		-0.70494	39.6689	-1	57.1663
6811	6.84953	710.413	[M+H]+	0.333333	w/o MS2:Germbudine; PlaSMA ID-3197		0.998753	11.6334	-1	687882
6812	6.12887	710.417	[M+H]+	0.333333	w/o MS2:Germbudine; PlaSMA ID-3197		0.998753	4.73865	-1	280196
1018	6.51351	169.122	[M+H]+	1	w/o MS2:Geranic acid		-0.985736	12.2207	-1	3.16477
5959	8.09445	593.319	[M+H]+	0.333333	w/o MS2:GENTAMICIN SULFATE		0.998753	11.8664	-1	663899
3995	0.735292	397.109	[M+H]+	0.666667	w/o MS2:Geniposidic acid		-0.697406	60.9612	-1	14.1878
1783	0.735292	227.09	[M+H]+	0.666667	w/o MS2:Genipin		-0.901182	14.4626	-1	83.3986
3112	4.13797	323.171	[M+H]+	0.333333	w/o MS2:gelsemine		0.998753	9.81066	-1	581848
4964	7.06603	485.259	[M+H]+	0.333333	w/o MS2:Gedunol		-0.723106	3.70737	-1	1.70689
6556	6.32238	669.307	[M+H]+	0.333333	w/o MS2:Garcinolic Acid		0.998753	70.3108	-1	3463913
4691	23.9756	459.27	[M+H]+	0.666667	w/o MS2:Ganolactone B		-0.604072	1.54276	-1	2.95481
5246	8.45017	515.306	[M+H]+	0.333333	w/o MS2:Ganoderic acid LM2		0.998753	5.79414	-1	230696
5273	8.23008	517.314	[M+H]+	0.666667	w/o MS2:Ganoderic Acid A		-0.999869	102.383	-1	12105540
4439	18.8614	437.34	[M+H]+	1	w/o MS2:Ganoderal A		0.353307	53.1704	-1	1.15564
4440	14.1796	437.373	[M+H]+	1	w/o MS2:gamma-sitosterol		0.996949	21.1635	-1	1.32781
4621	6.28129	453.343	[M+H]+	1	w/o MS2:gamma-sitosterol		0.816011	6323.2	-1	1.78419
2961	1.16131	311.123	[M+H]+	1	w/o MS2:gamma-Glutamyltyrosine		-0.581663	7.86524	-1	4.89532
2483	0.812283	276.118	[M+H]+	0.666667	w/o MS2:gamma-Glutamylglutamine		-0.99268	284.62	-1	6.8146
2443	4.89853	273.191	[M+H]+	0.666667	w/o MS2:Galaxolidone; LC-ESI-ITFT; MS2; CE		-0.683293	34.0418	-1	5507478
1388	0.819861	198.097	[M+H]+	1	w/o MS2:Galactose; LC-ESI-ITFT; MS2; HCD; CE 12 eV; [M+NH4]+		0.999533	40.9054	-1	3.48649
4631	7.85392	454.285	[M+H]+	0.333333	w/o MS2:Fuziline		0.998753	7.97104	-1	479853
4630	7.66055	454.283	[M+H]+	0.333333	w/o MS2:Fuziline		0.998753	48.3535	-1	3194659
662	1.16091	139.002	[M+H]+	0.666667	w/o MS2:Fumaric acid		-0.999977	17.6532	-1	7.36298
661	24.2818	138.995	[M+H]+	0.333333	w/o MS2:Fumaric acid		-0.967459	21.9602	-1	1.17009
4579	5.63086	450.141	[M+H]+	0.666667	w/o MS2:fucosyltransferase V		-0.998884	352.028	-1	19794560
4141	0.790225	410.164	[M+H]+	0.666667	w/o MS2:FucGlcNAcGA; LC-ESI-QQ; MS2; CE		0.294862	28.5456	-1	15.9297
1868	6.09432	233.117	[M+H]+	1	w/o MS2:fraxinellone		-0.998876	16.3096	-1	3.56368
3071	0.728055	319.161	[M+H]+	1	w/o MS2:Fluvoxamine		-0.732883	1113.14	-1	26.3483
2152	23.926	254.968	[M+H]+	1	w/o MS2:Fluroxypyr; LC-ESI-ITFT; MS2; CE		-0.764086	294.558	-1	1.18574
5740	0.802183	567.103	[M+H]+	0.333333	w/o MS2:Flavonol base + 6O, O-MalonylHex; PlaSMA ID-2890		0.995772	57.2944	-1	421.736
5592	0.802358	551.107	[M+H]+	0.666667	w/o MS2:Flavonol base + 4O, O-MalonylHex; PlaSMA ID-2842		0.0934804	10.2287	-1	2.37688
5715	5.13773	565.153	[M+H]+	0.333333	w/o MS2:Flavone base + 3O, C-Pen-Hex; PlaSMA ID-2880		-0.966743	7.14104	-1	6.17814
6555	8.34763	669.162	[M+2H]2+	0.333333	w/o MS2:Flavone base + 3O, 2MeO, O-Hex, O-HexA; PlaSMA ID-3157		0.998753	21.5893	-1	751337
2601	24.04	285.076	[M+H]+	0.333333	w/o MS2:Flavone base + 2O, 1MeO; PlaSMA ID-1377		0.889222	19.2882	-1	1.26625
3350	5.31972	341.137	[M+H]+	0.333333	w/o MS2:Flavanone base + 3O, 1Prenyl; PlaSMA ID-1870		-0.951123	5.32955	-1	4.61483
2632	1.15766	287.135	[M+H]+	1	w/o MS2:Fisetin		-0.735152	70.6282	-1	1.82342
3886	0.729817	387.186	[M+H]+	0.666667	w/o MS2:Fiscalin B_130006		-0.999676	48.3139	-1	6181683
4256	0.740775	420.95	[M+H]+	0.666667	w/o MS2:Fipronil-sulfide; LC-ESI-ITFT; MS2; CE		-0.985269	88.1832	-1	3141099
2315	4.68791	265.155	[M+H]+	0.666667	w/o MS2:Feruloyl putrescine (isomer of 1178); PlaSMA ID-1173		-0.109312	8.55502	-1	1294618
2312	4.11294	265.154	[M+H]+	1	w/o MS2:Feruloyl putrescine (isomer of 1173); PlaSMA ID-1178		-0.972356	271.952	-1	3.98773
2846	0.795883	302.134	[M+H]+	0.666667	w/o MS2:Fenoxycarb; LC-ESI-ITFT; MS2; CE		-0.482445	465.086	-1	14.6495
2818	4.0697	300.081	[M+H]+	0.333333	w/o MS2:Fenbendazole; LC-ESI-QTOF; MS2; CE		0.998753	2.30273	-1	49285.1
1935	1.17308	239.102	[M+H]+	0.333333	w/o MS2:Felbamate		-0.247588	5.25949	-1	5.8437
2259	14.9944	261.185	[M+H]+	1	w/o MS2:falcarindiol		-0.560724	7.03265	-1	1.17157
2501	9.65533	277.216	[M+H]+	1	w/o MS2:FA 18:3+1O; PlaSMA ID-1318		-0.86012	16.2061	-1	6.55247
2872	1.15766	304.15	[M+H]+	1	w/o MS2:evodiamine		-0.482349	27.2126	-1	2.93171
4854	4.63096	474.171	[M+H]+	0.666667	w/o MS2:Evista (Raloxifene Hydrochloride)		-0.973263	7.27826	-1	2.24821
3435	1.15402	349.161	[M+H]+	1	w/o MS2:Eurycomalactone		-0.971967	9.93839	-1	4.1227
3701	20.1098	371.141	[M+H]+	1	w/o MS2:Eurycomalactone		0.905596	7.57777	-1	1.85057
3248	1.16131	334.212	[M+H]+	1	w/o MS2:Euphoractine R from S.guyanensis		-0.978544	104.094	-1	16.2306
3860	1.16131	385.16	[M+H]+	1	w/o MS2:Eupalinolide K		-0.933356	4.30183	-1	5.22389
3578	6.28129	361.163	[M+H]+	1	w/o MS2:Eupalinilide B		-0.99622	26.1894	-1	5.09813
982	5.04308	165.091	[M+H]+	1	w/o MS2:Eugenol; LC-ESI-QTOF; MS2; [M+H]+; CE		-0.998148	27.8715	-1	2.38346
3884	11.3926	387.18	[M+H]+	1	w/o MS2:Eudesmin		-0.798805	232.237	-1	1.14369
3883	10.7785	387.18	[M+H]+	0.333333	w/o MS2:Eudesmin		0.913503	4.43635	-1	3.09225
3881	11.5638	387.179	[M+H]+	0.666667	w/o MS2:Eudesmin		0.854358	9.81993	-1	2.44153
3882	11.9017	387.179	[M+H]+	1	w/o MS2:Eudesmin		0.792412	18.8889	-1	2.21054
3885	11.2228	387.18	[M+H]+	0.333333	w/o MS2:Eudesmin		0.985313	5.29915	-1	2.03385
4081	6.30627	404.206	[M+H]+	0.333333	w/o MS2:eudesmin		-0.456135	27.373	-1	3019889
4295	11.3926	425.135	[M+H]+	1	w/o MS2:eudesmin		-0.872344	4.84832	-1	2.00396
4082	11.3926	404.206	[M+H]+	1	w/o MS2:eudesmin		-0.760436	14.3623	-1	1.28421
1496	0.87965	206.976	[M+H]+	0.333333	w/o MS2:Etidronate		0.231042	7055.38	-1	7.01853
1370	6.67753	197.109	[M+H]+	0.333333	w/o MS2:Ethylbeta-carboline		0.997233	8.50832	-1	6.07257
1337	23.723	194.118	[M+H]+	1	w/o MS2:Ethyl-4-dimethylaminobenzoate		0.863245	6.55714	-1	1.31718
18	1.28658	73.0654	[M+H]+	0.333333	w/o MS2:ETHYL METHYL KETONE		-0.545908	419.168	-1	288.344
1533	4.39923	209.08	[M+H]+	0.333333	w/o MS2:Ethyl caffeate		-0.612569	3.88922	-1	1.5749
1844	24.1823	231.064	[M+H]+	1	w/o MS2:Ethyl caffeate		0.0148428	3.85717	-1	1.16766
1845	5.7859	231.065	[M+H]+	1	w/o MS2:Ethyl caffeate		-0.996461	35.9964	-1	2.93653
1846	10.2689	231.065	[M+H]+	0.333333	w/o MS2:Ethyl caffeate		0.944508	8.06614	-1	1.22007
1532	7.05459	209.08	[M+H]+	1	w/o MS2:Ethyl caffeate		-0.964894	3.86915	-1	4.15323
3057	0.720744	318.129	[M+H]+	1	w/o MS2:ethyl 3-(2,4-dihydroxy-6-methylpyridin-3-yl)-3-(3-hydroxyphenyl)propanoate		-0.986837	71.3891	-1	7.31646
3056	1.15543	318.129	[M+H]+	0.666667	w/o MS2:ethyl 3-(2,4-dihydroxy-6-methylpyridin-3-yl)-3-(3-hydroxyphenyl)propanoate		-0.842353	198.739	-1	95.141
2777	6.75778	296.183	[M+2H]2+	0.333333	w/o MS2:Esmolol		0.998753	14.4627	-1	2541252
3600	0.801342	363.067	[M+H]+	0.666667	w/o MS2:Esculin		-0.997005	661.104	-1	35462580
1359	0.84595	196.06	[M+H]+	0.333333	w/o MS2:esculetin		-0.205955	8.88057	-1	1.33584
1357	1.16091	196.06	[M+H]+	0.666667	w/o MS2:esculetin		-0.993961	15.1983	-1	14.0313
3314	17.3182	338.342	[M+H]+	1	w/o MS2:Erucamide		-0.5845	56.1196	-1	1.14216
3316	23.7871	338.342	[M+H]+	1	w/o MS2:Erucamide		-0.86947	11.7719	-1	1.07151
2983	6.16305	313.143	[M+H]+	1	w/o MS2:Eriosematin		-0.994793	8.57365	-1	3.28724
6311	8.35908	635.137	[M+2H]2+	0.333333	w/o MS2:eriocitrin		0.998753	25.5355	-1	919822
3140	15.4353	326.196	[M+H]+	1	w/o MS2:ERGONOVINE MALEATE		0.958034	12.1181	-1	1.91284
2406	12.8285	271.132	[M+H]+	1	w/o MS2:E-Resveratrol trimethyl ether; PlaSMA ID-1228		0.182866	4.69652	-1	1.0834
6419	0.813117	649.125	[M+H]+	0.333333	w/o MS2:epsilon-actinorhodin		0.998753	2.5565	-1	107513
2279	6.09432	263.128	[M+H]+	1	w/o MS2:Epoxy (4,5Alpha)-4,5-Dihydrosantonin		-0.987349	20.4497	-1	4.29864
4348	18.709	429.404	[M+H]+	1	w/o MS2:Epifriedelanol		-0.402965	24.8217	-1	1.0513
3043	4.94071	317.138	[M+H]+	1	w/o MS2:Epiafzelechin Trimethyl Ether		-0.999968	29.7293	-1	4.32444
2650	7.50242	288.252	[M+H]+	0.666667	w/o MS2:Emodin		0.961838	3.60991	-1	2.1461
5269	5.25165	517.284	[M+H]+	0.333333	w/o MS2:Emetine Hydrochloride		0.998753	19.927	-1	834103
5949	8.38198	592.374	[M+H]+	0.333333	w/o MS2:Edpetiline		0.998753	6.54793	-1	464401
5951	6.19396	592.388	[M+H]+	0.666667	w/o MS2:Edpetiline		0.998624	315.675	-1	337.375
6140	8.09445	614.368	[M+H]+	0.333333	w/o MS2:Edpetiline		0.998753	11.5314	-1	2476601
707	0.824067	143.081	[M+H]+	0.333333	w/o MS2:Ectoine		0.99999	79.7769	-1	7.43201
6471	7.62635	657.401	[M+H]+	0.333333	w/o MS2:Ecliptasaponin A		0.998753	5.84625	-1	405114
6472	7.74032	657.402	[M+2H]2+	0.333333	w/o MS2:Ecliptasaponin A		0.998753	20.3285	-1	972520
1225	1.58033	186.112	[M+H]+	0.333333	w/o MS2:Ecgonine		0.785187	5.40237	-1	1.49276
2480	0.845456	275.992	[M+H]+	1	w/o MS2:Ebselen		0.998181	138.518	-1	2.59693
3712	1.11418	372.113	[M+H]+	0.333333	w/o MS2:Duguetine ??-N-oxide		-0.474114	18.6788	-1	44.6234
3711	0.966783	372.113	[M+H]+	0.333333	w/o MS2:Duguetine ??-N-oxide		-0.458688	22.4704	-1	35.3005
4303	7.45442	426.166	[M+H]+	0.333333	w/o MS2:Domperidone (Motilium)		0.998753	5.09623	-1	180268
2973	1.16212	312.144	[M+H]+	0.333333	w/o MS2:Domoic acid		0.666097	17.1965	-1	23.9479
2560	14.4279	282.278	[M+H]+	1	w/o MS2:Dodemorph		-0.929613	16.3783	-1	1.00869
2564	14.5843	282.279	[M+H]+	1	w/o MS2:Dodemorph		0.947792	16.0803	-1	1.09073
2563	12.6932	282.278	[M+H]+	0.333333	w/o MS2:Dodemorph		0.203706	4.36451	-1	1.2494
2561	22.5738	282.278	[M+H]+	1	w/o MS2:Dodemorph		-0.229515	11.4806	-1	1.15647
2565	11.5421	282.279	[M+H]+	0.333333	w/o MS2:Dodemorph		0.96634	5.41399	-1	4.17382
3619	23.8887	365.319	[M+H]+	1	w/o MS2:DOCOSANOL		0.892111	15.4909	-1	1.50835
3618	23.8521	365.319	[M+H]+	0.333333	w/o MS2:DOCOSANOL		0.950732	3.76839	-1	1.99412
910	8.74598	159.117	[M+H]+	0.333333	w/o MS2:d-LIMONENE		0.980581	8.61304	-1	1.42036
1032	0.6681	171.005	[M+H]+	0.333333	w/o MS2:DL-Glyceraldehyde 3-phosphate		-0.995476	10.8183	-1	2.01564
3069	18.8614	319.041	[M+H]+	1	w/o MS2:Disulfiram		-0.0357628	19.39	-1	1.52473
2384	2.45273	270.192	[M+H]+	0.333333	w/o MS2:Disipal		0.877267	6.53331	-1	3.62118
3131	2.46685	325.112	[M+H]+	0.666667	w/o MS2:Disaccharide(Hex-Hex); PlaSMA ID-1741		0.999768	7.42081	-1	1.67206
6096	6.15548	609.181	[M+H]+	1	w/o MS2:Diosmin		-0.949983	12.677	-1	3.25172
2837	6.23068	301.129	[M+H]+	0.333333	w/o MS2:Diosmetin		0.998753	5.53956	-1	492534
258	3.22825	104.071	[M+H]+	0.333333	w/o MS2:Dimethylglycine; CE0; FFDGPVCHZBVARC-UHFFFAOYSA-N		-0.649178	24.0091	-1	8.89918
42	0.668533	79.0183	[M+2H]2+	1	w/o MS2:Dimethyl sulfoxide		-0.981625	216.146	-1	2.25128
6877	8.58703	723.188	[M+H]+	0.333333	w/o MS2:dimethyl 3,3'-(2,5-dihydroxy-3,6-dioxocyclohexa-1,4-diene-1,4-diyl)bis(3-(3-methoxy-4-(2-methoxy-2-oxoethoxy)phenyl)propanoate)		0.998753	2.09175	-1	385171
3534	5.35678	357.115	[M+H]+	0.666667	w/o MS2:dimethyl 2,4-bis(4-hydroxyphenyl)cyclobutane-1,3-dicarboxylate		-0.954113	26.6561	-1	2590041
2162	3.22825	256.115	[M+H]+	0.333333	w/o MS2:Dimethachlor; LC-ESI-ITFT; MS2; CE		-0.542618	56.3102	-1	5733305
[truncated: 5,731 more rows]

## Sheet: exprot data
																															Class	1-p	1-p	mxsg-p
																															File type	Sample	Sample	Sample
																															Injection order	1	2	3
																															Batch ID	1	1	1
Alignment ID	Average Rt(min)	Average Mz	Metabolite name	Adduct type	Post curation result	Fill %	MS/MS assigned	Reference RT	Reference m/z	Formula	Ontology	INCHIKEY	SMILES	Annotation tag (VS1.0)	RT matched	m/z matched	MS/MS matched	Comment	Manually modified for quantification	Manually modified for annotation	Isotope tracking parent ID	Isotope tracking weight number	Total score	RT similarity	Dot product	Reverse dot product	Fragment presence %	S/N average	Spectrum reference file name	MS1 isotopic spectrum	MS/MS spectrum	1-p	1-p	mxsg-p
0	23.927	70.013	Unknown	[M+H]+		0.333	FALSE	null	null	null	null	null	null	999	FALSE	FALSE	FALSE		FALSE	FALSE	null	null	null	null	null	null	null	62.77	2-p	70.013:7669308 71.01635:0 72.01971:0		31400766	28689652	34062116
1	0.672	70.0131	Unknown	[M+2H]2+	similar chromatogram in higher mz_401; similar chromatogram in higher mz_218; similar chromatogram in higher mz_726; similar chromatogram in higher mz_391; similar chromatogram in higher mz_327; similar chromatogram in higher mz_1220; similar chromatogram in higher mz_940; similar chromatogram in higher mz_1208; similar chromatogram in higher mz_224; similar chromatogram in higher mz_2019; simila…	1	TRUE	null	null	null	null	null	null	999	FALSE	FALSE	FALSE		FALSE	FALSE	null	null	null	null	null	null	null	229.49	mxsg-p	70.01305:15349336 71.0164:185927 72.01976:970565	53.00283:9683 56.92338:16981 56.96538:4927815 57.00904:12152 58.50543:190641 58.96154:14722 58.9985:20759 59.52172:20664 62.02452:20935 67.51057:872490 68.01229:16050 69.03413:52241 69.04559:44424 70.06579:124831	145452112	130961144	58567164
2	0.834	70.0657	Unknown	[M+H]+	similar chromatogram in higher mz_339; found in higher mz's MsMs_397; found in higher mz's MsMs_3563; found in higher mz's MsMs_2694; found in higher mz's MsMs_2459; similar chromatogram in higher mz_1198; similar chromatogram in higher mz_2123; similar chromatogram in higher mz_3664; similar chromatogram in higher mz_2792; similar chromatogram in higher mz_2026; found in higher mz's MsMs_2026; s…	1	TRUE	null	null	null	null	null	null	999	FALSE	FALSE	FALSE		FALSE	FALSE	null	null	null	null	null	null	null	2262.12	1-p	70.06575:349654592 71.0691:28984190 72.07246:17085184	53.00307:763308 53.0393:389807 68.05003:4196211 69.03409:7806706 70.00573:455928 70.02997:377614 70.03744:618515 70.06578:187666288 70.12312:553192	1722031232	1503679744	796410368
3	0.834	70.1246	Unknown	[M+H]+	similar chromatogram in higher mz_5328; similar chromatogram in higher mz_209; similar chromatogram in higher mz_186; similar chromatogram in higher mz_1460; similar chromatogram in higher mz_1453; similar chromatogram in higher mz_2250; similar chromatogram in higher mz_1010; similar chromatogram in higher mz_386; similar chromatogram in higher mz_6521; similar chromatogram in higher mz_4279; si…	1	FALSE	null	null	null	null	null	null	999	FALSE	FALSE	FALSE		FALSE	FALSE	null	null	null	null	null	null	null	31.9	2-p	70.1246:1174110 71.12795:0 72.13131:0		3977161	4238716	3094664
4	24.371	70.9584	Unknown	[M+H]+		0.667	FALSE	null	null	null	null	null	null	999	FALSE	FALSE	FALSE		FALSE	FALSE	null	null	null	null	null	null	null	7.01	mxsg-p	70.95844:1327279 71.96179:0 72.96515:0		7608706	11288087	9567824
5	0.672	71.0297	Unknown	[M+2H]2+	found in higher mz's MsMs_69; similar chromatogram in higher mz_93; found in higher mz's MsMs_20; similar chromatogram in higher mz_2325; similar chromatogram in higher mz_524; similar chromatogram in higher mz_1878; similar chromatogram in higher mz_451; similar chromatogram in higher mz_318; similar chromatogram in higher mz_369; similar chromatogram in higher mz_1934; similar chromatogram in h…	1	FALSE	null	null	null	null	null	null	999	FALSE	FALSE	FALSE		FALSE	FALSE	null	null	null	null	null	null	null	28.34	1-p	71.02966:4290594 72.03301:2724804 73.03637:1628114		17806290	18099624	9850802
6	10.452	71.0857	Unknown	[M+H]+		1	FALSE	null	null	null	null	null	null	999	FALSE	FALSE	FALSE		FALSE	FALSE	null	null	null	null	null	null	null	18.88	mxsg-p	71.08566:3685248 72.08901:8425121 73.09237:0		9850849	9947388	20910398
7	20.11	71.0861	Unknown	[M+H]+	similar chromatogram in higher mz_793; found in higher mz's MsMs_3929; found in higher mz's MsMs_4233; found in higher mz's MsMs_5414; found in higher mz's MsMs_4469; found in higher mz's MsMs_3589; similar chromatogram in higher mz_4469; similar chromatogram in higher mz_3741; similar chromatogram in higher mz_587; similar chromatogram in higher mz_3226; similar chromatogram in higher mz_1682; s…	1	FALSE	null	null	null	null	null	null	999	FALSE	FALSE	FALSE		FALSE	FALSE	null	null	null	null	null	null	null	29.53	mxsg-p	71.08607:4151419 72.08942:14753946 73.09278:549093		18307584	18336574	20465022
8	23.856	72.0809	w/o MS2:Pyrrolidine; CE10; RWRDLPDLKQPQOW-UHFFFAOYSA-N	[M+H]+		0.667	TRUE	7.706	72.0808	C4H9N	Pyrrolidines	RWRDLPDLKQPQOW-UHFFFAOYSA-N	C1CCNC1	530	TRUE	TRUE	FALSE		FALSE	FALSE	null	null	70.8	98.7	null	null	null	29.23	1-p	72.08101:21532118 73.08436:991894 74.08772:8136915	53.03946:13194 53.98114:4300 55.05499:465544 56.01365:29534 56.05036:22842 57.05812:164459 59.93115:14641 61.5637:4423 71.95255:5736 72.04528:284208 72.08126:529928	152989872	155589440	119359000
9	23.734	72.0811	w/o MS2:Pyrrolidine; CE10; RWRDLPDLKQPQOW-UHFFFAOYSA-N	[M+H]+		1	TRUE	7.706	72.0808	C4H9N	Pyrrolidines	RWRDLPDLKQPQOW-UHFFFAOYSA-N	C1CCNC1	530	TRUE	TRUE	FALSE		FALSE	FALSE	null	null	79.3	98.7	null	null	null	9.52	2-p	72.08105:26488894 73.0844:823109 74.08776:6007922	50.10134:4731 53.73628:4970 54.47552:5397 55.05493:19464 56.01364:19194 57.05807:7114 72.0447:182374 72.08127:143527	233947104	208081872	274430336
10	0.946	72.0813	w/o MS2:Pyrrolidine; CE30; RWRDLPDLKQPQOW-UHFFFAOYSA-N	[M+H]+	found in higher mz's MsMs_423; found in higher mz's MsMs_4492; found in higher mz's MsMs_2009; found in higher mz's MsMs_1631; found in higher mz's MsMs_2270; found in higher mz's MsMs_2527	0.667	TRUE	7.706	72.0808	C4H9N	Pyrrolidines	RWRDLPDLKQPQOW-UHFFFAOYSA-N	C1CCNC1	530	TRUE	TRUE	FALSE		FALSE	FALSE	null	null	64.1	99.8	null	null	null	115.81	1-p	72.08128:77324592 73.08463:4820460 74.08799:1188470	53.03947:267642 55.05494:6091309 55.93497:17225 56.01363:24671 56.05024:259092 56.05819:82623 57.05808:2001578 58.06142:23423 66.97758:27608 71.06899:61490 72.04472:254353 72.08127:3639661	548936960	512688448	207570272
11	0.669	72.0813	w/o MS2:Pyrrolidine; CE10; RWRDLPDLKQPQOW-UHFFFAOYSA-N	[M+H]+	found in higher mz's MsMs_2108; similar chromatogram in higher mz_447; similar chromatogram in higher mz_1549; similar chromatogram in higher mz_2325; found in higher mz's MsMs_2922	0.667	TRUE	7.706	72.0808	C4H9N	Pyrrolidines	RWRDLPDLKQPQOW-UHFFFAOYSA-N	C1CCNC1	530	TRUE	TRUE	FALSE		FALSE	FALSE	null	null	73.1	99.8	null	null	null	60.94	1-p	72.08133:40688040 73.08468:2574965 74.08804:858687	53.03946:7890 54.03461:3268 55.01852:6993 55.055:176476 55.93498:17893 56.0137:27766 56.05025:6872 57.05812:73513 61.01123:11826 62.99028:7675 71.06113:9202 71.92997:6988 71.94091:13783 71.99078:5300 72.0447:252660 72.08126:297933	205163040	200355888	96099920
12	12.124	72.4371	Unknown	[M+H]+		0.333	FALSE	null	null	null	null	null	null	999	FALSE	FALSE	FALSE		FALSE	FALSE	null	null	null	null	null	null	null	1.72	mxsg-p	72.43709:57980 73.44044:0 74.4438:0		0	0	159583
13	6.597	72.4905	Unknown	[M+H]+	similar chromatogram in higher mz_6443; similar chromatogram in higher mz_3059; similar chromatogram in higher mz_6313; similar chromatogram in higher mz_3148; similar chromatogram in higher mz_6632; similar chromatogram in higher mz_6470; similar chromatogram in higher mz_3260; similar chromatogram in higher mz_6581; similar chromatogram in higher mz_3397; similar chromatogram in higher mz_2461;…	0.333	FALSE	null	null	null	null	null	null	999	FALSE	FALSE	FALSE		FALSE	FALSE	null	null	null	null	null	null	null	10.07	mxsg-p	72.49049:323242 73.49384:0 74.4972:0		0	0	1053298
14	24.415	72.9375	Unknown	[M+H]+		0.333	FALSE	null	null	null	null	null	null	999	FALSE	FALSE	FALSE		FALSE	FALSE	null	null	null	null	null	null	null	18.8	mxsg-p	72.93746:4535124 73.94081:0 74.94417:152493		8604484	26211208	67598080
15	24.346	72.9376	Unknown	[M+H]+	found in higher mz's MsMs_202; found in higher mz's MsMs_686; found in higher mz's MsMs_37	0.667	FALSE	null	null	null	null	null	null	999	FALSE	FALSE	FALSE		FALSE	FALSE	null	null	null	null	null	null	null	22.93	2-p	72.93758:4683618 73.94093:0 74.94429:138500		60109756	56763508	12865521
16	23.947	72.9376	Unknown	[M+H]+	found in higher mz's MsMs_131; found in higher mz's MsMs_201; found in higher mz's MsMs_1185; found in higher mz's MsMs_850; found in higher mz's MsMs_123; found in higher mz's MsMs_966; found in higher mz's MsMs_692	0.667	FALSE	null	null	null	null	null	null	999	FALSE	FALSE	FALSE		FALSE	FALSE	null	null	null	null	null	null	null	14.06	mxsg-p	72.93762:1627689 73.94097:0 74.94433:0		6086744	3069293	7789807
17	0.818	73.0289	w/o MS2:PROPENOIC ACID	[M+H]+	found in higher mz's MsMs_3563	0.667	FALSE	null	73.0284	C3H4O2	Acrylic acids	NIXOWILDQLNWCW-UHFFFAOYSA-N	OC(=O)C=C	530	TRUE	TRUE	FALSE		FALSE	FALSE	null	null	99.9	null	null	null	null	15.57	1-p	73.02892:2871815 74.03227:7504904 75.03563:393676		17775152	1619225	13064058
18	1.287	73.0654	w/o MS2:ETHYL METHYL KETONE	[M+H]+	found in higher mz's MsMs_4529	0.333	TRUE	null	73.0648	C4H8O	Ketones	ZWEHNKRNPOVVGH-UHFFFAOYSA-N	CCC(C)=O	530	TRUE	TRUE	FALSE		FALSE	FALSE	null	null	99.8	null	null	null	null	419.17	2-p	73.06536:67308960 74.06871:6330880 75.07207:865963	53.00288:26988 53.03944:146216 55.01502:8996 55.05492:3398223 55.09602:14822 55.93496:37601 56.05024:19381 56.05817:78994 57.03436:17810 57.05811:47849 58.04211:170642 61.01112:25696 62.99026:15269 66.94275:9545 72.04469:94256 72.08125:166612 72.9376:213181 73.02876:21305 73.04738:27505 73.0654:1042464 73.08436:18298	3711207	560075648	1257727
19	23.934	73.5323	Unknown	[M+H]+		0.667	FALSE	null	null	null	null	null	null	999	FALSE	FALSE	FALSE		FALSE	FALSE	null	null	null	null	null	null	null	201.97	2-p	73.53235:7011855 74.5357:0 75.53906:0		26720644	23522534	23824722
20	0.669	73.5324	Unknown	[M+2H]2+		1	TRUE	null	null	null	null	null	null	999	FALSE	FALSE	FALSE		FALSE	FALSE	null	null	null	null	null	null	null	1295	1-p	73.53237:53977788 74.53572:10245621 75.53908:476718	50.51645:123429 51.01734:12030 53.01916:30215 56.05022:24470 58.9984:126099 59.52164:246255 59.9994:28165 60.02214:56793 60.52081:60732 60.99618:22222 61.0111:28128 62.02436:233953 62.52501:44597 62.99025:12948 64.95541:20083 67.99903:44621 68.52702:104595 69.02741:33102 69.52591:26208 70.52594:34177 71.02982:7156203 71.53041:901923 72.02835:366939 72.93762:62239 73.04762:33241 73.07893:38465 73.…	213294080	202810464	84089600
21	10.563	73.7644	Unknown	[M+H]+		0.333	FALSE	null	null	null	null	null	null	999	FALSE	FALSE	FALSE		FALSE	FALSE	null	null	null	null	null	null	null	13.56	mxsg-p	73.76443:413782 74.76778:0 75.77114:0		0	0	1558092
22	0.802	74.0241	Unknown	[M+H]+	similar chromatogram in higher mz_3815; similar chromatogram in higher mz_3877; similar chromatogram in higher mz_1471; similar chromatogram in higher mz_3833; similar chromatogram in higher mz_1687; similar chromatogram in higher mz_4655; similar chromatogram in higher mz_4460; similar chromatogram in higher mz_4325; similar chromatogram in higher mz_808; similar chromatogram in higher mz_4008; …	0.333	FALSE	null	null	null	null	null	null	999	FALSE	FALSE	FALSE		FALSE	FALSE	null	null	null	null	null	null	null	37.96	mxsg-p	74.02413:10577446 75.02748:1037905 76.03084:9332610		77837760	64350052	39237248
23	10.452	74.0603	N,N-Dimethylformamide	[M+H]+	similar chromatogram in higher mz_721; similar chromatogram in higher mz_2450; similar chromatogram in higher mz_2457; similar chromatogram in higher mz_2465; similar chromatogram in higher mz_2778; similar chromatogram in higher mz_5627; similar chromatogram in higher mz_6120; similar chromatogram in higher mz_2175; similar chromatogram in higher mz_2464; similar chromatogram in higher mz_5621; …	1	TRUE	null	74.06	C3H7NO	Tertiary carboxylic acid amides	ZMXDDKWLCZADIW-UHFFFAOYSA-N	O=CN(C)C	430	TRUE	TRUE	TRUE		FALSE	FALSE	null	null	84.8	null	71.1	75	100	57.49	2-p	74.06025:13161789 75.0636:0 76.06696:0	55.05493:2222 56.0503:16634 57.03396:5584 57.0454:3145 58.02954:3036 62.99028:2179 72.04527:2078 72.9985:3264 73.04764:5891 73.08437:4691 74.06078:361185 74.09708:160916	105752048	71286744	178712784
24	0.79	74.0606	w/o MS2:N,N-Dimethylformamide	[M+H]+	found in higher mz's MsMs_448; similar chromatogram in higher mz_570; similar chromatogram in higher mz_2340; similar chromatogram in higher mz_2066; similar chromatogram in higher mz_1882; similar chromatogram in higher mz_2508; similar chromatogram in higher mz_2747; similar chromatogram in higher mz_448; similar chromatogram in higher mz_2120; similar chromatogram in higher mz_1095; similar ch…	0.667	FALSE	null	74.06	C3H7NO	Tertiary carboxylic acid amides	ZMXDDKWLCZADIW-UHFFFAOYSA-N	O=CN(C)C	530	TRUE	TRUE	FALSE		FALSE	FALSE	null	null	99.9	null	null	null	null	52.95	1-p	74.06059:20136380 75.06394:1973813 76.0673:0		98517064	74973376	50119624
25	23.372	74.0969	w/o MS2:Butylamine	[M+H]+		0.333	TRUE	null	74.0964	C4H11N	Monoalkylamines	HQABUPZFAYXKJW-UHFFFAOYSA-N	CCCCN	530	TRUE	TRUE	FALSE		FALSE	FALSE	null	null	99.9	null	null	null	null	192.18	2-p	74.09686:66824400 75.10021:3170465 76.10357:0	67.23103:10378 74.06076:400693 74.09708:4810148	305210656	1027956736	710679040
26	18.325	74.0969	w/o MS2:Butylamine	[M+H]+		0.333	FALSE	null	74.0964	C4H11N	Monoalkylamines	HQABUPZFAYXKJW-UHFFFAOYSA-N	CCCCN	530	TRUE	TRUE	FALSE		FALSE	FALSE	null	null	99.9	null	null	null	null	1.96	mxsg-p	74.0969:6596538 75.10025:370499 76.10361:0		56477612	23029212	48084200
27	24.898	74.9379	Unknown	[M+H]+		0.333	FALSE	null	null	null	null	null	null	999	FALSE	FALSE	FALSE		FALSE	FALSE	null	null	null	null	null	null	null	3.02	mxsg-p	74.93793:126798 75.94128:0 76.94464:0		203224	0	584169
28	0.668	74.9381	Unknown	[M+H]+	found in higher mz's MsMs_401; similar chromatogram in higher mz_4044	0.333	FALSE	null	null	null	null	null	null	999	FALSE	FALSE	FALSE		FALSE	FALSE	null	null	null	null	null	null	null	23.15	mxsg-p	74.93806:778130 75.94141:2900650 76.94477:492971		1967588	2824356	3323910
29	0.669	75.936	Unknown	[M+H]+	found in higher mz's MsMs_401; found in higher mz's MsMs_726; found in higher mz's MsMs_940; found in higher mz's MsMs_163; found in higher mz's MsMs_135; found in higher mz's MsMs_42	1	FALSE	null	null	null	null	null	null	999	FALSE	FALSE	FALSE		FALSE	FALSE	null	null	null	null	null	null	null	56.24	mxsg-p	75.93598:2065141 76.93933:492971 77.94269:0		6011125	5868634	8125185
30	24.247	76.0398	w/o MS2:Glycine	[M+H]+		0.333	FALSE	null	76.0394	C2H5NO2	Alpha amino acids	DHMQDGOQFOQNFH-UHFFFAOYSA-N	O=C(O)CN	530	TRUE	TRUE	FALSE		FALSE	FALSE	null	null	99.9	null	null	null	null	19.22	mxsg-p	76.03981:5202435 77.04316:124164 78.04652:0		19380652	11545757	71346000
31	24.184	76.0398	w/o MS2:Glycine	[M+H]+		0.667	FALSE	null	76.0394	C2H5NO2	Alpha amino acids	DHMQDGOQFOQNFH-UHFFFAOYSA-N	O=C(O)CN	530	TRUE	TRUE	FALSE		FALSE	FALSE	null	null	99.9	null	null	null	null	11.45	1-p	76.03983:4837026 77.04318:0 78.04654:0		54879240	26342006	14779797
32	0.991	76.0399	w/o MS2:Glycine	[M+H]+		0.667	FALSE	null	76.0394	C2H5NO2	Alpha amino acids	DHMQDGOQFOQNFH-UHFFFAOYSA-N	O=C(O)CN	530	TRUE	TRUE	FALSE		FALSE	FALSE	null	null	99.9	null	null	null	null	3.28	1-p	76.03986:8111336 77.04321:270902 78.04657:0		52411908	40608700	38692068
33	0.579	76.0399	w/o MS2:Glycine	[M+H]+		0.333	TRUE	null	76.0394	C2H5NO2	Alpha amino acids	DHMQDGOQFOQNFH-UHFFFAOYSA-N	O=C(O)CN	530	TRUE	TRUE	FALSE		FALSE	FALSE	null	null	99.9	null	null	null	null	9.34	1-p	76.03988:7950315 77.04323:0 78.04659:0	53.01675:1778 56.01404:2274 57.04541:7076 57.9353:3771 58.02959:155511 58.06562:6623 59.93071:1850 62.99028:3360 68.36164:1750 69.41279:1631 75.05566:24316 75.06371:7433 75.10074:1799 75.93623:2025 76.03992:401429	59031672	59755492	59315784
34	19.013	77.2884	Unknown	[M+H]+		0.333	FALSE	null	null	null	null	null	null	999	FALSE	FALSE	FALSE		FALSE	FALSE	null	null	null	null	null	null	null	2.31	mxsg-p	77.2884:73109 78.29175:0 79.29511:0		0	0	201168
35	16.366	77.5006	Unknown	[M+H]+		0.333	FALSE	null	null	null	null	null	null	999	FALSE	FALSE	FALSE		FALSE	FALSE	null	null	null	null	null	null	null	3.32	mxsg-p	77.5006:120946 78.50395:0 79.50731:0		220792	171684	370578
36	23.936	77.5007	Unknown	[M+H]+	similar chromatogram in higher mz_311; similar chromatogram in higher mz_201; similar chromatogram in higher mz_303; similar chromatogram in higher mz_1185; similar chromatogram in higher mz_193; similar chromatogram in higher mz_123; similar chromatogram in higher mz_997; similar chromatogram in higher mz_484; similar chromatogram in higher mz_446; similar chromatogram in higher mz_1258; similar…	0.667	FALSE	null	null	null	null	null	null	999	FALSE	FALSE	FALSE		FALSE	FALSE	null	null	null	null	null	null	null	82.35	mxsg-p	77.50072:3615865 78.50407:0 79.50743:2534994		13164755	18254544	14473656
37	24.321	77.999	Unknown	[M+H]+		0.333	TRUE	null	null	null	null	null	null	999	FALSE	FALSE	FALSE		FALSE	FALSE	null	null	null	null	null	null	null	24.41	2-p	77.99905:5829765 79.0024:0 80.00576:0	51.02358:3267 53.03909:2208 55.93497:4971 56.96537:2313 61.01112:4617 63.99832:12664 66.68526:3379 66.68836:3237 70.9425:3310 71.92996:1829 71.94096:6312 72.9377:86434 74.99773:3146 75.4962:4436 77.04363:3650	45681312	90184568	9114118
38	24.27	77.9992	Unknown	[M+H]+		0.667	TRUE	null	null	null	null	null	null	999	FALSE	FALSE	FALSE		FALSE	FALSE	null	null	null	null	null	null	null	23.22	1-p	77.9992:5209360 79.00255:335943 80.00591:163950	51.02359:2916 55.93498:3220 61.01113:3384 63.99829:12502 68.18289:1706 70.9425:2195 71.94097:2312 72.93765:59212 75.49683:2682 77.04299:3018	56573828	46734188	40589312
39	23.937	77.9992	Unknown	[M+H]+		1	TRUE	null	null	null	null	null	null	999	FALSE	FALSE	FALSE		FALSE	FALSE	null	null	null	null	null	null	null	60.08	mxsg-p	77.99921:9451494 79.00256:16770791 80.00592:5765960	50.60163:1787 63.96325:1758	46646972	27821530	43045252
40	6.906	78.5551	Unknown	[M+H]+		0.333	FALSE	null	null	null	null	null	null	999	FALSE	FALSE	FALSE		FALSE	FALSE	null	null	null	null	null	null	null	5.74	mxsg-p	78.5551:190663 79.55845:0 80.56181:298593		0	0	674719
41	23.926	78.9993	Unknown	[M+H]+	similar chromatogram in higher mz_320; similar chromatogram in higher mz_674; similar chromatogram in higher mz_336; similar chromatogram in higher mz_692; similar chromatogram in higher mz_1498; similar chromatogram in higher mz_709; similar chromatogram in higher mz_552; similar chromatogram in higher mz_293; similar chromatogram in higher mz_2730; similar chromatogram in higher mz_966; similar…	1	FALSE	null	null	null	null	null	null	999	FALSE	FALSE	FALSE		FALSE	FALSE	null	null	null	null	null	null	null	159.43	1-p	78.99928:34610868 80.00263:44499700 81.00599:5790751		106433400	105094792	103236976
42	0.669	79.0183	w/o MS2:Dimethyl sulfoxide	[M+2H]2+		1	TRUE	null	79.0212	C2H6OS	Sulfoxides	IAZDPXIOMUYVGZ-UHFFFAOYSA-N	O=S(C)C	530	TRUE	TRUE	FALSE		FALSE	FALSE	null	null	61	null	null	null	null	216.15	1-p	79.01833:59768068 80.02168:2560550 81.02504:3254084	53.0391:20154 56.96545:1289933 58.50509:54486 60.04487:39761 61.01159:14690 63.99817:51833 67.51073:196353 67.69151:17971 74.938:14698 74.97617:20661 75.93629:82245 76.51583:300987 76.99554:16361 77.0135:42675 79.02193:57429 79.05492:27035	243619552	228490704	112626040
43	1.003	79.0217	Dimethyl sulfoxide	[M+H]+		1	TRUE	null	79.0212	C2H6OS	Sulfoxides	IAZDPXIOMUYVGZ-UHFFFAOYSA-N	O=S(C)C	430	TRUE	TRUE	TRUE		FALSE	FALSE	null	null	96.6	null	93.9	93.9	100	126.26	2-p	79.02171:23314264 80.02506:588978 81.02842:4011902	53.03945:16340 53.40374:5171 56.96536:4835 59.96724:6213 61.01156:836823 62.01897:227467 62.99076:112831 63.9982:2995437 64.04921:7936 64.99815:10037 65.00163:6053 68.1375:5347 69.13217:4889 72.93758:10745 78.04379:5330 79.02158:3234095 79.05482:27209	166430288	189901488	320517760
44	10.619	79.042	Unknown	[M+H]+		0.333	FALSE	null	null	null	null	null	null	999	FALSE	FALSE	FALSE		FALSE	FALSE	null	null	null	null	null	null	null	6	mxsg-p	79.04198:1121073 80.04533:1569819 81.04869:1271027		7986546	5529370	10788661
45	10.292	79.0422	Unknown	[M+H]+		0.333	FALSE	null	null	null	null	null	null	999	FALSE	FALSE	FALSE		FALSE	FALSE	null	null	null	null	null	null	null	5.67	mxsg-p	79.04223:1062036 80.04558:1233555 81.04894:1570969		3665642	2549213	8936094
46	16.747	79.3524	Unknown	[M+H]+	similar chromatogram in higher mz_3827	0.333	FALSE	null	null	null	null	null	null	999	FALSE	FALSE	FALSE		FALSE	FALSE	null	null	null	null	null	null	null	2.04	mxsg-p	79.35242:68402 80.35577:0 81.35913:0		0	137520	215619
47	24.28	79.4981	Unknown	[M+H]+		0.333	FALSE	null	null	null	null	null	null	999	FALSE	FALSE	FALSE		FALSE	FALSE	null	null	null	null	null	null	null	1.75	mxsg-p	79.49813:58614 80.50148:0 81.50484:251369		0	0	207851
48	0.668	79.4982	Unknown	[M+2H]2+		0.333	FALSE	null	null	null	null	null	null	999	FALSE	FALSE	FALSE		FALSE	FALSE	null	null	null	null	null	null	null	68.24	mxsg-p	79.49824:2223166 80.50159:0 81.50495:3439452		4900665	5291188	8268854
49	10.585	79.6999	Unknown	[M+H]+	similar chromatogram in higher mz_3063; similar chromatogram in higher mz_3066; similar chromatogram in higher mz_3055; similar chromatogram in higher mz_3064; similar chromatogram in higher mz_7704; similar chromatogram in higher mz_3525; similar chromatogram in higher mz_6675	0.333	FALSE	null	null	null	null	null	null	999	FALSE	FALSE	FALSE		FALSE	FALSE	null	null	null	null	null	null	null	27.86	mxsg-p	79.69994:895811 80.70329:0 81.70665:0		757067	583469	3169036
50	21.325	79.9971	Unknown	[M+H]+	similar chromatogram in higher mz_7511; similar chromatogram in higher mz_7522	0.333	FALSE	null	null	null	null	null	null	999	FALSE	FALSE	FALSE		FALSE	FALSE	null	null	null	null	null	null	null	3.4	mxsg-p	79.99708:200347 81.00043:0 82.00379:0		342778	537303	906997
51	10.563	80.0499	w/o MS2:Pyridine	[M+H]+		0.333	FALSE	null	80.0495	C5H5N	Pyridines and derivatives	JUJWROOIHBZHMG-UHFFFAOYSA-N	C1=CC=NC=C1	530	TRUE	TRUE	FALSE		FALSE	FALSE	null	null	99.9	null	null	null	null	6.01	mxsg-p	80.04987:1180196 81.05322:1869675 82.05658:816986		4181108	8137730	10717638
52	6.597	80.0499	w/o MS2:Pyridine	[M+H]+	found in higher mz's MsMs_3059; found in higher mz's MsMs_1706; found in higher mz's MsMs_1986; found in higher mz's MsMs_2775	0.333	TRUE	null	80.0495	C5H5N	Pyridines and derivatives	JUJWROOIHBZHMG-UHFFFAOYSA-N	N=1C=CC=CC1	530	TRUE	TRUE	FALSE		FALSE	FALSE	null	null	64	null	null	null	null	7.21	mxsg-p	80.04988:1405209 81.05323:408368 82.05659:991142	53.00285:4967 53.03925:55585 54.03439:12892 55.05494:2138 61.01114:4226 62.01897:1989 63.00025:2458 63.99828:13339 65.03946:1750 65.33555:1906 66.04672:2319 77.0321:1736 79.02176:12132 79.04226:2381 79.0544:52436 79.06159:2371 80.02465:1706 80.04993:48522	7673638	6440325	9337014
53	0.845	80.05	w/o MS2:Pyridine	[M+H]+	similar chromatogram in higher mz_3127; similar chromatogram in higher mz_6531; similar chromatogram in higher mz_212; found in higher mz's MsMs_55; similar chromatogram in higher mz_2666; similar chromatogram in higher mz_474; similar chromatogram in higher mz_1812; similar chromatogram in higher mz_3088; similar chromatogram in higher mz_2052; similar chromatogram in higher mz_4982; similar chr…	1	FALSE	null	80.0495	C5H5N	Pyridines and derivatives	JUJWROOIHBZHMG-UHFFFAOYSA-N	C1=CC=NC=C1	530	TRUE	TRUE	FALSE		FALSE	FALSE	null	null	99.9	null	null	null	null	10.26	1-p	80.05:3226976 81.05335:0 82.05671:3108721		27009022	22760858	18201400
54	4.648	81.0339	Unknown	[M+H]+	similar chromatogram in higher mz_2402; found in higher mz's MsMs_732; found in higher mz's MsMs_2756	0.333	FALSE	null	null	null	null	null	null	999	FALSE	FALSE	FALSE		FALSE	FALSE	null	null	null	null	null	null	null	7.98	2-p	81.03391:3037032 82.03726:0 83.04062:596183		28021996	30601864	17424098
55	0.82	81.0339	Unknown	[M+H]+	found in higher mz's MsMs_491; found in higher mz's MsMs_302; found in higher mz's MsMs_3563	1	TRUE	null	null	null	null	null	null	999	FALSE	FALSE	FALSE		FALSE	FALSE	null	null	null	null	null	null	null	80.12	1-p	81.03393:24759874 82.03728:1785883 83.04064:28024466	50.016:7489 51.02356:22487 53.00283:8725 53.03945:636439 54.03461:6983 54.04258:12837 55.05494:10973 56.69226:2192 65.03944:8193 66.04721:2884 67.04213:28263 79.05492:75332 80.04977:71974 81.03377:658946 81.05315:6389 81.07043:79226	184111856	126972272	86858976
56	5.496	81.0702	Unknown	[M+H]+	similar chromatogram in higher mz_923; similar chromatogram in higher mz_649; found in higher mz's MsMs_649; found in higher mz's MsMs_3811; similar chromatogram in higher mz_174; similar chromatogram in higher mz_3811; found in higher mz's MsMs_3048; similar chromatogram in higher mz_862; similar chromatogram in higher mz_4294	1	TRUE	null	null	null	null	null	null	999	FALSE	FALSE	FALSE		FALSE	FALSE	null	null	null	null	null	null	null	40.67	1-p	81.07024:11239229 82.07359:1917238 83.07695:509148	51.02393:6709 53.00293:15061 53.03945:255679 54.03455:16208 54.0429:6244 55.05495:13110 56.96537:4063 65.03945:30523 66.04719:28858 67.04211:7707 79.05489:604725 80.04991:17367 80.05772:21383 81.03378:102246 81.04536:25113 81.07044:657994	56075200	46639332	28952492
57	6.274	81.0702	Unknown	[M+H]+		0.667	FALSE	null	null	null	null	null	null	999	FALSE	FALSE	FALSE		FALSE	FALSE	null	null	null	null	null	null	null	13.02	2-p	81.07024:4346778 82.07359:1469223 83.07695:737234		15932888	19636104	13034628
58	6.58	81.0702	Unknown	[M+H]+	found in higher mz's MsMs_647	0.667	TRUE	null	null	null	null	null	null	999	FALSE	FALSE	FALSE		FALSE	FALSE	null	null	null	null	null	null	null	12.08	1-p	81.07024:3451654 82.07359:1466551 83.07695:490457	51.02359:4508 53.00284:6617 53.03953:102888 54.03468:26251 55.01852:2816 55.05494:2634 56.96538:4443 65.03945:4500 66.04722:4715 67.04213:7271 68.03732:2175 79.05492:86799 80.04993:16846 80.05794:3940 81.03381:79355 81.04546:23716 81.07047:105789	26114980	22998944	13647035
59	6.192	81.0703	Unknown	[M+H]+	found in higher mz's MsMs_650; found in higher mz's MsMs_4767	0.667	TRUE	null	null	null	null	null	null	999	FALSE	FALSE	FALSE		FALSE	FALSE	null	null	null	null	null	null	null	18.54	1-p	81.07024:4813956 82.07359:1007192 83.07695:434518	51.02393:6678 53.0028:10460 53.0394:178863 54.03456:22800 54.0429:2703 55.05487:9023 56.96537:4408 65.03939:16229 66.04716:15298 67.04212:6951 67.10152:3499 76.5158:3218 79.05491:289849 80.04974:15964 80.05762:11371 81.03379:93198 81.04482:23962 81.07047:344777	21043760	21312774	3149803
60	8.846	81.0703	Unknown	[M+H]+	similar chromatogram in higher mz_4297; similar chromatogram in higher mz_641; found in higher mz's MsMs_641; similar chromatogram in higher mz_4251; found in higher mz's MsMs_4251; similar chromatogram in higher mz_2585	0.667	TRUE	null	null	null	null	null	null	999	FALSE	FALSE	FALSE		FALSE	FALSE	null	null	null	null	null	null	null	26.72	1-p	81.07025:6293808 82.0736:1718439 83.07696:566913	51.02393:4138 53.00283:7208 53.03948:144917 54.03467:41551 54.0429:4806 55.05493:5729 56.96537:6530 65.03948:13472 66.04729:11033 66.74265:2453 67.04212:7471 67.51065:2663 79.05492:277129 80.04988:15640 80.05784:8450 81.03382:65164 81.0455:26684 81.07048:302787	27987744	27595010	694457
61	8.311	81.0704	Unknown	[M+H]+	found in higher mz's MsMs_646; similar chromatogram in higher mz_1352; similar chromatogram in higher mz_1880; similar chromatogram in higher mz_2181; similar chromatogram in higher mz_2291; similar chromatogram in higher mz_2791; similar chromatogram in higher mz_3047; similar chromatogram in higher mz_6633; found in higher mz's MsMs_3047; found in higher mz's MsMs_6242; similar chromatogram in …	1	TRUE	null	null	null	null	null	null	999	FALSE	FALSE	FALSE		FALSE	FALSE	null	null	null	null	null	null	null	27.17	1-p	81.0704:8471665 82.07375:1631613 83.07711:644345	51.02359:5020 53.00291:8527 53.03918:107571 54.03469:42467 54.04253:3157 55.05493:5150 56.96578:3895 65.03896:7686 66.04722:8108 67.04212:6901 67.08276:3259 76.51581:2409 79.05491:184205 80.0498:23133 80.05793:6681 81.0338:65156 81.04553:25212 81.05315:3913 81.07046:201810	37356600	35269652	18450536
62	5.803	81.0704	Unknown	[M+H]+	similar chromatogram in higher mz_3937; similar chromatogram in higher mz_1845; found in higher mz's MsMs_645	0.667	TRUE	null	null	null	null	null	null	999	FALSE	FALSE	FALSE		FALSE	FALSE	null	null	null	null	null	null	null	8.12	1-p	81.0704:2499420 82.07375:1001551 83.07711:510379	51.02359:2058 53.00284:7807 53.03917:134182 54.03468:21034 54.0429:3402 55.05494:7027 56.96538:5931 57.18299:1819 65.03896:8170 66.04671:6998 67.04212:8348 79.05492:138617 80.04987:17361 80.05793:6027 81.01786:2293 81.0338:103037 81.04475:26984 81.07046:161256	15790727	16568213	8899732
63	23.926	81.5209	Unknown	[M+2H]2+		1	TRUE	null	null	null	null	null	null	999	FALSE	FALSE	FALSE		FALSE	FALSE	null	null	null	null	null	null	null	1170.48	1-p	81.52096:95561608 82.52431:17543760 83.52767:18094402	53.0391:30460 54.03461:36987 56.96547:946216 58.5055:66611 64.83987:21146 67.51062:189117 69.30867:26302 73.61418:21768 75.57156:23602 76.51581:108733 79.01826:30738 81.03447:37562 81.06977:30058	341847424	363498176	351017056
64	0.669	81.5212	Unknown	[M+H]+		1	FALSE	null	null	null	null	null	null	999	FALSE	FALSE	FALSE		FALSE	FALSE	null	null	null	null	null	null	null	488.89	1-p	81.52116:54572280 82.52451:251059200 83.52787:128171904		212575856	196222784	79698760
65	0.672	81.9405	Unknown	[M+H]+		1	FALSE	null	null	null	null	null	null	999	FALSE	FALSE	FALSE		FALSE	FALSE	null	null	null	null	null	null	null	35.16	2-p	81.94049:1848243 82.94384:0 83.9472:0		3266461	6267076	1586401
66	0.669	82.0143	Unknown	[M+H]+	found in higher mz's MsMs_810; found in higher mz's MsMs_467	1	TRUE	null	null	null	null	null	null	999	FALSE	FALSE	FALSE		FALSE	FALSE	null	null	null	null	null	null	null	3107	mxsg-p	82.01425:216774896 83.0176:42762328 84.02096:48494060	53.03911:78465 55.05494:29215 56.96539:36562 58.99851:50613 66.37331:31403 67.10937:47490 71.02946:265195 80.03484:88419 81.03379:78712 81.07048:49162 82.01419:90109 82.06565:38281	2048537600	1906982272	835727104
67	0.86	82.0656	Unknown	[M+H]+	found in higher mz's MsMs_491	1	FALSE	null	null	null	null	null	null	999	FALSE	FALSE	FALSE		FALSE	FALSE	null	null	null	null	null	null	null	24.11	mxsg-p	82.06558:3867200 83.06893:1861450 84.07229:5666216		33015548	31097640	34564284
68	23.921	82.5375	Unknown	[M+2H]2+		0.333	FALSE	null	null	null	null	null	null	999	FALSE	FALSE	FALSE		FALSE	FALSE	null	null	null	null	null	null	null	499.68	1-p	82.53746:47168480 83.54081:15271313 84.54417:0		167456800	153697328	155210288
69	0.669	82.5375	Unknown	[M+2H]2+		1	TRUE	null	null	null	null	null	null	999	FALSE	FALSE	FALSE		FALSE	FALSE	null	null	null	null	null	null	null	5227.95	1-p	82.53747:592126272 83.54082:126044112 84.54418:0	50.51636:3484 53.01931:4309 53.03946:7359 54.04252:8670 55.01852:10972 55.05499:67436 56.05024:5729 56.96547:25049 58.99855:51838 59.52172:7280 59.99955:10895 62.02451:18361 65.03945:3691 67.04227:13499 67.51012:3491 71.02987:484871 71.53046:53760 72.02847:33097 76.5158:3816 77.00893:36179 78.0098:8901 80.03479:185734 80.05793:6563 80.53568:38459 81.03368:17752 82.01407:45934 82.02897:5296 82.037…	2394114048	2201454336	1009931520
70	17.817	82.9897	Unknown	[M+H]+	similar chromatogram in higher mz_1698	1	FALSE	null	null	null	null	null	null	999	FALSE	FALSE	FALSE		FALSE	FALSE	null	null	null	null	null	null	null	43.09	2-p	82.98966:8020882 83.99301:0 84.99637:0		42335612	41479884	41631044
71	0.813	83.0494	Unknown	[M+H]+	found in higher mz's MsMs_323	1	FALSE	null	null	null	null	null	null	999	FALSE	FALSE	FALSE		FALSE	FALSE	null	null	null	null	null	null	null	117.62	2-p	83.04945:27115070 84.0528:105425848 85.05616:4627166		152662784	147368656	71853472
72	1.75	83.0495	Unknown	[M+H]+		0.333	FALSE	null	null	null	null	null	null	999	FALSE	FALSE	FALSE		FALSE	FALSE	null	null	null	null	null	null	null	14.06	1-p	83.04954:3613214 84.05289:5503567 85.05625:1728268		30348790	6218224	4101507
73	7.1	83.0858	Unknown	[M+H]+	similar chromatogram in higher mz_961; similar chromatogram in higher mz_285; similar chromatogram in higher mz_119; found in higher mz's MsMs_2489; found in higher mz's MsMs_3225; found in higher mz's MsMs_1793; similar chromatogram in higher mz_1216; similar chromatogram in higher mz_734; similar chromatogram in higher mz_1436	1	FALSE	null	null	null	null	null	null	999	FALSE	FALSE	FALSE		FALSE	FALSE	null	null	null	null	null	null	null	15.91	mxsg-p	83.08585:4313030 84.0892:459529 85.09256:0		13952425	16663999	24218394
74	22.164	83.5259	Unknown	[M+H]+		0.333	FALSE	null	null	null	null	null	null	999	FALSE	FALSE	FALSE		FALSE	FALSE	null	null	null	null	null	null	null	1.95	mxsg-p	83.52586:63870 84.52921:0 85.53257:0		0	0	174501
75	23.937	83.93	Unknown	[M+H]+		1	FALSE	null	null	null	null	null	null	999	FALSE	FALSE	FALSE		FALSE	FALSE	null	null	null	null	null	null	null	12.78	2-p	83.93005:2190946 84.9334:0 85.93676:0		4630318	8208564	6101572
76	0.669	84.0117	Unknown	[M+H]+		1	FALSE	null	null	null	null	null	null	999	FALSE	FALSE	FALSE		FALSE	FALSE	null	null	null	null	null	null	null	285.18	1-p	84.01169:79260480 85.01504:2693742 86.0184:1290697		312076192	287085728	121156712
77	0.802	84.0447	Unknown	[M+H]+	similar chromatogram in higher mz_448; similar chromatogram in higher mz_586; similar chromatogram in higher mz_756; found in higher mz's MsMs_756; similar chromatogram in higher mz_769; found in higher mz's MsMs_769; found in higher mz's MsMs_88; similar chromatogram in higher mz_130; similar chromatogram in higher mz_236; similar chromatogram in higher mz_570; similar chromatogram in higher mz_…	1	TRUE	null	null	null	null	null	null	999	FALSE	FALSE	FALSE		FALSE	FALSE	null	null	null	null	null	null	null	336.46	2-p	84.0447:114749656 85.04805:6504334 86.05141:33529430	53.00283:103102 53.99807:33474 55.01857:112079 55.055:144534 56.05025:4897734 56.09166:21353 57.03439:381905 57.04744:16067 57.05359:60698 83.04981:238228 83.06055:49540 84.04449:7241922 84.08089:67893	380281024	489662272	107031312
78	10.574	84.0447	Unknown	[M+H]+		0.333	FALSE	null	null	null	null	null	null	999	FALSE	FALSE	FALSE		FALSE	FALSE	null	null	null	null	null	null	null	1.29	mxsg-p	84.04473:1652547 85.04808:0 86.05144:978517		11805551	5877302	11403268
79	1.161	84.0447	Unknown	[M+H]+	similar chromatogram in higher mz_626; similar chromatogram in higher mz_527; similar chromatogram in higher mz_2454; found in higher mz's MsMs_2454; similar chromatogram in higher mz_145; similar chromatogram in higher mz_171; similar chromatogram in higher mz_432; similar chromatogram in higher mz_603; similar chromatogram in higher mz_662; similar chromatogram in higher mz_719; similar chromat…	0.667	TRUE	null	null	null	null	null	null	999	FALSE	FALSE	FALSE		FALSE	FALSE	null	null	null	null	null	null	null	601.67	1-p	84.04475:140530336 85.0481:11873971 86.05146:4550468	53.00284:141162 55.05493:120983 56.05025:5305953 57.03437:81997 57.05358:78289 67.96709:38013 83.0498:70440 84.04449:8071986 84.08099:1220348	540625792	491897984	65377980
80	24.269	84.0448	Unknown	[M+H]+		0.333	FALSE	null	null	null	null	null	null	999	FALSE	FALSE	FALSE		FALSE	FALSE	null	null	null	null	null	null	null	0.84	mxsg-p	84.04482:2660055 85.04817:149020 86.05153:1467818		9245542	6794364	13756349
81	1.162	84.0812	Unknown	[M+H]+	similar chromatogram in higher mz_823; similar chromatogram in higher mz_916; similar chromatogram in higher mz_2363; similar chromatogram in higher mz_832; similar chromatogram in higher mz_3205; similar chromatogram in higher mz_1895; similar chromatogram in higher mz_1133; similar chromatogram in higher mz_3754; similar chromatogram in higher mz_2074; similar chromatogram in higher mz_3472; si…	0.333	TRUE	null	null	null	null	null	null	999	FALSE	FALSE	FALSE		FALSE	FALSE	null	null	null	null	null	null	null	142.79	mxsg-p	84.08125:33162962 85.0846:3712354 86.08796:8100962	53.00283:39005 55.05491:309917 56.05023:3527227 57.03396:32111 57.05358:39150 65.03944:26619 67.05463:221868 69.05739:61782 82.06563:53630 83.0498:46923 84.04516:1963938 84.08101:7951306	150081328	173961040	109062728
82	0.95	84.0813	Unknown	[M+H]+	found in higher mz's MsMs_1631	1	TRUE	null	null	null	null	null	null	999	FALSE	FALSE	FALSE		FALSE	FALSE	null	null	null	null	null	null	null	116.68	1-p	84.08126:38555652 85.08461:1936734 86.08797:6383844	55.01852:37553 55.05494:280160 56.05025:1898369 57.03434:148711 57.05357:27364 57.07034:18094 65.03944:15312 67.05462:151705 68.05009:13267 69.05793:53188 82.06563:38204 83.04977:84175 83.06057:15764 84.04518:552208 84.05604:56889 84.08102:5781458	244031504	167846016	54897988
83	0.791	84.7953	Unknown	[M+H]+	similar chromatogram in higher mz_4224; similar chromatogram in higher mz_3979; similar chromatogram in higher mz_5488	0.333	FALSE	null	null	null	null	null	null	999	FALSE	FALSE	FALSE		FALSE	FALSE	null	null	null	null	null	null	null	5.4	mxsg-p	84.79529:166354 85.79864:0 86.802:0		0	0	480892
84	23.937	84.9601	Unknown	[M+H]+	found in higher mz's MsMs_131; found in higher mz's MsMs_987; found in higher mz's MsMs_997; found in higher mz's MsMs_484	1	FALSE	null	null	null	null	null	null	999	FALSE	FALSE	FALSE		FALSE	FALSE	null	null	null	null	null	null	null	27.46	1-p	84.9601:4999704 85.96345:0 86.96681:0		21485914	14953923	19339482
85	0.669	84.9602	Unknown	[M+H]+	found in higher mz's MsMs_2535; found in higher mz's MsMs_1890; found in higher mz's MsMs_1637; found in higher mz's MsMs_1445; found in higher mz's MsMs_1396; found in higher mz's MsMs_1197; found in higher mz's MsMs_998; found in higher mz's MsMs_726; found in higher mz's MsMs_940	1	FALSE	null	null	null	null	null	null	999	FALSE	FALSE	FALSE		FALSE	FALSE	null	null	null	null	null	null	null	1910.3	1-p	84.96017:417714272 85.96352:4955217 86.96688:6263535		1635693696	1478635776	583910784
86	1.137	85.0288	w/o MS2:Unknown (carbon number 4); PlaSMA ID-2	[M+H]+	found in higher mz's MsMs_4226	0.333	FALSE	4.91	85.0288	C4H4O2	Unknown			530	TRUE	TRUE	FALSE		FALSE	FALSE	null	null	100	99.9	null	null	null	33.24	1-p	85.02875:10607109 86.0321:584494 87.03546:1105041		104382744	50952580	21879940
87	4.633	85.0288	w/o MS2:Unknown (carbon number 4); PlaSMA ID-2	[M+H]+	similar chromatogram in higher mz_188; found in higher mz's MsMs_4676; found in higher mz's MsMs_4867; similar chromatogram in higher mz_5133; found in higher mz's MsMs_5133; similar chromatogram in higher mz_3129; found in higher mz's MsMs_3129; similar chromatogram in higher mz_3783; similar chromatogram in higher mz_393; similar chromatogram in higher mz_732; similar chromatogram in higher mz_…	1	TRUE	4.91	85.0288	C4H4O2	Unknown			530	TRUE	TRUE	FALSE		FALSE	FALSE	null	null	100	100	null	null	null	112.72	1-p	85.02876:24351354 86.03211:1023123 87.03547:1378666	50.5559:4232 55.0186:53449 56.05033:63520 57.03403:236115 57.05358:5530 58.03751:6538 58.06572:83226 67.05463:5717 68.05009:6035 69.03414:12502 69.05809:8462 70.87736:4336 72.34148:4392 84.0452:159551 84.05585:26172 84.08176:8451 85.02884:960964 85.04819:12998 85.07647:9353	130223528	126165816	60590324
88	0.816	85.0288	w/o MS2:Unknown (carbon number 4); PlaSMA ID-2	[M+H]+	found in higher mz's MsMs_5328; found in higher mz's MsMs_6531; found in higher mz's MsMs_5153; found in higher mz's MsMs_3563; found in higher mz's MsMs_3363; found in higher mz's MsMs_3127; found in higher mz's MsMs_731; found in higher mz's MsMs_2732	1	TRUE	4.91	85.0288	C4H4O2	Unknown			530	TRUE	TRUE	FALSE		FALSE	FALSE	null	null	100	99.9	null	null	null	900.22	1-p	85.02883:229260320 86.03218:11993054 87.03554:12225991	53.00284:107361 55.01862:532126 56.05033:2072540 57.03405:2806239 57.05358:155462 58.06604:114399 68.05009:80243 69.03422:733216 84.04449:3047143 84.08103:75216 85.02885:10717899 85.04779:265701	1522340352	836115072	438575328
89	7.115	85.1271	Unknown	[M+H]+	similar chromatogram in higher mz_6754; similar chromatogram in higher mz_6893; similar chromatogram in higher mz_6847; similar chromatogram in higher mz_3463; similar chromatogram in higher mz_7285; similar chromatogram in higher mz_3346; similar chromatogram in higher mz_7538	1	FALSE	null	null	null	null	null	null	999	FALSE	FALSE	FALSE		FALSE	FALSE	null	null	null	null	null	null	null	19.54	mxsg-p	85.12708:766644 86.13043:0 87.13379:0		1741103	1603789	2607164
90	3.228	86.0604	Unknown	[M+H]+	similar chromatogram in higher mz_1628; found in higher mz's MsMs_1628; similar chromatogram in higher mz_1884; found in higher mz's MsMs_1884; similar chromatogram in higher mz_258; similar chromatogram in higher mz_1147; similar chromatogram in higher mz_1390; similar chromatogram in higher mz_2642; similar chromatogram in higher mz_5213; similar chromatogram in higher mz_5296; found in higher …	0.333	TRUE	null	null	null	null	null	null	999	FALSE	FALSE	FALSE		FALSE	FALSE	null	null	null	null	null	null	null	78.34	2-p	86.06043:35167320 87.06378:1768452 88.06714:5074333	53.00283:2620 55.01852:2807 57.03415:12151 57.05357:2405 58.0657:205964 59.04969:3103 59.06907:3444 68.05012:14010 68.99769:3138 69.03419:63443 69.05759:16356 69.07006:4154 85.02884:43985 85.03999:15100 85.04817:8230 85.07645:7301 86.00638:6270 86.0239:18184 86.06014:686686 86.0965:221969	20670278	224873088	13698982
91	0.783	86.0605	Unknown	[M+H]+	found in higher mz's MsMs_2066; found in higher mz's MsMs_102	1	FALSE	null	null	null	null	null	null	999	FALSE	FALSE	FALSE		FALSE	FALSE	null	null	null	null	null	null	null	81.01	1-p	86.06045:59556516 87.0638:84442608 88.06716:11357546		240338064	132350552	90301720
92	23.732	86.0967	w/o MS2:Unknown (carbon number 5); PlaSMA ID-7	[M+H]+		0.667	TRUE	1.85	86.0958	C5H11N	Unknown			530	TRUE	TRUE	FALSE		FALSE	FALSE	null	null	77.1	97.6	null	null	null	14.75	2-p	86.09666:16067962 87.10001:0 88.10337:327323616	53.00283:5462 56.05024:2645 58.06601:421566 59.06131:9320 59.06907:4072 60.0453:3528 69.07061:3155 71.07362:4137 86.06011:31773 86.09647:503285	94737528	289584384	147967840
93	0.672	86.0968	w/o MS2:PIPERIDINE	[M+H]+	similar chromatogram in higher mz_2757; found in higher mz's MsMs_4314	1	TRUE	null	86.0964	C5H11N	Piperidines	NQRYJNQNLNOLGT-UHFFFAOYSA-N	C1CCNCC1	530	TRUE	TRUE	FALSE		FALSE	FALSE	null	null	76.9	null	null	null	null	253.92	2-p	86.09678:177316288 87.10013:13151080 88.10349:84250632	53.00283:2859 56.96537:7934 57.03396:10017 58.02911:3649 58.06571:200509 58.96154:3618 59.04969:4550 59.06907:3179 59.99105:2958 60.70081:2144 67.93528:12073 68.05009:8679 69.03413:20565 69.05811:17736 69.07063:29868 71.95254:3408 85.02887:28127 85.03999:7783 85.04818:3762 85.07646:4232 85.96326:7844 86.00639:5572 86.02386:25334 86.03212:8230 86.06014:154594 86.09651:505892	562330304	744582464	167175440
94	23.864	86.0968	w/o MS2:Unknown (carbon number 5); PlaSMA ID-6	[M+H]+		0.667	FALSE	2.52	86.097	C5H11N	Unknown			530	TRUE	TRUE	FALSE		FALSE	FALSE	null	null	100	97.7	null	null	null	22.56	mxsg-p	86.0968:13963586 87.10015:620892 88.10351:301625184		109389808	66423180	67937192
95	1.285	86.0968	2-Methylpyrrolidine; CE10; RGHPCLZJAFCTIK-UHFFFAOYSA-N	[M+H]+	found in higher mz's MsMs_561	0.667	TRUE	6.718	86.0964	C5H11N	Pyrrolidines	RGHPCLZJAFCTIK-UHFFFAOYSA-N	CC1CCCN1	430	TRUE	TRUE	TRUE		FALSE	FALSE	null	null	83.3	99.9	73.4	79.2	71.4	216.24	1-p	86.09682:124490224 87.10017:10537598 88.10353:105625176	53.00281:159400 53.99808:21189 56.05025:346947 57.05807:1292339 58.06142:28839 58.06605:598618 62.72034:18919 67.05463:68074 69.07059:3359828 70.06583:51099 70.07363:76120 71.07346:102693 85.02884:35398 86.0238:26013 86.06013:446131 86.0965:3681298	504580960	309598560	104844080
96	23.649	86.0969	w/o MS2:Piperidine	[M+H]+		0.333	TRUE	null	86.0964	C5H11N	Piperidines	NQRYJNQNLNOLGT-UHFFFAOYSA-N	C1CCNCC1	530	TRUE	TRUE	FALSE		FALSE	FALSE	null	null	77.1	null	null	null	null	13.93	mxsg-p	86.09685:14083193 87.1002:673126 88.10356:300137696	53.00284:3427 56.05025:2084 58.06566:338135 59.06083:8983 59.06907:3439 60.04487:3686 69.0581:4498 69.07062:4650 71.07363:7138 86.06027:31389 86.09658:396751	118015376	42689948	107818840
97	1.375	86.0969	PIPERIDINE	[M+H]+		0.667	TRUE	null	86.0964	C5H11N	Piperidines	NQRYJNQNLNOLGT-UHFFFAOYSA-N	C1CCNCC1	430	TRUE	TRUE	TRUE		FALSE	FALSE	null	null	80.7	null	58.9	75	100	118.43	1-p	86.09686:85221632 87.10021:7797850 88.10357:121369112	53.00283:5248 56.05025:3053 57.03437:9086 57.05358:3563 57.05807:6749 58.06571:261428 59.06907:4219 68.05015:13619 69.03419:68539 69.05814:15684 69.07057:14638 85.02877:34861 85.04:10650 85.04818:5751 85.06532:14646 86.00639:4044 86.02381:22906 86.03212:6440 86.06015:706866 86.09652:307729	437472704	161908736	166438512
98	0.669	86.9931	Unknown	[M+H]+	found in higher mz's MsMs_810; found in higher mz's MsMs_135	1	FALSE	null	null	null	null	null	null	999	FALSE	FALSE	FALSE		FALSE	FALSE	null	null	null	null	null	null	null	47.7	1-p	86.99306:13029060 87.99641:3429704 88.99977:3027641		51350956	46435628	17007472
99	24.403	87.0045	w/o MS2:Unknown (carbon number 3); PlaSMA ID-9	[M+H]+		0.333	FALSE	4.72	87.0079	C3H2O3	Unknown			530	TRUE	TRUE	FALSE		FALSE	FALSE	null	null	94.2	98.1	null	null	null	8.84	mxsg-p	87.00445:2108424 88.0078:247001 89.01116:740789		12288941	20107148	32038784
100	14.611	87.0443	Unknown	[M+H]+		1	FALSE	null	null	null	null	null	null	999	FALSE	FALSE	FALSE		FALSE	FALSE	null	null	null	null	null	null	null	9.33	mxsg-p	87.04433:2296644 88.04768:0 89.05104:144966		20636900	17373364	15609447
101	10.012	87.0444	Unknown	[M+H]+		1	TRUE	null	null	null	null	null	null	999	FALSE	FALSE	FALSE		FALSE	FALSE	null	null	null	null	null	null	null	81.38	1-p	87.04439:16270259 88.04774:881808 89.0511:628663	53.00292:40806 53.03909:3706 53.99807:7185 56.0503:34549 58.06569:138007 59.06906:4500 61.01125:9360 68.05008:3696 69.03358:4694 69.05808:3186 70.06586:119759 71.01349:11030 71.04975:3835 71.99076:6805 72.99854:125438 86.06012:47605 86.09649:131575 87.04476:363874 87.09179:6408 87.10027:20291	119114880	119638520	122887656
102	0.787	87.0445	Unknown	[M+H]+	found in higher mz's MsMs_570; found in higher mz's MsMs_2225; found in higher mz's MsMs_2747; found in higher mz's MsMs_6172	1	TRUE	null	null	null	null	null	null	999	FALSE	FALSE	FALSE		FALSE	FALSE	null	null	null	null	null	null	null	215.29	1-p	87.04448:68080904 88.04783:46088580 89.05119:2018411	51.45365:24670 53.00284:77986 56.05025:32048 58.0657:148513 62.95378:25536 68.05017:190889 69.03418:2502665 70.02918:1974929 70.03742:276035 70.06584:70469 72.99851:74966 86.06011:610111 86.09644:171691 86.90936:43564 87.04478:2359831 87.05543:391846 87.06329:47915	290377248	170317328	99752872
103	23.926	88.0044	Unknown	[M+2H]2+	found in higher mz's MsMs_320; found in higher mz's MsMs_131; found in higher mz's MsMs_1239; found in higher mz's MsMs_336	1	FALSE	null	null	null	null	null	null	999	FALSE	FALSE	FALSE		FALSE	FALSE	null	null	null	null	null	null	null	18.62	mxsg-p	88.00444:9410717 89.00779:71890680 90.01115:25023150		27320286	27651052	28901650
104	0.669	88.0234	Unknown	[M+H]+	found in higher mz's MsMs_135	1	FALSE	null	null	null	null	null	null	999	FALSE	FALSE	FALSE		FALSE	FALSE	null	null	null	null	null	null	null	29.99	1-p	88.02341:21408702 89.02676:0 90.03012:1543584		103843992	105156280	65817028
105	0.802	88.0397	w/o MS2:Vinyl Carbamate	[M+H]+		0.333	FALSE	null	88.0393	C3H5NO2	Carbamate esters	LVLANIHJQRZTPY-UHFFFAOYSA-N	N=C(O)OC=C	530	TRUE	TRUE	FALSE		FALSE	FALSE	null	null	99.9	null	null	null	null	35.51	mxsg-p	88.03968:18839992 89.04303:936844 90.04639:6011243		148502304	139022160	77007440
106	24.546	88.0761	w/o MS2:Morpholine	[M+H]+		0.333	TRUE	null	88.0757	C4H9NO	Morpholines	YNAVUWVOSKDBBP-UHFFFAOYSA-N	C1COCCN1	530	TRUE	TRUE	FALSE		FALSE	FALSE	null	null	79.7	null	null	null	null	2.7	2-p	88.07613:8612743 89.07948:1388941 90.08284:146732	52.89318:11521 53.00283:42033 53.03946:14640 54.38257:11535 55.1776:12314 56.05033:67051 60.04531:12765 60.24:10145 61.01112:17218 70.06584:218065 70.9425:22275 71.01341:17071 71.04976:16472 71.99077:18344 72.04485:59864 72.99853:222834 77.37379:10952 86.00639:32002 88.02213:588645 88.04017:18854 88.07619:323009 88.11231:731836	92383552	59555296	51624988
107	23.87	88.1123	Unknown	[M+H]+	found in higher mz's MsMs_531	1	TRUE	null	null	null	null	null	null	999	FALSE	FALSE	FALSE		FALSE	FALSE	null	null	null	null	null	null	null	41.09	1-p	88.11234:256414576 89.11569:19914060 90.11905:0	53.00284:173395 64.23197:37813 69.88203:38266 70.06597:252131 72.0447:121477 72.99851:108136 83.44178:39485 88.02219:341858 88.07629:873360 88.11233:3657932	1916680576	1485098880	1305817472
108	0.659	88.1124	Unknown	[M+H]+		0.333	TRUE	null	null	null	null	null	null	999	FALSE	FALSE	FALSE		FALSE	FALSE	null	null	null	null	null	null	null	5.67	2-p	88.11241:88623792 89.11576:4573707 90.11912:0	53.00284:45052 53.99846:17625 56.05025:39154 60.95827:43394 70.0659:105865 70.86548:16262 72.0447:52828 72.99857:118937 87.1003:57275 88.02209:314903 88.04018:22211 88.07626:178842 88.11231:750066	745891904	582010944	467914816
109	0.991	88.1124	Unknown	[M+H]+		0.667	TRUE	null	null	null	null	null	null	999	FALSE	FALSE	FALSE		FALSE	FALSE	null	null	null	null	null	null	null	8.73	1-p	88.11245:109709296 89.1158:7335048 90.11916:0	53.00284:79451 56.05025:61683 58.35931:19257 60.04531:21371 60.79335:18416 64.23149:19428 67.35935:34622 70.06586:163543 71.01342:23967 72.04486:99076 72.99846:171133 77.62883:17284 88.02215:599075 88.04018:36886 88.0762:278779 88.11233:1076312	1705795200	1402152320	605464384
110	23.727	88.1125	Unknown	[M+H]+	found in higher mz's MsMs_532; found in higher mz's MsMs_539; found in higher mz's MsMs_525	1	TRUE	null	null	null	null	null	null	999	FALSE	FALSE	FALSE		FALSE	FALSE	null	null	null	null	null	null	null	30.4	1-p	88.11246:299471840 89.11581:19958204 90.11917:390389	53.00284:217340 70.06581:254063 72.99851:178920 88.02198:390539 88.07631:691480 88.11232:3589578	4044855552	5544127488	2882622720
111	1.429	88.1125	Unknown	[M+H]+	found in higher mz's MsMs_535	1	TRUE	null	null	null	null	null	null	999	FALSE	FALSE	FALSE		FALSE	FALSE	null	null	null	null	null	null	null	9.4	1-p	88.11245:139166288 89.1158:7035766 90.11916:0	50.8068:20686 53.00284:113548 53.93565:21872 56.05025:66541 58.03164:23657 70.06583:162279 72.0447:86164 72.99856:205933 73.90264:26617 79.12566:24187 83.86277:28258 84.09055:26620 88.02214:497769 88.04018:42593 88.0762:232742 88.11232:1453022	2393471744	2461808640	3237563904
112	0.665	88.5035	Unknown	[M+H]+	found in higher mz's MsMs_135	1	FALSE	null	null	null	null	null	null	999	FALSE	FALSE	FALSE		FALSE	FALSE	null	null	null	null	null	null	null	42.17	mxsg-p	88.50348:4426448 89.50683:557645 90.51019:71696224		10749275	11764018	18831104
113	0.672	88.9528	Unknown	[M+H]+	found in higher mz's MsMs_1445	1	FALSE	null	null	null	null	null	null	999	FALSE	FALSE	FALSE		FALSE	FALSE	null	null	null	null	null	null	null	23.73	1-p	88.95284:8690180 89.95619:0 90.95955:1197415		34407820	32487152	13110794
114	24.498	88.9688	Unknown	[M+H]+		0.667	FALSE	null	null	null	null	null	null	999	FALSE	FALSE	FALSE		FALSE	FALSE	null	null	null	null	null	null	null	27.71	2-p	88.96883:2983234 89.97218:0 90.97554:0		40799596	37876344	34225196
115	23.93	89.0086	Unknown	[M+H]+	found in higher mz's MsMs_131	1	FALSE	null	null	null	null	null	null	999	FALSE	FALSE	FALSE		FALSE	FALSE	null	null	null	null	null	null	null	54.51	1-p	89.00859:33443708 90.01194:23673998 91.0153:160705872		135767568	127484872	132015584
116	4.328	89.0389	Unknown	[M+H]+	found in higher mz's MsMs_604	0.333	FALSE	null	null	null	null	null	null	999	FALSE	FALSE	FALSE		FALSE	FALSE	null	null	null	null	null	null	null	11.73	1-p	89.0389:3346940 90.04225:731477 91.04561:1537580		17798706	1956478	201082
117	2.864	89.0389	Unknown	[M+H]+	found in higher mz's MsMs_605	0.333	FALSE	null	null	null	null	null	null	999	FALSE	FALSE	FALSE		FALSE	FALSE	null	null	null	null	null	null	null	8.65	1-p	89.0389:2518136 90.04225:214289 91.04561:1519371		16859396	494967	242188
118	4.487	89.0389	Unknown	[M+H]+		0.333	FALSE	null	null	null	null	null	null	999	FALSE	FALSE	FALSE		FALSE	FALSE	null	null	null	null	null	null	null	7.46	1-p	89.03891:2745349 90.04226:330564 91.04562:2528359		12478185	1045658	14613
119	7.1	89.06	w/o MS2:Butyric acid	[M+H]+	found in higher mz's MsMs_6951; found in higher mz's MsMs_5616	1	TRUE	3.22	89.06	C4H8O2	Straight chain fatty acids	FERIUCNNQQJTOY-UHFFFAOYSA-N	O=C(O)CCC	530	TRUE	TRUE	FALSE		FALSE	FALSE	null	null	100	99.9	null	null	null	38.09	2-p	89.06:21149956 90.06335:1496624 91.06671:1028735	53.00284:24431 70.06595:99765 72.04488:90484 72.93761:22157 72.99874:112409 80.17563:15620 86.85635:15062 87.00475:17674 88.02223:199348 88.07608:156771 88.11231:654244 89.11574:70487	89828992	117400840	216990992
120	1.943	89.06	w/o MS2:Butyric acid	[M+H]+	similar chromatogram in higher mz_1347; found in higher mz's MsMs_1347; similar chromatogram in higher mz_1948; similar chromatogram in higher mz_579; found in higher mz's MsMs_579; similar chromatogram in higher mz_1121; similar chromatogram in higher mz_1641; similar chromatogram in higher mz_2034	0.333	FALSE	3.22	89.06	C4H8O2	Straight chain fatty acids	FERIUCNNQQJTOY-UHFFFAOYSA-N	O=C(O)CCC	530	TRUE	TRUE	FALSE		FALSE	FALSE	null	null	100	100	null	null	null	4.96	mxsg-p	89.06004:1800277 90.06339:381854 91.06675:1841783		310480	1148700	10063060
121	1.191	89.0712	Unknown	[M+H]+	similar chromatogram in higher mz_3552	1	FALSE	null	null	null	null	null	null	999	FALSE	FALSE	FALSE		FALSE	FALSE	null	null	null	null	null	null	null	6.67	1-p	89.07119:4327801 90.07454:0 91.0779:265579		22912156	19076874	34587164
122	0.591	89.1157	Unknown	[M+H]+		0.333	FALSE	null	null	null	null	null	null	999	FALSE	FALSE	FALSE		FALSE	FALSE	null	null	null	null	null	null	null	4.77	2-p	89.11567:5421336 90.11902:0 91.12238:0		23437782	64539660	16100222
123	23.937	89.507	Unknown	[M+2H]2+		1	TRUE	null	null	null	null	null	null	999	FALSE	FALSE	FALSE		FALSE	FALSE	null	null	null	null	null	null	null	279.44	1-p	89.50714:84697552 90.51049:239819984 91.51385:88577984	53.00283:4161 54.00638:11945 55.93498:5031 56.05025:2791 71.06932:11796 72.04485:69070 72.08126:5294 72.93777:16042 74.00158:3495 74.99464:2742 75.49683:5137 77.99934:2045 84.5017:2884 87.00413:38291 88.00413:6457 89.02562:10953 89.07185:7196 89.07903:36066 89.10935:11313 89.11574:180894	443766848	365593856	542640128
124	24.274	89.507	Unknown	[M+2H]2+		0.667	TRUE	null	null	null	null	null	null	999	FALSE	FALSE	FALSE		FALSE	FALSE	null	null	null	null	null	null	null	81.39	1-p	89.50699:29867562 90.51034:2440838 91.5137:1082392	55.93504:47541 66.49144:11599 70.9425:14425 71.93009:37070 71.94096:10040 72.04474:87015 72.93765:295471 73.93819:7051 74.99837:22981 75.49676:42045 77.99943:28621 84.50179:45718 86.00638:17908 86.50559:21450 87.00477:639118 87.50616:23909 88.00494:30540 89.02561:16736 89.07185:8895 89.07903:17217 89.11571:38306 89.94024:16733	716532160	883980864	221552432
125	24.325	89.507	Unknown	[M+H]+		0.333	TRUE	null	null	null	null	null	null	999	FALSE	FALSE	FALSE		FALSE	FALSE	null	null	null	null	null	null	null	61.98	mxsg-p	89.50701:27145722 90.51036:1645586 91.51372:791492	55.93504:51501 66.49144:7338 71.06908:8299 71.92995:28261 71.94096:11323 72.00874:7806 72.04475:99383 72.9376:252569 74.99464:6902 74.99825:26222 75.49676:44022 77.99929:22012 84.00355:13268 84.50173:41826 86.00714:15265 86.50569:16114 87.00471:569050 87.50584:31775 88.00491:17111 89.02562:18129 89.07903:12488 89.11571:45431 89.94025:15450	716532096	883980864	543395456
126	1.015	89.507	Unknown	[M+H]+		0.333	FALSE	null	null	null	null	null	null	999	FALSE	FALSE	FALSE		FALSE	FALSE	null	null	null	null	null	null	null	4.49	mxsg-p	89.50701:1415835 90.51036:396323 91.51372:0		5267215	3481145	14068993
127	24.483	89.9401	Unknown	[M+H]+		0.667	FALSE	null	null	null	null	null	null	999	FALSE	FALSE	FALSE		FALSE	FALSE	null	null	null	null	null	null	null	24.16	1-p	89.94011:2081592 90.94346:2692410 91.94682:0		24442968	15439042	18294008
128	1.086	89.9402	Unknown	[M+H]+		1	FALSE	null	null	null	null	null	null	999	FALSE	FALSE	FALSE		FALSE	FALSE	null	null	null	null	null	null	null	14.49	mxsg-p	89.94019:1391381 90.94354:2373957 91.9469:0		6093698	10897738	7605791
129	0.583	89.9402	Unknown	[M+H]+		1	FALSE	null	null	null	null	null	null	999	FALSE	FALSE	FALSE		FALSE	FALSE	null	null	null	null	null	null	null	23.19	mxsg-p	89.94021:1557164 90.94356:2026255 91.94692:0		9337153	12327433	9017470
130	0.794	90.0552	w/o MS2:Alanine	[M+H]+	found in higher mz's MsMs_1882	1	FALSE	null	90.055	C3H7NO2	Alanine and derivatives	QNAYBMKLOCPYGJ-UHFFFAOYNA-N	O=C(O)C(N)C	530	TRUE	TRUE	FALSE		FALSE	FALSE	null	null	100	null	null	null	null	72.5	1-p	90.05519:20861050 91.05854:1989354 92.0619:0		93760296	73758336	24583488
131	23.926	90.5072	Unknown	[M+H]2+	adduct linked to 1156_[M+H]+	1	TRUE	null	null	null	null	null	null	999	FALSE	FALSE	FALSE		FALSE	FALSE	null	null	null	null	null	null	null	1052	1-p	90.50718:381410528 91.51053:555110592 92.51389:90354880	52.55614:69922 57.93547:349389 67.29018:70663 72.93761:249614 84.94634:92513 87.00475:239907 87.62318:76651 88.00497:892845 88.50359:80515 89.00172:97397 89.76169:73947	1181774464	1182318720	1143207424
132	18.508	90.5072	Unknown	[M+H]+		0.333	TRUE	null	null	null	null	null	null	999	FALSE	FALSE	FALSE		FALSE	FALSE	null	null	null	null	null	null	null	9.68	2-p	90.50721:19258352 91.51056:6960338 92.51392:690152	55.93497:4189 57.93537:52830 59.93114:9425 60.40578:4843 65.03895:13648 66.94692:3883 72.93758:25360 73.04823:5277 74.93799:8367 74.99464:16010 75.49682:4880 79.02091:4811 84.50169:7647 84.94633:14554 85.50163:4503 87.00479:44853 88.00491:100972 88.50357:5649 89.00228:19231 90.01793:34248 90.03743:9800 90.05526:5899 90.94798:14456	146261712	278265984	130919328
133	18.411	90.5072	Unknown	[M+H]+		0.333	FALSE	null	null	null	null	null	null	999	FALSE	FALSE	FALSE		FALSE	FALSE	null	null	null	null	null	null	null	2.82	1-p	90.50723:17949100 91.51058:6072794 92.51394:0		84465848	58649016	77546936
134	24.224	90.5261	Unknown	[M+H]+		1	TRUE	null	null	null	null	null	null	999	FALSE	FALSE	FALSE		FALSE	FALSE	null	null	null	null	null	null	null	8.69	1-p	90.52625:6654670 91.5296:0 92.53296:0	55.93502:26636 56.05024:2670 57.93538:13175 61.01112:4044 63.00735:2424 65.03903:26384 66.49143:3466 71.92999:27659 72.00873:5045 72.04469:3631 72.08125:5974 72.93763:145341 73.04823:2686 73.93819:3573 74.99464:8832 75.49624:20365 75.99777:3205 76.49675:3510 77.99934:9262 79.02157:4737 84.5017:16761 84.94632:3691 87.00476:255359 87.50597:34544 88.00494:31985 89.0025:8522 89.94024:7651 90.01803:27…	90563088	114960760	60160852
135	0.669	90.5262	Unknown	[M+2H]2+		1	TRUE	null	null	null	null	null	null	999	FALSE	FALSE	FALSE		FALSE	FALSE	null	null	null	null	null	null	null	530.02	1-p	90.52623:238407376 91.52958:13550344 92.53294:12585898	55.93497:3480 56.05025:5053 56.9655:22316 57.9353:8279 58.06562:4010 58.93321:5855 61.01112:6769 65.03902:23296 68.95259:5963 69.03414:4436 70.06583:5185 71.93:61796 72.00877:10868 72.04527:2403 72.08125:6641 72.93764:80116 74.99471:8855 75.93568:10906 76.99561:12157 79.02158:10920 79.02625:2975 82.0656:9805 86.00109:8118 87.00468:19854 88.00485:46205 88.50357:147205 88.54221:11683 89.00251:8796 …	953992512	873619776	405409280
136	0.88	90.9035	Unknown	[M+H]+		0.333	FALSE	null	null	null	null	null	null	999	FALSE	FALSE	FALSE		FALSE	FALSE	null	null	null	null	null	null	null	22.93	mxsg-p	90.9035:865598 91.90685:0 92.91021:255159		0	341924	4921594
137	24.661	90.9479	Unknown	[M+H]+	found in higher mz's MsMs_402	0.333	FALSE	null	null	null	null	null	null	999	FALSE	FALSE	FALSE		FALSE	FALSE	null	null	null	null	null	null	null	83.51	mxsg-p	90.94791:3542844 91.95126:0 92.95462:0		32500516	48940932	53853344
138	24.768	90.9479	Unknown	[M+H]+		0.667	TRUE	null	null	null	null	null	null	999	FALSE	FALSE	FALSE		FALSE	FALSE	null	null	null	null	null	null	null	7.64	1-p	90.94793:3703462 91.95128:0 92.95464:0	50.80989:1754 55.93498:6042 57.93534:8882 59.93071:3700 61.01112:6290 65.03947:25385 66.18849:2120 71.93004:50820 72.00874:3851 72.04469:2935 72.08125:5808 72.93763:82871 73.04823:2186 73.9382:4477 74.99464:4731 79.02152:9991 84.94633:2555 87.00397:6051 87.50653:9702 88.005:25186 88.50358:6059 89.00251:11162 89.94025:6371 90.01812:15049 90.03762:9104 90.05527:7068 90.09176:3064 90.90357:4243 90.9…	21797380	33313170	19208308
139	6.329	91.0543	Unknown	[M+H]+	found in higher mz's MsMs_1968; found in higher mz's MsMs_2023	0.333	TRUE	null	null	null	null	null	null	999	FALSE	FALSE	FALSE		FALSE	FALSE	null	null	null	null	null	null	null	8.52	1-p	91.05434:4384322 92.05769:215825 93.06105:284753	52.01884:3201 57.9353:4252 60.72506:1789 61.01113:3741 65.03904:34521 67.28442:2876 72.0447:2080 72.08126:4312 72.93761:3335 73.04824:1935 74.99465:2384 79.02159:4510 88.00492:7416 88.50359:3508 89.00253:2639 90.01799:5903 90.03744:2597 91.02951:3945 91.05425:139512	26577778	21204638	16508957
140	3.308	91.0543	Unknown	[M+H]+	found in higher mz's MsMs_580; found in higher mz's MsMs_406	1	TRUE	null	null	null	null	null	null	999	FALSE	FALSE	FALSE		FALSE	FALSE	null	null	null	null	null	null	null	36.23	1-p	91.05435:15782695 92.0577:831467 93.06106:0	57.9353:3788 61.01113:10145 63.39776:2786 65.03906:107255 69.97024:2877 72.00874:3415 72.08126:4000 72.93768:15004 73.93821:2790 79.02174:13273 88.00492:8510 88.50359:5754 89.00252:3593 90.01799:4858 90.05527:3667 90.09177:3133 90.948:5297 91.05425:409847	121278288	123737392	60976160
141	3.691	91.0544	Unknown	[M+H]+		0.333	FALSE	null	null	null	null	null	null	999	FALSE	FALSE	FALSE		FALSE	FALSE	null	null	null	null	null	null	null	7.52	2-p	91.05441:3983630 92.05776:218907 93.06112:731574		32916402	32943192	25098164
142	2.327	91.0544	Unknown	[M+H]+	found in higher mz's MsMs_410	1	TRUE	null	null	null	null	null	null	999	FALSE	FALSE	FALSE		FALSE	FALSE	null	null	null	null	null	null	null	7.88	1-p	91.05443:4860541 92.05778:462034 93.06114:705790	55.93498:2162 56.28306:1801 57.9353:2919 61.01122:8798 62.99029:4238 65.03906:54864 67.94902:2638 69.2403:1721 72.08126:5894 72.93776:16762 73.04824:2257 74.99403:2393 79.02163:14027 81.00057:2446 88.00414:9479 88.50359:2485 89.00253:2506 90.01799:5579 90.03744:2857 90.05527:1905 90.948:7674 91.05425:196287	42112644	39766612	29319192
143	5.185	91.0544	Unknown	[M+H]+	found in higher mz's MsMs_751; found in higher mz's MsMs_434	0.333	TRUE	null	null	null	null	null	null	999	FALSE	FALSE	FALSE		FALSE	FALSE	null	null	null	null	null	null	null	10.38	1-p	91.05444:5127998 92.05779:252557 93.06115:611845	57.9353:2638 61.01113:4216 65.03902:35278 70.16945:1697 73.04824:1972 74.99465:1991 79.02159:6627 79.08494:1647 88.00494:10064 89.00253:4013 90.01799:5388 90.05527:3910 91.05425:153737	34845224	2377625	5105239
144	3.17	91.0545	Unknown	[M+H]+	found in higher mz's MsMs_581; found in higher mz's MsMs_408	1	TRUE	null	null	null	null	null	null	999	FALSE	FALSE	FALSE		FALSE	FALSE	null	null	null	null	null	null	null	64.12	1-p	91.05452:28760200 92.05787:1959234 93.06123:0	56.78836:1751 57.93572:3171 61.01113:6783 63.0235:1970 65.03902:98329 66.04264:3524 72.00874:2202 72.08126:2855 72.93771:14590 77.0058:2357 79.02167:11967 88.0048:9791 88.50359:5170 89.00252:5482 90.01799:6668 90.948:3835 91.05424:428662	174572896	162525232	77058088
145	1.161	91.0546	Unknown	[M+H]+	found in higher mz's MsMs_626; similar chromatogram in higher mz_363; similar chromatogram in higher mz_681; similar chromatogram in higher mz_1619; similar chromatogram in higher mz_2255; similar chromatogram in higher mz_2793	1	FALSE	null	null	null	null	null	null	999	FALSE	FALSE	FALSE		FALSE	FALSE	null	null	null	null	null	null	null	20.48	1-p	91.05455:14373913 92.0579:1815032 93.06126:993407		58788532	27789108	27126644
146	6.235	91.0546	Unknown	[M+H]+	found in higher mz's MsMs_615; found in higher mz's MsMs_1392	1	TRUE	null	null	null	null	null	null	999	FALSE	FALSE	FALSE		FALSE	FALSE	null	null	null	null	null	null	null	19.16	1-p	91.05455:10195108 92.0579:992965 93.06126:1102977	52.01919:2332 57.9353:1840 61.01113:3435 63.02349:4325 65.03902:172573 66.04263:2898 66.82446:3528 72.08125:4680 79.02158:5995 88.00413:6750 88.50358:3944 88.80212:1878 90.01811:8892 90.03743:2637 90.05527:3915 90.97021:1987 91.05424:759915 91.14166:2413	53720096	42001684	32637852
147	2.505	91.0546	Unknown	[M+H]+	similar chromatogram in higher mz_593; similar chromatogram in higher mz_409; found in higher mz's MsMs_409; similar chromatogram in higher mz_377; similar chromatogram in higher mz_825	1	TRUE	null	null	null	null	null	null	999	FALSE	FALSE	FALSE		FALSE	FALSE	null	null	null	null	null	null	null	14.95	1-p	91.05457:8111658 92.05792:649574 93.06128:841865	57.9353:2894 61.01113:5869 63.0235:2226 65.03905:68525 72.00874:3071 72.08126:3720 72.93764:16458 74.99403:2573 79.02169:12162 81.00126:1918 88.00486:9662 88.50359:3132 89.00172:2365 90.01718:6997 90.09177:2454 90.948:8126 91.05425:269362	48225732	45462792	33311246
148	4.1	91.0546	Unknown	[M+H]+	found in higher mz's MsMs_754; found in higher mz's MsMs_433; found in higher mz's MsMs_4739	0.333	TRUE	null	null	null	null	null	null	999	FALSE	FALSE	FALSE		FALSE	FALSE	null	null	null	null	null	null	null	14.81	1-p	91.0546:6318064 92.05795:717294 93.06131:450682	61.01113:5327 65.03904:64246 66.92822:3530 72.08126:3770 72.93761:6488 77.0058:2102 79.02141:9477 88.00504:9195 89.00172:2396 90.01799:6645 90.03744:3986 90.948:2736 91.05424:234636	44026580	19528798	3991502
149	1.832	91.0546	Unknown	[M+H]+	found in higher mz's MsMs_418	0.667	TRUE	null	null	null	null	null	null	999	FALSE	FALSE	FALSE		FALSE	FALSE	null	null	null	null	null	null	null	10.07	1-p	91.0546:5858178 92.05795:409928 93.06131:1931307	55.93538:2215 61.01113:6092 62.99029:2963 65.03904:57252 66.04264:1933 69.00912:1693 72.00874:4092 72.08126:5306 72.93763:21628 74.99403:1804 79.02164:14047 81.00057:1922 82.08045:1777 84.94634:1637 88.00492:6405 89.00252:4649 90.01799:6240 90.03744:4529 90.948:5961 91.05425:221326	37726616	27681594	25881552
150	4.219	91.0546	Unknown	[M+H]+	found in higher mz's MsMs_4580; found in higher mz's MsMs_4902	1	TRUE	null	null	null	null	null	null	999	FALSE	FALSE	FALSE		FALSE	FALSE	null	null	null	null	null	null	null	10.26	2-p	91.0546:5259914 92.05795:394402 93.06131:277131	59.9307:2165 61.01112:4618 62.99028:2985 63.02349:5374 65.03902:211924 66.04263:5206 66.854:4368 72.04469:4204 72.08125:3583 72.9376:6020 73.04823:4160 79.02158:7529 88.00412:6421 88.50357:5086 89.0025:4800 90.01801:9310 90.03742:4479 90.05526:4676 91.05423:871661	29095444	32456376	21353108
151	5.322	91.0546	Unknown	[M+H]+		0.333	TRUE	null	null	null	null	null	null	999	FALSE	FALSE	FALSE		FALSE	FALSE	null	null	null	null	null	null	null	4.77	2-p	91.05461:3264208 92.05796:153530 93.06132:1246577	57.9353:3173 61.01113:3355 61.3343:1909 65.03907:39550 66.47961:7193 72.08126:3941 72.93761:2351 73.04823:1962 74.99464:2792 77.0058:1716 79.02158:7105 86.72058:1614 88.00465:9852 88.50358:3443 90.01798:5339 90.05527:1969 91.05424:158634	15695946	38440248	9672755
152	1.385	91.0546	Unknown	[M+H]+		0.333	FALSE	null	null	null	null	null	null	999	FALSE	FALSE	FALSE		FALSE	FALSE	null	null	null	null	null	null	null	6.61	1-p	91.05463:3961352 92.05798:0 93.06134:1157537		22122084	19462278	22175684
153	23.926	91.505	Unknown	[M+H]2+	adduct linked to 1187_[M+H]+; similar chromatogram in higher mz_482	1	FALSE	null	null	null	null	null	null	999	FALSE	FALSE	FALSE		FALSE	FALSE	null	null	null	null	null	null	null	865	1-p	91.50497:160563104 92.50832:74227632 93.51168:14458401		490939456	436095776	443762720
154	0.669	91.5426	Unknown	[M+2H]2+		1	FALSE	null	null	null	null	null	null	999	FALSE	FALSE	FALSE		FALSE	FALSE	null	null	null	null	null	null	null	124.15	1-p	91.54263:26535416 92.54598:5525785 93.54934:0		108877512	95218072	45852772
155	23.927	92.504	Unknown	[M+H]+		0.333	FALSE	null	null	null	null	null	null	999	FALSE	FALSE	FALSE		FALSE	FALSE	null	null	null	null	null	null	null	521.36	2-p	92.50397:18823782 93.50732:13721849 94.51068:2062707		64630216	58149112	59909748
156	0.669	92.5226	Unknown	[M+H]+		0.667	FALSE	null	null	null	null	null	null	999	FALSE	FALSE	FALSE		FALSE	FALSE	null	null	null	null	null	null	null	56.66	1-p	92.52258:5764562 93.52593:0 94.52929:2601133		22998452	18852624	10591065
157	0.672	92.95	Unknown	[M+H]+		1	FALSE	null	null	null	null	null	null	999	FALSE	FALSE	FALSE		FALSE	FALSE	null	null	null	null	null	null	null	15	2-p	92.95:1376948 93.95335:1758716 94.95671:0		2946900	5125502	3444179
158	0.719	93.0449	Unknown	[M+H]+		0.667	FALSE	null	null	null	null	null	null	999	FALSE	FALSE	FALSE		FALSE	FALSE	null	null	null	null	null	null	null	20.24	1-p	93.04487:2982395 94.04822:13786615 95.05158:7860964		13005732	7721707	777992
159	0.824	93.0574	w/o MS2:GLYCEROL	[M+H]+		1	FALSE	null	93.0546	C3H8O3	Sugar alcohols	PEDCQBHIVMGVHV-UHFFFAOYSA-N	OCC(O)CO	530	TRUE	TRUE	FALSE		FALSE	FALSE	null	null	96.3	null	null	null	null	14.72	1-p	93.05736:2360423 94.06071:17601342 95.06407:3846923		8908073	7213068	3644807
160	0.668	93.9462	Unknown	[M+H]+	found in higher mz's MsMs_401; found in higher mz's MsMs_940	0.333	FALSE	null	null	null	null	null	null	999	FALSE	FALSE	FALSE		FALSE	FALSE	null	null	null	null	null	null	null	83.86	mxsg-p	93.94624:2652718 94.94959:0 95.95295:0		6199536	7180704	10788170
161	0.674	93.9845	Unknown	[M+H]+		0.667	FALSE	null	null	null	null	null	null	999	FALSE	FALSE	FALSE		FALSE	FALSE	null	null	null	null	null	null	null	89.28	1-p	93.98447:3079012 94.98782:0 95.99118:0		12603035	9419822	2343336
162	23.926	94.0452	Unknown	[M+H]+		1	TRUE	null	null	null	null	null	null	999	FALSE	FALSE	FALSE		FALSE	FALSE	null	null	null	null	null	null	null	290.05	1-p	94.04543:60930436 95.04878:18169652 96.05214:0	51.02359:2847 53.0392:34690 53.93983:13337 55.01852:3243 55.05493:5980 67.05474:19204 67.29436:3369 77.03914:3140 81.03377:4153 91.05423:2776 93.05753:6246 93.0703:5457 94.0291:3720 94.06544:318738	221179824	224932864	249179024
163	0.669	94.0454	Unknown	[M+2H]2+		1	TRUE	null	null	null	null	null	null	999	FALSE	FALSE	FALSE		FALSE	FALSE	null	null	null	null	null	null	null	450.12	1-p	94.04544:129810800 95.04879:27426862 96.05215:869678	53.03947:21708 53.93979:22199 56.96538:9303 64.03805:7174 67.05468:38633 67.41393:7155 75.93561:12469 91.48189:9006 93.07031:11025 93.94613:7886 94.06549:153539	528373024	464600256	233180448
164	12.265	94.0654	Aniline; LC-ESI-QTOF; MS2; CE	[M+H]+		0.667	TRUE	null	94.0651	C6H7N	Aniline and substituted anilines	PAYRUJLWNCNPSJ-UHFFFAOYSA-N	NC1=CC=CC=C1	430	TRUE	TRUE	TRUE		FALSE	FALSE	null	null	82.4	null	62.5	76.9	100	7.07	2-p	94.0654:1577969 95.06875:0 96.07211:0	53.03922:23090 53.93978:3471 55.05493:6766 65.03945:2638 67.05472:21079 67.85771:1800 77.03914:3616 81.03377:2556 91.05423:5706 93.0703:5548 94.0291:3196 94.04034:3833 94.06544:202988	6731216	8389802	8758221
165	0.824	94.0654	w/o MS2:Aniline	[M+H]+	similar chromatogram in higher mz_186; similar chromatogram in higher mz_1132; similar chromatogram in higher mz_1191; similar chromatogram in higher mz_915; similar chromatogram in higher mz_2732; similar chromatogram in higher mz_3167; similar chromatogram in higher mz_4182; similar chromatogram in higher mz_1438; similar chromatogram in higher mz_659; similar chromatogram in higher mz_2030; si…	1	FALSE	null	94.0651	C6H7N	Aniline and substituted anilines	PAYRUJLWNCNPSJ-UHFFFAOYSA-N	C1=CC=C(C=C1)N	530	TRUE	TRUE	FALSE		FALSE	FALSE	null	null	100	null	null	null	null	42.91	1-p	94.06544:13131019 95.06879:1317392 96.07215:0		58276096	56473100	42998576
166	0.499	94.9257	Unknown	[M+H]+		0.333	FALSE	null	null	null	null	null	null	999	FALSE	FALSE	FALSE		FALSE	FALSE	null	null	null	null	null	null	null	1.3	mxsg-p	94.92572:42950 95.92907:0 96.93243:0		0	98549	116503
167	0.824	95.0243	Unknown	[M+H]+	found in higher mz's MsMs_339; similar chromatogram in higher mz_2486; similar chromatogram in higher mz_427; similar chromatogram in higher mz_1420; similar chromatogram in higher mz_3467; similar chromatogram in higher mz_3474; similar chromatogram in higher mz_3933; similar chromatogram in higher mz_2676; similar chromatogram in higher mz_2718; similar chromatogram in higher mz_3400; similar c…	0.333	FALSE	null	null	null	null	null	null	999	FALSE	FALSE	FALSE		FALSE	FALSE	null	null	null	null	null	null	null	21.74	mxsg-p	95.02428:3702574 96.02763:0 97.03099:65749160		6232744	0	15429652
168	8.791	95.0494	Unknown	[M+H]+	found in higher mz's MsMs_664; found in higher mz's MsMs_1000; found in higher mz's MsMs_415	0.333	TRUE	null	null	null	null	null	null	999	FALSE	FALSE	FALSE		FALSE	FALSE	null	null	null	null	null	null	null	10.43	mxsg-p	95.04938:1983274 96.05273:1099614 97.05609:353150	51.02359:4712 53.03922:46357 53.93981:12149 55.01853:3078 55.05499:10754 65.03896:6458 66.50534:2630 66.50894:5721 67.0547:50545 68.05016:12275 77.03915:6706 78.03466:2614 81.03378:5078 93.0703:5231 94.06542:69958 95.01335:3790 95.04938:206326 95.06081:9026 95.06864:11941 95.08546:33344	2192719	1314814	12941422
169	12.794	95.0494	Unknown	[M+H]+	found in higher mz's MsMs_1344; found in higher mz's MsMs_1001	0.667	TRUE	null	null	null	null	null	null	999	FALSE	FALSE	FALSE		FALSE	FALSE	null	null	null	null	null	null	null	5.75	2-p	95.04939:1205364 96.05274:544129 97.0561:254986	51.02358:3037 53.03923:20496 53.93978:4641 54.04252:1919 54.94735:2850 55.05517:9986 57.75166:1741 65.03945:2407 67.05468:42346 68.05011:9344 70.6295:1735 70.9425:2052 73.14606:1608 75.55038:1882 77.03914:2323 89.84969:1655 93.05752:2999 93.0703:4734 94.06544:85571 95.01334:2407 95.04937:78755 95.0608:6919 95.06848:13701 95.08537:25458	10090131	8802580	10207490
170	0.845	95.0495	Unknown	[M+H]+		0.667	FALSE	null	null	null	null	null	null	999	FALSE	FALSE	FALSE		FALSE	FALSE	null	null	null	null	null	null	null	8.25	1-p	95.04947:2872556 96.05282:6577124 97.05618:1240868		26083314	16208095	3189576
171	1.161	95.0495	Unknown	[M+H]+		0.667	FALSE	null	null	null	null	null	null	999	FALSE	FALSE	FALSE		FALSE	FALSE	null	null	null	null	null	null	null	15.96	1-p	95.04948:5252370 96.05283:4838751 97.05619:525104		25931914	8293942	9825361
172	6.261	95.0858	Unknown	[M+H]+		0.667	FALSE	null	null	null	null	null	null	999	FALSE	FALSE	FALSE		FALSE	FALSE	null	null	null	null	null	null	null	9.82	2-p	95.08576:2719932 96.08911:371079 97.09247:0		13761474	12491470	7665374
173	10.578	95.0858	Unknown	[M+H]+		0.667	FALSE	null	null	null	null	null	null	999	FALSE	FALSE	FALSE		FALSE	FALSE	null	null	null	null	null	null	null	5.06	1-p	95.08579:1196850 96.08914:0 97.0925:264404		14700675	5976635	12150923
174	5.496	95.0858	Unknown	[M+H]+	found in higher mz's MsMs_649; similar chromatogram in higher mz_1317; similar chromatogram in higher mz_923	1	TRUE	null	null	null	null	null	null	999	FALSE	FALSE	FALSE		FALSE	FALSE	null	null	null	null	null	null	null	14.85	1-p	95.08582:3870539 96.08917:181610 97.09253:0	51.02358:2050 53.03946:26999 53.93977:20928 54.56604:1975 54.94774:2393 55.05492:120597 56.05821:2957 65.03944:14035 67.05462:331382 68.05003:13204 68.05808:9017 70.9425:2542 79.05491:2472 80.06268:8660 81.0573:2580 87.69636:1932 91.05486:8560 93.07031:50374 94.06546:73707 95.01334:3964 95.04935:83280 95.06045:12693 95.0691:11423 95.08541:279121	22760986	20983424	15955277
175	23.945	95.5021	Unknown	[M+H]+	similar chromatogram in higher mz_2927; similar chromatogram in higher mz_4466; similar chromatogram in higher mz_4517; similar chromatogram in higher mz_5172; similar chromatogram in higher mz_5332; similar chromatogram in higher mz_7218; similar chromatogram in higher mz_7715; similar chromatogram in higher mz_7724	0.667	FALSE	null	null	null	null	null	null	999	FALSE	FALSE	FALSE		FALSE	FALSE	null	null	null	null	null	null	null	27.3	mxsg-p	95.50207:930277 96.50542:2962163 97.50878:32346406		3937159	3612713	2939648
176	23.937	95.9644	Unknown	[M+H]+		1	FALSE	null	null	null	null	null	null	999	FALSE	FALSE	FALSE		FALSE	FALSE	null	null	null	null	null	null	null	12.39	1-p	95.96436:2305876 96.96771:23106710 97.97107:22684514		7940862	4257245	7555750
177	0.864	96.0447	w/o MS2:4-Hydroxypyridine	[M+H]+	similar chromatogram in higher mz_822; found in higher mz's MsMs_1460; similar chromatogram in higher mz_3095; found in higher mz's MsMs_2867; found in higher mz's MsMs_697; similar chromatogram in higher mz_1656; similar chromatogram in higher mz_2755; similar chromatogram in higher mz_1432	1	TRUE	null	96.0444	C5H5NO	Dihydropyridines	GCNTZFIIOFTKIY-UHFFFAOYSA-N	O=C1C=CNC=C1	530	TRUE	TRUE	FALSE		FALSE	FALSE	null	null	77.2	null	null	null	null	82.6	2-p	96.04469:24722322 97.04804:1128383 98.0514:9892018	50.01566:10271 51.02358:25414 53.0028:45154 53.03946:944843 53.93977:14769 54.04252:22998 55.01813:8745 55.05493:22340 55.935:316748 67.05462:40318 67.29593:8966 68.05011:425286 69.03415:194541 69.05318:10852 71.0134:81477 79.05491:9476 95.01321:30379 95.04927:64164 95.06079:13505 95.0862:28197 96.04437:1045065 96.08097:20804	55962124	169330416	81630280
178	10.529	96.0447	w/o MS2:3-Hydroxypyridine; CE0; GRFNBEZIAWKNCO-UHFFFAOYSA-N	[M+H]+		0.333	FALSE	6.365	96.0444	C5H5NO	Hydroxypyridines	GRFNBEZIAWKNCO-UHFFFAOYSA-N	c1cc(cnc1)O	530	TRUE	TRUE	FALSE		FALSE	FALSE	null	null	99.9	99.9	null	null	null	7.73	mxsg-p	96.04472:1144123 97.04807:0 98.05143:1999663		5405646	3912072	5822933
179	1.023	96.0448	3-Hydroxypyridine; LC-ESI-QTOF; MS2; CE	[M+H]+	found in higher mz's MsMs_698	0.333	TRUE	null	96.0444	C5H5NO	Hydroxypyridines	GRFNBEZIAWKNCO-UHFFFAOYSA-N	OC1=CN=CC=C1	430	TRUE	TRUE	TRUE		FALSE	FALSE	null	null	81.2	null	57.2	79.8	100	62.45	1-p	96.04478:12183114 97.04813:802411 98.05149:3463287	51.02358:12213 53.00284:22538 53.03945:88481 53.93978:14604 54.04252:6408 54.94774:6855 55.01852:8490 55.05497:20343 55.93498:448487 65.03895:5356 67.05463:43021 67.30902:7616 68.05007:571327 69.03413:160434 69.04502:6563 69.05373:13587 70.9425:6499 71.0134:37265 78.0348:19363 79.05491:6044 93.07029:6360 95.04935:33918 95.0608:9606 95.06871:7764 95.08531:33147 96.04435:1127337 96.08097:12768	96705424	9292939	2646615
180	23.944	96.5152	Unknown	[M+H]+		1	FALSE	null	null	null	null	null	null	999	FALSE	FALSE	FALSE		FALSE	FALSE	null	null	null	null	null	null	null	37.91	mxsg-p	96.51521:1979439 97.51856:32346406 98.52192:585970880		8050476	8199928	10037337
181	0.674	96.531	Unknown	[M+H]+	found in higher mz's MsMs_442	0.667	FALSE	null	null	null	null	null	null	999	FALSE	FALSE	FALSE		FALSE	FALSE	null	null	null	null	null	null	null	16.85	2-p	96.53098:981475 97.53433:576971 98.53769:0		2640698	3498866	1661764
182	0.739	96.9256	Unknown	[M+H]+		1	FALSE	null	null	null	null	null	null	999	FALSE	FALSE	FALSE		FALSE	FALSE	null	null	null	null	null	null	null	9.34	1-p	96.92562:1120023 97.92897:0 98.93233:284258		3576962	3512019	3296286
183	24.452	96.9611	Unknown	[M+H]+		0.667	TRUE	null	null	null	null	null	null	999	FALSE	FALSE	FALSE		FALSE	FALSE	null	null	null	null	null	null	null	7.74	2-p	96.96109:5745494 97.96444:4012908 98.9678:2800094	53.93975:5536 54.94776:15171 55.01849:7908 55.0549:9787 55.89251:9689 55.93494:2808435 55.94586:38555 55.97671:13502 56.93562:35392 56.94289:342378 56.96531:28073 68.04993:22994 69.03409:59131 69.04554:6970 70.06577:34365 70.94233:16825 71.01328:17307 71.92984:11991 71.94093:7306 72.93755:336193 73.94541:9019 74.95335:5045 78.9949:5722 79.05488:5140 81.05796:4542 88.9688:15520 90.94789:88121 96.0…	45593232	46742108	110334640
184	24.394	96.9611	Unknown	[M+H]+		0.333	TRUE	null	null	null	null	null	null	999	FALSE	FALSE	FALSE		FALSE	FALSE	null	null	null	null	null	null	null	27.27	1-p	96.96111:4908944 97.96446:4029657 98.96782:2688571	53.93976:6317 54.94768:18268 55.0185:8186 55.05497:10741 55.89291:9900 55.93498:2421725 55.94593:34732 55.97546:5382 55.97864:4752 56.05022:4799 56.93561:35660 56.94294:348530 56.96534:39479 68.05005:31443 69.03412:54607 69.045:5335 69.07059:4592 70.06586:30148 70.94254:15206 70.95835:7124 71.01341:20942 71.92994:9415 71.94094:9609 72.93759:365623 73.94542:8539 74.95335:5529 78.9949:6043 79.05489…	68052952	68304368	15605778
185	23.937	96.9722	Unknown	[M+H]+		1	FALSE	null	null	null	null	null	null	999	FALSE	FALSE	FALSE		FALSE	FALSE	null	null	null	null	null	null	null	33.36	mxsg-p	96.97222:8816005 97.97557:27411184 98.97893:90215808		32499778	32495382	35482264
186	0.824	97.0286	Propionic acid	[M+Na]+	found in higher mz's MsMs_3563; found in higher mz's MsMs_3127; found in higher mz's MsMs_1882; found in higher mz's MsMs_1460; found in higher mz's MsMs_1145; found in higher mz's MsMs_1447; found in higher mz's MsMs_5328; similar chromatogram in higher mz_1860; similar chromatogram in higher mz_1967; similar chromatogram in higher mz_2694; found in higher mz's MsMs_3363; found in higher mz's Ms…	1	TRUE	2.62	97.03	C3H6O2	Carboxylic acids	XBDQKXXYIPTUBI-UHFFFAOYSA-N	O=C(O)CC	430	TRUE	TRUE	TRUE		FALSE	FALSE	null	null	82.4	100	77.7	80.6	50	373.07	mxsg-p	97.02869:56598376 98.03204:3707920 99.0354:14662385	50.01566:15997 51.02358:33934 53.00296:97149 53.03946:16053 55.01852:28852 55.05493:16592 55.93509:102061 56.05025:23589 56.94295:39631 66.90797:15770 66.91056:16869 67.01869:12059 68.05007:52901 68.9977:15910 69.03423:1021728 69.04503:25581 70.02913:35706 70.03747:21559 70.06582:65597 71.0135:412764 72.9376:19703 77.32733:12131 81.03377:13486 96.04445:168571 96.93542:33113 97.02875:8295350 97.07…	943315456	426773984	349990560
187	1.155	97.0286	w/o MS2:Propionic acid	[M+H]+	found in higher mz's MsMs_1924; found in higher mz's MsMs_2454; found in higher mz's MsMs_2158; found in higher mz's MsMs_1768; found in higher mz's MsMs_2641; found in higher mz's MsMs_1574	0.667	FALSE	2.62	97.03	C3H6O2	Carboxylic acids	XBDQKXXYIPTUBI-UHFFFAOYSA-N	O=C(O)CC	530	TRUE	TRUE	FALSE		FALSE	FALSE	null	null	99.1	100	null	null	null	53.5	1-p	97.02865:21920710 98.032:1336348 99.03536:5867242		135517024	118403368	28756696
188	4.633	97.0287	Propionic acid	[M+Na]+	found in higher mz's MsMs_6328; found in higher mz's MsMs_4962; found in higher mz's MsMs_4867; found in higher mz's MsMs_3129; found in higher mz's MsMs_2980; found in higher mz's MsMs_2756; found in higher mz's MsMs_2665; found in higher mz's MsMs_2509; found in higher mz's MsMs_1459; found in higher mz's MsMs_732; similar chromatogram in higher mz_1459; found in higher mz's MsMs_952	1	TRUE	2.62	97.03	C3H6O2	Carboxylic acids	XBDQKXXYIPTUBI-UHFFFAOYSA-N	O=C(O)CC	430	TRUE	TRUE	TRUE		FALSE	FALSE	null	null	81.3	100	55.2	84.2	100	33.04	2-p	97.02868:11430708 98.03203:871436 99.03539:2582960	51.02358:3559 53.00283:9316 55.01852:8986 55.05493:12557 55.9351:355656 56.05024:6139 56.9352:4530 56.94304:25034 56.96537:3994 68.05021:17216 69.03424:131977 69.04502:6818 69.07061:6370 70.02912:4999 70.03747:3837 70.0658:25996 71.01338:18277 72.93766:18450 79.05491:6594 90.94798:5224 96.0444:93668 97.02875:686989 97.03962:28436 97.06492:27257 97.07574:13615	78751168	70358704	45447832
189	24.28	97.5146	Unknown	[M+2H]2+		1	TRUE	null	null	null	null	null	null	999	FALSE	FALSE	FALSE		FALSE	FALSE	null	null	null	null	null	null	null	40.53	1-p	97.51463:10375563 98.51798:182451648 99.52134:14809044	53.29359:25102 55.93506:2055087 55.94609:26317 56.93561:27921 56.94303:892985 56.96538:53605 67.82114:24350 68.03838:26259 69.03414:68714 70.06584:56743 72.93772:346030 81.06354:23684 90.948:27409 93.24004:24883 94.89571:23330 97.02869:133808 97.03963:28597	179267888	119867344	160685712
190	23.937	97.5146	Unknown	[M+H]+		1	FALSE	null	null	null	null	null	null	999	FALSE	FALSE	FALSE		FALSE	FALSE	null	null	null	null	null	null	null	104.34	mxsg-p	97.51463:20753778 98.51798:585970880 99.52134:631935296		89796848	69081840	121489112
191	24.321	97.9691	Unknown	[M+H]+		0.333	FALSE	null	null	null	null	null	null	999	FALSE	FALSE	FALSE		FALSE	FALSE	null	null	null	null	null	null	null	6.78	2-p	97.9691:4628486 98.97245:2546239 99.97581:1252867		78478576	46376220	59992080
192	0.669	97.9917	Unknown	[M+H]+		1	FALSE	null	null	null	null	null	null	999	FALSE	FALSE	FALSE		FALSE	FALSE	null	null	null	null	null	null	null	168.6	1-p	97.99166:75453560 98.99501:1538154 99.99837:44593932		294739328	271447968	120317720
193	23.937	98.014	Unknown	[M+H]+	found in higher mz's MsMs_336	1	FALSE	null	null	null	null	null	null	999	FALSE	FALSE	FALSE		FALSE	FALSE	null	null	null	null	null	null	null	326.73	mxsg-p	98.01397:122558840 99.01732:42673144 100.02068:103267048		483132000	518035776	548343360
194	1.163	98.0602	Unknown	[M+H]+		0.333	FALSE	null	null	null	null	null	null	999	FALSE	FALSE	FALSE		FALSE	FALSE	null	null	null	null	null	null	null	2.38	2-p	98.06018:2913459 99.06353:342377 100.06689:518686368		21703802	24111684	15753645
195	1.716	98.0602	Unknown	[M+H]+	found in higher mz's MsMs_712	0.333	TRUE	null	null	null	null	null	null	999	FALSE	FALSE	FALSE		FALSE	FALSE	null	null	null	null	null	null	null	7.34	1-p	98.06024:4943813 99.06359:517464 100.06695:630062464	53.00283:4716 53.03922:21491 55.01869:11168 55.05501:56003 55.93509:80684 56.05025:8893 56.93566:18704 56.94304:96940 56.96537:9712 57.03396:9625 57.93541:43795 68.05009:8188 69.03421:60647 69.04557:2746 70.02913:4717 70.03747:7312 70.0659:159011 71.01355:11645 71.04987:29572 71.06908:3629 72.01685:2878 72.93768:91368 73.01035:2315 79.05491:4815 80.04977:4606 80.94511:16002 81.0339:17182 81.07046…	33963660	31590502	4874132
196	1.902	98.0603	Unknown	[M+H]+		0.333	TRUE	null	null	null	null	null	null	999	FALSE	FALSE	FALSE		FALSE	FALSE	null	null	null	null	null	null	null	28.12	2-p	98.06028:11459031 99.06363:1226663 100.06699:619543872	53.03919:42883 55.01867:18874 55.05505:177366 55.93508:65431 56.05024:12542 56.93574:23439 56.94304:118141 56.96537:7536 57.03395:7458 57.93541:34640 58.06604:4827 68.05008:7500 69.03421:54051 70.03746:5337 70.0659:301497 71.0134:8980 71.04991:15235 71.06908:6049 72.93764:101209 79.0549:4291 80.0498:23705 80.94543:18288 81.03381:75822 81.07045:5227 83.03687:4420 90.94804:20594 97.02879:90331 97.0…	21396024	86654440	20028420
197	5.974	98.0603	Unknown	[M+H]+		0.333	FALSE	null	null	null	null	null	null	999	FALSE	FALSE	FALSE		FALSE	FALSE	null	null	null	null	null	null	null	4.39	1-p	98.0603:2469086 99.06365:344810 100.06701:623115008		19523672	9213724	6899300
198	0.813	98.0603	Unknown	[M+H]+		0.333	FALSE	null	null	null	null	null	null	999	FALSE	FALSE	FALSE		FALSE	FALSE	null	null	null	null	null	null	null	3.46	mxsg-p	98.06031:3217153 99.06366:516717 100.06702:489733088		42908804	10577296	21279860
199	0.88	98.0604	Unknown	[M+H]+		0.333	FALSE	null	null	null	null	null	null	999	FALSE	FALSE	FALSE		FALSE	FALSE	null	null	null	null	null	null	null	14.96	2-p	98.06044:7268195 99.06379:901064 100.06715:569993984		10566041	56610820	17095660
200	18.883	98.5123	Unknown	[M+H]+		0.667	TRUE	null	null	null	null	null	null	999	FALSE	FALSE	FALSE		FALSE	FALSE	null	null	null	null	null	null	null	15.4	2-p	98.51234:66331408 99.51569:51853456 100.51905:21634420	56.94302:106691 57.93541:344642 69.03414:25461 70.06583:58093 72.93766:50895 73.65194:10575 74.34763:10331 89.33321:10274 98.06064:131681 98.07164:10748 98.9846:43508	364196544	867249152	238084784
201	23.937	98.5123	Unknown	[M+2H]2+	found in higher mz's MsMs_205	1	TRUE	null	null	null	null	null	null	999	FALSE	FALSE	FALSE		FALSE	FALSE	null	null	null	null	null	null	null	329.19	1-p	98.51225:291665856 99.5156:667329728 100.51896:262598928	55.93498:41020 56.94297:347502 56.96537:113224 57.93533:139381 69.03415:26292 70.06586:94791 72.93758:147117 75.27577:14069 87.29031:14488 92.88744:14560 96.04168:16947 98.0606:174742 98.98466:164267	1814037760	1242120064	2115459072
202	24.309	98.5123	Unknown	[M+2H]2+		1	TRUE	null	null	null	null	null	null	999	FALSE	FALSE	FALSE		FALSE	FALSE	null	null	null	null	null	null	null	148.23	1-p	98.51231:184310224 99.51566:13860142 100.51902:4077244	55.93498:130473 56.94306:1004521 56.96538:122074 57.9353:162161 62.80431:32774 70.06584:102532 72.93765:350330 74.97802:33304 83.01248:34513 98.06059:116718 98.9846:153810	4883906048	6110695936	5665602048
203	19.013	98.5123	Unknown	[M+H]+		0.333	TRUE	null	null	null	null	null	null	999	FALSE	FALSE	FALSE		FALSE	FALSE	null	null	null	null	null	null	null	3.73	mxsg-p	98.51235:80298720 99.5157:41522412 100.51906:19064930	55.93499:16572 56.9431:243820 57.93546:294807 69.03361:17392 70.06585:63925 72.93772:98327 74.01246:14465 98.06083:107916 98.98461:34543	647848832	493022592	433131424
204	1.076	98.5124	Unknown	[M+H]+		0.667	TRUE	null	null	null	null	null	null	999	FALSE	FALSE	FALSE		FALSE	FALSE	null	null	null	null	null	null	null	8.1	mxsg-p	98.51237:11085311 99.51572:2771963 100.51908:1445184	53.00284:3012 53.03923:20328 55.01852:5612 55.05494:6474 55.9351:44023 56.05025:9217 56.93577:14723 56.94306:157904 56.96538:7868 57.03397:4382 57.93546:95423 57.94325:4431 58.02954:4299 58.06563:3880 68.05009:6945 69.03425:27055 70.02969:2707 70.03748:4557 70.06596:72650 71.04991:29897 71.06056:6458 71.06909:2254 72.93771:160117 73.93821:4660 80.9454:17369 81.03384:11099 81.07047:5146 82.02898:3…	79450168	37066592	131086568
205	23.926	98.9615	Unknown	[M+H]+	found in higher mz's MsMs_464	1	FALSE	null	null	null	null	null	null	999	FALSE	FALSE	FALSE		FALSE	FALSE	null	null	null	null	null	null	null	371.3	2-p	98.96151:142747968 99.96486:29910824 100.96822:187797408		428413312	459553024	434961824
206	0.665	98.9616	Unknown	[M+H]+		1	FALSE	null	null	null	null	null	null	999	FALSE	FALSE	FALSE		FALSE	FALSE	null	null	null	null	null	null	null	17.93	mxsg-p	98.96158:8718634 99.96493:12350922 100.96829:15177866		27615966	32178340	44914852
207	7.599	98.9843	Unknown	[M+H]+	found in higher mz's MsMs_1189	1	TRUE	null	null	null	null	null	null	999	FALSE	FALSE	FALSE		FALSE	FALSE	null	null	null	null	null	null	null	10.3	1-p	98.98434:3917983 99.98769:1521434 100.99105:0	53.00306:20924 55.01838:10251 55.05484:32455 56.05009:105478 57.93566:30440 57.98664:11719 58.02938:3196861 58.06588:106249 58.07386:15442 65.03928:8724 67.04251:33640 68.04991:15489 69.03396:1887765 70.06564:170779 71.04958:235536 72.08107:127542 74.09689:11977 80.04957:18893 82.06539:517732 83.01298:10760 98.06031:539440 98.98434:287714 99.04346:22465 99.05537:14928 99.29806:7661	58516812	52388428	50247292
208	10.699	98.9845	Unknown	[M+H]+		0.333	FALSE	null	null	null	null	null	null	999	FALSE	FALSE	FALSE		FALSE	FALSE	null	null	null	null	null	null	null	0.69	mxsg-p	98.98449:472363 99.98784:2058063 100.9912:0		2904689	3086121	4418650
209	0.834	98.9845	Unknown	[M+H]+	similar chromatogram in higher mz_1441	1	FALSE	null	null	null	null	null	null	999	FALSE	FALSE	FALSE		FALSE	FALSE	null	null	null	null	null	null	null	724.93	1-p	98.9845:484569632 99.98785:2210991 100.99121:4109213		2472013056	1598103808	54979804
210	1.252	98.9845	Unknown	[M+H]+		0.333	FALSE	null	null	null	null	null	null	999	FALSE	FALSE	FALSE		FALSE	FALSE	null	null	null	null	null	null	null	15.21	2-p	98.9845:4745137 99.98785:2077948 100.99121:0		50051648	56100236	2784572
211	0.669	99.0338	Unknown	[M+H]+		1	TRUE	null	null	null	null	null	null	999	FALSE	FALSE	FALSE		FALSE	FALSE	null	null	null	null	null	null	null	14.12	2-p	99.03377:4748470 100.03712:352685056 101.04048:50376340	53.00306:19579 53.03933:16039 55.05488:23477 55.93523:16318 56.05008:121045 56.94286:56760 57.03422:11049 57.9356:81450 58.02938:3127040 58.06586:119538 58.07345:8262 65.03928:12254 67.04247:38222 68.04991:12023 69.03396:1859804 70.06564:157013 71.04957:232244 71.06094:8463 72.08108:115693 72.93735:66952 74.09689:12920 80.04913:21173 80.94564:31192 81.03356:10137 81.07025:7754 82.0654:480502 88.0…	21919702	18310626	9384834
212	0.824	99.0443	w/o MS2:alpha-Methylene-gamma-butyrolactone	[M+H]+		1	FALSE	null	99.044	C5H6O2	Gamma butyrolactones	GSLDEZOOOSBFGP-UHFFFAOYSA-N	O=C1OCCC1=C	530	TRUE	TRUE	FALSE		FALSE	FALSE	null	null	100	null	null	null	null	64.76	1-p	99.0443:31218212 100.04765:1834924 101.05101:2023024		209233168	164891024	71823584
213	1.682	99.0443	w/o MS2:alpha-Methylene-gamma-butyrolactone	[M+H]+		0.333	FALSE	null	99.044	C5H6O2	Gamma butyrolactones	GSLDEZOOOSBFGP-UHFFFAOYSA-N	O=C1OCCC1=C	530	TRUE	TRUE	FALSE		FALSE	FALSE	null	null	100	null	null	null	null	4.15	1-p	99.04432:3414016 100.04767:1718720 101.05103:866123		42878308	25763182	5765863
214	1.317	99.0443	w/o MS2:alpha-Methylene-gamma-butyrolactone	[M+H]+		0.333	FALSE	null	99.044	C5H6O2	Gamma butyrolactones	GSLDEZOOOSBFGP-UHFFFAOYSA-N	O=C1OCCC1=C	530	TRUE	TRUE	FALSE		FALSE	FALSE	null	null	100	null	null	null	null	6.3	1-p	99.04433:4177910 100.04768:1713364 101.05104:545622		30510074	30980314	11282780
215	18.485	99.5124	Unknown	[M+H]+		0.333	TRUE	null	null	null	null	null	null	999	FALSE	FALSE	FALSE		FALSE	FALSE	null	null	null	null	null	null	null	28.08	2-p	99.51241:57720428 100.51576:23120490 101.51912:2731686	52.58976:114316 55.05453:146009 56.05024:271182 57.93528:219862 58.02963:7949449 58.06561:206066 69.03421:4499998 70.06582:242209 71.04973:514231 72.08124:247357 82.06566:1288111 98.06046:1262421 99.97763:153812	283282848	720518272	292350944
216	18.408	99.5124	Unknown	[M+H]+		0.667	FALSE	null	null	null	null	null	null	999	FALSE	FALSE	FALSE		FALSE	FALSE	null	null	null	null	null	null	null	19.29	1-p	99.51242:51019188 100.51577:20572968 101.51913:2378723		392647040	174984224	757133376
217	23.926	99.5126	Unknown	[M+H]+	found in higher mz's MsMs_311	1	TRUE	null	null	null	null	null	null	999	FALSE	FALSE	FALSE		FALSE	FALSE	null	null	null	null	null	null	null	2090.51	1-p	99.51257:1252916736 100.51592:1644673152 101.51928:241567648	56.05024:377885 57.93528:169148 58.02961:10253510 58.06603:302486 67.04211:169927 69.03419:6663726 70.06582:500055 71.04986:753305 72.08125:358447 82.06561:1606265 86.048:126000 98.06037:1111376 99.97289:145632	3895465728	3706229760	3666736384
218	0.668	99.5126	Unknown	[M+H]+		0.333	FALSE	null	null	null	null	null	null	999	FALSE	FALSE	FALSE		FALSE	FALSE	null	null	null	null	null	null	null	51.89	mxsg-p	99.51259:34419760 100.51594:23306044 101.5193:2579832		104051392	101025136	169542176
219	0.669	99.5314	Unknown	[M+H]+		0.667	FALSE	null	null	null	null	null	null	999	FALSE	FALSE	FALSE		FALSE	FALSE	null	null	null	null	null	null	null	92.53	1-p	99.53144:49345880 100.53479:0 101.53815:1044112		204549776	200912880	97878872
220	23.937	99.9872	Unknown	[M+H]+	found in higher mz's MsMs_1892; similar chromatogram in higher mz_7139	1	FALSE	null	null	null	null	null	null	999	FALSE	FALSE	FALSE		FALSE	FALSE	null	null	null	null	null	null	null	11.03	1-p	99.9872:5972273 100.99055:0 101.99391:639854		24108092	19938460	20295876
221	10.246	100.176	Unknown	[M+H]+		0.333	TRUE	null	null	null	null	null	null	999	FALSE	FALSE	FALSE		FALSE	FALSE	null	null	null	null	null	null	null	2.97	mxsg-p	100.17635:1998714 101.1797:0 102.18306:0	52.61221:86841 56.05024:293658 56.15988:100063 58.02923:8517259 58.06562:184059 66.07217:99456 69.03419:4712510 69.14364:99680 70.03746:123035 70.06528:326150 71.04971:481270 72.08125:221483 82.06567:1149335 84.33834:110474 98.06045:1032451 99.97765:183550 100.07635:95364872 100.1771:139648	3210589	3394798	17224820
222	8.61	100.206	Unknown	[M+H]+	similar chromatogram in higher mz_1535; similar chromatogram in higher mz_3764; similar chromatogram in higher mz_3965; similar chromatogram in higher mz_7097; similar chromatogram in higher mz_4353; similar chromatogram in higher mz_4762; similar chromatogram in higher mz_4021; similar chromatogram in higher mz_6954; similar chromatogram in higher mz_3580; similar chromatogram in higher mz_6525;…	0.333	FALSE	null	null	null	null	null	null	999	FALSE	FALSE	FALSE		FALSE	FALSE	null	null	null	null	null	null	null	3.73	mxsg-p	100.20628:163254 101.20963:0 102.21299:0		554508	0	589264
223	23.926	100.957	Unknown	[M+H]+		1	FALSE	null	null	null	null	null	null	999	FALSE	FALSE	FALSE		FALSE	FALSE	null	null	null	null	null	null	null	48.32	2-p	100.95689:56175272 101.96024:13137795 102.9636:22944196		162205552	173747872	165430208
224	0.668	100.967	Unknown	[M+H]+	found in higher mz's MsMs_726; found in higher mz's MsMs_940	0.667	FALSE	null	null	null	null	null	null	999	FALSE	FALSE	FALSE		FALSE	FALSE	null	null	null	null	null	null	null	60.61	mxsg-p	100.96709:7670092 101.97044:0 102.9738:25791876		20707326	20030764	29742322
225	0.84	100.989	Unknown	[M+H]+		0.667	FALSE	null	null	null	null	null	null	999	FALSE	FALSE	FALSE		FALSE	FALSE	null	null	null	null	null	null	null	29.07	1-p	100.98855:3483931 101.9919:0 102.99526:0		16365205	11348230	0
226	0.669	101.025	Unknown	[M+H]+		0.667	FALSE	null	null	null	null	null	null	999	FALSE	FALSE	FALSE		FALSE	FALSE	null	null	null	null	null	null	null	40.88	1-p	101.02537:46220328 102.02872:98168792 103.03208:585756		185475344	169800608	79675880
227	24.135	101.079	Unknown	[M+H]+		0.333	FALSE	null	null	null	null	null	null	999	FALSE	FALSE	FALSE		FALSE	FALSE	null	null	null	null	null	null	null	39.94	1-p	101.07912:58732148 102.08247:3814232 103.08583:0		781829888	600128896	732347776
228	10.54	101.079	Unknown	[M+H]+		0.333	TRUE	null	null	null	null	null	null	999	FALSE	FALSE	FALSE		FALSE	FALSE	null	null	null	null	null	null	null	12.44	mxsg-p	101.07914:39793324 102.08249:3128760 103.08585:0	54.19738:98279 56.05025:239590 58.02962:5635932 58.06562:240132 59.03248:211290 67.21744:132331 69.03419:2971081 70.03747:134092 70.06583:174100 71.0497:416996 72.08125:293325 74.09708:179535 82.06568:799052 92.75677:92550 98.06056:816979 99.9786:126171 100.07635:55702640 100.17616:192293 101.0762:682103 101.07909:5203199	129489736	281906560	308805344
229	10.605	101.079	Unknown	[M+H]+		0.333	FALSE	null	null	null	null	null	null	999	FALSE	FALSE	FALSE		FALSE	FALSE	null	null	null	null	null	null	null	7.76	1-p	101.07915:40823860 102.0825:2414160 103.08586:0		471319136	281906560	132297408
230	0.891	101.079	Unknown	[M+H]+		0.333	FALSE	null	null	null	null	null	null	999	FALSE	FALSE	FALSE		FALSE	FALSE	null	null	null	null	null	null	null	5.95	2-p	101.07931:33702640 102.08266:2775331 103.08602:0		245499696	190425056	157597904
231	1.298	101.079	Unknown	[M+H]+		0.333	FALSE	null	null	null	null	null	null	999	FALSE	FALSE	FALSE		FALSE	FALSE	null	null	null	null	null	null	null	3.14	2-p	101.07935:36433064 102.0827:2592523 103.08606:0		207273728	383338688	235457296
232	23.926	102.034	Unknown	[M+H]+		1	TRUE	null	null	null	null	null	null	999	FALSE	FALSE	FALSE		FALSE	FALSE	null	null	null	null	null	null	null	202.72	1-p	102.03396:281192640 103.03731:2498316 104.04067:21137026	58.02913:153054 58.06562:198745 59.93071:227326 60.93119:156686 61.92825:347004 63.45526:112127 72.08126:141898 74.09709:472292 74.50173:98471 88.63802:104031 101.0792:1492457 102.12761:1425903	1076348928	1157403904	1145776384
233	24.204	102.034	Unknown	[M+H]+		0.333	FALSE	null	null	null	null	null	null	999	FALSE	FALSE	FALSE		FALSE	FALSE	null	null	null	null	null	null	null	7.85	1-p	102.034:4538472 103.03735:153526 104.04071:0		44239876	18623146	22745350
234	10.529	102.034	Unknown	[M+H]+		0.333	FALSE	null	null	null	null	null	null	999	FALSE	FALSE	FALSE		FALSE	FALSE	null	null	null	null	null	null	null	3.36	mxsg-p	102.03404:1183322 103.03739:0 104.04075:0		6046860	5092404	6024462
235	1.155	102.055	w/o MS2:1-Aminocyclopropane-1-carboxylic acid; LC-ESI-QTOF; MS2; CE	[M+H]+	found in higher mz's MsMs_2793	0.667	FALSE	null	102.055	C4H7NO2	Alpha amino acids	PAJPWUMXBYXFCZ-UHFFFAOYSA-N	NC1(CC1)C(O)=O	530	TRUE	TRUE	FALSE		FALSE	FALSE	null	null	100	null	null	null	null	10.38	1-p	102.05514:5650066 103.05849:1242140 104.06185:6762517		43129076	27325388	10973409
236	0.802	102.055	w/o MS2:1-Aminocyclopropane-1-carboxylic acid; LC-ESI-QTOF; MS2; CE	[M+H]+	found in higher mz's MsMs_448; found in higher mz's MsMs_756; found in higher mz's MsMs_769; found in higher mz's MsMs_1882; found in higher mz's MsMs_2707; found in higher mz's MsMs_1870; found in higher mz's MsMs_2551; found in higher mz's MsMs_2297	1	FALSE	null	102.055	C4H7NO2	Alpha amino acids	PAJPWUMXBYXFCZ-UHFFFAOYSA-N	NC1(CC1)C(O)=O	530	TRUE	TRUE	FALSE		FALSE	FALSE	null	null	100	null	null	null	null	20.18	2-p	102.05518:40739736 103.05853:2391571 104.06189:38113920		150069312	164630016	54232796
237	1.143	102.128	w/o MS2:1-Hexylamine; ESI-ITFT; direct injection; MS2; CE	[M+H]+		1	TRUE	null	102.128	C6H15N	Monoalkylamines	BMVXCPBXGZKUPN-UHFFFAOYSA-N	CCCCCCN	530	TRUE	TRUE	FALSE		FALSE	FALSE	null	null	74.9	null	null	null	null	20.78	mxsg-p	102.12791:49140380 103.13126:3406739 104.13462:0	56.05025:21435 58.02972:71122 58.06572:621945 59.02645:15721 59.03291:49022 60.04487:27605 60.08165:110697 60.98717:31642 69.03414:13881 70.03765:60565 72.08134:234280 73.08912:22031 74.09714:1455980 75.10011:36239 78.9976:32466 83.06847:20580 97.0079:49048 99.06312:18061 101.07909:1420801 102.08054:194837 102.12753:5061134	328378176	257873328	301974624
238	1.672	102.128	w/o MS2:1-Hexylamine; ESI-ITFT; direct injection; MS2; CE	[M+H]+		0.667	TRUE	null	102.128	C6H15N	Monoalkylamines	BMVXCPBXGZKUPN-UHFFFAOYSA-N	CCCCCCN	530	TRUE	TRUE	FALSE		FALSE	FALSE	null	null	67.9	null	null	null	null	2.32	2-p	102.12791:26661166 103.13126:1420619 104.13462:0	53.00283:6090 56.05024:6958 58.02966:84090 58.06573:135184 59.02645:9187 59.03299:56453 59.06949:7083 60.03339:17227 60.04486:17877 60.08165:125294 60.98716:11805 69.03413:20859 70.03761:65407 71.03839:9025 72.08137:69124 73.08437:6039 74.09719:280001 75.10011:7832 78.99774:27261 83.06847:16597 84.04519:6205 85.02883:12285 97.00801:77040 99.06404:15686 101.07917:1407732 102.08052:195155 102.09226…	172121168	208322416	88818696
239	23.458	102.128	w/o MS2:1-Hexylamine; ESI-ITFT; direct injection; MS2; CE	[M+H]+		0.667	TRUE	null	102.128	C6H15N	Monoalkylamines	BMVXCPBXGZKUPN-UHFFFAOYSA-N	CCCCCCN	530	TRUE	TRUE	FALSE		FALSE	FALSE	null	null	78.3	null	null	null	null	74.57	1-p	102.12794:215194400 103.13129:17272144 104.13465:385590	58.02953:43201 58.06604:2410280 59.06907:47700 60.08152:127258 70.03746:48051 72.08128:932651 73.08911:95811 74.09708:4899957 75.10011:128821 101.07909:632046 102.0277:56126 102.08052:142832 102.1275:17676804	3344098560	3160676608	2655740672
240	1.773	102.128	w/o MS2:1-Hexylamine; ESI-ITFT; direct injection; MS2; CE	[M+H]+		0.333	TRUE	null	102.128	C6H15N	Monoalkylamines	BMVXCPBXGZKUPN-UHFFFAOYSA-N	CCCCCCN	530	TRUE	TRUE	FALSE		FALSE	FALSE	null	null	66.2	null	null	null	null	4.22	mxsg-p	102.12796:28322930 103.13131:1336360 104.13467:0	56.05025:12865 57.03396:5795 57.05358:7620 58.02931:78825 58.06579:145385 59.03267:58909 60.0334:17298 60.04487:17143 60.08165:135623 60.98717:18744 67.10831:10928 69.03414:20493 70.03766:71469 72.05282:12195 72.08138:52137 74.0608:12593 74.09722:268311 78.99788:40002 83.06847:14804 85.02885:11508 96.25186:6056 97.00803:82968 99.06406:16601 101.07919:1346628 102.0551:12376 102.08054:196179 102.09…	158753856	103624856	499991392
241	0.931	102.128	w/o MS2:1-Hexylamine; ESI-ITFT; direct injection; MS2; CE	[M+H]+		1	TRUE	null	102.128	C6H15N	Monoalkylamines	BMVXCPBXGZKUPN-UHFFFAOYSA-N	CCCCCCN	530	TRUE	TRUE	FALSE		FALSE	FALSE	null	null	64.6	null	null	null	null	5.66	mxsg-p	102.12798:24135862 103.13133:1199966 104.13469:0	56.05025:11772 57.03397:7161 58.02927:81402 58.06575:94165 59.03267:54502 60.0334:11141 60.04487:18356 60.08167:116315 60.98717:12309 69.03415:19798 70.03761:58796 71.03783:7119 72.08145:35324 74.0602:8149 74.09722:177094 78.99757:30168 83.06848:14687 84.04447:9026 85.02885:9046 97.008:85868 99.06313:19477 101.07921:1309676 102.0551:11068 102.08035:183102 102.09228:11260 102.12764:774392	240103520	310116928	253954016
242	0.534	102.128	w/o MS2:1-Hexylamine; ESI-ITFT; direct injection; MS2; CE	[M+H]+		0.667	TRUE	null	102.128	C6H15N	Monoalkylamines	BMVXCPBXGZKUPN-UHFFFAOYSA-N	CCCCCCN	530	TRUE	TRUE	FALSE		FALSE	FALSE	null	null	66.1	null	null	null	null	8.57	1-p	102.12799:26802404 103.13134:1812446 104.1347:0	56.05024:10891 57.03437:6332 58.02925:83925 58.06574:150988 59.02645:9396 59.03306:52707 60.03339:16293 60.04486:13162 60.08166:99109 60.98717:14436 68.67802:4841 69.03414:18978 70.0376:57558 71.03783:6686 72.05281:7938 72.08135:52919 74.06079:7066 74.09718:273861 75.10011:7591 78.99762:33054 83.06918:16894 84.08102:6303 85.02884:8477 97.00803:87210 99.06405:12646 101.07918:1392671 102.05509:7986…	524442976	364577440	191313488
243	19.536	102.231	Unknown	[M+H]+		0.333	FALSE	null	null	null	null	null	null	999	FALSE	FALSE	FALSE		FALSE	FALSE	null	null	null	null	null	null	null	14.79	mxsg-p	102.23101:588395 103.23436:0 104.23772:0		1373789	241467	3865413
244	0.674	102.536	Unknown	[M+H]+		0.667	FALSE	null	null	null	null	null	null	999	FALSE	FALSE	FALSE		FALSE	FALSE	null	null	null	null	null	null	null	20.56	1-p	102.53571:2343950 103.53906:1033850 104.54242:0		9005377	7559382	3771932
245	0.669	102.97	Unknown	[M+H]+	found in higher mz's MsMs_998; found in higher mz's MsMs_1396; found in higher mz's MsMs_1197	1	TRUE	null	null	null	null	null	null	999	FALSE	FALSE	FALSE		FALSE	FALSE	null	null	null	null	null	null	null	326.19	mxsg-p	102.97047:16472149 103.97382:0 104.97718:0	56.05025:5858 58.06572:127293 59.06908:4860 59.93072:5855 60.03384:16695 60.04488:11435 60.08162:97494 60.93886:7026 60.98718:6839 61.08489:5290 61.92826:16955 62.92963:6870 65.59181:4398 71.03784:6588 72.08133:33304 74.0602:5626 74.09717:204741 75.10012:11171 78.99771:22828 84.95972:17640 85.02885:7339 86.06697:4376 87.14273:4816 97.00799:67072 98.0606:4791 100.04978:18758 100.55103:4731 102.080…	178509712	150638496	62246072
246	0.824	103.039	w/o MS2:ACETOACETATE	[M+H]+		1	FALSE	null	103.04	C4H6O3	Short-chain keto acids and derivatives	WDJHALXBUFZDSR-UHFFFAOYSA-N	O=C(O)CC(=O)C	530	TRUE	TRUE	FALSE		FALSE	FALSE	null	null	99.7	null	null	null	null	17.88	1-p	103.03918:3391182 104.04253:0 105.04589:442236		27160850	21125934	15116430
247	0.668	103.051	w/o MS2:CYCLOSERINE	[M+H]+		0.333	FALSE	null	103.05	C3H6N2O2	Isoxazolines	DYDCUQKUCUHJBH-UWTATZPHSA-N	OC1=NOCC1N	530	TRUE	TRUE	FALSE		FALSE	FALSE	null	null	99.9	null	null	null	null	3.13	mxsg-p	103.05054:922338 104.05389:0 105.05725:0		7738959	10809676	4405686
248	3.205	103.054	CYCLOSERINE	[M+H]+	found in higher mz's MsMs_954; found in higher mz's MsMs_955	0.667	TRUE	null	103.05	C3H6N2O2	Isoxazolines	DYDCUQKUCUHJBH-UWTATZPHSA-N	OC1=NOCC1N	430	TRUE	TRUE	TRUE		FALSE	FALSE	null	null	80.3	null	62.5	88.1	83.3	13.87	1-p	103.0543:2205278 104.05765:667441 105.06101:1550506	53.03924:13111 57.03437:3200 57.07076:4074 58.06572:109381 59.03291:3875 59.06907:4803 60.03384:6244 60.04487:6036 60.08161:73006 61.92871:2962 62.92962:8415 72.08139:34346 74.09717:167378 75.10011:7794 78.04642:10415 78.9976:6903 84.04447:3084 85.02884:6668 95.04936:28131 97.00777:17480 100.45448:2867 102.0463:5806 102.08053:74195 102.09228:11154 102.12753:598781 103.03925:4364 103.05418:102193 …	21076986	16251846	8414524
249	1.835	103.054	w/o MS2:(R)-4-aminoisoxazolidin-3-one	[M+H]+	similar chromatogram in higher mz_989; similar chromatogram in higher mz_450	1	TRUE	1.44	103.05	C3H6N2O2	Alpha amino acids and derivatives	DYDCUQKUCUHJBH-UWTATZPHSA-N	O=C1NOCC1N	530	TRUE	TRUE	FALSE		FALSE	FALSE	null	null	71.4	100	null	null	null	39.78	1-p	103.05434:18916920 104.05769:1972523 105.06105:480938	51.02359:24614 53.03923:177695 55.01852:9032 58.06572:110652 60.08162:77509 62.92962:10897 72.08135:34324 74.09716:180233 75.10011:15347 77.03915:20541 78.9976:7065 81.03378:20307 95.0494:292837 96.0524:11906 97.0079:24073 102.04631:44079 102.08054:64851 102.09129:10048 102.12752:613365 103.05417:926399 103.08392:12804 103.13146:74817	81996784	45827084	23237034
250	0.676	103.123	w/o MS2:Cadaverine; LC-ESI-QTOF; MS2; CE	[M+H]+	found in higher mz's MsMs_4314	1	TRUE	null	103.123	C5H14N2	Monoalkylamines	VHRGRCVQAFMJIZ-UHFFFAOYSA-N	NCCCCCN	530	TRUE	TRUE	FALSE		FALSE	FALSE	null	null	60.3	null	null	null	null	27.08	1-p	103.12305:10425230 104.1264:1075954 105.12976:0	53.00284:2755 53.0391:1895 57.07035:3173 58.06572:70513 59.06907:7193 60.03339:4870 60.04487:4898 60.08163:44391 61.08489:4349 61.92825:5666 62.06069:1873 62.9298:15717 68.01815:2151 72.08141:26729 74.09715:112729 75.10022:14103 84.08176:2149 85.02885:3693 95.04938:2985 97.00806:9404 102.08054:46696 102.09228:5042 102.12753:377634 103.05414:5771 103.0835:8791 103.13145:74182	46613024	56807484	14695337
251	23.875	103.131	Unknown	[M+H]+	found in higher mz's MsMs_254	0.333	TRUE	null	null	null	null	null	null	999	FALSE	FALSE	FALSE		FALSE	FALSE	null	null	null	null	null	null	null	17.81	mxsg-p	103.13133:5940060 104.13468:0 105.13804:0	58.06603:395709 59.06906:27402 60.08151:58634 62.06067:6433 62.87896:8649 62.92963:3829300 62.97936:6873 72.08125:175351 73.08495:18787 73.0891:12591 74.09708:804282 75.09393:7083 75.1001:76528 80.94041:25950 97.8922:7069 102.08051:25612 102.12755:2669520 103.1315:484173	32299068	35617260	32178342
252	24.437	103.508	Unknown	[M+H]+		0.333	FALSE	null	null	null	null	null	null	999	FALSE	FALSE	FALSE		FALSE	FALSE	null	null	null	null	null	null	null	5.1	mxsg-p	103.50776:167673 104.51111:0 105.51447:0		0	0	633855
253	23.941	103.508	Unknown	[M+H]+		1	FALSE	null	null	null	null	null	null	999	FALSE	FALSE	FALSE		FALSE	FALSE	null	null	null	null	null	null	null	184.39	1-p	103.50778:7157714 104.51113:6645073 105.51449:2451696		33285076	24256416	31140492
254	23.885	103.956	Unknown	[M+H]+	found in higher mz's MsMs_727	1	TRUE	null	null	null	null	null	null	999	FALSE	FALSE	FALSE		FALSE	FALSE	null	null	null	null	null	null	null	173.98	1-p	103.95557:31375762 104.95892:556331 105.96228:15466498	56.05024:7978 58.06593:29491 59.06906:23130 60.08151:7640 62.06068:12434 62.88133:16071 62.92959:4076508 62.98031:18009 72.08125:8504 72.67709:5982 73.08496:13699 74.09696:30896 75.10071:56567 80.94041:23725 103.13152:350172 103.95625:46725 104.10719:25075 104.13441:12111	216334480	233808720	257399744
255	0.783	104.002	Unknown	[M+H]+	similar chromatogram in higher mz_259; similar chromatogram in higher mz_7430; similar chromatogram in higher mz_260; similar chromatogram in higher mz_4909; similar chromatogram in higher mz_3602; similar chromatogram in higher mz_3241; similar chromatogram in higher mz_6795; similar chromatogram in higher mz_1151; similar chromatogram in higher mz_601	1	FALSE	null	null	null	null	null	null	999	FALSE	FALSE	FALSE		FALSE	FALSE	null	null	null	null	null	null	null	71.98	1-p	104.00157:7551424 105.00492:624252 106.00828:0		30122462	33673784	10078096
256	23.933	104.031	w/o MS2:L-Serine; LC-ESI-ITFT; MS2; m/z	[M+H]+		1	FALSE	null	104.035	C3H7NO3	Serine and derivatives	MTCFGRXMJLQNBG-REOHCLBHSA-N	N[C@@H](CO)C(O)=O	530	TRUE	TRUE	FALSE		FALSE	FALSE	null	null	89.6	null	null	null	null	41.05	1-p	104.03064:7633740 105.03399:0 106.03735:0		29441640	30928626	33562492
257	1.159	104.053	Unknown	[M+H]+		0.333	FALSE	null	null	null	null	null	null	999	FALSE	FALSE	FALSE		FALSE	FALSE	null	null	null	null	null	null	null	16.96	1-p	104.05296:2944150 105.05631:0 106.05967:1152075		9184677	0	101070
258	3.228	104.071	w/o MS2:Dimethylglycine; CE0; FFDGPVCHZBVARC-UHFFFAOYSA-N	[M+H]+	found in higher mz's MsMs_1884	0.333	FALSE	7.713	104.071	C4H9NO2	Alpha amino acids	FFDGPVCHZBVARC-UHFFFAOYSA-N	CN(C)CC(=O)O	530	TRUE	TRUE	FALSE		FALSE	FALSE	null	null	100	99.9	null	null	null	24.01	2-p	104.07085:4617733 105.0742:981563 106.07756:342908		1547650	37352400	722816
259	0.78	104.107	Choline	[M]+	found in higher mz's MsMs_2210; similar chromatogram in higher mz_277; similar chromatogram in higher mz_7714; found in higher mz's MsMs_2225	1	TRUE	null	104.106	C5H14NO	Cholines	OEYIOHPDSNJKLS-UHFFFAOYSA-N	C[N+](C)(C)CCO	430	TRUE	TRUE	TRUE		FALSE	FALSE	null	null	95	null	91	91.4	100	10094.1	2-p	104.10713:2153946368 105.11048:159481216 106.11384:10138603	58.06599:2496546 59.07376:831636 60.08151:29367686 61.07851:70990 61.0849:505177 86.09645:130915 104.00156:181891 104.10722:78207808 104.209:77108 104.21606:90659	10511335424	9568562176	3150161152
260	0.78	104.213	Unknown	[M+H]+	similar chromatogram in higher mz_4292	1	FALSE	null	null	null	null	null	null	999	FALSE	FALSE	FALSE		FALSE	FALSE	null	null	null	null	null	null	null	201.43	2-p	104.213:7402642 105.21635:602458 106.21971:0		28166084	31145660	10217707
261	14.837	105.001	Unknown	[M+H]+	found in higher mz's MsMs_3603; similar chromatogram in higher mz_3861; similar chromatogram in higher mz_4703; similar chromatogram in higher mz_3398; similar chromatogram in higher mz_4125; similar chromatogram in higher mz_5082	1	FALSE	null	null	null	null	null	null	999	FALSE	FALSE	FALSE		FALSE	FALSE	null	null	null	null	null	null	null	7.76	2-p	105.00064:328421 106.00399:0 107.00735:0		839428	1272522	1094786
262	0.669	105.003	Unknown	[M+H]+		1	FALSE	null	null	null	null	null	null	999	FALSE	FALSE	FALSE		FALSE	FALSE	null	null	null	null	null	null	null	18.85	1-p	105.00343:5368716 106.00678:1315355 107.01014:834239		21015072	18207874	9441059
263	7.055	105.033	Unknown	[M+H]+	found in higher mz's MsMs_1891; found in higher mz's MsMs_2277	0.333	FALSE	null	null	null	null	null	null	999	FALSE	FALSE	FALSE		FALSE	FALSE	null	null	null	null	null	null	null	4.98	mxsg-p	105.03347:986788 106.03682:0 107.04018:381710		547886	659574	7816712
264	12.354	105.034	Unknown	[M+H]+	found in higher mz's MsMs_1190; found in higher mz's MsMs_416	1	TRUE	null	null	null	null	null	null	999	FALSE	FALSE	FALSE		FALSE	FALSE	null	null	null	null	null	null	null	12.28	1-p	105.0336:2479496 106.03695:240388 107.04031:265409	51.02359:6467 53.03955:58208 55.01852:6920 58.06604:3016 62.92962:4662 64.0186:3148 64.92781:12146 77.03889:8299 77.45587:1673 79.05501:10686 81.03378:4823 81.99657:1705 91.03445:1638 93.03709:3227 95.04935:105267 96.04526:2166 96.05329:1945 103.05415:4093 104.10722:2381 104.13443:2494 105.03342:75518 105.04433:34157 105.07004:29009	18703428	23485530	22811152
265	5.608	105.034	Unknown	[M+H]+	similar chromatogram in higher mz_1138; similar chromatogram in higher mz_1366; similar chromatogram in higher mz_6218; found in higher mz's MsMs_1366; found in higher mz's MsMs_1138; found in higher mz's MsMs_419	0.667	TRUE	null	null	null	null	null	null	999	FALSE	FALSE	FALSE		FALSE	FALSE	null	null	null	null	null	null	null	25.37	1-p	105.03365:7299008 106.037:557600 107.04036:1565094	50.016:2598 51.0236:10626 53.03919:122187 54.04253:3528 54.79659:2462 55.01852:7268 58.06604:2832 59.06347:2129 62.92962:2067 64.92764:3005 65.02602:1895 68.6845:2178 68.9977:2193 77.03912:16732 79.05489:19163 81.03387:12818 88.07545:1892 93.03709:6230 95.04936:212154 96.04525:3461 96.0524:7768 97.0079:3879 103.05418:9869 104.10722:2252 105.03342:166328 105.04432:62475 105.07006:42718	30116822	18954826	3677959
266	11.393	105.07	w/o MS2:Styrene	[M+H]+	similar chromatogram in higher mz_3884; found in higher mz's MsMs_3884; similar chromatogram in higher mz_2349; similar chromatogram in higher mz_2541; similar chromatogram in higher mz_4082; similar chromatogram in higher mz_4131; similar chromatogram in higher mz_4295; similar chromatogram in higher mz_4377; similar chromatogram in higher mz_4856; found in higher mz's MsMs_4377; similar chromat…	1	TRUE	null	105.07	C8H8	Styrenes	PPBRXRYQALVLMV-UHFFFAOYSA-N	C=CC=1C=CC=CC1	530	TRUE	TRUE	FALSE		FALSE	FALSE	null	null	67.1	null	null	null	null	21.05	2-p	105.0699:5364708 106.07325:801002 107.07661:192580	51.02358:2863 53.03923:39113 55.01852:3425 62.92961:2820 64.01859:3184 64.92769:10696 65.03895:2013 65.4243:1798 66.81771:3154 66.82082:3843 77.03914:5671 79.05497:167604 80.05792:5549 81.03377:2808 93.03708:2800 95.04937:61071 96.04435:2769 97.47091:1732 102.21078:1976 103.05415:96163 104.05785:5906 104.1072:2583 105.03339:5229 105.04496:17013 105.07017:523911	21889474	24770348	22199778
267	4.405	105.07	w/o MS2:Styrene	[M+H]+	similar chromatogram in higher mz_925; found in higher mz's MsMs_925; found in higher mz's MsMs_1321; similar chromatogram in higher mz_3980; similar chromatogram in higher mz_1321; similar chromatogram in higher mz_572; found in higher mz's MsMs_572; similar chromatogram in higher mz_379; found in higher mz's MsMs_1563; similar chromatogram in higher mz_3914; similar chromatogram in higher mz_15…	1	TRUE	null	105.07	C8H8	Styrenes	PPBRXRYQALVLMV-UHFFFAOYSA-N	C=CC=1C=CC=CC1	530	TRUE	TRUE	FALSE		FALSE	FALSE	null	null	66.9	null	null	null	null	15.27	2-p	105.07018:5114214 106.07353:788885 107.07689:0	51.02359:3978 53.03919:24786 55.01852:2032 58.06562:6593 64.92764:2212 77.03914:3065 79.05496:84787 81.03377:2791 88.07623:1980 93.03709:5722 95.04935:41468 96.04436:3357 96.05328:3367 97.0079:3294 103.05418:50015 104.05785:4969 104.10722:4129 105.03348:8477 105.04471:10864 105.07018:194148	23101160	21485804	9786358
268	23.69	105.954	Unknown	[M+H]+		0.333	TRUE	null	null	null	null	null	null	999	FALSE	FALSE	FALSE		FALSE	FALSE	null	null	null	null	null	null	null	11.17	2-p	105.95373:2649575 106.95708:0 107.96044:0	54.57292:1835 55.01852:2294 62.92952:9566 64.92812:333805 70.0659:8568 71.31068:1628 72.92342:1788 79.05491:1965 80.41999:1695 88.07623:8058 105.07017:3843 106.06519:6081 106.08696:4878	19848682	16466764	6993871
269	23.885	105.954	Unknown	[M+H]+		1	TRUE	null	null	null	null	null	null	999	FALSE	FALSE	FALSE		FALSE	FALSE	null	null	null	null	null	null	null	120.76	1-p	105.95383:14650391 106.95718:0 107.96054:0	59.83882:3053 62.92963:70101 64.92812:2236592 70.06575:21580 70.88131:3115 79.0549:4573 82.93861:13891 85.99049:3138 88.07609:15993 94.59386:3572 105.95393:20416 106.06519:11541 106.08695:10495	100182488	109670536	116347912
270	0.679	105.963	Unknown	[M+H]+	similar chromatogram in higher mz_883	0.333	FALSE	null	null	null	null	null	null	999	FALSE	FALSE	FALSE		FALSE	FALSE	null	null	null	null	null	null	null	6.63	mxsg-p	105.96311:386382 106.96646:611990 107.96982:389317		236270	0	1344501
271	0.789	106.05	w/o MS2:Serine	[M+H]+		0.333	FALSE	null	106.05	C3H7NO3	Serine and derivatives	MTCFGRXMJLQNBG-REOHCLBHSA-N	O=C(O)C(N)CO	530	TRUE	TRUE	FALSE		FALSE	FALSE	null	null	100	null	null	null	null	351.9	1-p	106.05002:25663208 107.05337:1065962 108.05673:0		106906008	4622436	17466968
272	1.797	106.065	w/o MS2:3-Methylthiopropylamine	[M+H]+	similar chromatogram in higher mz_824; found in higher mz's MsMs_824; similar chromatogram in higher mz_4876; similar chromatogram in higher mz_589; found in higher mz's MsMs_589; similar chromatogram in higher mz_2330; similar chromatogram in higher mz_2996; similar chromatogram in higher mz_3630; similar chromatogram in higher mz_5081; similar chromatogram in higher mz_5239; similar chromatogra…	1	TRUE	null	106.069	C4H11NS	Dialkylthioethers	KKYSBGWCYXYOHA-UHFFFAOYSA-N	S(C)CCCN	530	TRUE	TRUE	FALSE		FALSE	FALSE	null	null	94.5	null	null	null	null	219.57	2-p	106.06515:35592364 107.0685:3703365 108.07186:0	51.02357:5976 53.03945:15188 64.92812:4914 70.06583:6609 79.05491:1714496 80.05794:70799 91.05421:8213 95.04928:33114 96.04433:6043 97.00787:11887 103.05412:5595 105.04461:9983 105.07015:14653 106.06521:2359126	146012496	157919472	81464288
273	6.231	106.065	w/o MS2:3-Methylthiopropylamine	[M+H]+	similar chromatogram in higher mz_5704; similar chromatogram in higher mz_5558; similar chromatogram in higher mz_5951; similar chromatogram in higher mz_5751; similar chromatogram in higher mz_5876; similar chromatogram in higher mz_4935; similar chromatogram in higher mz_4692; similar chromatogram in higher mz_6166; similar chromatogram in higher mz_3504; similar chromatogram in higher mz_2837;…	1	FALSE	null	106.069	C4H11NS	Dialkylthioethers	KKYSBGWCYXYOHA-UHFFFAOYSA-N	S(C)CCCN	530	TRUE	TRUE	FALSE		FALSE	FALSE	null	null	94.6	null	null	null	null	4.81	1-p	106.06517:562682 107.06852:0 108.07188:0		2061760	1370922	1376789
274	2.894	106.065	w/o MS2:3-Methylthiopropylamine	[M+H]+	found in higher mz's MsMs_590	1	TRUE	null	106.069	C4H11NS	Dialkylthioethers	KKYSBGWCYXYOHA-UHFFFAOYSA-N	S(C)CCCN	530	TRUE	TRUE	FALSE		FALSE	FALSE	null	null	94.7	null	null	null	null	24.23	mxsg-p	106.06519:3533200 107.06854:262454 108.0719:133476	53.03947:5519 56.56573:1648 64.9278:8785 65.03946:1873 70.06529:2839 75.28322:1481 78.99761:1859 79.05498:133437 80.05795:4630 88.07624:2345 91.05459:8567 91.19536:1541 93.0371:2987 95.04947:14632 95.18227:1648 96.04527:4519 97.00793:12482 103.05415:2324 105.03342:3832 105.04465:2510 105.07006:13686 106.06522:159735	13927549	20059968	20303328
275	1.964	106.065	w/o MS2:3-Methylthiopropylamine	[M+H]+		1	TRUE	null	106.069	C4H11NS	Dialkylthioethers	KKYSBGWCYXYOHA-UHFFFAOYSA-N	S(C)CCCN	530	TRUE	TRUE	FALSE		FALSE	FALSE	null	null	95.3	null	null	null	null	27.53	2-p	106.06541:4109378 107.06876:229644 108.07212:189430	53.03946:7776 63.46389:1844 64.92812:8084 66.93393:4277 79.05491:295760 80.05779:10532 81.03377:1913 91.05498:8286 93.03623:2233 95.04933:15882 96.04435:7103 97.00789:8504 103.05513:3127 105.03442:3209 105.04462:3854 105.07013:16975 106.0652:403238	15605040	19587254	13853123
276	23.858	106.086	w/o MS2:Diethanolamine; CE0; ZBCBWPMODOFKDW-UHFFFAOYSA-N	[M+H]+		0.667	FALSE	8.221	106.086	C4H11NO2	1,2-aminoalcohols	ZBCBWPMODOFKDW-UHFFFAOYSA-N	C(CO)NCCO	530	TRUE	TRUE	FALSE		FALSE	FALSE	null	null	100	98.8	null	null	null	8.35	1-p	106.08634:615011 107.08969:0 108.09305:0		3372256	1577294	2712400
277	0.764	106.086	w/o MS2:Diethanolamine; CE0; ZBCBWPMODOFKDW-UHFFFAOYSA-N	[M+H]+	similar chromatogram in higher mz_1527; similar chromatogram in higher mz_7619; similar chromatogram in higher mz_523	0.667	FALSE	8.221	106.086	C4H11NO2	1,2-aminoalcohols	ZBCBWPMODOFKDW-UHFFFAOYSA-N	C(CO)NCCO	530	TRUE	TRUE	FALSE		FALSE	FALSE	null	null	100	99.7	null	null	null	123.47	mxsg-p	106.08641:13184197 107.08976:1056421 108.09312:217420		12969199	18031452	55007012
278	0.965	106.086	w/o MS2:Diethanolamine; CE0; ZBCBWPMODOFKDW-UHFFFAOYSA-N	[M+H]+	similar chromatogram in higher mz_2270; similar chromatogram in higher mz_2527; similar chromatogram in higher mz_4227	0.667	FALSE	8.221	106.086	C4H11NO2	1,2-aminoalcohols	ZBCBWPMODOFKDW-UHFFFAOYSA-N	C(CO)NCCO	530	TRUE	TRUE	FALSE		FALSE	FALSE	null	null	100	99.7	null	null	null	3.73	mxsg-p	106.08645:511677 107.0898:327519 108.09316:219575		250276	1099928	2959433
279	0.702	106.951	Unknown	[M+H]+		0.667	FALSE	null	null	null	null	null	null	999	FALSE	FALSE	FALSE		FALSE	FALSE	null	null	null	null	null	null	null	7.8	mxsg-p	106.95072:935778 107.95407:366849 108.95743:0		0	3133628	2943925
280	5.043	107.049	w/o MS2:Unknown (carbon number 7); PlaSMA ID-22	[M+H]+	similar chromatogram in higher mz_3432; found in higher mz's MsMs_3387; similar chromatogram in higher mz_470; similar chromatogram in higher mz_1177; similar chromatogram in higher mz_1983; similar chromatogram in higher mz_2336; similar chromatogram in higher mz_3387; similar chromatogram in higher mz_3614; similar chromatogram in higher mz_3713; found in higher mz's MsMs_982	1	TRUE	2.24	107.049	C7H6O	Unknown			530	TRUE	TRUE	FALSE		FALSE	FALSE	null	null	74.2	100	null	null	null	98.46	1-p	107.04915:18567492 108.0525:2343247 109.05586:468805	51.02358:4266 53.0392:73436 55.01866:13146 65.03895:3120 77.03947:9665 79.05495:122965 80.04987:19760 80.05792:6156 81.03381:9225 91.05419:20881 95.04939:123364 96.04435:4524 97.00789:7343 105.0446:34955 105.07016:6909 106.06519:4148 107.0492:1241393 107.08591:8746	77576792	75860976	29810560
281	4.842	107.049	w/o MS2:Unknown (carbon number 7); PlaSMA ID-22	[M+H]+	found in higher mz's MsMs_3405	1	TRUE	2.24	107.049	C7H6O	Unknown			530	TRUE	TRUE	FALSE		FALSE	FALSE	null	null	74.4	100	null	null	null	63.85	2-p	107.04917:12557117 108.05252:1939439 109.05588:364208	51.02357:6334 53.03919:95507 55.01858:16942 66.87578:3653 68.01388:2785 70.06583:2598 71.92995:3952 77.03913:8653 79.05493:151179 80.04984:19829 80.05791:6344 81.03374:10699 91.05431:27607 95.04937:147269 96.04434:5119 96.24467:2518 97.00788:6884 105.04465:44749 105.07015:8555 106.06519:8216 107.04919:1437699 107.08598:8282	55164988	55228152	16362855
282	4.277	107.049	w/o MS2:Unknown (carbon number 7); PlaSMA ID-22	[M+H]+	found in higher mz's MsMs_5447; found in higher mz's MsMs_5187; found in higher mz's MsMs_3189	0.667	TRUE	2.24	107.049	C7H6O	Unknown			530	TRUE	TRUE	FALSE		FALSE	FALSE	null	null	74.4	100	null	null	null	22.91	1-p	107.04917:3862234 108.05252:620251 109.05588:446381	51.02359:3384 53.0392:37295 53.58117:1710 55.01852:8079 71.92997:3808 72.93761:2004 74.73471:1781 77.03915:3144 79.05499:60718 80.04974:22451 80.05793:2453 81.03378:4587 89.94025:1849 91.0543:21065 93.19735:1714 95.04932:50493 96.04436:4400 97.00797:12899 105.04481:16031 105.07018:5249 106.0652:3048 107.04921:475587 107.08553:8741	22944902	22351488	5359818
283	3.018	107.049	w/o MS2:Unknown (carbon number 7); PlaSMA ID-22	[M+H]+		0.667	TRUE	2.24	107.049	C7H6O	Unknown			530	TRUE	TRUE	FALSE		FALSE	FALSE	null	null	79.8	100	null	null	null	10.29	1-p	107.04921:2825557 108.05256:785787 109.05592:466241	51.02359:3885 53.03921:53387 55.01852:5850 65.03896:2383 70.06584:3181 71.93002:8860 72.93761:4114 77.03915:3481 79.05498:169793 80.04984:30545 80.05793:7131 81.03378:6314 89.94025:4534 91.05433:18732 95.0494:76407 96.04525:4419 96.05329:2380 97.00806:20162 105.04463:22007 105.07018:2490 106.06532:11205 107.04921:214704 107.086:6357	18903664	9676582	5196754
284	4.075	107.049	w/o MS2:BENZALDEHYDE	[M+H]+	similar chromatogram in higher mz_933; similar chromatogram in higher mz_1269; similar chromatogram in higher mz_2247; similar chromatogram in higher mz_2265; similar chromatogram in higher mz_2296; similar chromatogram in higher mz_2433; similar chromatogram in higher mz_2844; similar chromatogram in higher mz_6329; similar chromatogram in higher mz_2282	1	FALSE	null	107.049	C7H6O	Benzoyl derivatives	HUMNYLRZRPPJDN-UHFFFAOYSA-N	O=CC1=CC=CC=C1	530	TRUE	TRUE	FALSE		FALSE	FALSE	null	null	100	null	null	null	null	25.18	2-p	107.0494:5381600 108.05275:1274021 109.05611:429218		28241912	31388376	9134079
285	7.1	107.07	Unknown	[M+H]+	similar chromatogram in higher mz_1881; similar chromatogram in higher mz_7532	1	TRUE	null	null	null	null	null	null	999	FALSE	FALSE	FALSE		FALSE	FALSE	null	null	null	null	null	null	null	207.56	1-p	107.0704:19298690 108.07375:1069820 109.07711:0	53.03923:14496 55.01853:3197 65.03946:2596 68.0139:2162 74.67774:1744 76.83684:2351 79.05499:20055 80.0499:23693 89.05991:2439 91.05438:29128 95.04938:8152 97.0079:3368 105.04464:2572 105.07018:7511 106.06521:2834 106.0735:2095 106.6636:1885 107.04925:44507 107.08597:12620	108745344	142003360	201609120
286	21.462	107.517	Unknown	[M+H]+		0.333	FALSE	null	null	null	null	null	null	999	FALSE	FALSE	FALSE		FALSE	FALSE	null	null	null	null	null	null	null	3.59	mxsg-p	107.51749:166747 108.52084:1297701 109.5242:1966406		137311	87065	596154
287	1.049	107.95	Unknown	[M+H]+		0.333	FALSE	null	null	null	null	null	null	999	FALSE	FALSE	FALSE		FALSE	FALSE	null	null	null	null	null	null	null	10.4	mxsg-p	107.95048:1060798 108.95383:0 109.95719:0		5926499	3513347	7389644
288	24.702	107.951	Unknown	[M+H]+		1	FALSE	null	null	null	null	null	null	999	FALSE	FALSE	FALSE		FALSE	FALSE	null	null	null	null	null	null	null	14.02	1-p	107.95051:1705470 108.95386:0 109.95722:0		12991796	10182873	21853508
289	23.944	108.023	Unknown	[M+H]+		1	FALSE	null	null	null	null	null	null	999	FALSE	FALSE	FALSE		FALSE	FALSE	null	null	null	null	null	null	null	34.2	mxsg-p	108.02285:6885556 109.0262:57683184 110.02956:866666240		32459690	33020416	38775492
290	0.669	108.039	w/o MS2:2-Aminophenol	[M+H]+		1	FALSE	null	108.045	C6H7NO	Aniline and substituted anilines	CDAWCLOXVUBKRW-UHFFFAOYSA-N	OC=1C=CC=CC1N	530	TRUE	TRUE	FALSE		FALSE	FALSE	null	null	80.4	null	null	null	null	69.14	1-p	108.03889:16092382 109.04224:9060365 110.0456:2501719		68740040	65258268	35507340
291	0.867	108.044	w/o MS2:2-Aminophenol	[M+H]+		1	FALSE	null	108.045	C6H7NO	Aniline and substituted anilines	CDAWCLOXVUBKRW-UHFFFAOYSA-N	OC=1C=CC=CC1N	530	TRUE	TRUE	FALSE		FALSE	FALSE	null	null	99.5	null	null	null	null	19.24	1-p	108.04446:8306028 109.04781:1309190 110.05117:5617049		49149480	12557288	26911740
292	1.159	108.045	w/o MS2:2-Aminophenol	[M+H]+		0.333	FALSE	null	108.045	C6H7NO	Aniline and substituted anilines	CDAWCLOXVUBKRW-UHFFFAOYSA-N	OC=1C=CC=CC1N	530	TRUE	TRUE	FALSE		FALSE	FALSE	null	null	99.6	null	null	null	null	9.81	1-p	108.04456:2786588 109.04791:0 110.05127:6608200		15231731	10226011	3667546
293	23.926	108.518	Unknown	[M+2H]2+		1	FALSE	null	null	null	null	null	null	999	FALSE	FALSE	FALSE		FALSE	FALSE	null	null	null	null	null	null	null	407.92	2-p	108.51771:70234168 109.52106:371967488 110.52442:56503496		211234560	229909648	224095136
294	0.669	108.518	Unknown	[M+H]+		1	FALSE	null	null	null	null	null	null	999	FALSE	FALSE	FALSE		FALSE	FALSE	null	null	null	null	null	null	null	10.68	mxsg-p	108.51777:2499672 109.52112:1113518 110.52448:0		6568552	7541758	12546767
295	0.42	108.959	Unknown	[M+H]+		0.333	FALSE	null	null	null	null	null	null	999	FALSE	FALSE	FALSE		FALSE	FALSE	null	null	null	null	null	null	null	5.77	mxsg-p	108.95859:211586 109.96194:0 110.9653:0		142564	136422	1107472
296	23.945	108.962	Unknown	[M+H]+		0.667	FALSE	null	null	null	null	null	null	999	FALSE	FALSE	FALSE		FALSE	FALSE	null	null	null	null	null	null	null	23.88	mxsg-p	108.96174:1053109 109.96509:0 110.96845:3821224		4537234	3458350	6019894
297	24.28	109.028	w/o MS2:Unknown (carbon number 6); PlaSMA ID-26	[M+2H]2+	found in higher mz's MsMs_308	1	TRUE	6.28	109.029	C6H4O2	Unknown			530	TRUE	TRUE	FALSE		FALSE	FALSE	null	null	68.4	98.4	null	null	null	14.45	1-p	109.02841:20016554 110.03176:137638704 111.03512:26963344	51.02359:23480 53.03924:512719 53.7008:16645 62.58955:15722 67.05515:26483 67.9353:96052 73.63876:16870 80.04978:26920 81.03392:772184 82.03744:35801 109.02881:157798 109.10091:25581	348268096	325658208	233604080
298	1.159	109.028	w/o MS2:Unknown (carbon number 6); PlaSMA ID-26	[M+H]+	found in higher mz's MsMs_1924; found in higher mz's MsMs_2454; found in higher mz's MsMs_2641; found in higher mz's MsMs_1011	0.333	TRUE	6.28	109.029	C6H4O2	Unknown			530	TRUE	TRUE	FALSE		FALSE	FALSE	null	null	66.8	99.9	null	null	null	11.53	1-p	109.02842:22286226 110.03177:3252880 111.03513:2890409	51.02352:26737 53.0029:30175 53.03945:770406 54.04259:23315 55.01852:10917 55.05493:5770 65.03945:6135 67.05463:40820 67.93576:15825 68.01389:5255 79.05491:8727 80.04974:32564 81.03376:1146546 81.07059:26485 82.0373:44326 82.06564:14801 105.00276:4557 108.04486:27979 108.08108:12189 109.0285:270385 109.06544:16595 109.07605:8753 109.10083:18539	242758384	187692832	99178312
299	10.551	109.028	w/o MS2:Unknown (carbon number 6); PlaSMA ID-26	[M+H]+		0.333	TRUE	6.28	109.029	C6H4O2	Unknown			530	TRUE	TRUE	FALSE		FALSE	FALSE	null	null	73	99.9	null	null	null	1.11	mxsg-p	109.02845:3255006 110.0318:5706623 111.03516:8975358	51.02359:3715 53.00284:6809 53.03917:124203 54.04253:4248 55.01853:2834 55.05494:4205 59.64171:1764 63.63644:1711 65.03896:2341 67.0547:38822 67.93523:9882 68.94337:1998 79.05492:4076 79.52042:1952 80.04982:11783 81.03381:177025 81.05316:2229 81.07047:16522 81.64061:2018 82.03674:5475 82.06564:7137 91.05424:1938 93.74517:2149 108.04483:11242 108.05551:4574 108.08109:8134 109.02847:43796 109.06528…	29976284	28693878	16801366
300	2.103	109.028	w/o MS2:Unknown (carbon number 6); PlaSMA ID-26	[M+H]+		0.333	TRUE	6.28	109.029	C6H4O2	Unknown			530	TRUE	TRUE	FALSE		FALSE	FALSE	null	null	67.2	99.9	null	null	null	15.45	1-p	109.02847:22386602 110.03182:4071053 111.03518:3033225	50.016:5442 51.02362:26746 53.00291:25698 53.03946:927762 54.04259:26354 55.01852:7554 67.05466:45115 67.9352:13367 79.05491:12333 80.04972:23923 81.03381:1385942 81.07041:28238 82.03741:54035 82.06563:7586 91.05422:4753 93.05836:5725 108.04509:25976 108.08108:10810 109.02855:311724 109.06535:19572 109.07604:10430 109.10112:25572	278604352	45793368	107050488
301	4.642	109.028	w/o MS2:Unknown (carbon number 6); PlaSMA ID-26	[M+H]+	found in higher mz's MsMs_495; found in higher mz's MsMs_2756; similar chromatogram in higher mz_2784; found in higher mz's MsMs_2509; found in higher mz's MsMs_1459; found in higher mz's MsMs_2665	0.667	TRUE	6.28	109.029	C6H4O2	Unknown			530	TRUE	TRUE	FALSE		FALSE	FALSE	null	null	69.3	100	null	null	null	10.68	1-p	109.02847:12389511 110.03182:2491429 111.03518:2300290	50.016:2493 51.02361:11404 53.00285:12803 53.03946:381914 54.04254:10785 55.01852:7849 55.05493:3320 65.03895:2276 67.05463:38724 67.93531:9946 68.94336:3612 79.05492:12212 80.0498:18104 81.03379:577834 81.07053:23817 82.03734:20825 82.06565:10257 91.05422:2943 92.04979:3559 93.05752:2588 108.04491:19213 108.0555:3258 108.08108:7459 109.02851:133440 109.06528:12455 109.07605:6648 109.10108:19089	138812608	124054032	78105496
302	0.824	109.029	w/o MS2:1,4-BENZOQUINONE	[M+H]+	found in higher mz's MsMs_491; found in higher mz's MsMs_3563	1	TRUE	null	109.028	C6H4O2	P-benzoquinones	AZQWKYJCGOJGHM-UHFFFAOYSA-N	O=C1C=CC(=O)C=C1	530	TRUE	TRUE	FALSE		FALSE	FALSE	null	null	65.6	null	null	null	null	56.58	1-p	109.02869:45681320 110.03204:3093772 111.0354:24952646	51.02355:47744 53.00288:75794 53.03947:1644817 54.04264:60010 55.01852:139740 67.05462:26625 68.01389:16828 68.05009:10912 80.04985:87946 81.03381:2546458 81.07046:28670 82.03734:81884 82.06564:22995 108.04484:137585 109.02856:820707 109.04795:22596 109.06524:25595 109.07605:25760 109.10199:26674	437050272	288148992	251502736
303	23.937	109.522	Unknown	[M+H]+		1	FALSE	null	null	null	null	null	null	999	FALSE	FALSE	FALSE		FALSE	FALSE	null	null	null	null	null	null	null	754.23	mxsg-p	109.52175:165922112 110.5251:73189888 111.52846:343218048		650759744	681086528	713212096
304	23.947	109.905	Unknown	[M+H]+		0.667	FALSE	null	null	null	null	null	null	999	FALSE	FALSE	FALSE		FALSE	FALSE	null	null	null	null	null	null	null	14.25	1-p	109.90495:606236 110.9083:3104706 111.91166:804904		2876834	1596134	1839419
305	23.287	109.912	Unknown	[M+H]+		0.333	FALSE	null	null	null	null	null	null	999	FALSE	FALSE	FALSE		FALSE	FALSE	null	null	null	null	null	null	null	1.07	mxsg-p	109.91209:44803 110.91544:0 111.9188:0		0	78496	178709
306	22.527	109.989	Unknown	[M+H]+		0.333	FALSE	null	null	null	null	null	null	999	FALSE	FALSE	FALSE		FALSE	FALSE	null	null	null	null	null	null	null	5.52	mxsg-p	109.98894:231413 110.99229:0 111.99565:2406252		0	0	1151466
307	0.669	110.009	Unknown	[M+H]+	found in higher mz's MsMs_810	1	FALSE	null	null	null	null	null	null	999	FALSE	FALSE	FALSE		FALSE	FALSE	null	null	null	null	null	null	null	301.36	1-p	110.00889:435753344 111.01224:107817136 112.0156:86208792		1719940736	1547920640	629102400
308	24.268	110.02	Unknown	[M+2H]2+		1	TRUE	null	null	null	null	null	null	999	FALSE	FALSE	FALSE		FALSE	FALSE	null	null	null	null	null	null	null	100.4	1-p	110.02011:135661360 111.02346:23941896 112.02682:9080237	51.02359:13771 53.00283:12547 53.0392:296801 54.04259:43085 55.05513:33388 57.6851:4729 65.03945:10174 66.87319:7036 67.05472:27778 67.9352:15593 68.94336:10589 69.93472:17806 81.03386:492241 81.07046:9895 82.03748:52612 82.06564:22975 83.0498:23504 85.98975:5767 109.02846:93375 109.06525:6528 109.10091:11191 110.03225:15558 110.0597:114656	3321781760	3558771200	1370261632
309	19.013	110.02	Unknown	[M+H]+		0.333	TRUE	null	null	null	null	null	null	999	FALSE	FALSE	FALSE		FALSE	FALSE	null	null	null	null	null	null	null	5.19	mxsg-p	110.02016:120579800 111.02351:208934240 112.02687:76319568	60.76009:34411 93.31612:42127 104.80504:40500 109.12796:38835	767487296	345381856	570957120
310	18.906	110.02	Unknown	[M+H]+		0.667	TRUE	null	null	null	null	null	null	999	FALSE	FALSE	FALSE		FALSE	FALSE	null	null	null	null	null	null	null	43.43	1-p	110.02016:106205528 111.02351:212578304 112.02687:80158912	61.48359:19689 65.72707:19075 67.94106:19352 74.30204:19478 88.00414:88486 97.00972:72308 101.14671:18200 110.06073:22009	3189123072	956818752	379873408
311	23.937	110.02	Unknown	[M+2H]2+		1	TRUE	null	null	null	null	null	null	999	FALSE	FALSE	FALSE		FALSE	FALSE	null	null	null	null	null	null	null	383.49	1-p	110.02032:379476864 111.02367:2609392384 112.02703:1044678592	50.09731:22624 53.89433:23573 57.9353:46610 58.91862:23586 62.56184:23222 67.49171:29487 67.93574:26058 68.52117:23945 68.94336:55204 68.98258:131380 69.99467:32303 76.49676:25678 78.9996:80300 82.01418:73644 85.05339:22062 86.99321:117753 88.0049:2453960 89.0065:24143 94.23183:23033 97.0097:2498585 99.5126:354377 100.02414:85628 105.00378:84720 105.53558:25302 106.0153:280395 108.51743:181982	2278687232	1982192128	3137664768
312	0.948	110.06	w/o MS2:2-Aminophenol; CE0; CDAWCLOXVUBKRW-UHFFFAOYSA-N	[M+H]+		0.333	FALSE	6.002	110.06	C6H7NO	Aniline and substituted anilines	CDAWCLOXVUBKRW-UHFFFAOYSA-N	c1ccc(c(c1)N)O	530	TRUE	TRUE	FALSE		FALSE	FALSE	null	null	100	99.9	null	null	null	3.92	2-p	110.06004:6708145 111.06339:1380756 112.06675:1223648		24419294	29878550	24075672
313	0.835	110.06	w/o MS2:2-Aminophenol; CE0; CDAWCLOXVUBKRW-UHFFFAOYSA-N	[M+H]+	similar chromatogram in higher mz_1621; similar chromatogram in higher mz_1750	0.333	FALSE	6.002	110.06	C6H7NO	Aniline and substituted anilines	CDAWCLOXVUBKRW-UHFFFAOYSA-N	c1ccc(c(c1)N)O	530	TRUE	TRUE	FALSE		FALSE	FALSE	null	null	100	99.9	null	null	null	5.62	mxsg-p	110.06008:5959200 111.06343:1060438 112.06679:144786384		34400412	29015484	35243460
314	1.109	110.06	4-Aminophenol; CE10; PLIKAWJENQZMHA-UHFFFAOYSA-N	[M+H]+	found in higher mz's MsMs_1071; similar chromatogram in higher mz_636; similar chromatogram in higher mz_2209; similar chromatogram in higher mz_3688	1	TRUE	8.1	110.06	C6H7NO	Aniline and substituted anilines	PLIKAWJENQZMHA-UHFFFAOYSA-N	c1cc(ccc1N)O	430	TRUE	TRUE	TRUE		FALSE	FALSE	null	null	84.3	99.8	80.4	73.6	70	17.2	1-p	110.06013:16488146 111.06348:1878604 112.06684:1379228	51.02358:5455 53.00283:14231 53.03922:233965 54.04261:42075 55.05503:43359 55.93497:5164 65.03895:11868 67.04219:24963 67.05482:23924 68.05008:15300 68.94335:8063 68.99769:6189 69.03413:10813 69.07006:5990 69.9508:5686 71.93008:29792 72.93759:10893 80.04977:12193 81.03385:315426 81.07045:8938 82.03744:69775 82.06569:103823 83.0499:26462 83.06056:9260 86.99319:8566 92.04978:11435 93.04559:5083 93.…	93595160	86584536	109903592
315	19.434	110.134	Unknown	[M+H]+		0.333	FALSE	null	null	null	null	null	null	999	FALSE	FALSE	FALSE		FALSE	FALSE	null	null	null	null	null	null	null	7.53	mxsg-p	110.13437:270691 111.13772:0 112.14108:0		0	266743	945607
316	23.948	110.135	Unknown	[M+H]+		1	FALSE	null	null	null	null	null	null	999	FALSE	FALSE	FALSE		FALSE	FALSE	null	null	null	null	null	null	null	15.13	1-p	110.13485:674745 111.1382:3718227 112.14156:1337190		2865608	1322657	1621039
317	19.524	110.135	Unknown	[M+H]+		0.333	FALSE	null	null	null	null	null	null	999	FALSE	FALSE	FALSE		FALSE	FALSE	null	null	null	null	null	null	null	6.09	mxsg-p	110.1354:218674 111.13875:363666 112.14211:0		0	153616	838977
318	0.669	110.542	Unknown	[M+H]+		1	FALSE	null	null	null	null	null	null	999	FALSE	FALSE	FALSE		FALSE	FALSE	null	null	null	null	null	null	null	10.47	2-p	110.54164:2651714 111.54499:7940722 112.54835:4842412		10395865	9951363	4868040
319	1.163	111.008	w/o MS2:Unknown (carbon number 5); PlaSMA ID-34	[M+H]+	similar chromatogram in higher mz_1825	0.333	FALSE	1.62	111.008	C5H2O3	Unknown			530	TRUE	TRUE	FALSE		FALSE	FALSE	null	null	99.8	100	null	null	null	3.05	2-p	111.00795:2535860 112.0113:0 113.01466:2680324		10775555	11994153	1178928
320	23.926	111.02	Unknown	[M+2H]2+		1	TRUE	null	null	null	null	null	null	999	FALSE	FALSE	FALSE		FALSE	FALSE	null	null	null	null	null	null	null	2988.89	1-p	111.02037:3972188160 112.02372:5212951552 113.02708:781752128	52.73225:287033 60.37018:281429 67.63766:401835 70.95838:491654 75.14027:293312 88.00492:315343	12749596672	12756088832	12509254656
321	18.514	111.02	Unknown	[M+H]+		1	TRUE	null	null	null	null	null	null	999	FALSE	FALSE	FALSE		FALSE	FALSE	null	null	null	null	null	null	null	32.98	2-p	111.02036:245924880 112.02371:102381448 113.02707:14574695	69.90754:46844 77.16117:48915 86.7635:43594 87.61539:38067 88.00491:134577 97.00971:127642	1457764608	4301380096	1721427584
322	12.897	111.02	Unknown	[M+H]+		0.333	TRUE	null	null	null	null	null	null	999	FALSE	FALSE	FALSE		FALSE	FALSE	null	null	null	null	null	null	null	2.53	1-p	111.02044:38005464 112.02379:14338554 113.02715:3184100	55.05494:21231 63.95499:5835 69.07062:21089 70.94258:48379 70.95838:16148 78.99428:7119 83.04981:16515 110.06093:33667 111.04095:5910 111.04428:34763 111.05547:22567 111.0799:12024	247579296	110649808	97076032
323	0.816	111.044	w/o MS2:Butyric acid	[M+H]+		1	TRUE	3.22	111.04	C4H8O2	Straight chain fatty acids	FERIUCNNQQJTOY-UHFFFAOYSA-N	O=C(O)CCC	530	TRUE	TRUE	FALSE		FALSE	FALSE	null	null	73.4	100	null	null	null	18.26	2-p	111.04414:30123912 112.04749:5457802 113.05085:425611	53.03915:48894 54.04252:23251 55.01864:141889 55.05505:408707 56.05025:10142 56.05821:8225 62.76513:5566 65.03905:116155 67.04212:8766 67.05476:36634 67.37089:7411 68.05009:5656 68.9977:8798 69.03424:65802 70.0659:27703 70.9425:13946 71.0136:30202 71.7117:5581 81.03377:22850 82.03735:34485 82.06564:19370 83.04987:387184 83.0604:32402 84.0452:6716 84.05324:12676 84.08102:9677 85.02894:30011 87.183…	176016480	175453616	95272056
324	12.511	111.117	Unknown	[M+H]+		0.333	FALSE	null	null	null	null	null	null	999	FALSE	FALSE	FALSE		FALSE	FALSE	null	null	null	null	null	null	null	5.91	mxsg-p	111.11674:534707 112.12009:148659 113.12345:0		1840472	2483887	3549359
325	12.885	111.117	Unknown	[M+H]+		1	FALSE	null	null	null	null	null	null	999	FALSE	FALSE	FALSE		FALSE	FALSE	null	null	null	null	null	null	null	15.25	mxsg-p	111.11674:1817519 112.12009:0 113.12345:0		6701772	6708354	10836171
326	23.938	111.138	Unknown	[M+H]+	found in higher mz's MsMs_6036; found in higher mz's MsMs_5820; found in higher mz's MsMs_5942; found in higher mz's MsMs_6163	0.333	FALSE	null	null	null	null	null	null	999	FALSE	FALSE	FALSE		FALSE	FALSE	null	null	null	null	null	null	null	51.43	2-p	111.1375:4013940 112.14085:1748270 113.14421:0		45278392	13550747	15567553
327	0.668	111.519	Unknown	[M+H]+		0.333	FALSE	null	null	null	null	null	null	999	FALSE	FALSE	FALSE		FALSE	FALSE	null	null	null	null	null	null	null	48.23	mxsg-p	111.51923:17777684 112.52258:544694 113.52594:0		47290692	48086116	73579592
328	18.313	111.522	Unknown	[M+H]+		0.333	FALSE	null	null	null	null	null	null	999	FALSE	FALSE	FALSE		FALSE	FALSE	null	null	null	null	null	null	null	21.35	2-p	111.52197:22644466 112.52532:9700465 113.52868:917354		105967160	326774656	123360056
329	0.669	111.558	Unknown	[M+H]+		0.667	FALSE	null	null	null	null	null	null	999	FALSE	FALSE	FALSE		FALSE	FALSE	null	null	null	null	null	null	null	53	1-p	111.55808:18910170 112.56143:1629188 113.56479:0		75848904	73520168	31096956
330	24.339	111.968	Unknown	[M+H]+	found in higher mz's MsMs_828	1	TRUE	null	null	null	null	null	null	999	FALSE	FALSE	FALSE		FALSE	FALSE	null	null	null	null	null	null	null	18.46	1-p	111.96832:15564455 112.97167:7661571 113.97503:251493248	53.93977:11062 55.05503:31748 55.93497:27816 56.05024:7256 69.93471:7929 70.02913:10356 70.94249:1398260 70.95832:184511 71.93002:143822 71.94095:422673 72.93768:30912 83.0498:25039 88.95307:265190 88.96884:41612 89.95074:32352 95.01333:6506 106.96295:31028 111.0442:73816 111.05524:30851 111.08099:6427 111.9679:111945 112.03897:27950 112.07584:26218	209024864	218988672	172045056
331	24.433	111.968	Unknown	[M+H]+	found in higher mz's MsMs_668	1	TRUE	null	null	null	null	null	null	999	FALSE	FALSE	FALSE		FALSE	FALSE	null	null	null	null	null	null	null	25.64	1-p	111.96837:15489065 112.97172:8065047 113.97508:253990048	53.93977:11712 55.05502:36154 55.93501:28814 56.05024:4704 65.03944:6037 67.05461:7722 67.32945:4851 69.0706:6575 69.9347:10097 70.02912:11574 70.06583:10447 70.94249:1060863 70.95836:153594 71.92996:243997 71.94094:303571 72.93761:38551 83.04975:24870 84.08102:5225 88.95304:307647 88.96883:42940 89.94024:8228 89.95152:30301 90.94798:13362 96.00864:4867 98.94815:6174 106.96292:39833 106.97883:465…	163012288	388180576	272828768
332	1.06	111.968	Unknown	[M+H]+		1	TRUE	null	null	null	null	null	null	999	FALSE	FALSE	FALSE		FALSE	FALSE	null	null	null	null	null	null	null	6.9	mxsg-p	111.96836:2613016 112.97171:1098766 113.97507:45278152	53.0391:2674 53.93978:4045 55.01852:6014 55.05504:27972 55.93502:9232 56.04985:5658 56.05821:3182 57.03437:3726 65.03896:7849 67.01818:7676 67.04213:2772 67.05469:8797 68.05009:5502 68.9977:3398 69.03415:3973 69.04503:4106 69.07008:5429 69.93417:5805 70.0292:19755 70.06547:10523 70.94207:146086 70.95848:26334 71.93011:115577 71.94053:54913 72.93777:19086 81.05315:1936 82.06564:3276 83.04932:19513…	24053844	10117986	40262028
333	10.676	111.984	Unknown	[M+H]+		0.333	FALSE	null	null	null	null	null	null	999	FALSE	FALSE	FALSE		FALSE	FALSE	null	null	null	null	null	null	null	0.7	mxsg-p	111.98424:1440043 112.98759:0 113.99095:0		6102610	6527740	7473234
334	0.668	112.006	Unknown	[M+H]+		0.333	FALSE	null	null	null	null	null	null	999	FALSE	FALSE	FALSE		FALSE	FALSE	null	null	null	null	null	null	null	27.48	mxsg-p	112.00628:25608946 113.00963:1584669 114.01299:0		247256064	227796048	95905872
335	18.408	112.018	Unknown	[M+H]+		0.667	FALSE	null	null	null	null	null	null	999	FALSE	FALSE	FALSE		FALSE	FALSE	null	null	null	null	null	null	null	27.29	1-p	112.01785:88113968 113.0212:13835790 114.02456:3291986		780351296	284888928	1436744320
336	23.926	112.018	Unknown	[M+2H]2+		1	TRUE	null	null	null	null	null	null	999	FALSE	FALSE	FALSE		FALSE	FALSE	null	null	null	null	null	null	null	2172.95	1-p	112.01804:1570370304 113.02139:781752128 114.02475:195302336	53.04643:3221 69.04546:18999 70.06584:5182 70.9425:4097 70.95838:5557 88.00492:3728 92.66617:4184 95.02389:8632 97.00971:7356 112.05021:69006 112.075:4502	5011171328	5131101696	5039352320
337	18.262	112.018	Unknown	[M+H]+		0.333	FALSE	null	null	null	null	null	null	999	FALSE	FALSE	FALSE		FALSE	FALSE	null	null	null	null	null	null	null	44.15	1-p	112.01805:74664808 113.0214:9498628 114.02476:3011704		1008191168	90310912	240840128
338	18.21	112.018	Unknown	[M+H]+		0.333	FALSE	null	null	null	null	null	null	999	FALSE	FALSE	FALSE		FALSE	FALSE	null	null	null	null	null	null	null	27.51	2-p	112.01807:68851144 113.02142:10652255 114.02478:2253626		211606800	746982848	213717424
339	0.823	112.051	Cytosine	[M+H]+	found in higher mz's MsMs_4089	0.667	TRUE	null	112.051	C4H5N3O	Pyrimidones	OPTASPLRGRRNAP-UHFFFAOYSA-N	N=C1C=CN=C(O)N1	430	TRUE	TRUE	TRUE		FALSE	FALSE	null	null	92.5	null	85.7	87.9	100	107.87	mxsg-p	112.05074:122231360 113.05409:9693322 114.05745:2589278	51.84097:18353 55.01852:54079 55.05495:158540 65.03895:43419 67.02962:75103 67.05462:27601 68.01389:39681 69.04507:876584 70.06583:79563 70.9425:43859 71.02477:31294 83.04977:168820 83.06057:29403 94.04037:360031 95.0239:2405025 95.06076:182489 96.02739:39564 111.04433:163523 111.05544:49063 111.93441:55196 112.05025:14868424 112.17072:36779	241927936	20977726	523891872
340	0.923	112.087	w/o MS2:Histamine	[M+H]+	similar chromatogram in higher mz_6501	0.667	TRUE	null	112.087	C5H9N3	2-arylethylamines	NTYJJOPFIAHURM-UHFFFAOYSA-N	NCCC1=CN=CN1	530	TRUE	TRUE	FALSE		FALSE	FALSE	null	null	63.8	null	null	null	null	39.55	1-p	112.08701:33072740 113.09036:2147598 114.09372:8190880	55.01852:15133 55.05494:24691 57.03437:12322 67.0187:18018 67.05463:15360 68.05009:15932 70.02914:16263 70.06584:1613804 70.94254:94761 70.95838:18443 71.06908:46294 71.92988:42916 71.9409:29895 83.0498:14470 84.04447:15973 84.08103:16996 85.02885:9428 88.95235:14831 89.95158:7332 95.01334:22151 95.02389:14581 95.06081:16207 96.00865:10191 96.04436:15492 111.04436:23844 111.05546:18778 111.06323:…	167043360	96706776	14490784
341	9.701	112.662	Unknown	[M+H]+		0.333	FALSE	null	null	null	null	null	null	999	FALSE	FALSE	FALSE		FALSE	FALSE	null	null	null	null	null	null	null	0.99	mxsg-p	112.66171:39805 113.66506:0 114.66842:0		0	31768	108002
342	0.747	112.896	Unknown	[M+H]+	similar chromatogram in higher mz_2960; similar chromatogram in higher mz_4146; similar chromatogram in higher mz_3976; similar chromatogram in higher mz_4908; similar chromatogram in higher mz_5055; similar chromatogram in higher mz_5548; similar chromatogram in higher mz_5688; similar chromatogram in higher mz_3795; similar chromatogram in higher mz_465; similar chromatogram in higher mz_479; s…	0.333	FALSE	null	null	null	null	null	null	999	FALSE	FALSE	FALSE		FALSE	FALSE	null	null	null	null	null	null	null	17.04	mxsg-p	112.89582:722895 113.89917:0 114.90253:276255		1105848	613542	2467101
343	0.68	112.967	Unknown	[M+H]+	found in higher mz's MsMs_684	0.667	FALSE	null	null	null	null	null	null	999	FALSE	FALSE	FALSE		FALSE	FALSE	null	null	null	null	null	null	null	15.17	1-p	112.96688:7726056 113.97023:14547945 114.97359:2837454		33733108	15644122	6472021
344	23.926	113.017	Unknown	[M+H]+		1	FALSE	null	null	null	null	null	null	999	FALSE	FALSE	FALSE		FALSE	FALSE	null	null	null	null	null	null	null	585.9	1-p	113.01669:231212800 114.02004:195302336 115.0234:0		745488384	729148288	736692544
345	1.161	113.035	w/o MS2:Uracil; CE0; ISAKRJDGNUQOIC-UHFFFAOYSA-N	[M+H]+		0.667	FALSE	2.652	113.035	C4H4N2O2	Pyrimidones	ISAKRJDGNUQOIC-UHFFFAOYSA-N	c1cnc(nc1O)O	530	TRUE	TRUE	FALSE		FALSE	FALSE	null	null	100	100	null	null	null	30.27	1-p	113.0347:16983888 114.03805:935518 115.04141:3492818		63230524	4691166	34312168
346	1.05	113.035	w/o MS2:Uracil; CE10; ISAKRJDGNUQOIC-UHFFFAOYSA-N	[M+H]+	found in higher mz's MsMs_670	0.333	TRUE	2.652	113.035	C4H4N2O2	Pyrimidones	ISAKRJDGNUQOIC-UHFFFAOYSA-N	c1cnc(nc1O)O	530	TRUE	TRUE	FALSE		FALSE	FALSE	null	null	79.9	100	null	null	null	28.53	2-p	113.03471:10312894 114.03806:379542 115.04142:2708491	55.01851:14860 55.93497:12857 57.03436:7155 58.02953:7388 67.01868:13740 67.05461:13335 68.05012:44617 69.0705:28645 70.02914:435506 70.06583:18429 70.94249:16063 70.95837:8721 71.03271:7216 71.92992:138868 71.94092:65305 72.08125:14391 72.93759:1755461 73.55847:5660 79.0547:28272 83.00242:5960 86.06088:8267 90.94789:400322 91.05751:7783 95.01332:12737 95.02455:36730 96.00849:263336 96.04434:1268…	22987696	77008152	20233660
347	0.789	113.071	Unknown	[M+H]+	found in higher mz's MsMs_908; found in higher mz's MsMs_3079	0.333	FALSE	null	null	null	null	null	null	999	FALSE	FALSE	FALSE		FALSE	FALSE	null	null	null	null	null	null	null	24.65	1-p	113.07108:9396099 114.07443:1488763 115.07779:7689606		49400440	14423434	11533771
348	23.461	113.108	Unknown	[M+H]+		0.667	FALSE	null	null	null	null	null	null	999	FALSE	FALSE	FALSE		FALSE	FALSE	null	null	null	null	null	null	null	8.44	mxsg-p	113.10768:1210332 114.11103:0 115.11439:0		4463604	7944033	11451983
349	20.114	113.133	Unknown	[M+H]+		1	FALSE	null	null	null	null	null	null	999	FALSE	FALSE	FALSE		FALSE	FALSE	null	null	null	null	null	null	null	32.68	mxsg-p	113.13264:2447714 114.13599:303022 115.13935:0		9230803	8883960	10806795
350	24.369	113.964	Unknown	[M+H]+		0.667	TRUE	null	null	null	null	null	null	999	FALSE	FALSE	FALSE		FALSE	FALSE	null	null	null	null	null	null	null	291.21	1-p	113.96387:253347888 114.96722:12808755 115.97058:6788621	55.93497:173122 68.71583:45776 71.92996:153172 71.94089:286501 72.87617:52880 72.93758:22211014 73.00087:44983 73.93808:263590 79.05491:70076 90.94793:2778030 96.08097:62248 100.94338:82654 108.95834:107983 113.02308:153662 113.96358:2225631 114.0917:484289	4391406592	4380166144	823697856
[truncated: 7,379 more rows]

## Sheet: mxsg-1 (positive)
ID	RT	M/Z	Type	Fill%	代谢物名称	comment	correlation	S/N	p值	Fold change
3587	6.53413	376.247	[M+H]+	0.5	(1S,3R,6S,6aR,6bR,8S,9S,11R,11aR,12R,12aR,14R)-1-ethyl-6,8,11-trihydroxy-3-methyl-10-methylenetetradecahydro-3,6a,12-(epiethane[1,1,2]triyl)-9,11a-methanoazuleno[2,1-b]azocine 1-oxide		1	10568.4	-1	1131550000
3588	6.29493	376.247	[M+H]+	0.5	(1S,3R,6S,6aR,6bR,8S,9S,11R,11aR,12R,12aR,14R)-1-ethyl-6,8,11-trihydroxy-3-methyl-10-methylenetetradecahydro-3,6a,12-(epiethane[1,1,2]triyl)-9,11a-methanoazuleno[2,1-b]azocine 1-oxide		1	7597.86	-1	802703900
[truncated: 1,566 more rows]

## Sheet: mxsg-2 (positive)
ID	RT	M/Z	Type	Fill%	代谢物名称	comment	correlation	S/N	p值	Fold change
[truncated: 1,334 more rows]

[truncated: 3 more sheets: mxsg-1 (negative), mxsg-2 (negative), compound summary]
