# Supplementary material for: Systems pharmacology-based optimization of Ma Xing Shi Gan components for the enhanced treatment of chick health issues caused by infectious bronchitis virus
Source: Front Cell Infect Microbiol. 2025 Aug 7;15:1585293. doi: 10.3389/fcimb.2025.1585293 (PMC12367666; doi:10.3389/fcimb.2025.1585293)
Supplement: Supplementary file 3 [file Table3.xlsx]

## Sheet: mix-1
positive
(2S,3R,4aS,12bR)-2,3,4a,8-tetrahydroxy-12b-(5-hydroxy-6-methyloxan-2-yl)oxy-3-methyl-2,4-dihydrobenzo[a]anthracene-1,7,12-trione
2-(1-hydroxy-1-methoxy-3-methylbutyl)-6-methyl-5H-[1,3]dioxolo[4,5-c]pyridin-4-one
2-(2-methoxy-phenyl)-5-oxo-tetrahydro-furan-3-carboyl-lupinine
2,5-bis(3,4-dimethoxyphenyl)-3,4-dimethyloxolane
3,4-Di-O-caffeoylquinic acid
4-amino-2-hydroxy-5-[[1-hydroxy-1-(5-oxo-6-bicyclo[4.1.0]hept-3-enyl)propan-2-yl]amino]-5-oxopentanoic acid
Alfuzosin hydrochloride
Benzoic acid, 4-hydroxy-, 1-(hexopyranosyloxy)-1,4a,5,7a-tetrahydro-4a-hydroxy-7-(hydroxymethyl)cyclopenta[c]pyran-5-yl ester
Canavanine
Chenodeoxycholic acid
Esculin
fucosyltransferase V
Glutathione (reduced)
heteratisine
Indole-3-carboxyaldehyde
Licarin A
MMV020291
neoeriocitrin
N-Fructosyl phenylalanine
Nonivamide
Pangamic Acid Sodium
platyphylline
Rutarin
Splendoline
sulochrin
Tamoxifen
Tonantzitlolone B
Venlafaxine
negative
(2,4-dihydroxy-6-pentylphenoxy)-6-hydroxy-3-pentylisochromen-1-one
(2R)-5-methoxy-2-methyl-2,3,8,9-tetrahydrofuro[2,3-h]chromen-4-one
(2S,3S,4S,5R,6S)-5-[(2S,3R,4R,5S,6S)-4-acetyloxy-3,5-dihydroxy-6-methyloxan-2-yl]oxy-6-[2-(3,4-dihydroxyphenyl)-5-hydroxy-4-oxochromen-7-yl]oxy-3,4-dihydroxyoxane-2-carboxylic acid
(Perfluoroheptyl)ethanoic acid
[(2R,3S,4S,5S)-3,4-dihydroxy-5-(3,4,5-trihydroxybenzoyl)oxyoxan-2-yl]methyl 3,4,5-trihydroxybenzoate
[(2S,3R,4R,5R,6S)-3,4,5-trihydroxy-6-methyloxan-2-yl]oxy-3-[4-[(2S,3R,4R,5R,6S)-3,4,5-trihydroxy-6-methyloxan-2-yl]oxyphenyl]chromen-4-one
[5-acetyloxy-1,7-bis(3,4-dihydroxyphenyl)heptan-3-yl] acetate
2-[4a-methyl-8-methylidene-4-(3-methylpentanoyloxy)-1,2,3,4,5,6,7,8a-octahydronaphthalen-2-yl]prop-2-enoic acid
5-hydroxy-7-[(2S,3R,4S,5S,6R)-3,4,5-trihydroxy-6-[[(2R,3R,4R,5R,6S)-3,4,5-trihydroxy-6-methyloxan-2-yl]oxymethyl]oxan-2-yl]oxy-2-(3,4,5-trimethoxyphenyl)chromen-4-one
6-hydroxy-8-(7-hydroxy-2-oxochromen-8-yl)-7-[3,4,5-trihydroxy-6-(hydroxymethyl)oxan-2-yl]oxychromen-2-one
9-methoxy-7-[4-[3,4,5-trihydroxy-6-[[3,4,5-trihydroxy-6-(hydroxymethyl)oxan-2-yl]oxymethyl]oxan-2-yl]oxyphenyl]-[1,3]dioxolo[4,5-g]chromen-8-one
Adenosine 3',5'-cyclicmonophosphate
Canarione
Coumaroyl quinic acid
eudesmin
Guanosine cyclic monophosphate
GUANOSINE-5'-MONOPHOSPHATE
Hexose
Lusitanicoside
methyl (1S,4aS,7aS)-7-(hydroxymethyl)-1-[(2S,3R,4S,5S,6R)-3,4,5-trihydroxy-6-[[(2R,3R,4S,5S,6R)-3,4,5-trihydroxy-6-[[(E)-3-(4-hydroxyphenyl)prop-2-enoyl]oxymethyl]oxan-2-yl]oxymethyl]oxan-2-yl]oxy-1,4a,5,7a-tetrahydrocyclopenta[c]pyran-4-carboxylate
methyl 4-hydroxy-3-(4-hydroxyphenyl)-2-[(4-hydroxyphenyl)methyl]-5-oxofuran-2-carboxylate
Parietinic acid
Rofecoxib
Thamnolic acid

## Sheet: Drug target proteins （mix1)
positive	(2S,3R,4aS,12bR)-2,3,4a,8-tetrahydroxy-12b-(5-hydroxy-6-methyloxan-2-yl)oxy-3-methyl-2,4-dihydrobenzo[a]anthracene-1,7,12-trione	2-(1-hydroxy-1-methoxy-3-methylbutyl)-6-methyl-5H-[1,3]dioxolo[4,5-c]pyridin-4-one	2-(2-methoxy-phenyl)-5-oxo-tetrahydro-furan-3-carboyl-lupinine	2,5-bis(3,4-dimethoxyphenyl)-3,4-dimethyloxolane	3,4-Di-O-caffeoylquinic acid	4-amino-2-hydroxy-5-[[1-hydroxy-1-(5-oxo-6-bicyclo[4.1.0]hept-3-enyl)propan-2-yl]amino]-5-oxopentanoic acid	Alfuzosin hydrochloride	Benzoic acid, 4-hydroxy-, 1-(hexopyranosyloxy)-1,4a,5,7a-tetrahydro-4a-hydroxy-7-(hydroxymethyl)cyclopenta[c]pyran-5-yl ester	Canavanine	Chenodeoxycholic acid	Esculin	fucosyltransferase V	Glutathione (reduced)	heteratisine	Indole-3-carboxyaldehyde	Licarin A	MMV020291	neoeriocitrin	N-Fructosyl phenylalanine	Nonivamide	Pangamic Acid Sodium	platyphylline	Rutarin	Splendoline	sulochrin	Tamoxifen	Tonantzitlolone B	Venlafaxine	negative	(2,4-dihydroxy-6-pentylphenoxy)-6-hydroxy-3-pentylisochromen-1-one	(2R)-5-methoxy-2-methyl-2,3,8,9-tetrahydrofuro[2,3-h]chromen-4-one	(2S,3S,4S,5R,6S)-5-[(2S,3R,4R,5S,6S)-4-acetyloxy-3,5-dihydroxy-6-methyloxan-2-yl]oxy-6-[2-(3,4-dihydroxyphenyl)-5-hydroxy-4-oxochromen-7-yl]oxy-3,4-dihydroxyoxane-2-carboxylic acid	(Perfluoroheptyl)ethanoic acid	[(2R,3S,4S,5S)-3,4-dihydroxy-5-(3,4,5-trihydroxybenzoyl)oxyoxan-2-yl]methyl 3,4,5-trihydroxybenzoate	[(2S,3R,4R,5R,6S)-3,4,5-trihydroxy-6-methyloxan-2-yl]oxy-3-[4-[(2S,3R,4R,5R,6S)-3,4,5-trihydroxy-6-methyloxan-2-yl]oxyphenyl]chromen-4-one	[5-acetyloxy-1,7-bis(3,4-dihydroxyphenyl)heptan-3-yl] acetate	2-[4a-methyl-8-methylidene-4-(3-methylpentanoyloxy)-1,2,3,4,5,6,7,8a-octahydronaphthalen-2-yl]prop-2-enoic acid	5-hydroxy-7-[(2S,3R,4S,5S,6R)-3,4,5-trihydroxy-6-[[(2R,3R,4R,5R,6S)-3,4,5-trihydroxy-6-methyloxan-2-yl]oxymethyl]oxan-2-yl]oxy-2-(3,4,5-trimethoxyphenyl)chromen-4-one	6-hydroxy-8-(7-hydroxy-2-oxochromen-8-yl)-7-[3,4,5-trihydroxy-6-(hydroxymethyl)oxan-2-yl]oxychromen-2-one	9-methoxy-7-[4-[3,4,5-trihydroxy-6-[[3,4,5-trihydroxy-6-(hydroxymethyl)oxan-2-yl]oxymethyl]oxan-2-yl]oxyphenyl]-[1,3]dioxolo[4,5-g]chromen-8-one	Adenosine 3',5'-cyclicmonophosphate	Canarione	Coumaroyl quinic acid	eudesmin	Guanosine cyclic monophosphate	GUANOSINE-5'-MONOPHOSPHATE	Hexose	Lusitanicoside	methyl (1S,4aS,7aS)-7-(hydroxymethyl)-1-[(2S,3R,4S,5S,6R)-3,4,5-trihydroxy-6-[[(2R,3R,4S,5S,6R)-3,4,5-trihydroxy-6-[[(E)-3-(4-hydroxyphenyl)prop-2-enoyl]oxymethyl]oxan-2-yl]oxymethyl]oxan-2-yl]oxy-1,4a,5,7a-tetrahydrocyclopenta[c]pyran-4-carboxylate
	SLC5A1	ERBB2	ELANE	PTAFR	AKR1B1	ERN1	ADRA1D	DAO	NOS2	NR1H4	CA7	ESR1	GSTK1	CHRM1	CYP2A6	PTGS2	HSD11B1	CYP19A1	YARS	TRPV1	CNR1	XIAP	CA1	OPRM1	LCK	CHRM4	PRKCA	SLC6A2		KDR	CYP19A1	AKR1B1	AR	SERPINE1	IL2	LYPLA1	HSD11B1	AKR1B1	TNF	IL2	FBP1	BBOX1	AKR1B1	PTAFR	HPRT1	EGLN1	HSP90AA1	TYR	IL2
	HRAS	EGFR	GNRHR	MAPK9	APP	SLC1A1	ADRA1A	CA2	ARG1	GPBAR1	CA1	EPHX2	XIAP	HSD17B7	IMPDH2	PTGS1	CAPN1	SRD5A1	KMT2A	PTGS1	DAGLA	BIRC2	CA12	OPRK1	LIMK1	ERBB2	PRKCD	SLC6A4		SLC8A1	MAOB	TNF	SHBG	SQLE	ALDH2	LYPLA2	PTGS2	TNF	IL2	TNF	SRC	EGLN1	AKR1B10	MCL1	EIF4E		GBA	SLC5A1	GAPDH
	SLC28A3	OPRM1	PIK3CA	HIF1A	AKR1B10	PTGS2	ADRA1B	CA1	HTR2B	VDR	CA12	TNNC1	MME	CHRM3	PARP1	OPRM1	PABPC1	SLC5A1	DOT1L	CYP1A2	ADORA1	HRH4	CA9	ADRB2	ELANE	HTR2B	PTPN1	ADRA1A		ADAMTS5	ALOX5	IL2	NR1H4	AMY1A	TNF	ESR1	PTPN1	IL2	SLC29A1	ALDH2	FHIT	EGLN3	MMP13	ALOX5	CDC42		VEGFA	SLC5A2
	ADORA1	OPRD1	GSK3B	MCL1	MMP12	MAPKAPK2	ADRA2A	CA7	HTR2C	AKR1B10	CA9	SLC5A4	ACE	KCNA5	PIM1	OPRD1	FKBP1A	SLC5A4	SUV39H1	BCHE	AHCY	DPP4	CA7	ADRB1	EGLN1	TBXAS1	ATP2A1	SLC6A3		PTPN1	CTSB	XDH		PTPN1	CA1	ESR2	PRSS1	XDH	CA1	ADORA1	RARS	VEGFA	MMP2	SOAT2	RAC1		PSEN2	SLC5A4
	ADORA3	NFKBIA	TERT	ALOX5	MMP2	KDM5A	ADRA2C	CA3	NOS1	POLB	CA13	SLC5A2	SLC5A1	CHRM2	PIM2	CNR1	CNR1	SLC5A2	DNMT1	ACHE	ABHD6	ACHE	CA13	DPP4	PRKCG	FYN	PTGS2	KCNH2		PDK1	ABCG2	ADORA1		PTPN2	CA12	CA13	HMGCR	ADORA1	CA13	CA1	QARS		PYGL	SHBG	CD38		FGF1	AKR1B1
	TYR	RELA	ABL1	SHBG	MMP13	HSD11B2	ADRA2B	CA6		AR	CA2	ELANE	HLA-A	HTR1D	NOS2	CNR2	CA1	MMP13	INMT	SIGMAR1	PLA2G7	CHRM2	ADORA2A	PNP	PRKCD	ADRA2A	KCNA3	HRH3		MAPK1	MT-ND4	RPS6KA3		BACE1	CA9	AKR1C3	PTGER4	CA7	ALDH2	CA12	RNASEL		APP	MAPK9	TERT		FGF2	CA14
	SLC5A4	EDNRA	TRHR	SLC6A4	PYGL	CA2	NPY1R	CA12		CDC25A	ADORA2A	SLC29A1	GSTP1	PDE5A	TPO	MMP9	CTSB	MMP12	SMYD2	CNR1	ABHD12	CHRM3	CA2	KCNJ1	PRKCA	HRH2	PRKCB	OPRM1		MAPK3	ESR2	EGFR		AKR1B1	ADORA1	SHBG	TP53	CA12		CA9	P2RX1		ELANE	SLC6A4	RNASE2		HPSE	ADORA2A
	ADORA2A	ACPP	TOP1	PGGT1B	ELANE	CA1	NPY5R	CA14		HSD11B1	GSK3B	CA7	GSTM1	GRIN1	MALT1	RET	CA9	CA2	EZH2	CHRM4	DAGLB	DPP8	ADORA3	PDE5A	PRKCB	ADRA2B	ADAM17	OPRD1		MMP9	CA7	NOX4		TDP1	CA2	HSD17B2	MDM2	CA4		CA2	MAPKAPK2		MMP12	SOAT1	RNASE1		CDK1	ADORA3
	ADORA2B	PNP	FLT3	MAP2K1	SLC37A4	PLK1	EHMT1	CA9		PTGER2	ADORA3	CA4	GSTA1	OPRL1	CCR1	MTOR	TPSAB1	CA1	EZH1	SLC6A11	ABHD16A	OPRM1	ADK	PDE11A	PRKCH	CHRM5	JUN	OPRK1		MMP1	CA12	CA2		F10	TOP1	MAP2K1	ITGAV	NMUR2		AKR1B1	HSPA1A		SLC37A4	SLC5A2	RARS		LGALS4	MGMT
	SLC5A2	CASP1	BAD	PDE10A	PRKCD	SLC15A1	EHMT2	CA4		UGT2B7	ADORA1	SLC28A3	FNTA	PDE11A		ABCB1	CCR4	CA12	SETDB1	SLC6A13	KDR	DPP7	SLC29A1	PDE10A	PPARG	EGFR	PRKCQ	SLC18A2		MMP2	ADORA1	NMUR2		HSP90AA1	CA13	PDK1	CXCR2	ADRA2A		CA14	P2RY1		PDE4D	GSK3B	FBP1		LGALS3	SLC29A1
	PTGS1	EDNRB	PIM2	SLC6A3	CA2	DNMT3B	PTPN1	CA13		SERPINA6	ADK	ACHE	GLO1	PDE10A		PIM1	ELANE	CA3	CARM1	MME	NEU3	DPP9	EGFR	HTR1D	PDE5A	DRD1	PRKCE	CYP51A1		PORCN	ADORA3	ADRA2A		ABCB1	XDH	GSK3B	CCKBR	ADRA2C		XDH	P2RY11		PDE9A	HIF1A	POLB		LGALS8	ADORA1
	HK2	FDFT1	PIM3	FAAH	CA7	HSD11B1	PTPN2	CA5B		SHBG	HSPA8	NOX4	GCLC	KCNJ1		NOX4	MMP16	CA6	PRMT1	DRD3	NEU2	KCNA5	ADORA2B	TRPV3	CDK1	ESR1	PRKCH	SIGMAR1			PTGS2	ADRA2C		ACHE	ADORA3	TLR9	PTGES	ACHE		TOP1	HPRT1		PDE1B	CFD	QARS		PYGB	EPHX2
	HK1	CASP8	SRC	SOAT1	CA12	NOS1	TRAP1	CA5A		HSD17B3	HSPA5	ADRA2C	SLC1A1	DRD4		NOX1	CTSL	CA13	EHMT1	HDAC1	NEU4	CHRM4	GBA	LRRK2	HSP90B1	PGR	MMP13	HTR2A			SRC	ACHE		IMPDH2	ABL1	DNM1	CDC25A	EGFR		CA13	RNASE2		BACE1	BRD4	RNASEL		PYGM	MMP13
	DNMT3B	HDAC6	DPP4	SOAT2	CA4	NOS3	HSP90B1	SRD5A2		G6PD	ADA	PTPN1	BHMT	ADRB2		LCK	NPY5R	CA5B	EHMT2	HDAC6	ADORA3	CHRM1	CDK2	CHRNA4	AKR1B1	CHRM2	MMP14	DRD2			KDR	PTGS2			KIT	HDAC1	ECE1	PTGS2			RNASE1		PRKCD	PDE10A	DTYMK		PSENEN	MMP1
	MMP1	MAPK10	CDK2	GHSR	CA6	OPRM1	MMP13			GABBR1	GAPDH	TNNT2	GSTA2	ADRB1		ALPL	MMP2	ABCB1	DNMT3B	HDAC8	ADORA2A	PRMT6	MMP13	DRD1	PRKAA1	ADRB1	MMP7	HTR1A			KLK1	NQO2			PDGFRA	CYP19A1	ADAM17	ALDH2			PARG		PRKCA		MAPKAPK2		APH1A	MMP7
	MMP7	HDAC1	CDK4	SLC6A2	CA13	SLC1A3	HSP90AA1			CYP19A1	MAPK1	TNNI3	DPP4	ADRB3		PDK1	GRM5	CA5A	PRMT5	SLC6A4	PSEN2	HTR3A	MMP1	MAN1B1	HSP90AB1	CHRM1	ADAM10	HTR7			KLK2				MAPK14	CTSK	MME	RPS6KA3			DNPH1		NEU4		HSPA1A		APH1B	MMP8
	MMP12	CYP3A4	HRH4	GSK3B	CA5B	DNMT1	AVPR2			PTGFR	PNP		GRIA2	TRPV3		TLR9	PDE4B	EPHX2	NNMT	SCN9A	APH1A	HRH1	MMP7	GRIN1	MMP9	DRD2	PDE4D	DRD3			PTGS1				SRC	POLA1	PTGS1	CD38			ADCY10		MGLL		P2RY1		NCSTN	FUCA1
	MMP8	CYP2C19	BIRC2	PIM1	CA5A	GSTP1	AVPR1A			PPARA	CDK2		ERAP2	LRRK2		CHEK1	PREP	CYP1B1	PRMT3	ADRA2A	PSENEN	PARP1	MMP12	MTAP	MMP1	DRD4	EDNRA	PARP1			GRM5				SLC29A1	CTSL	PTGDR2	ALOX5			P2RY12		ABCB1		P2RY11		PSEN1	MAPK14
	SLC29A1	ALOX15	SLC6A4	PIM2	ABCB1	PIM1	BCL2L1			PPARD	AHCY		PPARG	DUSP3		WEE1	F10	MMP7	CA1	ADRA2C	PSEN1	PRMT8	MMP8	EGFR	MMP2	PTGS1	FNTA	CHRM2			SIRT2				GBA	NR1H3	PTGDR				HSPA5		ACP1		ST6GAL1			ADORA2B
	EGFR	EWS-Fli1	SLC6A3	HCRTR2	CA1	PIM2	BCL2			NPC1L1	OGA		BACE1	CYP2D6		AURKB	BCHE	MMP8		ROCK2	NCSTN	PRMT1	HRAS	DUSP3	MMP8	SLC6A2	AR	CHRM1			CES1				TYMP	NR1H2	AGTR1				DPP4		CLK1		DNPH1			ADK
	CA2	ALPL	HCN4	HCRTR1	PRKCA		TRPV1			GABRA2	MCL1		GRB2	PNP		PTK2	CA2	SLC28A3		HDAC3	APH1B	HTR1A	OGA	CHEK2	PRKCE	ADRA1D	FARS2	BCHE			CES2				AKR1B1	ADCY10	F11				ENPP1		DYRK1B		HLCS			IMPDH1
	CA1	CA2	AVPR2	TLR9	CASP3		ADK			FABP3	DPP4		CAPN1	HTR1F		CDK2	XIAP	TYR		HTR2A		DRD2	HSPA8	CHEK1	NOX4	HTR2A	CDC7	CHRM4			TAS2R31				PDGFRB		CPT1B				HSPA8				P2RX1			GBA
	CA12	CA7	HCN1	PTGER3	CA14		HTR1A			FABP5	PTPN2		CTSB	PPP5C		PLK1	BIRC2	CA7		HDAC11	CDK2	PDE7A	GAPDH	MAN2A1	GCGR	HTR2C	GLI1	PDE10A			ALDH1A1						CPT2				HLCS				P2RY6			HRAS
	CA9	CA14	BRPF1	BDKRB2	CA9		CCR4			FABP2	GGH		ENPEP	IDO1		CDK4	HLA-DRB1	CA4		HDAC10		FLT3	CA5A	DPP8	ALOX15	SLC6A4	MMP1	CHRM5			MGLL						CTRC				EIF4E				OGT			CA2
	LGALS3	CA9	PDE5A	MAP3K7	SELE		PAK6			FNTA	GRK1		PRKCE	CHRNA4		PRKCZ	ALOX5	TERT		EPHX2		CDK2	MMP3	KCNA5	ALOX12	ADRA1A	AURKB	CHRM3			TLR9						ABCC8				ASNS				PARG			CA1
	LGALS9	IDO1	PDE2A	BRS3	SELP		PAK4			HSD11B2	ALDH2		OTC	DRD1		DRD2	ICAM1	LGALS1		HRH1		PDE9A	MMP9	SLC18A2	CXCR2	EBPL	AURKA	ROCK2			TAAR1						RXRA				AKT1							CA12
	CA14	AURKA	KDR	PDGFRB	PDE5A		PAK2			FABP4	IL2		SPSB2	HTR1A		MAP2K1	SELE	TAS2R31		DRD2		TYK2	ADAM17	GBA	PIK3CG	TACR2	PGGT1B	HRH4			SYK						TBXAS1				ADORA1							CA9
	ADK	CA5A	HCN2	GABRB3	HCAR2		PAK5			FFAR1	TK1		MMP3	HTR3A		MAPK8	EPHX1			SLC6A2		PDE1C	MMP2	F10	HSPA1A	OPRM1	ITK	OPRL1			LTB4R						PIM1				ADORA3							TOP1
	OGA	CA1	HCN3	ERBB2	PDE9A		PAK1			SLC22A6	GBA		MMP1	BACE1		MAPK10	ABL1			CNR2		DRD4	HK2	DPP7		DRD3	IMPDH2	DRD4			ALOX15						MMP13				CHAT							NADK
		CMA1	HTR1F	PDPK1	PDE1B		OPRD1			PTPN1	CDK1		MMP7	CHRM4		PIK3CG	CYP19A1			OPRK1		F10	HK1	TOP2A		OPRD1	CASP8	HRH1			RXRA						MMP1				CDC42							EGFR
		ALOX12	PAK4	MTOR	PIM1		OPRK1			KDM2A	CDA		PGC	CHRM5		PTGES	SRC			CHRM1		XPNPEP1	PRKCA	FLT3		OPRK1	CASP1	TRPV3			DUSP3						ITGB1				RAC1							SRD5A1
		AKT1	CXCR4	PIK3CA	TYR		MAP3K14			PHF8	PIM1		FNTB	CDC25B		HTR2C	FYN			CHRM2		LAP3	EDNRA	MAPK9		SLC6A3	PAK3	CHRNA5			PREP						MMP2				POLB							FOLH1
		MMP13	ADK	CRHR1	PTGDR2		CRHR1			KDM5C	DAO			GRIN2B		FLT1	KDR			AR		PEPD	MME	IDO1		KCNH2	PAK2	UTS2R			TNKS2						KCNH2				DTYMK							ADA
		MMP3	DPP8	CCR2	MGLL		ADRB1			CDC45	TYMP					PDGFRB	F2			HRH2		XPNPEP2	ADA	CHRM4		ESR2	PAK1	SLC18A3			TGM2						MC4R				EHMT1							IGFBP3
		MMP9	PDGFRB	MAPK10	TYMS		ALOX5			PTGER4	CA5A					ADORA3	ESR1			MPEG1		ADRA1D	GAA	CHRM5		CHRM3	HSD11B1	JAK1			ABCC1						MC1R				EHMT2							HSPA8
		MMP1	FGFR1	TAB1	FYN		ADRB3			PLG	FUCA1					RAF1	PTPN7			ADRA2B		ADRA1B	GSK3B	CHRM2		ADRB3	CXCR1	CHRNB4			HSD17B1						MC5R				ADORA2A							HSPA5
		MMP2	MET	TGFBR1	TTR		CDK4			TBXA2R	HK2					BRAF	GRM1			CHRM3		MAPK14	FUCA1	CHRM1		TACR1	LRRK2	CHRNA3			SHBG						CFD				ADK							EIF4H
		MMP14	WDR5	CYP19A1	MMP1		GHSR			PTGDR	HK1					GCGR	GRM2			HTR2B		DRD1	LGALS3	CHRM3		ADORA2A	CASP3	ABCB1			CBR1						PDE4A				AMD1							PABPC1
		MMP7	MAOA	EEF2K	AGTR1		DRD2			HAO1	MGAM					HSD17B2	ADORA1			MCHR1		SIGMAR1	LGALS9	CDC25B		ADORA3	TERT	CHRNB3			FGFR1						PDE4B				BCHE							HK2
		MMP8	PDE11A	PLAT	NEU4		BRD4			THRA	TNF					HSD17B1	ACHE			RAC1		PIM1	EPHX2	OPRL1		LCK	PDE5A	ROCK2			PTPN1						PDE4C				SETD7							HK1
		FBP1	ROCK2	AURKA	SELL		F10			THRB	CCND1					PDE10A	EPHX2			PLAU		PIM2	DNMT1	HTR1F		SIGMAR1	IDO1	CYP2D6			CTSL						ACE2				EP300
		MGMT	MPO	AVPR1A	ALDH2		CDC7			PTGER3	AKR1B1					ROS1	EZH2			PIM1		HTR2C	TK1	ROCK2		HTR6	PCSK7	ADRA2C			KCNN1						GCK				AHCY
		FLT3	CDK1	GYS1			CCR3			RARG	GAA					FLT3	GABRB3			FGFR1		UTS2R	EIF4H	P2RX7		ESRRA	PLAT	SLC6A9			KCNN3						CNR1				MARS
		MAPK8	LYN	PTGER1			SLC5A1			RARB	CDK4					HTR7	GABRG2			MAPKAPK2		GRIN2B	PABPC1	FAP		ABCB1	F10	PDE11A			KCNN2						CNR2				CD38
		CTSG	AXL	PTGER4			SIGMAR1			CACNA2D1	CCNB1					HDAC1	HSD17B2			KDM4B		CTSC	HSPA5	CREBBP		EBP	F11	TRPA1			MET						BRD4				SRM
		MAPK9	BTK	PTGER2			GRM5			PTPRC	CCNA1					EP300	ACACB			RAF1		CASP8	MAPK10	PRMT6		DHCR7	MMP3	HTR2C			KDM4C						BRD2				ST6GAL1
		ESR2	MAPK14	CDK2			GRM1			JAK3	CCNA2					KIF11	GPR119			CCNE2		CASP1	TYMP	PRMT8		AR	PRSS3	CHRNA4			ESR1						BRD3
		MAPK14	PARP1	DDR2			CCNA2			NR1H3						CCNB3	MGLL			BRAF		TACR1	SLC28A2	NOS2		PLD1	AGTR1	ADRA1B			FUT5						ITGB7
		PDE10A	FLT1	LYPLA1			BMP1			SLC6A12						MAPKAPK2	SCN9A			RET		CHRM5	AKR1C3	PNMT		PLD2	ADORA2A	ERBB2			ST3GAL1						SLC22A1
		CA12	BDKRB2	LYPLA2			SCN1A			GSTK1						BCL2L1	GRM4			PCNA		HTR1D	CDK1	PRMT1		ESRRG	ADORA3	BAZ2B			ST6GAL1						KDR
		CAPN1	LIMK1	ADAMTS5			SCN5A			CHRNA7						NEK1	KCNH2			HSD17B3		IRAK4	PNP	ADRA1D		CYP19A1	EIF2AK3	BAZ2A			MAPK8						RBP4
		CES1	DPP7	CSNK1A1			DRD3			ITGA2B						PDPK1	FNTA			DRD4		PDE10A	F2	PIK3CA		PSMB5	FDFT1	PDE9A			NQO2						CAPN1
		CES2	HIF1A	HRH4			SCN9A			SAE1						SYK	PGGT1B			PRKCZ		BIRC3	MCL1	MAPK8		PSMB1	PDE10A	PDE1C			CA2						TSPO
		CCNE2	PDE10A	SIRT2			ESR1			ITGB3						CYP11B1	PDE10A			PIM2		DRD3	ERN1	ADORA3		PSMB2	PTPA	MTAP			CA1						MAPK8
		BRS3	TGFBR1	IDO1			LIPC			UBA2						CYP11B2	PSEN2			CDK5R1		GSK3A	HSP90AA1	GRIN2B		CHRNA7	PPP2CA	DRD1			CA13						PLA2G10
		PIK3CG	TYRO3	CYP11B1			ESR2			FNTB						EPHB4	PTAFR			CCND1		METAP2	IGFBP3			FDFT1	CAPN1	NOS1			ADORA2A						SLC22A12
		PTGER3	LIMK2	TNNC1			AKT1			GABRB2						RORC	MPI			CCNB3		HTR1F	LGALS7			ADRA2C	EIF4A1	PRKCQ			DHODH						PTGER1
		PIK3CA	IRAK4	CYP11B2			LIPG			GABRG2						MCL1	PHOSPHO1			DYRK1A		ADRB2	TOP1			LTA4H	CXCR2	NOS2			CA4						KEAP1
		SCN9A	CFD	IKBKE			CDK2									PCNA	SLC2A1			SGK1		ADRB1	SLC28A3			ACHE	FBP1	MAP3K12			CYP11B1						KDM4C
		PKM	MCHR1	FASN												HSD17B3	SLC2A3			MYLK		ADRB3	CCNA1			CDK9	LIPG	ADRA1D			CYP11B2						ADAMTS5
		PTGS1	ABCG2	KCNA5												VCP	SLC2A2			LIMK1		JAK1	CCNA2			DPP4	CCNE1	ADRB2			HTR6						MMP14
		PTGS2	SLC6A5	TRPA1												DHODH	SMO			CDC42BPA		JAK2				REN	CDK2	LRRK2			KAT2B						GRM2
		MPO	POLR1A	HDAC2												PFKFB3	FAAH			TNK2		GHSR				NPY2R	CDK7	FLT3			NOTUM						CYP17A1
		CASP7	CCND1	PLA2G7												JAK2	MMP13			DMPK		BRD2				SLC6A5	MMP2	HSP90AA1			MPO						RARB
		BDKRB1	CCNB3	CLK4												GCK	CRHR1			MAP2K1		HRH3				GPR88	HSP90AB1	HTR4			CTSS						RARA
		ABCC9	AKT2	CLK1												CLK4	TNNC1			PDE10A		ROCK2				AVPR2	MMP8	PIM1			CHEK1						PYGL
		NISCH	PRKCI	CLK2												LNPEP	MAP3K12			SPHK1		CDK9				AVPR1A	PPM1B	TRPM8			GRM2						PRKAG1
		LGMN	PRKCZ	CLK3												AURKA	CHRM5			KCNH2		PRKDC				XIAP	PPP1CC	TNNC1			TYK2						MCL1
		CDK2	NQO2	DYRK1B												CSF1R	TERT			ERBB2		OGFRL1				ASIC3	PPP2R5A	ABL1			CDC7						HSD11B2
		CCNE1	MAPK1	MPO												MPEG1	ITK			CCR8		TRPV3				HRH3	CTSD	KIT			ACHE						VCP
			SIRT2	ADORA2A												CCNE2	PTGS2			MMP16		MAP2K1				KDM1A	P2RX3	BLK			JAK3						CSF1R
			AKT3	ADORA2B												CTSS	PDGFRB			PFKFB3		PNMT				MC1R	KDM1A	CDK6			GSK3B						OXTR
			EHMT2	TEK												DNM1	KCNK3			CDC25B		CHRNA4				MC5R	IGF1R	RPS6KA1			JAK1						OXER1
			LRRK2	DUT												PIK3CA	KCNK9			LIPG		NOS1				FNTA	NTRK1	MST1R			JAK2						EDNRB
			GRK7	TNNI3												PDE4C	TAOK1			HSD11B1		HTR2B				PGGT1B	GCK	FGFR3			ADORA2B						MMP3
			STK38	TNNT2												SERPINE1	TAOK3			IGF1R		OPRL1				MAPK14	OPRD1	ZAP70			ADAMTS5						PTGER3
			HIPK4	GABRG2												AKR1B10	MMP1			CHEK1		MAPK11				CYP26A1	CCNA1	JAK2			FAP						KLKB1
			ERN1	GABRA1												ERN1	TNK2			PRKCA		CHRNB3				CCND1	CCNH	PLK1			TRPA1						NTSR1
			OXSR1	GABRA3												ROCK1	SERPINC1			CDK1		AKT1				CDK1	FNTB	PRKCZ			KIT						F2
			STK39	FNTA												EZR	PRSS3			SHBG		HTR1B				CCNE1	CCNA2	FGFR1			CCNE2						IGF1R
			PRPF4													CRHR1	RAP1A			MAPK3		HTR6				PRKCD		CAMK2G			CA14						LIMK2
			MAP3K13													NR3C1	KRAS			MAPK1		CHEK1				PRKCQ		LYN			MAPK9						CPA1
			ICK													FNTA	DNAJA1			HSP90AB1		SCN5A				AKT1		TEK			CXCR3						HSP90AA1
			MAP3K15													BACE2	MAPK10			VCP		KDM1A				HTR1F		MAP3K5			SLC5A2						CTSA
			MAST1													PRKACA	BRAF			ADORA2A		KCNK3				HTR1D		PIM3			PLEC						GSK3A
			SBK1													PIM2	CDK4			ADORA2B		CHRNA7				F2		WNK2			PDE5A						PIK3CD
			HUNK													HSP90AA1	CA12			PDE2A		MCHR1				PIM1		NEK1			PDE7A						PIK3CB
			CSF1R													TRPV1	PRKDC			CDC25A		ADRA2A				HTR5A		PLK2			CYP17A1						MMP9
			PRPF4B													RIPK2	FNTB			CLK1		CASR				PIM2		GSK3B			PARP2						PIK3CG
			SNRK													TSPO	NCSTN			RIPK2		ADRA2C				FLT3		GSK3A			TNKS						PIK3CA
			DSTYK													HDAC6	PSENEN			CDC7		ADRA2B				PIM3		ADORA2A			MALT1						AURKA
			MAP3K12													AR	GABRA3			NEK1		MMP3				KHK		KISS1R			NAAA						TBXA2R
			KIT													HDAC8	GABRA1			HTR1A		MMP1				AKT2		TLR4			PDE10A						MMP12
			FLT4													ASF1A	GABRA5			WEE1		MMP2				BIRC2		PDGFRB			P2RX7						MMP8
			IGF1R													ITK	GABRA6			ALOX15		ADAM17				GNRHR		HRH2			TYMP						CYP26A1
			INSR													MELK	APH1A			MAP4K4		HTR7				NPY1R		JAK3			CCND1						FNTA
			PDGFRA													TRPC6	APH1B			SPHK2		LRRK2				CRHR1		TYK2			PDE4A						EDNRA
			RET													CLK2	TNNT2			KAT2B		LTA4H				CCNE2		CHRNA7			NOS1						CSNK2A1
			YES1													CLK3	PSEN1			FLT1		CCNE2				CCNB3		HTR1F			NOS2						ADAMTS4
			CCNA1													FNTB	TNNI3			KIT		CHRNA6				CCNT1		CDK2			ABL1						FNTB
			CCNA2													CCNE1				CDK5		CHRNB2				FNTB		TNNI3			CDK2						PRKAA2
			CCNB1													PIK3R1				CDK4		CHRNA3				CDK4		TNNT2			CCNE1						PRKAB1
			CCNB2													CDK1				CCNB1		CCNE1				CCNB1		ROCK1			CDK4						ITGA4
																CCNB2				CCNB2		CCNA2				CDK2		CHRNA4									ITGB3
																CCNB1						CCNA1				CCNB2		CHRNB2
																CCNA1												CHRNA2
																CCNA2												CHRNB2
																												CHRNA6
																												CHRNB2
																												CHRNA3
																												CHRNB2
																												CCNA1
																												CCNA2
[truncated: 4 more columns]

## Sheet: Removal of repeatability (mix1)
mix1 drug target
SLC5A1
HRAS
SLC28A3
ADORA1
ADORA3
TYR
SLC5A4
ADORA2A
ADORA2B
SLC5A2
PTGS1
HK2
HK1
DNMT3B
MMP1
MMP7
MMP12
MMP8
SLC29A1
EGFR
CA2
CA1
CA12
CA9
LGALS3
LGALS9
CA14
ADK
OGA
ERBB2
OPRM1
OPRD1
NFKBIA
RELA
EDNRA
ACPP
PNP
CASP1
EDNRB
FDFT1
CASP8
HDAC6
MAPK10
HDAC1
CYP3A4
CYP2C19
ALOX15
EWS-Fli1
ALPL
CA7
IDO1
AURKA
CA5A
CMA1
ALOX12
AKT1
MMP13
MMP3
MMP9
MMP2
MMP14
FBP1
MGMT
FLT3
MAPK8
CTSG
MAPK9
ESR2
MAPK14
PDE10A
CAPN1
CES1
CES2
CCNE2
BRS3
PIK3CG
PTGER3
PIK3CA
SCN9A
PKM
PTGS2
MPO
CASP7
BDKRB1
ABCC9
NISCH
LGMN
CDK2
CCNE1
ELANE
GNRHR
GSK3B
TERT
ABL1
TRHR
TOP1
BAD
PIM2
PIM3
SRC
DPP4
CDK4
HRH4
BIRC2
SLC6A4
SLC6A3
HCN4
AVPR2
HCN1
BRPF1
PDE5A
PDE2A
KDR
HCN2
HCN3
HTR1F
PAK4
CXCR4
DPP8
PDGFRB
FGFR1
MET
WDR5
MAOA
PDE11A
ROCK2
CDK1
LYN
AXL
BTK
PARP1
FLT1
BDKRB2
LIMK1
DPP7
HIF1A
TGFBR1
TYRO3
LIMK2
IRAK4
CFD
MCHR1
ABCG2
SLC6A5
POLR1A
CCND1
CCNB3
AKT2
PRKCI
PRKCZ
NQO2
MAPK1
SIRT2
AKT3
EHMT2
LRRK2
GRK7
STK38
HIPK4
ERN1
OXSR1
STK39
PRPF4
MAP3K13
ICK
MAP3K15
MAST1
SBK1
HUNK
CSF1R
PRPF4B
SNRK
DSTYK
MAP3K12
KIT
FLT4
IGF1R
INSR
PDGFRA
RET
YES1
CCNA1
CCNA2
CCNB1
CCNB2
PTAFR
MCL1
ALOX5
SHBG
PGGT1B
MAP2K1
FAAH
SOAT1
SOAT2
GHSR
SLC6A2
PIM1
HCRTR2
HCRTR1
TLR9
MAP3K7
GABRB3
PDPK1
MTOR
CRHR1
CCR2
TAB1
CYP19A1
EEF2K
PLAT
AVPR1A
GYS1
PTGER1
PTGER4
PTGER2
DDR2
LYPLA1
LYPLA2
ADAMTS5
CSNK1A1
CYP11B1
TNNC1
CYP11B2
IKBKE
FASN
KCNA5
TRPA1
HDAC2
PLA2G7
CLK4
CLK1
CLK2
CLK3
DYRK1B
TEK
DUT
TNNI3
TNNT2
GABRG2
GABRA1
GABRA3
FNTA
SLC1A1
MAPKAPK2
KDM5A
HSD11B2
PLK1
SLC15A1
HSD11B1
NOS1
NOS3
SLC1A3
DNMT1
GSTP1
AKR1B1
APP
AKR1B10
PYGL
SLC37A4
PRKCD
CA4
CA6
CA13
CA5B
ABCB1
PRKCA
CASP3
SELE
SELP
HCAR2
PDE9A
PDE1B
PTGDR2
MGLL
TYMS
FYN
TTR
AGTR1
NEU4
SELL
ALDH2
ADRA1D
ADRA1A
ADRA1B
ADRA2A
ADRA2C
ADRA2B
NPY1R
NPY5R
EHMT1
PTPN1
PTPN2
TRAP1
HSP90B1
HSP90AA1
BCL2L1
BCL2
TRPV1
HTR1A
CCR4
PAK6
PAK2
PAK5
PAK1
OPRK1
MAP3K14
ADRB1
ADRB3
DRD2
BRD4
F10
CDC7
CCR3
SIGMAR1
GRM5
GRM1
BMP1
SCN1A
SCN5A
DRD3
ESR1
LIPC
LIPG
NOS2
ARG1
HTR2B
HTR2C
DAO
CA3
SRD5A2
HSPA8
HSPA5
ADA
GAPDH
AHCY
GGH
GRK1
IL2
TK1
GBA
CDA
TYMP
FUCA1
MGAM
TNF
GAA
NR1H4
GPBAR1
VDR
POLB
AR
CDC25A
UGT2B7
SERPINA6
HSD17B3
G6PD
GABBR1
PTGFR
PPARA
PPARD
NPC1L1
GABRA2
FABP3
FABP5
FABP2
FABP4
FFAR1
SLC22A6
KDM2A
PHF8
KDM5C
CDC45
PLG
TBXA2R
PTGDR
HAO1
THRA
THRB
RARG
RARB
CACNA2D1
PTPRC
JAK3
NR1H3
SLC6A12
GSTK1
CHRNA7
ITGA2B
SAE1
ITGB3
UBA2
FNTB
GABRB2
XIAP
MME
ACE
HLA-A
GSTM1
GSTA1
GLO1
GCLC
BHMT
GSTA2
GRIA2
ERAP2
PPARG
BACE1
GRB2
CTSB
ENPEP
PRKCE
OTC
SPSB2
PGC
EPHX2
ACHE
NOX4
CHRM1
HSD17B7
CHRM3
CHRM2
HTR1D
GRIN1
OPRL1
KCNJ1
DRD4
ADRB2
TRPV3
DUSP3
CYP2D6
PPP5C
CHRNA4
DRD1
HTR3A
CHRM4
CHRM5
CDC25B
GRIN2B
CNR1
CNR2
NOX1
LCK
PDK1
CHEK1
WEE1
AURKB
PTK2
PTGES
RAF1
BRAF
GCGR
HSD17B2
HSD17B1
ROS1
HTR7
EP300
KIF11
NEK1
SYK
EPHB4
RORC
PCNA
VCP
DHODH
PFKFB3
JAK2
GCK
LNPEP
MPEG1
CTSS
DNM1
PDE4C
SERPINE1
ROCK1
EZR
NR3C1
BACE2
PRKACA
RIPK2
TSPO
HDAC8
ASF1A
ITK
MELK
TRPC6
PIK3R1
CYP2A6
IMPDH2
TPO
MALT1
CCR1
PABPC1
FKBP1A
TPSAB1
MMP16
CTSL
PDE4B
PREP
BCHE
HLA-DRB1
ICAM1
EPHX1
F2
PTPN7
GRM2
EZH2
ACACB
GPR119
GRM4
KCNH2
PSEN2
MPI
PHOSPHO1
SLC2A1
SLC2A3
SLC2A2
SMO
KCNK3
KCNK9
TAOK1
TAOK3
TNK2
SERPINC1
PRSS3
RAP1A
KRAS
DNAJA1
PRKDC
NCSTN
PSENEN
GABRA5
GABRA6
APH1A
APH1B
PSEN1
YARS
KMT2A
DOT1L
SUV39H1
INMT
SMYD2
EZH1
SETDB1
CARM1
PRMT1
PRMT5
NNMT
PRMT3
SRD5A1
CYP1B1
LGALS1
TAS2R31
DAGLA
ABHD6
ABHD12
DAGLB
ABHD16A
NEU3
NEU2
CYP1A2
SLC6A11
SLC6A13
HDAC3
HTR2A
HDAC11
HDAC10
HRH1
HRH2
RAC1
PLAU
KDM4B
CDK5R1
DYRK1A
SGK1
MYLK
CDC42BPA
DMPK
SPHK1
CCR8
MAPK3
HSP90AB1
MAP4K4
SPHK2
KAT2B
CDK5
ADAM17
EIF4H
SLC28A2
AKR1C3
IGFBP3
LGALS7
DPP9
PRMT6
PRMT8
PDE7A
TYK2
PDE1C
XPNPEP1
LAP3
PEPD
XPNPEP2
UTS2R
CTSC
TACR1
BIRC3
GSK3A
METAP2
JAK1
BRD2
HRH3
CDK9
OGFRL1
PNMT
MAPK11
CHRNB3
HTR1B
HTR6
KDM1A
CASR
LTA4H
CHRNA6
CHRNB2
CHRNA3
EGLN1
PRKCG
PRKCB
PRKCH
PRKAA1
CXCR2
HSPA1A
MAN1B1
MTAP
CHEK2
MAN2A1
SLC18A2
TOP2A
P2RX7
FAP
CREBBP
TBXAS1
PGR
EBPL
TACR2
ESRRA
EBP
DHCR7
PLD1
PLD2
ESRRG
PSMB5
PSMB1
PSMB2
REN
NPY2R
GPR88
ASIC3
MC1R
MC5R
CYP26A1
PRKCQ
HTR5A
KHK
CCNT1
ATP2A1
KCNA3
JUN
ADAM10
PDE4D
FARS2
GLI1
PAK3
CXCR1
PCSK7
F11
EIF2AK3
PTPA
PPP2CA
EIF4A1
CDK7
PPM1B
PPP1CC
PPP2R5A
CTSD
P2RX3
NTRK1
CCNH
CYP51A1
CHRNA5
SLC18A3
CHRNB4
SLC6A9
BAZ2B
BAZ2A
HTR4
TRPM8
BLK
CDK6
RPS6KA1
MST1R
FGFR3
ZAP70
CAMK2G
MAP3K5
WNK2
PLK2
KISS1R
TLR4
CHRNA2
MAOB
MT-ND4
KLK1
KLK2
ALDH1A1
TAAR1
LTB4R
RXRA
TNKS2
TGM2
ABCC1
CBR1
KCNN1
KCNN3
KCNN2
KDM4C
FUT5
ST3GAL1
ST6GAL1
NOTUM
CXCR3
PLEC
CYP17A1
PARP2
TNKS
NAAA
PDE4A
PRSS1
HMGCR
TP53
MDM2
ITGAV
CCKBR
ECE1
CPT1B
CPT2
CTRC
ABCC8
ITGB1
MC4R
ACE2
BRD3
ITGB7
SLC22A1
RBP4
PLA2G10
SLC22A12
KEAP1
RARA
PRKAG1
OXTR
OXER1
KLKB1
NTSR1
CPA1
CTSA
PIK3CD
PIK3CB
CSNK2A1
ADAMTS4
PRKAA2
PRKAB1
ITGA4
SLC8A1
PORCN
XDH
RPS6KA3
NMUR2
SQLE
AMY1A
TDP1
CTSK
POLA1
NR1H2
ADCY10
HPRT1
EIF4E
CDC42
CD38
RNASE2
RNASE1
RARS
QARS
RNASEL
DTYMK
P2RY1
P2RY11
DNPH1
HLCS
P2RX1
P2RY6
OGT
PARG
BBOX1
EGLN3
VEGFA
FGF1
FGF2
HPSE
LGALS4
LGALS8
PYGB
PYGM
IMPDH1
NADK
FOLH1
FTO
GRK6
CSNK2A2
AMPD3
KDM4D
NR4A1
CASP6
CASP2
CAMKK2
FHIT
P2RY12
ENPP1
ASNS
CHAT
AMD1
SETD7
MARS
SRM
ACP1
LIPE
TKT
HMOX1
STAT3
AGPAT2
QPCT
ALDH3A1
GRK2
PIP4K2C
TUBB1
C1R
SCN10A
SHH
NAMPT
CSNK1D
SCN2A
PRKD1
ATIC
UPP1
EIF2AK2
HSD17B14
CALM1
MKNK2
CDK3

## Sheet: mix-2
positive
(2E)-1-(2,4-dihydroxyphenyl)-3-(4-hydroxyphenyl)-2-propen-1-one
(2S,3R,4aS,12bR)-2,3,4a,8-tetrahydroxy-12b-(5-hydroxy-6-methyloxan-2-yl)oxy-3-methyl-2,4-dihydrobenzo[a]anthracene-1,7,12-trione
(2S,3S,9R,13R,14S,16R)-2,3,16-trihydroxy-17-[(2R)-2-hydroxy-6-methyl-3-oxohept-6-en-2-yl]-4,4,9,13,14-pentamethyl-1,2,3,7,8,10,12,15,16,17-decahydrocyclopenta[a]phenanthren-11-one
(7E)-3-Isobutyl-4,5,8,12,12-pentamethyl-3,3a,4,6a,9,10,10a,13a,14,15-decahydro-1H-[1,3]dioxolo[7,8]cycloundeca[1,2-d]isoindole-1,16(2H)-dione
1-allyl-2-hydroxy-7,8,9,10-tetrahydroazepino[2,1-b]quinazolin-12(6H)-one
1-Cyclohexene-1-carboxylic acid, 6-[3-(beta-D-glucopyranosyloxy)butyl]-5,5-dimethyl-3-oxo-
2-(1-hydroxy-1-methoxy-3-methylbutyl)-6-methyl-5H-[1,3]dioxolo[4,5-c]pyridin-4-one
2-(4,5-dihydroxy-7,7a-dimethyl-2-oxo-5,6,7,7b-tetrahydro-4H-naphtho[1,2-b]oxiren-1a-yl)prop-2-enyl 2,3,4-trihydroxybutanoate
3,4-Di-O-caffeoylquinic acid
5-bis(3,4-dimethoxyphenyl)-3,4-dimethyloxolane
6-chloro-4,5,7-trihydroxy-9,10-dioxoanthracene-2-carboxylic acid
Benzoic acid, 4-hydroxy-, 1-(hexopyranosyloxy)-1,4a,5,7a-tetrahydro-4a-hydroxy-7-(hydroxymethyl)cyclopenta[c]pyran-5-yl ester
Caffeine-d3
Canavanine
Corylin
Esculin
fucosyltransferase V
Ganoderic Acid A
Glutathione (reduced)
Imperialine
Indole-3-carboxyaldehyde; LC-ESI-QTOF; MS2; CE
korseveriline
Licarin A
methyl (1S,4aS,7aS)-4'-[(1S)-1-[(E)-3-(4-hydroxyphenyl)prop-2-enoyl]oxyethyl]-5'-oxo-1-[(2S,3R,4S,5S,6R)-3,4,5-trihydroxy-6-(hydroxymethyl)oxan-2-yl]oxyspiro[4a,7a-dihydro-1H-cyclopenta[c]pyran-7,2'-furan]-4-carboxylate
MMV676588
neoeriocitrin
N-Fructosyl phenylalanine
Peimisine
PILOCARPINE NITRATE
Rutarin
Sennoside C
Splendoline
sulochrin
negative
(-)-Podophyllotoxin
(2R)-5-methoxy-2-methyl-2,3,8,9-tetrahydrofuro[2,3-h]chromen-4-one
(2S,3S,4S,5R,6S)-5-[(2S,3R,4R,5S,6S)-4-acetyloxy-3,5-dihydroxy-6-methyloxan-2-yl]oxy-6-[2-(3,4-dihydroxyphenyl)-5-hydroxy-4-oxochromen-7-yl]oxy-3,4-dihydroxyoxane-2-carboxylic acid
(Perfluoroheptyl)ethanoic acid
[5-acetyloxy-1,7-bis(3,4-dihydroxyphenyl)heptan-3-yl] acetate
2-[4a-methyl-8-methylidene-4-(3-methylpentanoyloxy)-1,2,3,4,5,6,7,8a-octahydronaphthalen-2-yl]prop-2-enoic acid
2-methoxy-5-methyl-3-(2-methylbut-3-en-2-yl)chromen-4-one
5-hydroxy-7-[(2S,3R,4S,5S,6R)-3,4,5-trihydroxy-6-[[(2R,3R,4R,5R,6S)-3,4,5-trihydroxy-6-methyloxan-2-yl]oxymethyl]oxan-2-yl]oxy-2-(3,4,5-trimethoxyphenyl)chromen-4-one
6-hydroxy-8-(7-hydroxy-2-oxochromen-8-yl)-7-[3,4,5-trihydroxy-6-(hydroxymethyl)oxan-2-yl]oxychromen-2-one
7-[(2S,3R,4R,5R,6S)-3,4,5-trihydroxy-6-methyloxan-2-yl]oxy-3-[4-[(2S,3R,4R,5R,6S)-3,4,5-trihydroxy-6-methyloxan-2-yl]oxyphenyl]chromen-4-one
8-(2,4-dihydroxy-6-pentylphenoxy)-6-hydroxy-3-pentylisochromen-1-one
9-methoxy-7-[4-[3,4,5-trihydroxy-6-[[3,4,5-trihydroxy-6-(hydroxymethyl)oxan-2-yl]oxymethyl]oxan-2-yl]oxyphenyl]-[1,3]dioxolo[4,5-g]chromen-8-one
Adenosine 3':5'-cyclicmonophosphate
Delphinidin-3-glucoside
eudesmin
Griseofulvic Acid
Guanosine cyclic monophosphate
Hexose
Indole-3-acetyl-L-isoleucine; PlaSMA ID-525
Isovitexin
Lusitanicoside
methyl 4-hydroxy-3-(4-hydroxyphenyl)-2-[(4-hydroxyphenyl)methyl]-5-oxofuran-2-carboxylate
naringenin
Torasemide

## Sheet: Drug target proteins （mix2)
positive	(2E)-1-(2,4-dihydroxyphenyl)-3-(4-hydroxyphenyl)-2-propen-1-one	(2S,3R,4aS,12bR)-2,3,4a,8-tetrahydroxy-12b-(5-hydroxy-6-methyloxan-2-yl)oxy-3-methyl-2,4-dihydrobenzo[a]anthracene-1,7,12-trione	(2S,3S,9R,13R,14S,16R)-2,3,16-trihydroxy-17-[(2R)-2-hydroxy-6-methyl-3-oxohept-6-en-2-yl]-4,4,9,13,14-pentamethyl-1,2,3,7,8,10,12,15,16,17-decahydrocyclopenta[a]phenanthren-11-one	(7E)-3-Isobutyl-4,5,8,12,12-pentamethyl-3,3a,4,6a,9,10,10a,13a,14,15-decahydro-1H-[1,3]dioxolo[7,8]cycloundeca[1,2-d]isoindole-1,16(2H)-dione	1-allyl-2-hydroxy-7,8,9,10-tetrahydroazepino[2,1-b]quinazolin-12(6H)-one	1-Cyclohexene-1-carboxylic acid, 6-[3-(beta-D-glucopyranosyloxy)butyl]-5,5-dimethyl-3-oxo-	2-(1-hydroxy-1-methoxy-3-methylbutyl)-6-methyl-5H-[1,3]dioxolo[4,5-c]pyridin-4-one	2-(4,5-dihydroxy-7,7a-dimethyl-2-oxo-5,6,7,7b-tetrahydro-4H-naphtho[1,2-b]oxiren-1a-yl)prop-2-enyl 2,3,4-trihydroxybutanoate	3,4-Di-O-caffeoylquinic acid	5-bis(3,4-dimethoxyphenyl)-3,4-dimethyloxolane	6-chloro-4,5,7-trihydroxy-9,10-dioxoanthracene-2-carboxylic acid	Benzoic acid, 4-hydroxy-, 1-(hexopyranosyloxy)-1,4a,5,7a-tetrahydro-4a-hydroxy-7-(hydroxymethyl)cyclopenta[c]pyran-5-yl ester	Caffeine-d3	Canavanine	Corylin	Esculin	fucosyltransferase V	Ganoderic Acid A	Glutathione (reduced)	Imperialine	Indole-3-carboxyaldehyde; LC-ESI-QTOF; MS2; CE	korseveriline	Licarin A	methyl (1S,4aS,7aS)-4'-[(1S)-1-[(E)-3-(4-hydroxyphenyl)prop-2-enoyl]oxyethyl]-5'-oxo-1-[(2S,3R,4S,5S,6R)-3,4,5-trihydroxy-6-(hydroxymethyl)oxan-2-yl]oxyspiro[4a,7a-dihydro-1H-cyclopenta[c]pyran-7,2'-furan]-4-carboxylate	MMV676588	neoeriocitrin	N-Fructosyl phenylalanine	Peimisine	PILOCARPINE NITRATE	Rutarin	Sennoside C	Splendoline	sulochrin	negative	(-)-Podophyllotoxin	(2R)-5-methoxy-2-methyl-2,3,8,9-tetrahydrofuro[2,3-h]chromen-4-one	(2S,3S,4S,5R,6S)-5-[(2S,3R,4R,5S,6S)-4-acetyloxy-3,5-dihydroxy-6-methyloxan-2-yl]oxy-6-[2-(3,4-dihydroxyphenyl)-5-hydroxy-4-oxochromen-7-yl]oxy-3,4-dihydroxyoxane-2-carboxylic acid	(Perfluoroheptyl)ethanoic acid	[5-acetyloxy-1,7-bis(3,4-dihydroxyphenyl)heptan-3-yl] acetate	2-[4a-methyl-8-methylidene-4-(3-methylpentanoyloxy)-1,2,3,4,5,6,7,8a-octahydronaphthalen-2-yl]prop-2-enoic acid	2-methoxy-5-methyl-3-(2-methylbut-3-en-2-yl)chromen-4-one	5-hydroxy-7-[(2S,3R,4S,5S,6R)-3,4,5-trihydroxy-6-[[(2R,3R,4R,5R,6S)-3,4,5-trihydroxy-6-methyloxan-2-yl]oxymethyl]oxan-2-yl]oxy-2-(3,4,5-trimethoxyphenyl)chromen-4-one	6-hydroxy-8-(7-hydroxy-2-oxochromen-8-yl)-7-[3,4,5-trihydroxy-6-(hydroxymethyl)oxan-2-yl]oxychromen-2-one	7-[(2S,3R,4R,5R,6S)-3,4,5-trihydroxy-6-methyloxan-2-yl]oxy-3-[4-[(2S,3R,4R,5R,6S)-3,4,5-trihydroxy-6-methyloxan-2-yl]oxyphenyl]chromen-4-one	8-(2,4-dihydroxy-6-pentylphenoxy)-6-hydroxy-3-pentylisochromen-1-one	9-methoxy-7-[4-[3,4,5-trihydroxy-6-[[3,4,5-trihydroxy-6-(hydroxymethyl)oxan-2-yl]oxymethyl]oxan-2-yl]oxyphenyl]-[1,3]dioxolo[4,5-g]chromen-8-one	Adenosine 3':5'-cyclicmonophosphate	Delphinidin-3-glucoside	eudesmin
	AKR1B1	SLC5A1	PTPN1	C5AR1	PDE2A	HSD11B2	ERBB2	PCSK7	AKR1B1	PTAFR	FTO	DAO	ACHE	NOS2	PTPN1	CA7	ESR1	TNF	GSTK1	HSD17B3	CYP2A6	SIGMAR1	PTGS2	HSP90AA1	EEF2K	CYP19A1	YARS	SHH	CHRM2	CA1	TNNC1	OPRM1	LCK		NR3C1	CYP19A1	AKR1B1	AR	LYPLA1	HSD11B1	RGS4	AKR1B1	TNF	IL2	KDR	IL2	FBP1	CD38	PTAFR
	CHRNA7	HRAS	HSD11B1	PTGS2	MET	STAT3	EGFR	ATP2A1	APP	MAPK9	PPARG	CA2	KCNH2	ARG1	ALDH2	CA1	EPHX2	NOS2	XIAP	BCHE	IMPDH2	EBP	PTGS1	TOP1	CRHR1	SRD5A1	KMT2A	EBP	CHRM1	CA12	ESR1	OPRK1	LIMK1		CYP2C9	MAOB	TNF	SHBG	LYPLA2	PTGS2	ADORA2B	TNF	IL2	ALDH2	SLC8A1	TNF	SRC	NOX4	MCL1
	EGFR	SLC28A3	CES2	TGFBR1	CYP19A1	BCL2L1	OPRM1	PTGS2	AKR1B10	HIF1A	ESR1	CA1	ADORA2A	HTR2B	CA7	CA12	TNNC1	FDFT1	MME	CHRM2	PARP1	ACHE	OPRM1	IL2	TNKS2	SLC5A1	DOT1L	SMO	CTRB1	CA9	TNNT2	ADRB2	ELANE		CYP3A4	ALOX5	IL2	NR1H4	ESR1	PTPN1	CCNE2	IL2	SLC29A1	TNF	ADAMTS5	ALDH2	FHIT	AKR1B1	ALOX5
	TERT	ADORA1	NR3C1	ACACB	THRB	SELL	OPRD1	TERT	MMP12	MCL1	PIM1	CA7	ADORA2B	HTR2C	CA12	CA9	SLC5A4	FNTA	ACE	CHRM1	PIM1	DRD2	OPRD1		GABRA1	SLC5A4	SUV39H1	ESRRG	MET	CA7	TNNI3	ADRB1	EGLN1		CYP2C19	CTSB	XDH		ESR2	PRSS1	GSK3B	XDH	CA1	CA1	PTPN1	ADORA1	RARS	ADRA2C	SOAT2
	ABCG2	ADORA3	PTGES	MAPK14	MAPK14	HSD11B1	NFKBIA	ADORA1	MMP2	ALOX5	ESR2	CA3	ADORA1	NOS1	CA13	CA13	SLC5A2	CYP19A1	SLC5A1	REN	PIM2	OPRK1	CNR1		GABRA5	SLC5A2	DNMT1	AKT2	ADRA1D	CA13		DPP4	PRKCG		CDK5R1	ABCG2	ADORA1		CA13	HMGCR	CXCR2	ADORA1	CA13	CA12	PDK1	CA1	QARS	CA2	SHBG
	APP	TYR	G6PD	KCNA5	P2RX3	RORC	RELA	GSTM1	MMP13	SHBG	CSNK2A1	CA6	ADORA3		PDE4D	CA2	ELANE	SRD5A2	HLA-A	HSD11B1	NOS2	BCHE	CNR2		KCNJ5	MMP13	INMT	AKT1	RAF1	ADORA2A		PNP	PRKCD		MTOR	MT-ND4	RPS6KA3		AKR1C3	PTGER4	LIPE	CA7	ALDH2	CA9	MAPK1	CA12	RNASEL	CA7	MAPK9
	CYP19A1	SLC5A4	ITGAL	ADORA1	TGFBR1	ATP1A1	EDNRA	KCNA3	PYGL	SLC6A4	PTP4A3	CA12	BRD4		IL2	ADORA2A	SLC29A1	NPC1L1	GSTP1	UGCG	TPO	SLC18A3	MMP9		KCNJ6	MMP12	SMYD2	AKT3	GABRB3	CA2		KCNJ1	PRKCA		PIK3CA	ESR2	EGFR		SHBG	TP53	ADORA2A	CA12		ADORA1	MAPK3	CA9	P2RX1	CA12	SLC6A4
	F3	ADORA2A	ESR2	P2RX3	PPOX	IL2	ACPP	PRKCD	ELANE	PGGT1B	CYP19A1	CA14	BRD2			GSK3B	CA7	RORA	GSTM1	GBA2	MALT1	KCNH2	RET		TRPV1	CA2	EZH2	TNK2	MAPK14	ADORA3		PDE5A	PRKCB		SYK	CA7	NOX4		HSD17B2	MDM2	CHRM3	CA4		CA2	MMP9	CA2	MAPKAPK2	CA4	SOAT1
	MAOA	ADORA2B	NR1H3	AURKB	KDM1A	CASP3	PNP	ADORA3	SLC37A4	MAP2K1	ELANE	CA9	BRDT			ADORA3	CA4	PTGER1	GSTA1	PRKCA	CCR1	EGFR	MTOR		EPHX2	CA1	EZH1	JAK3	MAPK9	ADK		PDE11A	PRKCH		P2RX3	CA12	CA2		MAP2K1	ITGAV	GRM5	NMUR2		TOP1	MMP1	AKR1B1	HSPA1A	ACHE	SLC5A2
	NOS2	SLC5A2	FNTA	AURKA	ACHE	CASP6	CASP1	PRKCG	PRKCD	PDE10A	LDHA	CA4	BRD3			ADORA1	SLC28A3	PTGER2	FNTA	SRD5A2		CHRM1	ABCB1		MCHR1	CA12	SETDB1	JAK1	TAAR1	SLC29A1		PDE10A	PPARG		GPR139	ADORA1	NMUR2		PDK1	CXCR2	MAPK8	ADRA2A		CA13	MMP2	CA14	P2RY1	NQO2	GSK3B
	SNCA	PTGS1	PTGIR	S1PR3	PSEN2	CASP7	EDNRB	VAV1	CA2	SLC6A3	LDHB	CA13	CHIA			ADK	ACHE	PGR	GLO1	LSS		CHRM3	PIM1		TLR8	CA3	CARM1	XIAP	GABRA2	EGFR		HTR1D	PDE5A		MTNR1A	ADORA3	ADRA2A		GSK3B	CCKBR	PREP	ADRA2C		XDH	PORCN	XDH	P2RY11	NMUR2	HIF1A
	ALDH2	HK2	NR3C2	GPR55	CDK2	CASP8	FDFT1	PRKCE	CA7	FAAH	LCK	CA5B	GDA			HSPA8	NOX4	PTGER4	GCLC	AR		PLA2G1B	NOX4		PDE5A	CA6	PRMT1	HRH3	HRH3	ADORA2B		TRPV3	CDK1		MTNR1B	PTGS2	ADRA2C		TLR9	PTGES	SLC6A3	ACHE		ADORA3		TOP1	HPRT1	ADRA2A	CFD
	KCNA3	HK1	CD81	STS	TUBB1	CASP1	CASP8	PRKCH	CA12	SOAT1	LIMK1	CA5A	MAOA			HSPA5	ADRA2C	ESR1	SLC1A1	SLC18A3		HRH3	NOX1		PTGS1	CA13	EHMT1	MAP3K14	HTR2C	GBA		LRRK2	HSP90B1		JAK3	SRC	ACHE		DNM1	CDC25A	GRM2	EGFR		ABL1		CA13	RNASE2	RPS6KA3	BRD4
	BACE1	DNMT3B	SIGMAR1	KDR	SHBG	KDR	HDAC6	PRKCQ	CA4	SOAT2		SRD5A2	MIF			ADA	PTPN1	ESR2	BHMT	KISS1R		LSS	LCK		PTGS2	CA5B	EHMT2	DGAT1	GRM2	CDK2		CHRNA4	AKR1B1		MERTK	KDR	PTGS2		HDAC1	ECE1	GABRB3	PTGS2		KIT			RNASE1	PTGS2	PDE10A
	ALOX5	MMP1	PTPN2	BRD4	AR	FOLH1	MAPK10	TRPV4	CA6	GHSR			RGS4			GAPDH	TNNT2	NR3C1	GSTA2	MME		GAA	ALPL		IDO1	ABCB1	DNMT3B	CCR1	GRM4	MMP13		DRD1	PRKAA1		DRD1	KLK1	NQO2		CYP19A1	ADAM17	GABRA2	ALDH2		PDGFRA			PARG	XDH
	PTGS2	MMP7	POLB	BRD2	MAOA	PPP1CC	HDAC1	PRKCA	CA13	SLC6A2			PDE5A			MAPK1	TNNI3	BACE1	DPP4	ITGA2B		SSTR2	PDK1		BRD4	CA5A	PRMT5	CCR3	QPCT	MMP1		MAN1B1	HSP90AB1		JAK2	KLK2			CTSK	MME	HCRTR2	RPS6KA3		MAPK14			DNPH1	PDE5A
	MAOB	MMP12	PTPRF	BRD3	DUSP3	PPP2R5A	CYP3A4	FNTA	CA5B	GSK3B			PDE4A			PNP		PPARG	GRIA2	AKT2		AKT2	TLR9		KCNJ3	EPHX2	NNMT	PIM1	KDM5A	MMP7		GRIN1	MMP9		JAK1	PTGS1			POLA1	PTGS1	APP	CD38		SRC			ADCY10	TNF
	PDPK1	MMP8	ACP1	PPARG	CTSS	AR	CYP2C19	F2RL1	CA5A	PIM1			CCNE2			CDK2		PTGIR	ERAP2	AKT1		AKT1	CHEK1			CYP1B1	PRMT3	CTSC	PARP1	MMP12		MTAP	MMP1		ABCC9	GRM5			CTSL	PTGDR2	BACE2	ALOX5		SLC29A1			P2RY12	IL2
	ABCB1	SLC29A1	RORC	OXTR	GRM5	AKR1B1	ALOX15	ADA	ABCB1	PIM2			ACE			AHCY		PTGFR	PPARG	AKT3		AKT3	WEE1			MMP7	CA1	PIM2	KDM5B	MMP8		EGFR	MMP2		NTRK1	SIRT2			NR1H3	PTGDR	FNTA			GBA			HSPA5	ADORA1
	ESR1	EGFR	CDC25B	ALOX5	HSD17B3	MMP9	EWS-Fli1	ADORA2A	CA1	HCRTR2			TNKS2			OGA		ITGAL	BACE1	PLA2G2C		PIK3CA	AURKB			MMP8		PIM3	GRM5	HRAS		DUSP3	MMP8		GSK3B	CES1			NR1H2	AGTR1	PGGT1B			TYMP			DPP4
	ESR2	CA2	AR	MAPK8	AKR1B1	TOP1	ALPL	SLC5A1	PRKCA	HCRTR1			CASP3			MCL1		PTGER3	GRB2	PLA2G10		SLC6A2	PTK2			SLC28A3		FDFT1	TNKS2	OGA		CHEK2	PRKCE		GSK3A	CES2			ADCY10	F11	TSPO			AKR1B1			ENPP1
	ACHE	CA1	SMO	MAPK10	MIF	ADK	CA2	PTPN1	CASP3	TLR9			CASP7			DPP4		HSD11B1	CAPN1	PRKG1		CHRNA4	CDK2			TYR		CSF1R	CES1	HSPA8		CHEK1	NOX4		PIK3CD	TAS2R31				CPT1B	NQO2			PDGFRB			HSPA8
	TLR9	CA12	PTGER2	EPHB4	HTR3A	ECE1	CA7	SLC29A1	CA14	PTGER3			HMOX1			PTPN2		AR	CTSB	SLC1A2		ADRA1B	PLK1			CA7		VDR	CES2	GAPDH		MAN2A1	GCGR		PIK3CB	ALDH1A1				CPT2	HCRTR1						HLCS
	PDE4D	CA9	PDE10A	ADORA2A	STS		CA14	GLI1	CA9	BDKRB2			CCNB3			GGH		CYP17A1	ENPEP	PLA2G1B		CHRM2	CDK4			CA4		PRKG1	LRRK2	CA5A		DPP8	ALOX15		PIK3CG	MGLL				CTRC	ECE1						EIF4E
	TUBB1	LGALS3	PTGS2	ADORA2B	FAP		CA9	SLC5A2	SELE	MAP3K7			CTSH			GRK1		PPARA	PRKCE	PTGER4		HTR1A	PRKCZ			TERT			F2	MMP3		KCNA5	ALOX12		PDE2A	TLR9				ABCC8	CRHR1						ASNS
	HSD17B2	LGALS9	AKR1B10	ACACA	MTNR1A		IDO1	TTL	SELP	BRS3			CTSC			ALDH2		PPARD	OTC	PTGER2		MTOR	DRD2			LGALS1			CCNB3	MMP9		SLC18A2	CXCR2		PDE10A	TAAR1				RXRA	CCNB3						AKT1
	HSD17B1	CA14	PDE4D	GABRA5	MTNR1B		AURKA	PGGT1B	PDE5A	PDGFRB			CTSF			IL2		PTPN1	SPSB2	PTGER3		ADRA1D	MAP2K1			TAS2R31			PRSS1	ADAM17		GBA	PIK3CG		TRPM8	SYK				TBXAS1	PDE7A						ADORA1
	PTPRS	ADK	SLC6A4	GPR119	FAAH		CA5A	PIM1	HCAR2	GABRB3			CTSK			TK1		SERPINA6	MMP3	CHRNA4		ADRA1A	MAPK8						PIK3CD	MMP2		F10	HSPA1A		TYK2	LTB4R				PIM1	CDK2						ADORA3
	AMY1A	OGA	CYP19A1	MTNR1A	CDK5R1		CA1	HRAS	PDE9A	ERBB2			CTSS			GBA		SHBG	MMP1	MGAM		GANAB	MAPK10						GSK3B	HK2		DPP7			CDK2	ALOX15				MMP13	GABRA3						CHAT
	GRK6		MTOR	MTNR1B	DYRK1A		CMA1	PDE4D	PDE1B	PDPK1			CTSV			CDK1		HSD11B2	MMP7	GLB1		ERBB2	PIK3CG						PTGS1	HK1		TOP2A			DYRK1A	RXRA				MMP1	GABRG2						CDC42
	KCNMA1		MAPK3	IGF1R	EGLN1		ALOX12	IGFBP5	PIM1	MTOR			CTSL			CDA		PTGDR	PGC	GAA		RET	PTGES						CTSK	PRKCA		FLT3			CDK1	DUSP3				ITGB1	FNTB						RAC1
	CTSL		DRD1	CTSL	CTSD		AKT1	JUN	TYR	PIK3CA			CTSB			PIM1		BCHE	FNTB	SI		MST1R	HTR2C						EGFR	EDNRA		MAPK9			CASP8	PREP				MMP2	CCNE1						POLB
	PTPN1		DRD3	HCRTR2	TRPV1		MMP13	TYR	PTGDR2	CRHR1			ELANE			DAO		MAPK3		MAP3K14		ERBB4	FLT1						TYK2	MME		IDO1			SCN9A	TNKS2				KCNH2	GABRA1						DTYMK
	IGF1R		PIK3CA	MDM2	BACE1		MMP3	ADK	MGLL	CCR2			TBXAS1			TYMP		PTPN11		EBP		BACE2	PDGFRB						CDC7	ADA		CHRM4			FAP	TGM2				MC4R	GABRA5						EHMT1
	NOX4		SLC22A6	TSPO	HSD17B2		MMP9	NR3C2	TYMS	MAPK10			CA7			CA5A		SLC22A6		HTR2A		BACE1	ADORA3						NAMPT	GAA		CHRM5			CASP1	ABCC1				MC1R	CCNB1						EHMT2
	XDH		PTGER1	DRD2	PRKCZ		MMP1	IARS	FYN	TAB1			CA1			FUCA1		SLC6A4		DNPEP		DRD3	RAF1						PDE5A	GSK3B		CHRM2			ROCK2	HSD17B1				MC5R	CDK1						ADORA2A
	FLT3		P2RX3	ADORA3	FLT3		MMP2	CDA	TTR	TGFBR1			CA12			HK2		PIK3CA		MAOA		SYK	BRAF						PDE9A	FUCA1		CHRM1			ROCK1	SHBG				CFD	CCNB2						ADK
	CCNB3		PPP1CC	SYK	PIM1		MMP14	IGFBP3	MMP1	CYP19A1			MGLL			HK1		IDO1		INSR		TTK	GCGR						PDE10A	LGALS3		CHRM3			CLK1	CBR1				PDE4A							AMD1
	CDK6		PPP2CA	P2RX7	PDE4A		MMP7	AR	AGTR1	EEF2K			EGFR			MGAM		HDAC3		ALK		ADORA2A	HSD17B2						MAOA	LGALS9		CDC25B			TK1	FGFR1				PDE4B							BCHE
	ABCC1		PDE2A	IMPDH2	PDE4B		MMP8	EPHX2	NEU4	PLAT			CA2			TNF		HDAC6		MAN2B1		CTSD	HSD17B1						MAOB	EPHX2		OPRL1			IRAK4	PTPN1				PDE4C							SETD7
	CSNK2A1		PPARA	F10	PDE4D		FBP1	AHCY	SELL	AURKA			GRM4			CCND1		HDAC2		MC4R		CHRM4	PDE10A						ELANE	DNMT1		HTR1F			IMPDH2	CTSL				ACE2							EP300
	CFTR		PIK3CB	GSK3B	PDE4C		MGMT	KDM4C	ALDH2	AVPR1A			CDK2			AKR1B1		HDAC1		PRKCQ		HSD17B3	ROS1						CDC25A	TK1		ROCK2			EGFR	KCNN1				GCK							AHCY
	CYP1B1		ALOX5AP	MCHR1	MMP9		FLT3	SELL		GYS1			CCNE1			GAA		HDAC11		MC5R		HSD11B1	FLT3						CTSG	EIF4H		P2RX7			ITK	KCNN3				CNR1							MARS
	TNKS2		AURKA	HCRTR1	MMP1		MAPK8	SELE		PTGER1			CCNB1			CDK4		HDAC10		MC3R		PABPC1	HTR7						CDC25B	PABPC1		FAP			ERN1	KCNN2				CNR2							CD38
	TNKS		PDK1	AKT1	PLK4		CTSG	SELP		PTGER4			CCNB2			CCNB1		SLC6A3		MDM2		PRKCB	HDAC1						FNTA	HSPA5		CREBBP			PYGL	MET				BRD4							SRM
	STS		PIK3CD	PDE10A	PIM2		MAPK9	HCAR2		PTGER2			CDK1			CCNA1		NR3C2		SIGMAR1		GBA	EP300						PGGT1B	MAPK10		PRMT6			ADAM17	KDM4C				BRD2							ST6GAL1
	ALOX12		PIK3CG	PGR	LIPG		ESR2	FUCA1		CDK2						CCNA2		G6PD		CCR1		SLC6A3	KIF11						USP10	TYMP		PRMT8			CLK3	ESR1				BRD3
	PIM1		JAK1	NQO2	ASAH1		MAPK14	CXCR1		DDR2								ADORA3		CCR3		HTR3A	CCNB3						USP13	SLC28A2		NOS2			DYRK2	FUT5				ITGB7
	DHODH		JAK2	CXCR3	JAK3		PDE10A	FNTB		LYPLA1								PTGES		CNR1		HTR2A	MAPKAPK2						MGLL	AKR1C3		PNMT			EDNRA	ST3GAL1				SLC22A1
	TYR		CCNC	AVPR1A	CSF1R		CA12			LYPLA2								PTPN2		DRD1		ADRB2	BCL2L1						HSD17B3	CDK1		PRMT1			MAPKAPK2	ST6GAL1				KDR
	AHR		CDK8	HTR1A	ADAMTS5		CAPN1			ADAMTS5								CASP3		DRD4		ADRB3	NEK1						HTT	PNP		ADRA1D			CA2	MAPK8				RBP4
	CBR1		PTGER4	ADRA1D	TRPC6		CES1			CSNK1A1								CCR1		CHRNB2		NPY1R	PDPK1						JAK2	F2		PIK3CA			CA7	NQO2				CAPN1
	AKR1C3		CYP17A1	AGTR1	TRPC3		CES2			HRH4								CASP8		ITGB3		KDR	SYK						P2RX7	MCL1		MAPK8			CA1	CA2				TSPO
	IGFBP3		PGR	ADRA1A	CHRM2		CCNE2			SIRT2								CDC25A				CYP2D6	CYP11B1						HMOX1	ERN1		ADORA3			BACE1	CA1				MAPK8
	FNTA		CRHR1	ADRA1B	CDK1		BRS3			IDO1								NR1H3				TACR1	CYP11B2						CTSL	HSP90AA1		GRIN2B			CDC7	CA13				PLA2G10
	SLC22A12		JAK3	NPY5R	CDK4		PIK3CG			CYP11B1								MME				MAP3K14	EPHB4						CTSB	IGFBP3					BRD4	ADORA2A				SLC22A12
	GLO1		CCR1	MAP3K7	MMP2		PTGER3			TNNC1								EDNRB				GBA2	RORC						ALDH2	LGALS7					BRD3	DHODH				PTGER1
	MMP12		NPC1L1	GCGR	NPY5R		PIK3CA			CYP11B2								ITGAV				FUCA1	MCL1						MC4R	TOP1					CHEK1	CA4				KEAP1
	CD38		SORD	PRCP	ERBB2		SCN9A			IKBKE								AGTR1				IRAK1	PCNA						ALDH1A1	SLC28A3					TKT	CYP11B1				KDM4C
	TOP1		ADORA2A	ELANE	FYN		PKM			FASN								ECE1				PDE9A	HSD17B3						FGFR1	CCNA1					LRRK2	CYP11B2				ADAMTS5
	ARG1		PYGL	PTAFR	FLT1		PTGS1			KCNA5								MAPK14				IRAK4	VCP						FNTB	CCNA2					PDE4B	HTR6				MMP14
	KDM4E		IRAK4	KCNA3	FLT4		PTGS2			TRPA1								MAPK10				MELK	DHODH						CCNB1						MMP13	KAT2B				GRM2
	ALOX15		EGFR	ADAMTS5	IKBKB		MPO			HDAC2								MMP3				PDE1C	PFKFB3						CDK1						PDE7A	NOTUM				CYP17A1
	CDK1		MAPK8	PYGL	EGFR		CASP7			PLA2G7								MMP2				MAP3K7	JAK2						CCNB2						KIF11	MPO				RARB
	CDK2		MAPK14	NTRK1	PDGFRA		BDKRB1			CLK4								CASP7				OPRM1	GCK						PIK3R1						P2RX7	CTSS				RARA
	MGAM		MAPK10	SLC8A1	CSK		ABCC9			CLK1								TYMS				PRKDC	CLK4						GABRA5						CXCR2	CHEK1				PYGL
	ESRRB		KDR	SCN9A	SRC		NISCH			CLK2								PRKCH				PDE8B	LNPEP						GABRG2						ADORA2A	GRM2				PRKAG1
	FNTB		MAPK9	PORCN	KDR		LGMN			CLK3								AKR1B10				MDM2	AURKA						GABRA3						ZAP70	TYK2				MCL1
	CCNB2		PDE5A	PDE5A	PRKCA		CDK2			DYRK1B								ITGB1				PLK4	CSF1R						GABRA1						GRM5	CDC7				HSD11B2
	CCNB1		GRIA1	DRD3	HCK		CCNE1			MPO								PLA2G4A				CHRM5	MPEG1												KARS	ACHE				VCP
			CDK4	MAPK3	FGFR2					ADORA2A								PTGIS				FUCA2	CCNE2												MAP3K14	JAK3				CSF1R
			ADORA2B	ADAM17	MKNK1					ADORA2B								ALOX5				GANC	CTSS												NR3C2	GSK3B				OXTR
			PDE11A	CAPN1	LRRK2					TEK								MTOR				GLA	DNM1												CFD	JAK1				OXER1
			CSNK2A1	MAPK1	SLC29A1					DUT								CTSA				CHRNB3	PIK3CA												KCNH2	JAK2				EDNRB
			CTSL	AVPR2	CASP3					TNNI3								HMGCR				PIK3CG	PDE4C												MMP1	ADORA2B				MMP3
			CSNK2A2	CSF1R	HSD11B1					TNNT2								AMPD3				MMP8	SERPINE1												CA9	ADAMTS5				PTGER3
			CTSB	BACE1	PABPC1					GABRG2								MMP1				LTA4H	AKR1B10												RPS6KA2	FAP				KLKB1
			SLC6A3	STAT3	CCNE2					GABRA1								POLB				CRHR1	ERN1												MKNK2	TRPA1				NTSR1
			NOS2	P2RY1	CCNB3					GABRA3								ELANE				MCHR1	ROCK1												RPS6KB1	KIT				F2
			MET	PDGFRB	DAPK3					FNTA								CCKBR				REN	EZR												PRMT3	CCNE2				IGF1R
			ACVRL1	PDGFRA	PLA2G2A													CASP1				GLB1	CRHR1												PSEN2	CA14				LIMK2
			BACE1	TDO2	ILK													CASP2				OPRL1	NR3C1												KCNK3	MAPK9				CPA1
			CFD	DRD4	PRMT3													S1PR2				PDE4B	FNTA												PAK4	CXCR3				HSP90AA1
			CDK6	CSNK1D	NQO2													FOLH1				ROCK2	BACE2												EDNRB	SLC5A2				CTSA
			PDE4B	PDE4D	ECE2													EGFR				HTR4	PRKACA												GRK7	PLEC				GSK3A
			S1PR2	ALK	PGR													SRC				VDR	PIM2												STK38	PDE5A				PIK3CD
			PRF1	IDO1	GCK													PTGDR2				F10	HSP90AA1												HIPK4	PDE7A				PIK3CB
			HMGCR	NPY1R	SLC6A2													TUBB1				SCN9A	TRPV1												TAOK2	CYP17A1				MMP9
			CCNB3	CCNA2	MAPK8													AURKB				SRD5A2	RIPK2												OXSR1	PARP2				PIK3CG
			PFKFB3	PARP1	ICAM1													CALCRL				PRKG1	TSPO												MAK	TNKS				PIK3CA
			PDE6A	TTR	SELE													AURKA				P2RX3	HDAC6												STK39	MALT1				AURKA
			CHEK1	CETP	CCNE1													CYSLTR1				MAPK1	AR												CDKL5	NAAA				TBXA2R
			MAP3K14	NMBR	CCNB1													ADAMTS5				CHRNA6	CDK2												CDKL3	PDE10A				MMP12
			ADORA3	TTK	JAK1													LNPEP				CHRNB2	HDAC8												PRPF4	P2RX7				MMP8
			XDH	CFTR	PSENEN													MMP14				CHRNA3	ASF1A												PIK3C2G	TYMP				CYP26A1
			PDE3A	CRHR1	APH1A													FKBP1A					ITK												MAP3K6	CCND1				FNTA
			PDE3B	FLT3	APH1B													FKBP5					MELK												MAP3K13	PDE4A				EDNRA
			PARP1	MET	NCSTN													ITGB7					TRPC6												ICK	NOS1				CSNK2A1
			SHBG	HDAC6	PSEN1													FKBP4					CLK2												PIK3R1	NOS2				ADAMTS4
			CCNB2	CDK2	CDK5													CTNNB1					CLK3												CCNA2	ABL1				FNTB
			CDK1		PDGFRB													ITGA4					FNTB												CCNA1	CDK2				PRKAA2
			ICAM1		CCNB2													ITGB3					CDK2												CDK5	CCNE1				PRKAB1
			FNTB															FNTB					PIK3R1												PSENEN	CDK4				ITGA4
			ITGB2																				CDK1												NCSTN					ITGB3
			CCNB1																				CCNB2												APH1A
																							CCNB1												PSEN1
																							CCNE1												APH1B
																							CCNA2
																							CCNA1
[truncated: 9 more columns]

## Sheet: Removal of repeatability (mix2)
mix2 drug target
AKR1B1
CHRNA7
EGFR
TERT
ABCG2
APP
CYP19A1
F3
MAOA
NOS2
SNCA
ALDH2
KCNA3
BACE1
ALOX5
PTGS2
MAOB
PDPK1
ABCB1
ESR1
ESR2
ACHE
TLR9
PDE4D
TUBB1
HSD17B2
HSD17B1
PTPRS
AMY1A
GRK6
KCNMA1
CTSL
PTPN1
IGF1R
NOX4
XDH
FLT3
CCNB3
CDK6
ABCC1
CSNK2A1
CFTR
CYP1B1
TNKS2
TNKS
STS
ALOX12
PIM1
DHODH
TYR
AHR
CBR1
AKR1C3
IGFBP3
FNTA
SLC22A12
GLO1
MMP12
CD38
TOP1
ARG1
KDM4E
ALOX15
CDK1
CDK2
MGAM
ESRRB
FNTB
CCNB2
CCNB1
SLC5A1
HRAS
SLC28A3
ADORA1
ADORA3
SLC5A4
ADORA2A
ADORA2B
SLC5A2
PTGS1
HK2
HK1
DNMT3B
MMP1
MMP7
MMP8
SLC29A1
CA2
CA1
CA12
CA9
LGALS3
LGALS9
CA14
ADK
OGA
HSD11B1
CES2
NR3C1
PTGES
G6PD
ITGAL
NR1H3
PTGIR
NR3C2
CD81
SIGMAR1
PTPN2
POLB
PTPRF
ACP1
RORC
CDC25B
AR
SMO
PTGER2
PDE10A
AKR1B10
SLC6A4
MTOR
MAPK3
DRD1
DRD3
PIK3CA
SLC22A6
PTGER1
P2RX3
PPP1CC
PPP2CA
PDE2A
PPARA
PIK3CB
ALOX5AP
AURKA
PDK1
PIK3CD
PIK3CG
JAK1
JAK2
CCNC
CDK8
PTGER4
CYP17A1
PGR
CRHR1
JAK3
CCR1
NPC1L1
SORD
PYGL
IRAK4
MAPK8
MAPK14
MAPK10
KDR
MAPK9
PDE5A
GRIA1
CDK4
PDE11A
CSNK2A2
CTSB
SLC6A3
MET
ACVRL1
CFD
PDE4B
S1PR2
PRF1
HMGCR
PFKFB3
PDE6A
CHEK1
MAP3K14
PDE3A
PDE3B
PARP1
SHBG
ICAM1
ITGB2
C5AR1
TGFBR1
ACACB
KCNA5
AURKB
S1PR3
GPR55
BRD4
BRD2
BRD3
PPARG
OXTR
EPHB4
ACACA
GABRA5
GPR119
MTNR1A
MTNR1B
HCRTR2
MDM2
TSPO
DRD2
SYK
P2RX7
IMPDH2
F10
GSK3B
MCHR1
HCRTR1
AKT1
NQO2
CXCR3
AVPR1A
HTR1A
ADRA1D
AGTR1
ADRA1A
ADRA1B
NPY5R
MAP3K7
GCGR
PRCP
ELANE
PTAFR
ADAMTS5
NTRK1
SLC8A1
SCN9A
PORCN
ADAM17
CAPN1
MAPK1
AVPR2
CSF1R
STAT3
P2RY1
PDGFRB
PDGFRA
TDO2
DRD4
CSNK1D
ALK
IDO1
NPY1R
CCNA2
TTR
CETP
NMBR
TTK
HDAC6
THRB
PPOX
KDM1A
PSEN2
DUSP3
CTSS
GRM5
HSD17B3
MIF
HTR3A
FAP
FAAH
CDK5R1
DYRK1A
EGLN1
CTSD
TRPV1
PRKCZ
PDE4A
PDE4C
MMP9
PLK4
PIM2
LIPG
ASAH1
TRPC6
TRPC3
CHRM2
MMP2
ERBB2
FYN
FLT1
FLT4
IKBKB
CSK
SRC
PRKCA
HCK
FGFR2
MKNK1
LRRK2
CASP3
PABPC1
CCNE2
DAPK3
PLA2G2A
ILK
PRMT3
ECE2
GCK
SLC6A2
SELE
CCNE1
PSENEN
APH1A
APH1B
NCSTN
PSEN1
CDK5
OPRM1
OPRD1
NFKBIA
RELA
EDNRA
ACPP
PNP
CASP1
EDNRB
FDFT1
CASP8
HDAC1
CYP3A4
CYP2C19
EWS-Fli1
ALPL
CA7
CA5A
CMA1
MMP13
MMP3
MMP14
FBP1
MGMT
CTSG
CES1
BRS3
PTGER3
PKM
MPO
CASP7
BDKRB1
ABCC9
NISCH
LGMN
HSD11B2
BCL2L1
SELL
ATP1A1
IL2
CASP6
FOLH1
PPP2R5A
ECE1
PCSK7
ATP2A1
GSTM1
PRKCD
PRKCG
VAV1
PRKCE
PRKCH
PRKCQ
TRPV4
F2RL1
ADA
GLI1
TTL
PGGT1B
IGFBP5
JUN
IARS
CDA
EPHX2
AHCY
KDM4C
SELP
HCAR2
FUCA1
CXCR1
SLC37A4
CA4
CA6
CA13
CA5B
PDE9A
PDE1B
PTGDR2
MGLL
TYMS
NEU4
FTO
PTP4A3
LDHA
LDHB
LCK
LIMK1
HIF1A
MCL1
MAP2K1
SOAT1
SOAT2
GHSR
BDKRB2
GABRB3
CCR2
TAB1
EEF2K
PLAT
GYS1
DDR2
LYPLA1
LYPLA2
CSNK1A1
HRH4
SIRT2
CYP11B1
TNNC1
CYP11B2
IKBKE
FASN
TRPA1
HDAC2
PLA2G7
CLK4
CLK1
CLK2
CLK3
DYRK1B
TEK
DUT
TNNI3
TNNT2
GABRG2
GABRA1
GABRA3
DAO
CA3
SRD5A2
HTR2B
HTR2C
NOS1
KCNH2
BRDT
CHIA
GDA
RGS4
ACE
HMOX1
CTSH
CTSC
CTSF
CTSK
CTSV
TBXAS1
GRM4
HSPA8
HSPA5
GAPDH
DPP4
GGH
GRK1
TK1
GBA
TYMP
TNF
CCND1
GAA
CCNA1
RORA
PTGFR
PPARD
SERPINA6
PTGDR
BCHE
PTPN11
HDAC3
HDAC11
HDAC10
CDC25A
MME
ITGAV
ITGB1
PLA2G4A
PTGIS
CTSA
AMPD3
CCKBR
CASP2
CALCRL
CYSLTR1
LNPEP
FKBP1A
FKBP5
ITGB7
FKBP4
CTNNB1
ITGA4
ITGB3
ADRA2C
EBP
OPRK1
SLC18A3
CHRM1
CHRM3
PLA2G1B
HRH3
LSS
SSTR2
AKT2
AKT3
CHRNA4
GANAB
RET
MST1R
ERBB4
BACE2
CHRM4
PRKCB
HTR2A
ADRB2
ADRB3
CYP2D6
TACR1
GBA2
IRAK1
MELK
PDE1C
PRKDC
PDE8B
CHRM5
FUCA2
GANC
GLA
CHRNB3
LTA4H
REN
GLB1
OPRL1
ROCK2
HTR4
VDR
PRKG1
CHRNA6
CHRNB2
CHRNA3
CNR1
CNR2
NOX1
WEE1
PTK2
PLK1
RAF1
BRAF
ROS1
HTR7
EP300
KIF11
MAPKAPK2
NEK1
PCNA
VCP
MPEG1
DNM1
SERPINE1
ERN1
ROCK1
EZR
PRKACA
HSP90AA1
RIPK2
HDAC8
ASF1A
ITK
PIK3R1
UGCG
KISS1R
ITGA2B
PLA2G2C
PLA2G10
SLC1A2
SI
DNPEP
INSR
MAN2B1
MC4R
MC5R
MC3R
CCR3
GSTK1
XIAP
HLA-A
GSTP1
GSTA1
GCLC
SLC1A1
BHMT
GSTA2
GRIA2
ERAP2
GRB2
ENPEP
OTC
SPSB2
PGC
CYP2A6
TPO
MALT1
KCNJ5
KCNJ6
TLR8
KCNJ3
SRD5A1
LGALS1
TAS2R31
YARS
KMT2A
DOT1L
SUV39H1
DNMT1
INMT
SMYD2
EZH2
EZH1
SETDB1
CARM1
PRMT1
EHMT1
EHMT2
PRMT5
NNMT
SHH
ESRRG
TNK2
DGAT1
PIM3
EIF4H
SLC28A2
F2
LGALS7
CTRB1
TAAR1
GABRA2
GRM2
QPCT
KDM5A
KDM5B
PRSS1
TYK2
CDC7
NAMPT
USP10
USP13
HTT
ALDH1A1
FGFR1
ADRB1
KCNJ1
HTR1D
TRPV3
MAN1B1
GRIN1
MTAP
CHEK2
MAN2A1
DPP8
SLC18A2
DPP7
TOP2A
HTR1F
CREBBP
PRMT6
PRMT8
PNMT
GRIN2B
HSP90B1
PRKAA1
HSP90AB1
CXCR2
HSPA1A
CYP2C9
GPR139
MERTK
GSK3A
TRPM8
DYRK2
TKT
PDE7A
ZAP70
KARS
RPS6KA2
MKNK2
RPS6KB1
KCNK3
PAK4
GRK7
STK38
HIPK4
TAOK2
OXSR1
MAK
STK39
CDKL5
CDKL3
PRPF4
PIK3C2G
MAP3K6
MAP3K13
ICK
RPS6KA3
NMUR2
ADRA2A
MT-ND4
KLK1
KLK2
LTB4R
RXRA
PREP
TGM2
KCNN1
KCNN3
KCNN2
FUT5
ST3GAL1
ST6GAL1
HTR6
KAT2B
NOTUM
KIT
PLEC
PARP2
NAAA
ABL1
LIPE
POLA1
NR1H2
ADCY10
NR1H4
TP53
F11
CPT1B
CPT2
CTRC
ABCC8
MC1R
ACE2
SLC22A1
RBP4
KEAP1
RARB
RARA
PRKAG1
OXER1
KLKB1
NTSR1
LIMK2
CPA1
TBXA2R
CYP26A1
ADAMTS4
PRKAA2
PRKAB1
FHIT
RARS
QARS
RNASEL
P2RX1
P2RY11
HPRT1
RNASE2
RNASE1
PARG
DNPH1
P2RY12
ENPP1
HLCS
EIF4E
ASNS
CHAT
CDC42
RAC1
DTYMK
AMD1
SETD7
MARS
SRM
PLAU
PGK1
CDK9
CDK7
CSNK1G1
RPS6KA1
ADAM9
MMP10
CCNT1
VEGFA
FGF1
FGF2
HPSE
LGALS4
LGALS8
PYGB
PYGM
EPHA2
EPHB2
EPHA5
EPHA4
EPHA8
EPHA6
EPHA7
EPHB3
EPHA3
EPHB1
EPHA1
EPHB6
TACR3
CCKAR
BCL2
PPIA
FABP4
IBV-related target proteins
CPT1A
AKR1A1
TNNI3K
CBX7
SSTR5
SSTR4
SSTR1
KDM6B
FFAR1
KDM4D
SCN10A
DUSP26
P2RY6
OGT
STAT5B
GLP1R
PIP4K2C
KCNK9
SCN5A
EPHX1
NOS3
SLCO1B1
PAK1
PTK2B
PLK2
FGFR3
MUSK
GCKR
GSTO1
PLA2G5
HSD17B14
ESRRA
YWHAG
PGF
HNF4A
CDK3
IMPDH1
NADK
UPP1
EIF2AK2
MYLK
CALM1
