# Supplementary material for: Systems pharmacology-based optimization of Ma Xing Shi Gan components for the enhanced treatment of chick health issues caused by infectious bronchitis virus
Source: Front Cell Infect Microbiol. 2025 Aug 7;15:1585293. doi: 10.3389/fcimb.2025.1585293 (PMC12367666; doi:10.3389/fcimb.2025.1585293)
Supplement: Supplementary file 4 [file Table4.xlsx]

## Sheet: Sheet1
OMIM	GeneCards	Disease target
ERPL1	CCR5	ERPL1
ISG15	TNF	ISG15
TNFRSF4	IL10	TNFRSF4
MXRA8	IFNG	MXRA8
SKI	CD4	SKI
TNFRSF14	MAGT1	TNFRSF14
RPL22	TLR3	RPL22
PHF13	IL6	PHF13
SCZD12	MIR7-3HG	SCZD12
TNFRSF9	DSCAM-AS1	TNFRSF9
PIK3CD	CCL5	PIK3CD
KIF1B	CXCL8	KIF1B
TARDBP	VTRNA1-1	TARDBP
MTOR	STAT1	MTOR
FBXO2	TLR4	FBXO2
FBXO6	TLR2	FBXO6
MTHFR	IL4	MTHFR
PRDM2	IFNA1	PRDM2
AGMAT	CCL3	AGMAT
EPHA2	LINC01672	EPHA2
RNU1A	IL1B	RNU1A
SDHB	HAVCR1	SDHB
PLA2G2A	SH2D1A	PLA2G2A
C1QA	IFNB1	C1QA
KDM1A	ALB	KDM1A
GALE	CCL2	GALE
IFNLR1	CERNA3	IFNLR1
SELENON	HLA-B	SELENON
TRIM63	IL2	TRIM63
ZNF683	CRP	ZNF683
GPATCH3	CXCR4	GPATCH3
SYTL1	TP53	SYTL1
FCN3	HLA-A	FCN3
WASF2	LINC02605	WASF2
EBVS1	CCL11	EBVS1
FGR	CXCL10	FGR
G1P3	EIF2AK2	G1P3
SDC3	CXCL12	SDC3
KHDRBS1	SMAD5-AS1	KHDRBS1
LCK	IL5	LCK
HDAC1	TYK2	HDAC1
KIAA0319L	IL17A	KIAA0319L
TRAPPC3	MBL2	TRAPPC3
ZC3H12A	IL13	ZC3H12A
MYCL	IFIH1	MYCL
ZMPSTE24	ICAM1	ZMPSTE24
CTPS1	FURIN	CTPS1
HIVEP3	CR2	HIVEP3
SLC2A1	CTLA4	SLC2A1
EBNA1BP2	ACE2	EBNA1BP2
MPL	XIAP	MPL
EIF2B3	TLR9	EIF2B3
UROD	MIR21	UROD
TOE1	CCR3	TOE1
IPP	TMX2-CTNND1	IPP
RAD54L	GPT	RAD54L
UQCRH	NFKB1	UQCRH
CPT2	STAT3	CPT2
MYSM1	CFTR	MYSM1
JUN	HLA-DQB1	JUN
RPE65	CD8A	RPE65
PTGER3	MPO	PTGER3
ACADM	FCGR3A	ACADM
IFI44L	IL18	IFI44L
IFI44	NPM1	IFI44
BCL10	MAPK1	BCL10
GFI1	CD79A	GFI1
EVI5	CD40LG	EVI5
SORT1	CD81	SORT1
RBM15	CCL4	RBM15
LAMTOR5	TLR7	LAMTOR5
DDX20	CCR6	DDX20
MOV10	IKBKG	MOV10
SLC16A1	IL4R	SLC16A1
PTPN22	SERPINA1	PTPN22
AMPD1	MIR122	AMPD1
NRAS	TGFB1	NRAS
SIKE	EGFR	SIKE
TENT5C	CSF2	TENT5C
GDAP2	PTPRC	GDAP2
WARS2	H19	WARS2
ERVK-7	AKT1	ERVK-7
RNF115	CD27	RNF115
POLR3C	PIK3CA	POLR3C
FCGR1A	ELANE	FCGR1A
SETDB1	IFNA2	SETDB1
VPS72	NEU1	VPS72
RFX5	LTF	RFX5
RORC	JUN	RORC
FLG	DDX1	FLG
TPM3	IL2RA	TPM3
C1orf43	PPIA	C1orf43
HAX1	ISG15	HAX1
IL6R	ATM	IL6R
ADAR	IL1A	ADAR
GBA	RNASE3	GBA
LMNA	CXCR1	LMNA
IRTA1	MMP9	IRTA1
CD1C	IRF1	CD1C
AIM2	VEGFA	AIM2
ACKR1	MIR155	ACKR1
FCRL6	FAS	FCRL6
IGSF8	SYK	IGSF8
SLAMF6	IL10RB	SLAMF6
SLAMF1	IGHE	SLAMF1
CD48	PML	CD48
SLAMF7	ITK	SLAMF7
LY9	IL15	LY9
CD244	FCGR2A	CD244
F11R	CCR7	F11R
NECTIN4	LACTB	NECTIN4
APOA2	IL2RG	APOA2
SDHC	CD28	SDHC
FCGR2A	H2AC18	FCGR2A
FCGR3A	CASP3	FCGR3A
FCGR2B	CXCR3	FCGR2B
FREB	BTK	FREB
ATF6	IL9	ATF6
CD247	IL7R	CD247
F5	CALCA	F5
FASLG	CD80	FASLG
TNFSF4	SLC11A1	TNFSF4
RC3H1	MIR146A	RC3H1
ABL2	SLPI	ABL2
XPR1	NBN	XPR1
RNASEL	CD86	RNASEL
NCF2	CSF3	NCF2
IVNS1ABP	IL7	IVNS1ABP
PTGS2	PIK3R1	PTGS2
CFH	MEG3	CFH
CFHR3	APOE	CFHR3
CFHR1	F2	CFHR1
CFHR5	NOS2	CFHR5
PTPRC	GSTM1	PTPRC
NR5A2	MIRLET7C	NR5A2
TNNT2	PGR-AS1	TNNT2
CHI3L1	ADA	CHI3L1
PIK3C2B	MAPK14	PIK3C2B
FAM72A	HSP90AA1	FAM72A
IKBKE	IL2RB	IKBKE
MAPKAPK2	GZMB	MAPKAPK2
IL10	UNC13D	IL10
IL19	SLC20A1	IL19
FAIM3	NOD2	FAIM3
YOD1	EP300	YOD1
CD55	TNFRSF1A	CD55
CR2	SPI1	CR2
CR1	RIPK1	CR1
MCP	ICOSLG	MCP
TRAF5	MAPK8	TRAF5
ATF3	KLRK1	ATF3
BATF3	FGFR1	BATF3
FLVCR1-DT	DPP4	FLVCR1-DT
FLVCR1	B2M	FLVCR1
DUSP10	HLA-DQA1	DUSP10
TLR5	CDKN2A	TLR5
HRES1	CORO1A	HRES1
ACBD3	NFKB2	ACBD3
DISC2	THORLNC	DISC2
TARBP1	IRF4	TARBP1
IRF2BP2	ISG20	IRF2BP2
LYST	CYP1A1	LYST
LGALS8	NLRP3	LGALS8
ACTN2	GSTP1	ACTN2
AKT3	TRA-TGC7-1	AKT3
HNRNPU	TRA-TGC5-1	HNRNPU
NLRP3	FOXP3	NLRP3
OR14I1	EIF2S1	OR14I1
ADI1	BCL2	ADI1
RNASEH1	CD40	RNASEH1
NRIR	MIR17	NRIR
CMPK2	MYC	CMPK2
RSAD2	HMOX1	RSAD2
NBAS	CTPS1	NBAS
DDX1	SERPINA3	DDX1
MYCN	IKBKB	MYCN
SMC6L1	SFTPD	SMC6L1
SDC1	LTA	SDC1
DNMT3A	TMPO	DNMT3A
HADHB	GYPA	HADHB
SLC5A6	MIR142	SLC5A6
TRIM54	CD14	TRIM54
GTF3C2	TAP2	GTF3C2
ALK	SRC	ALK
CANDF1	ACE	CANDF1
SPAST	MIR223	SPAST
NLRC4	ITGAV	NLRC4
EIF2AK2	TAP1	EIF2AK2
EML4	MKI67	EML4
LRPPRC	TBX21	LRPPRC
TTC7A	NFE2L2	TTC7A
HTLF	MMP12	HTLF
PNPT1	SELL	PNPT1
VRK2	CR1	VRK2
REL	G6PD	REL
XPO1	IL12B	XPO1
CCT4	STXBP2	CCT4
WDPCP	PSMA7	WDPCP
ACTR2	RAG2	ACTR2
MEIS1	CD69	MEIS1
IMD38	SLC20A2	IMD38
ACT35	ITGB3	ACT35
IMD109	SFTPB	IMD109
IMD14B	LCK	IMD14B
NBLST1	ITGAL	NBLST1
NFB42	CXCL9	NFB42
CTPA	IL1RN	CTPA
PGL4	CD19	PGL4
MOM1	PTEN	MOM1
BHC110	IL17RA	BHC110
CMYP3	KPNA2	CMYP3
MURF1	EPHX1	MURF1
MADB	MAPK3	MADB
DYT18	CD36	DYT18
THCYT2	ETS1	THCYT2
BMFS4	NRIR	BMFS4
MCT1D	TKT	MCT1D
LYP	HSPA4	LYP
CMNS	IL16	CMNS
ZFP364	IFNAR2-IL10RB	ZFP364
IMD42	TNFRSF8	IMD42
CMYP4B	TRAF6	CMYP4B
HIES5	CREB1	HIES5
DSRAD	HBB	DSRAD
FPLD2	BAX	FPLD2
GPD	SP1	GPD
CD150	STX11	CD150
SLAMF4	JAK1	SLAMF4
EDSS1	DOCK8	EDSS1
IMD20	GAS5	IMD20
IMD25	DNASE1	IMD25
FASL	POLR2L	FASL
HPC1	SLC17A5	HPC1
IMD70	CFH	IMD70
ARMD4	KRT18	ARMD4
CFHL3	CYBB	CFHL3
CFHL1	CLDN1	CFHL1
CFHR5D	TAC1	CFHR5D
IMD105	CYP3A4	IMD105
RCM3	MMP3	RCM3
ASRT7	ITGAM	ASRT7
CHAPLE	NALT1	CHAPLE
CVID7	CDKN1A	CVID7
MELIOS	IL3	MELIOS
GCP60	VIP	GCP60
CMYP8	ACTB	CMYP8
DEE54	MIR126	DEE54
FCAS1	RAC2	FCAS1
ILFS2	TUG1	ILFS2
MODED	ICAM3	MODED
SMVTD	CCR8	SMVTD
IPAF	CIITA	IPAF
DYT33	NR3C1	DYT33
MC4DN5	C3	MC4DN5
MINAT	SERPINB1	MINAT
DFNB70	NCAM1	DFNB70
CHDTHP	SCARNA5	CHDTHP
IFI15	HLA-E	IFI15
OX40	ITCH	OX40
TR2	PTGS2	TR2
CD137	IREB2	CD137
IMD14A	FLG	IMD14A
CMT2A1	PRKCD	CMT2A1
ALS10	LINC-ROR	ALS10
SKS	MIR221	SKS
FBG1	GZMA	FBG1
FBG2	MIR23A	FBG2
CTPP1	CD70	CTPP1
SDHIP	CP	SDHIP
PLA2L	VIPR1	PLA2L
AOF2	HP	AOF2
SELN	AFP	SELN
SMRZ	INS	SMRZ
JFC1	CDK1	JFC1
SCAR2	JAK3	SCAR2
SDCN	PARP1	SDCN
MCPIP1	ANPEP	MCPIP1
STE24	SLAMF6	STE24
IMD24	ADAM17	IMD24
HTLVR	MIRLET7D	HTLVR
MPLV	MEFV	MPLV
HRAD54	PIK3CD	HRAD54
KIAA1915	SOD2-OT1	KIAA1915
LCA2	RAG1	LCA2
SCN2	IL12A	SCN2
LDLCQ6	FCGR3B	LDLCQ6
OTT	MIR199A1	OTT
XIP	ATG5	XIP
HHF7	TF	HHF7
PTPN8	PLCG1	PTPN8
NS6	CCR4	NS6
PKDYS3	GGT1	PKDYS3
HERV-K102	ITGA4	HERV-K102
RABRING7	WAS	RABRING7
RPC3	MYH7	RPC3
CD64	SOD1	CD64
YL1	LINC01191	YL1
RZRG	CARMIL2	RZRG
CMYP4A	CXCL1	CMYP4A
NICE3	RMRP	NICE3
IL6QTL	SMARCA2	IL6QTL
DSH	SOCS3	DSH
EMD2	CCL7	EMD2
FY	CTSB	FY
CD81P3	LIG4	CD81P3
CDW150	XRCC6	CDW150
BLAST1	MIR373	BLAST1
CS1	C4A	CS1
NKR2B4	MMP1	NKR2B4
PRR4	SSB	PRR4
CD32	ITGB2	CD32
IGFR3	CD79B	IGFR3
TCRZ	CXCR2	TCRZ
RPRGL1	HFE	RPRGL1
APT1LG1	DEFB4A	APT1LG1
OX4OL	MIR145	OX4OL
IMDSHY	FN1	IMDSHY
ARG	IL33	ARG
IBGC6	CD163	IBGC6
PRCA1	SNHG5	PRCA1
ND1	TNFRSF13B	ND1
HUS	LYN	HUS
HLF4	GAS6	HLF4
HFL1	XRCC5	HFL1
FHR5	CD3E	FHR5
LCA	SCNN1B	LCA
HB1F	KLRD1	HB1F
CMD1D	AR	CMD1D
YKL40	DEFB1	YKL40
UGENE	CD38	UGENE
GVHDS	TPI1	GVHDS
FCMR	TFAP2A	FCMR
DUBA8	ITGAX	DUBA8
CROM	RAD50	CROM
SLEB9	ANXA5	SLEB9
AHUS2	MDM2	AHUS2
PCARP	MARCHF8	PCARP
SLEB1	ABL1	SLEB1
GOLPH1	CD3G	GOLPH1
CMH23	PSMB9	CMH23
MPPH2	SCNN1A	MPPH2
SAFA	TRP-AGG2-5	SAFA
FCU	TRP-AGG2-6	FCU
SOPH	TRP-AGG2-1	SOPH
ODED	TRP-AGG2-2	ODED
HESJAS	TRP-AGG2-3	HESJAS
NERIB	TRP-AGG2-4	NERIB
MURF3	TRP-AGG2-7	MURF3
CLAN	TRP-AGG2-8	CLAN
LEUDEN	CHEK2	LEUDEN
LSFC	GLI2	LSFC
KIAA1140	CDK2	KIAA1140
COXPD13	CARMN	COXPD13
SRB	DHPS	SRB
BBS15	NPPB	BBS15
IMD16	TNFSF13B	IMD16
ROCHIS	APP	ROCHIS
ARCC2	ANXA2	ARCC2
MC2DN4	FGF2	MC2DN4
KIAA0601	VCAM1	KIAA0601
RSDM1	PWAR1	RSDM1
PED	CSF1	PED
NCMS	IL10RA	NCMS
IFI4	IGF2R	IFI4
CMD1A	GATA3	CMD1A
WBCQ1	STAT6	WBCQ1
ALPS1B	IL21	ALPS1B
AHUS1	LRBA	AHUS1
LVNC6	MIR100	LVNC6
MPD6	HLA-DRB5	MPD6
NALP3	PNP	NALP3
COMNB	POLR2B	COMNB
AIFEC	MIR34C	AIFEC
GIDID	TIMP1	GIDID
SCA25	CD247	SCA25
HLM2	MUC1	HLM2
G1P2	PSMB8	G1P2
TXGP1L	FCER2	TXGP1L
ASP3	HDAC1	ASP3
SGS	LCN2	SGS
HVEM	S100A9	HVEM
EAP	ENO1	EAP
SPOC1	LBP	SPOC1
EIG12	VWF	EIG12
AGS6	SELE	AGS6
DFNA34	HELLS	DFNA34
DYT9	ZAP70	DYT9
KEFH	PCNA	KEFH
SDCHCN	GSTT1	SDCHCN
CTRCT6	HLA-DMA	CTRCT6
CPRF	FYN	CPRF
GLUT1DS	MSH3	GLUT1DS
G1P1	PRKDC	G1P1
HGPS	STAT5A	HGPS
PYPAF1	BCL11B	PYPAF1
FCAS4	NOTCH1	FCAS4
ILA	CTSG	ILA
APDS	SNORD118	APDS
CMT2A	CYP2E1	CMT2A
TDP43	SOD2	TDP43
FRAP1	SIGLEC5	FRAP1
FBX2	CRAT	FBX2
FBX6	CYCS	FBX6
RIZ	CD151	RIZ
AUH	DNMT3B	AUH
ECK	SFTPC	ECK
RNU1	GAPDH	RNU1
SDH2	MS4A1	SDH2
PLA2B	ATR	PLA2B
C1QD1	CEBPB	C1QD1
LSD1	ERN1	LSD1
IL28RA	AICDA	IL28RA
SEPN1	CCL22	SEPN1
RNF28	LINC01587	RNF28
HOBIT	VTRNA1-2	HOBIT
SLP1	CD34	SLP1
HAKA1	TRIM21	HAKA1
WAVE2	TSLP	WAVE2
SRC2	MRE11	SRC2
IFI616	DCLRE1C	IFI616
SYND3	EPX	SYND3
SAM68	REN	SAM68
IMD22	CCL17	IMD22
RPD3L1	PIK3CG	RPD3L1
KIAA1837	RAB4B-EGLN2	KIAA1837
BET3	DEFA1	BET3
MCPIP	TRD-GTC9-1	MCPIP
LMYC	CALCOCO2	LMYC
FACE1	STAT5B	FACE1
CTPS	DUSP1	CTPS
KRC	CD44	KRC
GLUT1	TGFB2	GLUT1
EBP2	S100A8	EBP2
TPOR	MIR144	TPOR
VWM3	E2F1	VWM3
PCH7	TXN	PCH7
HR54	STT3B	HR54
MC3DN11	ODC1	MC3DN11
IIAE4	HSP90AB1	IIAE4
2ADUB	C11orf65	2ADUB
RP20	CCL20	RP20
EP3	PPIG	EP3
MCAD	PGM3	MCAD
P44	FENDRR	P44
IMD37	BRCA1	IMD37
ZNF163	KLRC1	ZNF163
NB4S	EGF	NB4S
NT3	ATRX	NT3
SPEN	CD3D	SPEN
HBXIP	SERPINE1	HBXIP
KIAA1631	CAT	KIAA1631
MCT1	GUSB	MCT1
PEP	DNMT1	PEP
MMDD	IGHM	MMDD
ALPS4	SCGB1A1	ALPS4
FAM46C	FHL2	FAM46C
SCAR27	AIM2	SCAR27
NEMMLAS	TAPBP	NEMMLAS
HERV-KIII	MUC5AC	HERV-KIII
BCA2	BLNK	BCA2
RPC62	THBD	RPC62
IGFR1	TLX1NB	IGFR1
CFL1	AP2A2	CFL1
RORG	VCP	RORG
ATOD2	IL18R1	ATOD2
NEM1	TNFRSF13C	NEM1
NS5ATP4	PPIB	NS5ATP4
SCN3	BAK1	SCN3
IL6RQ	BLM	IL6RQ
DRADA	RPA1	DRADA
LMN1	U2AF1	LMN1
DARC	LILRB1	DARC
PGRL	FAS-AS1	PGRL
NTBA	MECP2	NTBA
SLAM	MMP13	SLAM
BCM1	CARD11	BCM1
CRACC	SH2D3C	CRACC
NAIL	LINC01554	NAIL
JAM1	LEP	JAM1
PVRL4	MUC4	PVRL4
PGL3	SOX2	PGL3
IGFR2	GC	IGFR2
CD16	CDKN1B	CD16
ACHM7	HDAC2	ACHM7
CD3Z	CFI	CD3Z
THPH2	MCL1	THPH2
TNFSF6	TTR	TNFSF6
GP34	BMP6	GP34
KIAA2025	CFP	KIAA2025
ABLL	PRTN3	ABLL
SYG1	ICOS	SYG1
RNS4	ADAM33	RNS4
NS1BP	EZR	NS1BP
HF1	MGST3	HF1
FHR3	SMARCA5	FHR3
FHR1	CYP2R1	FHR1
CFHL5	DLEU2	CFHL5
CD45	MMP8	CD45
FTF	ZCCHC3	FTF
CMH2	TNFRSF10B	CMH2
GP39	PECAM1	GP39
LMPIP	AIRE	LMPIP
MK2	CHEK1	MK2
CSIF	DNAH8	CSIF
TOSO	TIMP3	TOSO
OTUD2	TMPRSS11D	OTUD2
DAF	ICAM2	DAF
C3DR	HSPB1	C3DR
C3BR	LIMASI	C3BR
CD46	CCL15-CCL14	CD46
LQK1	ATF6	LQK1
AXPC1	SIRT1	AXPC1
MKP5	PDGFRB	MKP5
TIL3	BRCA2	TIL3
GOCAP1	PSMC4	GOCAP1
TRP185	MIR494	TRP185
CVID14	CXCR5	CVID14
CHS1	C5AR1	CHS1
PCTA1	RFXAP	PCTA1
CMD1AA	ENO2	CMD1AA
PKBG	ADA2	PKBG
HNRPU	CTSD	HNRPU
CIAS1	KLRG1	CIAS1
SIPL	TNFRSF9	SIPL
PEOB2	DNM3	PEOB2
VIPERIN	LINC-PINT	VIPERIN
NAG	PRKCA	NAG
NMYC	NOS3	NMYC
SMC6	MIR30C1	SMC6
TBRS	RFX5	TBRS
MTPD2	RFXANK	MTPD2
SMVT	TUSC3	SMVT
RNF30	CDC25C	RNF30
NBLST3	SMC1A	NBLST3
CMCT	CCL26	CMCT
SPG4	F2RL1	SPG4
CARD12	KNG1	CARD12
PRKR	PGR	PRKR
ROPP120	HBEGF	ROPP120
LRP130	FLNA	LRP130
TTC7	SFTPA1	TTC7
OLD35	ARCN1	OLD35
IMD92	MME	IMD92
CRM1	SMARCA4	CRM1
CCTD	RPLP2	CCTD
C2orf86	TINCR	C2orf86
ARP2	PMS2	ARP2
	EDN1	CCR5
	SPINT2	TNF
	COPA	IFNG
	H2AX	CD4
	PSMA2	MAGT1
	PRDM1	TLR3
	P2RX7	IL6
	MBTPS1	MIR7-3HG
	DHODH	DSCAM-AS1
	TRPM7	CCL5
	CD1A	CXCL8
	RAD51	VTRNA1-1
	CCL24	STAT1
	C4B	TLR4
	CYP2D6	TLR2
	TTC7A	IL4
	MUC5B	IFNA1
	IL1RL1	CCL3
	GATA2	LINC01672
	PLK1	IL1B
	TGM2	HAVCR1
	SAA4	SH2D1A
	MRPL28	IFNB1
	GNPTAB	ALB
	POU5F1	CCL2
	CD2AP	CERNA3
	OPRK1	HLA-B
	KRT19	IL2
	DNAAF2	CRP
	PLCG2	CXCR4
	COPB2	TP53
	LMNA	HLA-A
	TP53BP1	LINC02605
	CCN2	CCL11
	ACTC1	CXCL10
	XRCC1	CXCL12
	MIR758	SMAD5-AS1
	KITLG	IL5
	FPR1	TYK2
	DDIT4	IL17A
	CSMD1	MBL2
	PRKAR1A	IL13
	YWHAE	IFIH1
	AREG	ICAM1
	PTCH1	FURIN
	MALT1	CTLA4
	FOXO3	ACE2
	MYH9	XIAP
	LIG1	TLR9
	HYOU1	MIR21
	SCNN1G	CCR3
	CFTR-AS1	TMX2-CTNND1
	IVL	GPT
	XRCC4	NFKB1
	AP2B1	STAT3
	PRKG1	CFTR
	IGKC	HLA-DQB1
	ALOX5	CD8A
	STX5	MPO
	BDNF	IL18
	PI3	NPM1
	NNT-AS1	MAPK1
	SHH	CD79A
	HSPG2	CD40LG
	BPI	CD81
	AK2	CCL4
	TOP2A	TLR7
	CD5	CCR6
	PRKACA	IKBKG
	SGSH	IL4R
	MUC2	SERPINA1
	HRH1	MIR122
	RPA2	TGFB1
	HGS	EGFR
	RNU4ATAC	CSF2
	CSN1S1	H19
	APOL1	AKT1
	LRRC8A	CD27
	MSMB	PIK3CA
	CTCF	ELANE
	RPN2	IFNA2
	MAN1B1	NEU1
	DNMT3A	LTF
	CHMP2B	IL2RA
	DOP1A	PPIA
	PIM1	ATM
	RFX1	IL1A
	PRKAR1B	RNASE3
	H2AC20	CXCR1
	BCL10	MMP9
	RPS17	IRF1
	KLF6	VEGFA
	MTHFD1	MIR155
	ADRB2	FAS
	RNASE2	SYK
	SNORD30	IL10RB
	DEFA5	IGHE
	SMPD1	PML
	AGER	ITK
	RPGR	IL15
	MAF	CCR7
	TCL1A	LACTB
	MAP2K4	IL2RG
	MIR140	CD28
	LAT	H2AC18
	RASSF1	CASP3
	MYLK	CXCR3
	ATP4A	BTK
	IKZF1	IL9
	CD1D	IL7R
	POSTN	CALCA
	CYSLTR1	CD80
	SPTAN1	SLC11A1
	WRN	MIR146A
	ATP12A	SLPI
	NAGLU	NBN
	COL4A1	CD86
	UBE2N	CSF3
	PPP1R15A	IL7
	SDHB	PIK3R1
	FCHO1	MEG3
	BLZF1	APOE
	IFNG-AS1	F2
	MIR511	NOS2
	DNAAF5	GSTM1
	LEPR	MIRLET7C
	MB	PGR-AS1
	BCR	ADA
	ELN	MAPK14
	NOS1	HSP90AA1
	DAPK1	IL2RB
	TAFAZZIN	GZMB
	CBX5	UNC13D
	TPO	SLC20A1
	ATF2	NOD2
	IRF2BP2	EP300
	MGP	TNFRSF1A
	CRYAA	SPI1
	ERCC6	RIPK1
	PLA2G6	ICOSLG
	SAA1	MAPK8
	PMP2	KLRK1
	IL21R	FGFR1
	SERPINB4	DPP4
	NQO1	B2M
	PDGFRA	HLA-DQA1
	MIR155HG	CDKN2A
	CDCA7L	CORO1A
	CDC25A	NFKB2
	CD1B	THORLNC
	GALE	IRF4
	TG	ISG20
	MNAT1	CYP1A1
	BRAF	GSTP1
	IMMT	TRA-TGC7-1
	DNAI1	TRA-TGC5-1
	TRPV1	FOXP3
	ZBTB25	EIF2S1
	SNORD13	BCL2
	ATRIP	CD40
	MDC1	MIR17
	PDHA1	MYC
	KRT14	HMOX1
	XDH	SERPINA3
	GSR	IKBKB
	DNAH11	SFTPD
	ACTN4	LTA
	PTGS1	TMPO
	STK4	GYPA
	LALBA	MIR142
	BMP4	CD14
	SLC39A7	TAP2
	FGF10	SRC
	MANBA	ACE
	GATA4	MIR223
	TFF3	ITGAV
	STK11	TAP1
	ARL2BP	MKI67
	PDE4A	TBX21
	HPRT1	NFE2L2
	FEN1	MMP12
	PDIA3	SELL
	MGMT	G6PD
	OGA	IL12B
	H2AC1	STXBP2
	VAMP7	PSMA7
	BMP2	RAG2
	ST3GAL4	CD69
	DAOA-AS1	SLC20A2
	TOR1A	ITGB3
	SERPING1	SFTPB
	TCF3	ITGAL
	FLT3LG	CXCL9
	PLEK	IL1RN
	TNFSF12	CD19
	EHMT2	PTEN
	PSAP	IL17RA
	CAMK2D	KPNA2
	AHSG	EPHX1
	NOG	MAPK3
	BMP7	CD36
	SUZ12	ETS1
	MIR1207	TKT
	CAMLG	HSPA4
	GSN	IL16
	KCNQ1	IFNAR2-IL10RB
	IGES	TNFRSF8
	STIM1	TRAF6
	NPSR1	CREB1
	M6PR	HBB
	B3GAT1	BAX
	VEGFC	SP1
	ABCA3	STX11
	DKC1	JAK1
	CYP2C19	DOCK8
	H2AC21	GAS5
	PTGES3	DNASE1
	GLI1	POLR2L
	TNFRSF17	SLC17A5
	FLT3	KRT18
	EPCAM	CYBB
	PAX2	CLDN1
	IFT81	TAC1
	RAD17	CYP3A4
	AHR	MMP3
	CWC15	ITGAM
	H2AC11	NALT1
	ARSA	CDKN1A
	TTN	IL3
	H2AC17	VIP
	CYP2A6	ACTB
	CFHR5	MIR126
	H2AC15	RAC2
	IGLL1	TUG1
	H2AC12	ICAM3
	TEC	CCR8
	XPA	CIITA
	EFTUD2	NR3C1
	ASZ1	C3
	CCDC40	SERPINB1
	LIG3	NCAM1
	H2AC16	SCARNA5
	LAMA3	HLA-E
	BYSL	ITCH
	AHCY	IREB2
	RPS20	PRKCD
	RBBP8	LINC-ROR
	DCAF8	MIR221
	TOPBP1	GZMA
	LCP2	MIR23A
	CHID1	CD70
	S100A12	CP
	H2AC14	VIPR1
	H2AC13	HP
	EIF4B	AFP
	LIF	INS
	LOC111674472	CDK1
	GRP	JAK3
	MUC7	PARP1
	FAH	ANPEP
	GALNS	ADAM17
	COL2A1	MIRLET7D
	OPRM1	MEFV
	TMPRSS15	SOD2-OT1
	FKBP1A	RAG1
	LINC00293	IL12A
	PNKP	FCGR3B
	TUBG1	MIR199A1
	SERPINA7	ATG5
	CYP1B1	TF
	LOC107303343	PLCG1
	TACR1	CCR4
	ENSG00000275307	GGT1
	ENSG00000276965	ITGA4
	TTF2	WAS
	NKX2-1	MYH7
	ADPRH	SOD1
	F2R	LINC01191
	FANCD2	CARMIL2
	OTC	CXCL1
	ALMS1	RMRP
	BACH2	SMARCA2
	MUC3A	SOCS3
	NMB	CCL7
	GLB1	CTSB
	IL27RA	LIG4
	IL26	XRCC6
	WDR5	MIR373
	AGRN	C4A
	ORMDL3	MMP1
	NDRG1	SSB
	ACSL4	ITGB2
	RSPH4A	CD79B
	AVP	CXCR2
	PABPC4	HFE
	PPP2R5E	DEFB4A
	MACROH2A2	MIR145
	HPGDS	FN1
	PROM1	IL33
	HESX1	CD163
	IDUA	SNHG5
	FZD8	TNFRSF13B
	PRG2	LYN
	LMO2	GAS6
	BAG6	XRCC5
	ZBTB24	CD3E
	POLD1	SCNN1B
	TLL1	KLRD1
	NPY	AR
	TPP1	DEFB1
	DNA2	CD38
	PALB2	TPI1
	NHEJ1	TFAP2A
	LGR5	ITGAX
	ORC1	RAD50
	SUV39H1	ANXA5
	DDX50	MDM2
	ANK2	MARCHF8
	MYO5B	ABL1
	HYAL1	CD3G
	APTX	PSMB9
	ALDOA	SCNN1A
	OMP	TRP-AGG2-5
	SARM1	TRP-AGG2-6
	OPA1	TRP-AGG2-1
	IGHJ1	TRP-AGG2-2
	MARCKS	TRP-AGG2-3
	MIA-RAB4B	TRP-AGG2-4
	LAMA5	TRP-AGG2-7
	CNR1	TRP-AGG2-8
	OCRL	CHEK2
	AGK	GLI2
	DNAH5	CDK2
	LCP1	CARMN
	DCTN2	DHPS
	DDAH2	NPPB
	PTGDR2	TNFSF13B
	PPP4C	APP
	THY1	ANXA2
	HRH2	FGF2
	SLC34A2	VCAM1
	CDHR3	PWAR1
	TFDP2	CSF1
	ARSB	IL10RA
	PKD1	IGF2R
	PPIH	GATA3
	GLA	STAT6
	UHRF1	IL21
	ZCRB1	LRBA
	SNAPIN	MIR100
	PGK2	HLA-DRB5
	WT1	PNP
	FUT3	POLR2B
	SPAG1	MIR34C
	FANCI	TIMP1
	TPSAB1	MUC1
	NID1	PSMB8
	SEC23B	FCER2
	CCHCR1	LCN2
	HSFX1	S100A9
	PNPLA2	ENO1
	COL4A3	LBP
	RAD51C	VWF
	MIR1238	SELE
	VKORC1	HELLS
	PPT1	ZAP70
	EIF3F	PCNA
	IGBP1	GSTT1
	SLC5A1	HLA-DMA
	TMEM70	FYN
	EXO1	MSH3
	GABPA	PRKDC
	ACAT1	STAT5A
	TOMM40	BCL11B
	POP1	NOTCH1
	ZNFX1	CTSG
	LCN1	SNORD118
	CHCHD3	CYP2E1
	ITPKB	SOD2
	NPHS1	SIGLEC5
	WDR48	CRAT
	FGF23	CYCS
	MCOLN1	CD151
	TIMM50	DNMT3B
	RO60	SFTPC
	GNS	GAPDH
	TGFB3	MS4A1
	SYNJ2BP	ATR
	MAOA	CEBPB
	NPTX1	ERN1
	CDIPT	AICDA
	FCRL4	CCL22
	FANCL	LINC01587
	BMX	VTRNA1-2
	DENND2B	CD34
	DNAI2	TRIM21
	GALNT3	TSLP
	RCAN3	MRE11
	PODXL	DCLRE1C
	MKRN2	EPX
	COL4A4	REN
	IDS	CCL17
	TNFSF13	PIK3CG
	KLK1	RAB4B-EGLN2
	COL20A1	DEFA1
	LRP2	TRD-GTC9-1
	SETDB1	CALCOCO2
	INF2	STAT5B
	CHD7	DUSP1
	PGF	CD44
	METAP2	TGFB2
	TXK	S100A8
	TSPAN4	MIR144
	TERF1	E2F1
	COQ2	TXN
	BRF1	STT3B
	FXN	ODC1
	LAS1L	HSP90AB1
	CACNA1A	C11orf65
	AKAP9	CCL20
	FCRL6	PPIG
	BAP1	PGM3
	BTF3	FENDRR
	LEPQTL1	BRCA1
	CD1E	KLRC1
	SERPINA6	EGF
	NOMO3	ATRX
	SIRT3	CD3D
	RNF128	SERPINE1
	SETX	CAT
	COL4A2	GUSB
	TOP3A	DNMT1
	GM2A	IGHM
	NCOA5	SCGB1A1
	BZW2	FHL2
	HGSNAT	TAPBP
	ATP5F1D	MUC5AC
	SGK1	BLNK
	TMPRSS9	THBD
	PTGDR	TLX1NB
	SERAC1	AP2A2
	SLC34A1	VCP
	RMI1	IL18R1
	LTA4H	TNFRSF13C
	BPIFB6	PPIB
	CACNA2D1	BAK1
	H3-7	BLM
	CIRBP	RPA1
	CYLD-AS1	U2AF1
	SMOC1	LILRB1
	SH3BP5	FAS-AS1
	MARK2	MECP2
	HOXD13	MMP13
	ALOX15	CARD11
	COL4A5	SH2D3C
	CACNA1S	LINC01554
	PFDN5	LEP
	KCNH2	MUC4
	PMPCB	SOX2
	PHYH	GC
	BET1L	CDKN1B
	EXTL3	HDAC2
	MAOB	CFI
	MTHFSD	MCL1
	METAP1	TTR
	TBCB	BMP6
	COQ8B	CFP
	GK	PRTN3
	MARK3	ICOS
	RSPH9	ADAM33
	OCIAD2	EZR
	HSFX2	MGST3
	DGKE	SMARCA5
	DNMT3L	CYP2R1
	NPHS2	DLEU2
	CRLS1	MMP8
	UMOD	ZCCHC3
	EFS	TNFRSF10B
	PRB2	PECAM1
	SYNE2	AIRE
	GZMK	CHEK1
	LMX1B	DNAH8
	PIH1D1	TIMP3
	CUBN	TMPRSS11D
	NFE4	ICAM2
	SLC34A3	HSPB1
	TPSB2	LIMASI
	TBX6	CCL15-CCL14
	SYNJ1	SIRT1
	ZBTB38	PDGFRB
	OPA3	BRCA2
	RMI2	PSMC4
	DNASE1L1	MIR494
	NT5C1B	CXCR5
	MKRN3	C5AR1
	GH-LCR	RFXAP
	FOXN1	ENO2
	NDUFA10	ADA2
	FAHD1	CTSD
	ZYG11B	KLRG1
	JMJD6	DNM3
	IGK	LINC-PINT
	RYBP	PRKCA
	CACNA1D	NOS3
	TNNT2	MIR30C1
	BOLL	RFXANK
	CACNB2	TUSC3
	MIR543	CDC25C
	ARMC9	SMC1A
	PTGER1	CCL26
	CHRNA7	F2RL1
	SNAP47	KNG1
	N4BP2L2	PGR
	PITRM1	HBEGF
	NAE1	FLNA
	ARL4D	SFTPA1
	ISLR	ARCN1
	NPHP3	MME
	SLC46A3	SMARCA4
	C1orf162	RPLP2
	HOXC6	TINCR
	LDB3	PMS2
	NOMO1	EDN1
	MIF4GD	SPINT2
	DEDD2	COPA
	PLEKHO1	H2AX
	ZNF410	PSMA2
	RSRP1	PRDM1
	NME4	P2RX7
	ABHD17A	MBTPS1
	ADISSP	DHODH
		TRPM7
		CD1A
		RAD51
		CCL24
		C4B
		CYP2D6
		MUC5B
		IL1RL1
		GATA2
		PLK1
		TGM2
		SAA4
		MRPL28
		GNPTAB
		POU5F1
		CD2AP
		OPRK1
		KRT19
		DNAAF2
		PLCG2
		COPB2
		TP53BP1
		CCN2
		ACTC1
		XRCC1
		MIR758
		KITLG
		FPR1
		DDIT4
		CSMD1
		PRKAR1A
		YWHAE
		AREG
		PTCH1
		MALT1
		FOXO3
		MYH9
		LIG1
		HYOU1
		SCNN1G
		CFTR-AS1
		IVL
		XRCC4
		AP2B1
		PRKG1
		IGKC
		ALOX5
		STX5
		BDNF
		PI3
		NNT-AS1
		SHH
		HSPG2
		BPI
		AK2
		TOP2A
		CD5
		PRKACA
		SGSH
		MUC2
		HRH1
		RPA2
		HGS
		RNU4ATAC
		CSN1S1
		APOL1
		LRRC8A
		MSMB
		CTCF
		RPN2
		MAN1B1
		CHMP2B
		DOP1A
		PIM1
		RFX1
		PRKAR1B
		H2AC20
		RPS17
		KLF6
		MTHFD1
		ADRB2
		RNASE2
		SNORD30
		DEFA5
		SMPD1
		AGER
		RPGR
		MAF
		TCL1A
		MAP2K4
		MIR140
		LAT
		RASSF1
		MYLK
		ATP4A
		IKZF1
		CD1D
		POSTN
		CYSLTR1
		SPTAN1
		WRN
		ATP12A
		NAGLU
		COL4A1
		UBE2N
		PPP1R15A
		FCHO1
		BLZF1
		IFNG-AS1
		MIR511
		DNAAF5
		LEPR
		MB
		BCR
		ELN
		NOS1
		DAPK1
		TAFAZZIN
		CBX5
		TPO
		ATF2
		MGP
		CRYAA
		ERCC6
		PLA2G6
		SAA1
		PMP2
		IL21R
		SERPINB4
		NQO1
		PDGFRA
		MIR155HG
		CDCA7L
		CDC25A
		CD1B
		TG
		MNAT1
		BRAF
		IMMT
		DNAI1
		TRPV1
		ZBTB25
		SNORD13
		ATRIP
		MDC1
		PDHA1
		KRT14
		XDH
		GSR
		DNAH11
		ACTN4
		PTGS1
		STK4
		LALBA
		BMP4
		SLC39A7
		FGF10
		MANBA
		GATA4
		TFF3
		STK11
		ARL2BP
		PDE4A
		HPRT1
		FEN1
		PDIA3
		MGMT
		OGA
		H2AC1
		VAMP7
		BMP2
		ST3GAL4
		DAOA-AS1
		TOR1A
		SERPING1
		TCF3
		FLT3LG
		PLEK
		TNFSF12
		EHMT2
		PSAP
		CAMK2D
		AHSG
		NOG
		BMP7
		SUZ12
		MIR1207
		CAMLG
		GSN
		KCNQ1
		IGES
		STIM1
		NPSR1
		M6PR
		B3GAT1
		VEGFC
		ABCA3
		DKC1
		CYP2C19
		H2AC21
		PTGES3
		GLI1
		TNFRSF17
		FLT3
		EPCAM
		PAX2
		IFT81
		RAD17
		AHR
		CWC15
		H2AC11
		ARSA
		TTN
		H2AC17
		CYP2A6
		H2AC15
		IGLL1
		H2AC12
		TEC
		XPA
		EFTUD2
		ASZ1
		CCDC40
		LIG3
		H2AC16
		LAMA3
		BYSL
		AHCY
		RPS20
		RBBP8
		DCAF8
		TOPBP1
		LCP2
		CHID1
		S100A12
		H2AC14
		H2AC13
		EIF4B
		LIF
		LOC111674472
		GRP
		MUC7
		FAH
		GALNS
		COL2A1
		OPRM1
		TMPRSS15
		FKBP1A
		LINC00293
		PNKP
		TUBG1
		SERPINA7
		CYP1B1
		LOC107303343
		TACR1
		ENSG00000275307
		ENSG00000276965
		TTF2
		NKX2-1
		ADPRH
		F2R
		FANCD2
		OTC
		ALMS1
		BACH2
		MUC3A
		NMB
		GLB1
		IL27RA
		IL26
		WDR5
		AGRN
		ORMDL3
		NDRG1
		ACSL4
		RSPH4A
		AVP
		PABPC4
		PPP2R5E
		MACROH2A2
		HPGDS
		PROM1
		HESX1
		IDUA
		FZD8
		PRG2
		LMO2
		BAG6
		ZBTB24
		POLD1
		TLL1
		NPY
		TPP1
		DNA2
		PALB2
		NHEJ1
		LGR5
		ORC1
		SUV39H1
		DDX50
		ANK2
		MYO5B
		HYAL1
		APTX
		ALDOA
		OMP
		SARM1
		OPA1
		IGHJ1
		MARCKS
		MIA-RAB4B
		LAMA5
		CNR1
		OCRL
		AGK
		DNAH5
		LCP1
		DCTN2
		DDAH2
		PTGDR2
		PPP4C
		THY1
		HRH2
		SLC34A2
		CDHR3
		TFDP2
		ARSB
		PKD1
		PPIH
		GLA
		UHRF1
		ZCRB1
		SNAPIN
		PGK2
		WT1
		FUT3
		SPAG1
		FANCI
		TPSAB1
		NID1
		SEC23B
		CCHCR1
		HSFX1
		PNPLA2
		COL4A3
		RAD51C
		MIR1238
		VKORC1
		PPT1
		EIF3F
		IGBP1
		SLC5A1
		TMEM70
		EXO1
		GABPA
		ACAT1
		TOMM40
		POP1
		ZNFX1
		LCN1
		CHCHD3
		ITPKB
		NPHS1
		WDR48
		FGF23
		MCOLN1
		TIMM50
		RO60
		GNS
		TGFB3
		SYNJ2BP
		MAOA
		NPTX1
		CDIPT
		FCRL4
		FANCL
		BMX
		DENND2B
		DNAI2
		GALNT3
		RCAN3
		PODXL
		MKRN2
		COL4A4
		IDS
		TNFSF13
		KLK1
		COL20A1
		LRP2
		INF2
		CHD7
		PGF
		METAP2
		TXK
		TSPAN4
		TERF1
		COQ2
		BRF1
		FXN
		LAS1L
		CACNA1A
		AKAP9
		BAP1
		BTF3
		LEPQTL1
		CD1E
		SERPINA6
		NOMO3
		SIRT3
		RNF128
		SETX
		COL4A2
		TOP3A
		GM2A
		NCOA5
		BZW2
		HGSNAT
		ATP5F1D
		SGK1
		TMPRSS9
		PTGDR
		SERAC1
		SLC34A1
		RMI1
		LTA4H
		BPIFB6
		CACNA2D1
		H3-7
		CIRBP
		CYLD-AS1
		SMOC1
		SH3BP5
		MARK2
		HOXD13
		ALOX15
		COL4A5
		CACNA1S
		PFDN5
		KCNH2
		PMPCB
		PHYH
		BET1L
		EXTL3
		MAOB
		MTHFSD
		METAP1
		TBCB
		COQ8B
		GK
		MARK3
		RSPH9
		OCIAD2
		HSFX2
		DGKE
		DNMT3L
		NPHS2
		CRLS1
		UMOD
		EFS
		PRB2
		SYNE2
		GZMK
		LMX1B
		PIH1D1
		CUBN
		NFE4
		SLC34A3
		TPSB2
		TBX6
		SYNJ1
		ZBTB38
		OPA3
		RMI2
		DNASE1L1
		NT5C1B
		MKRN3
		GH-LCR
		FOXN1
		NDUFA10
		FAHD1
		ZYG11B
		JMJD6
		IGK
		RYBP
		CACNA1D
		BOLL
		CACNB2
		MIR543
		ARMC9
		PTGER1
		CHRNA7
		SNAP47
		N4BP2L2
		PITRM1
		NAE1
		ARL4D
		ISLR
		NPHP3
		SLC46A3
		C1orf162
		HOXC6
		LDB3
		NOMO1
		MIF4GD
		DEDD2
		PLEKHO1
		ZNF410
		RSRP1
		NME4
		ABHD17A
		ADISSP
