# Supplementary material for: Systems pharmacology-based optimization of Ma Xing Shi Gan components for the enhanced treatment of chick health issues caused by infectious bronchitis virus
Source: Front Cell Infect Microbiol. 2025 Aug 7;15:1585293. doi: 10.3389/fcimb.2025.1585293 (PMC12367666; doi:10.3389/fcimb.2025.1585293)
Supplement: Supplementary file 5 [file Table5.xlsx]

## Sheet: mix1-IBV
PIK3CD
MTOR
KDM1A
LCK
HDAC1
SLC2A1
CPT2
JUN
PTGER3
SETDB1
RORC
GBA
RNASEL
PTGS2
PTPRC
TNNT2
IKBKE
MAPKAPK2
LGALS8
AKT3
EIF2AK2
TNF
TLR4
IL2
CXCR4
TP53
HLA-A
TYK2
ICAM1
ACE2
XIAP
TLR9
CCR3
STAT3
MPO
MAPK1
EGFR
AKT1
PIK3CA
ELANE
CXCR1
MMP9
VEGFA
SYK
ITK
CASP3
CXCR3
BTK
PIK3R1
F2
NOS2
GSTM1
ADA
MAPK14
HSP90AA1
EP300
MAPK8
FGFR1
DPP4
GSTP1
BCL2
HMOX1
SRC
ACE
ITGAV
MMP12
SELL
G6PD
ITGB3
EPHX1
MAPK3
TKT
JAK1
CYP3A4
MMP3
CCR8
NR3C1
PRKCD
CDK1
JAK3
PARP1
ADAM17
CCR4
ITGA4
CTSB
MMP1
CXCR2
LYN
AR
CD38
MDM2
ABL1
CHEK2
CDK2
APP
FGF2
PNP
SELE
ZAP70
PCNA
FYN
PRKDC
CTSG
DNMT3B
GAPDH
ERN1
REN
PIK3CG
HSP90AB1
SERPINE1
DNMT1
VCP
MMP13
HDAC2
MCL1
TTR
EZR
MMP8
CHEK1
PDGFRB
CTSD
PRKCA
NOS3
PGR
MME
P2RX7
DHODH
CYP2D6
PLK1
TGM2
OPRK1
MALT1
ALOX5
SHH
TOP2A
PRKACA
HRH1
MAN1B1
PIM1
ADRB2
RNASE2
MYLK
NOS1
TPO
PDGFRA
CDC25A
BRAF
TRPV1
XDH
PTGS1
PDE4A
HPRT1
MGMT
OGA
EHMT2
CYP2C19
GLI1
FLT3
CYP2A6
AHCY
OPRM1
FKBP1A
CYP1B1
TACR1
OTC
WDR5
SUV39H1
CNR1
PTGDR2
HRH2
TPSAB1
SLC5A1
MAOA
KLK1
METAP2
SERPINA6
SGK1
PTGDR
LTA4H
CACNA2D1
ALOX15
KCNH2
MAOB
PTGER1
CHRNA7

## Sheet: mix2-IBV
PIK3CD
MTOR
EPHA2
PLA2G2A
KDM1A
LCK
HDAC1
CPT2
JUN
PTGER3
SETDB1
RORC
GBA
RNASEL
PTGS2
TNNT2
IKBKE
MAPKAPK2
LGALS8
AKT3
ALK
EIF2AK2
TNF
IL2
TP53
HLA-A
TYK2
ICAM1
ACE2
XIAP
TLR9
CCR3
STAT3
CFTR
MPO
MAPK1
CD81
EGFR
AKT1
PIK3CA
ELANE
PPIA
CXCR1
MMP9
VEGFA
SYK
ITK
CASP3
CXCR3
PIK3R1
F2
NOS2
GSTM1
ADA
MAPK14
HSP90AA1
EP300
MAPK8
FGFR1
DPP4
GSTP1
BCL2
HMOX1
IKBKB
SRC
ACE
ITGAV
MMP12
SELL
G6PD
ITGB3
ITGAL
EPHX1
MAPK3
TKT
JAK1
CYP3A4
MMP3
NR3C1
PRKCD
CDK1
JAK3
PARP1
ADAM17
ITGA4
CTSB
MMP1
ITGB2
CXCR2
AR
CD38
MDM2
ABL1
CHEK2
CDK2
APP
FGF2
PNP
SELE
ZAP70
PCNA
FYN
PRKDC
CTSG
DNMT3B
GAPDH
ERN1
REN
PIK3CG
STAT5B
HSP90AB1
SERPINE1
DNMT1
VCP
MMP13
HDAC2
MCL1
TTR
EZR
MMP8
CHEK1
PDGFRB
C5AR1
CTSD
PRKCA
NOS3
F2RL1
PGR
MME
P2RX7
DHODH
CYP2D6
PLK1
TGM2
OPRK1
MALT1
PRKG1
ALOX5
SHH
TOP2A
PRKACA
MAN1B1
PIM1
ADRB2
RNASE2
MYLK
CYSLTR1
NOS1
TPO
PDGFRA
CDC25A
BRAF
TRPV1
XDH
PTGS1
PDE4A
HPRT1
MGMT
OGA
EHMT2
CYP2C19
GLI1
FLT3
AHR
CYP2A6
AHCY
OPRM1
FKBP1A
CYP1B1
TACR1
OTC
GLB1
SUV39H1
CNR1
PTGDR2
GLA
SLC5A1
MAOA
KLK1
PGF
SERPINA6
PTGDR
LTA4H
ALOX15
KCNH2
MAOB
PTGER1
CHRNA7
