# Supplementary material for: Systems pharmacology-based optimization of Ma Xing Shi Gan components for the enhanced treatment of chick health issues caused by infectious bronchitis virus
Source: Front Cell Infect Microbiol. 2025 Aug 7;15:1585293. doi: 10.3389/fcimb.2025.1585293 (PMC12367666; doi:10.3389/fcimb.2025.1585293)
Supplement: Supplementary file 6 [file Table6.xlsx]

## Sheet: Core targets (mix1)
AverageShortestPathLength	BetweennessCentrality	ClosenessCentrality	ClusteringCoefficient	Degree	Eccentricity	IsSingleNode	name	NeighborhoodConnectivity	NumberOfDirectedEdges	NumberOfUndirectedEdges	PartnerOfMultiEdgedNodePairs	Radiality	selected	SelfLoops	shared name	Stress	TopologicalCoefficient		0.00519443	0.525489	0.567568	33.6831
1.2967	0.0848426	0.771186	0.274588	129	3	FALSE	TNF	40.7442	0	129	0	0.9977	TRUE	0	TNF	27286	0.225106
1.31319	0.0845368	0.761506	0.292258	125	2	FALSE	GAPDH	42.224	0	125	0	0.997572	TRUE	0	GAPDH	26060	0.232
1.34066	0.0544715	0.745902	0.313725	120	2	FALSE	AKT1	43.6917	0	120	0	0.997359	TRUE	0	AKT1	20986	0.241344
1.37363	0.0469674	0.728	0.331315	114	2	FALSE	TP53	44.4561	0	114	0	0.997104	TRUE	0	TP53	18470	0.244265
1.41209	0.0293969	0.708171	0.363621	108	3	FALSE	STAT3	46.6481	0	108	0	0.996806	TRUE	0	STAT3	13736	0.257725
1.44505	0.0188028	0.692015	0.400594	101	2	FALSE	BCL2	48.8614	0	101	0	0.99655	TRUE	0	BCL2	10822	0.268469
1.45604	0.0267434	0.686792	0.389404	99	2	FALSE	EGFR	48.1111	0	99	0	0.996465	TRUE	0	EGFR	12232	0.264347
1.46154	0.0172223	0.684211	0.410478	98	2	FALSE	CASP3	49.7347	0	98	0	0.996422	TRUE	0	CASP3	10392	0.273268
1.47253	0.0185918	0.679104	0.409211	96	2	FALSE	JUN	49.3125	0	96	0	0.996337	TRUE	0	JUN	10222	0.270948
1.48901	0.0297341	0.671587	0.373141	94	3	FALSE	HSP90AA1	46.5957	0	94	0	0.996209	TRUE	0	HSP90AA1	12466	0.257435
1.49451	0.04263	0.669118	0.371476	92	2	FALSE	SRC	47.1413	0	92	0	0.996167	TRUE	0	SRC	14730	0.260389
1.53297	0.0169488	0.65233	0.416963	86	3	FALSE	MMP9	49.5233	0	86	0	0.995868	TRUE	0	MMP9	8712	0.273609
1.54396	0.0111326	0.647687	0.444902	83	2	FALSE	MAPK3	51.5542	0	83	0	0.995783	TRUE	0	MAPK3	6540	0.283265
1.54945	0.0206013	0.64539	0.426076	82	2	FALSE	IL2	50.2805	0	82	0	0.995741	TRUE	0	IL2	9744	0.276266
1.55495	0.0143538	0.64311	0.427281	82	3	FALSE	HSP90AB1	49.8902	0	82	0	0.995698	TRUE	0	HSP90AB1	7792	0.275637
1.56044	0.0166391	0.640845	0.419452	82	3	FALSE	TLR4	49.4878	0	82	0	0.995656	TRUE	0	TLR4	7918	0.274932
1.56044	0.0238089	0.640845	0.406173	81	3	FALSE	PTGS2	49.7778	0	81	0	0.995656	TRUE	0	PTGS2	11092	0.275015
1.58791	0.00982428	0.629758	0.501404	76	3	FALSE	MTOR	54.2105	0	76	0	0.995443	TRUE	0	MTOR	6052	0.299506
1.62088	0.0149877	0.616949	0.44502	74	3	FALSE	CXCR4	51.1486	0	74	0	0.995187	TRUE	0	CXCR4	7468	0.288975
1.63187	0.00725007	0.612795	0.481245	69	3	FALSE	ICAM1	52.5507	0	69	0	0.995102	TRUE	0	ICAM1	4370	0.291948
1.66484	0.0107614	0.60066	0.487646	66	3	FALSE	PTPRC	52.3485	0	66	0	0.994846	TRUE	0	PTPRC	5194	0.295754
1.68681	0.0068464	0.592834	0.529508	61	3	FALSE	MDM2	53.9672	0	61	0	0.994676	TRUE	0	MDM2	3820	0.303187
1.68681	0.00867294	0.592834	0.50113	60	3	FALSE	EP300	52.4	0	60	0	0.994676	TRUE	0	EP300	3914	0.292737
1.68132	0.00605332	0.594771	0.542373	60	3	FALSE	FGF2	56.9167	0	60	0	0.994718	TRUE	0	FGF2	3238	0.316204
1.71978	0.0193306	0.58147	0.513062	53	3	FALSE	APP	57.9057	0	53	0	0.99442	TRUE	0	APP	8450	0.32339
1.73077	0.0152418	0.577778	0.476052	53	3	FALSE	ACE	53.3585	0	53	0	0.994335	TRUE	0	ACE	9426	0.299767
1.74176	0.00850591	0.574132	0.457014	52	3	FALSE	MPO	49.8654	0	52	0	0.99425	TRUE	0	MPO	3636	0.281725
1.76923	0.0052492	0.565217	0.554286	50	3	FALSE	HDAC1	56.08	0	50	0	0.994037	TRUE	0	HDAC1	2800	0.322299
1.75275	0.00829414	0.570533	0.554422	49	3	FALSE	NR3C1	59.9592	0	49	0	0.994165	TRUE	0	NR3C1	5884	0.336849
1.75275	0.0134996	0.570533	0.444728	49	3	FALSE	PRKACA	52.1837	0	49	0	0.994165	TRUE	0	PRKACA	5810	0.294708
1.76923	0.0111966	0.565217	0.463636	45	3	FALSE	REN	51.2222	0	45	0	0.994037	TRUE	0	REN	5690	0.286158
1.78022	0.0068483	0.561728	0.616279	44	3	FALSE	HMOX1	62	0	44	0	0.993952	TRUE	0	HMOX1	3894	0.348315
1.82418	0.00578815	0.548193	0.634146	42	3	FALSE	PDGFRA	61.7381	0	42	0	0.993611	TRUE	0	PDGFRA	3284	0.360902
1.82418	0.00550525	0.548193	0.578049	41	3	FALSE	BTK	59.0488	0	41	0	0.993611	TRUE	0	BTK	3188	0.343165
1.84615	0.00858672	0.541667	0.385027	34	3	FALSE	CYP3A4	44.5294	0	34	0	0.993441	TRUE	0	CYP3A4	5012	0.253008
1.85165	0.0066069	0.540059	0.716578	34	3	FALSE	MMP1	65.6176	0	34	0	0.993398	TRUE	0	MMP1	3530	0.374958
1.83516	0.00612475	0.54491	0.600713	34	3	FALSE	ACE2	60.7353	0	34	0	0.993526	TRUE	0	ACE2	3040	0.342971

## Sheet: score（mix1)
node_name	MCC	DMNC	MNC	Degree	EPC	BottleNeck	EcCentricity	Closeness	Radiality	Betweenness	Stress	ClusteringCoefficient
LGALS8	6	0.2842	4	4	5.735	1	0.33333	82.6667	2.70879	0.37828	12	0.5
HRH2	2	0	1	2	2.699	1	0.33333	77.5	2.56044	1.0952	38	0
IKBKE	41160	0.73825	10	10	11.581	1	0.33333	92.5	2.96703	1.73606	22	0.82222
PTGDR	20	0.32929	7	7	6.605	1	0.33333	90.1667	2.92308	18.5326	252	0.42857
PTGER3	294	0.51877	10	10	8.845	1	0.33333	91.8333	2.94505	15.3921	292	0.57778
WDR5	3669122	0.77565	12	12	9.874	1	0.33333	88.3333	2.80769	7.40805	58	0.80303
SUV39H1	4006920	0.78828	14	14	12.043	1	0.33333	93.3333	2.95055	9.32117	184	0.76923
OTC	36	0.47549	6	6	6.514	1	0.33333	86.5	2.81319	1.02309	10	0.66667
EPHX1	1464	0.67062	8	8	4.39	1	0.25	76.3333	2.45055	1.62902	38	0.82143
GSTM1	1614	0.55613	12	12	9.194	1	0.33333	93.3333	2.97253	34.9507	1072	0.57576
CYP2A6	1638	0.54149	12	12	6.641	1	0.25	81.1667	2.56593	12.6445	170	0.56061
CYP1B1	2376	0.61467	12	12	10.017	1	0.33333	92.6667	2.95055	38.0288	1256	0.63636
RORC	776	0.47886	10	10	10.368	1	0.33333	91.8333	2.94505	16.9305	278	0.53333
TPSAB1	6	0.46346	3	3	3.248	1	0.25	69.4167	2.26923	0	0	1
P2RX7	30	0.51861	5	5	7.168	1	0.25	86.25	2.81319	0.28431	4	0.8
CPT2	1	0	1	1	1.929	1	0.25	65.25	2.14835	0	0	0
TGM2	80	0.51223	7	9	8.657	2	0.33333	92.5	2.97802	47.9295	706	0.38889
PCNA	145233372	0.76388	19	19	16.228	1	0.33333	94.6667	2.93956	13.9642	224	0.66667
PIM1	32	0.42794	6	6	6.895	1	0.33333	86.5	2.81319	3.27917	38	0.6
METAP2	2	0	1	2	2.109	1	0.25	66.3333	2.15934	0.42029	4	0
CCR4	80640	0.83533	9	9	9.581	1	0.33333	85.6667	2.75275	0.14842	6	0.97222
CCR8	7701120	0.89412	13	13	14.111	1	0.33333	91.6667	2.90659	2.83681	84	0.89744
RNASE2	128	0.47564	7	7	7.303	1	0.25	86.75	2.80769	3.69666	36	0.61905
CCR3	976631070	0.81078	19	19	19.115	1	0.33333	96.1667	2.98901	30.9858	560	0.7076
KCNH2	130	0.4082	8	10	10.666	1	0.33333	93.1667	2.98901	58.449	1334	0.31111
CACNA2D1	4	0.30779	2	4	2.939	1	0.25	75.5833	2.46703	2.45928	30	0.16667
ERN1	2395008000	1.00149	15	15	18.964	1	0.33333	95.5	3.01099	0.65266	14	0.95238
PRKCA	9.22337e+13	0.86947	40	40	35.464	1	0.33333	109.667	3.2033	59.7673	1276	0.58974
JAK3	31265451302400	0.91567	36	36	30.996	2	0.33333	106	3.12637	61.7381	1252	0.64286
PLK1	5669031116304	0.88251	25	25	23.086	1	0.33333	100.333	3.06044	22.8823	392	0.7
CHRNA7	1	0	1	1	1.922	1	0.25	69.8333	2.31319	0	0	0
GBA	1441	0.73175	7	8	9.296	1	0.33333	91	2.93956	10.5226	374	0.71429
PTGDR2	50	0.31924	10	10	7.335	1	0.33333	87	2.78571	26.0921	232	0.35556
LTA4H	144	0.54881	7	7	9.371	1	0.33333	90.3333	2.92857	2.71767	56	0.71429
ALOX15	278	0.5012	9	9	7.335	1	0.25	89.0833	2.86264	14.0785	258	0.58333
AKT3	37668128077488	0.91832	31	31	30.407	2	0.33333	103.833	3.10989	34.4836	552	0.67742
ITGB3	599569310886	0.81619	36	36	29.223	1	0.33333	108.333	3.2033	84.4392	1850	0.57302
TRPV1	5166929	0.71988	18	19	18.531	1	0.33333	99.1667	3.08791	65.8087	1492	0.5731
BTK	9.22337e+13	0.89593	40	41	34.195	6	0.33333	110	3.2033	181.354	3188	0.57805
MALT1	630720	0.78076	16	16	18.501	1	0.33333	94.6667	2.97253	3.45922	78	0.725
HDAC2	9.22337e+13	0.94054	36	36	31.11	1	0.33333	106.833	3.15385	61.1338	1098	0.66032
PIK3CG	14447972856960	1.00398	33	33	31.137	1	0.33333	105.667	3.14835	21.4323	520	0.72538
BRAF	9.22337e+13	1.05286	44	44	37.929	2	0.33333	112	3.23626	40.1097	942	0.69239
TOP2A	9.22337e+13	0.85877	29	29	25.371	1	0.33333	102.667	3.09341	70.0333	1430	0.64778
FGFR1	9.22337e+13	1.04368	31	31	29.522	1	0.33333	104.667	3.13736	11.3895	268	0.76989
KDM1A	13975718404	0.81837	23	23	19.425	1	0.33333	98.5	3.02198	34.7957	474	0.66798
FKBP1A	4032243	0.73108	15	16	17.145	3	0.33333	95.6667	3.00549	204.32	3202	0.60833
GSTP1	12973526912	0.64524	27	27	22.738	2	0.33333	102.667	3.11538	198.641	4738	0.49858
ITGA4	1846373762	0.87386	24	24	24.03	1	0.33333	99.8333	3.05495	34.7821	576	0.7029
EHMT2	4717440	0.90737	12	12	12.463	1	0.33333	91.5	2.91209	3.02629	94	0.93939
CHEK2	9.22337e+13	1.06652	30	30	27.006	1	0.33333	102.167	3.06593	12.5149	286	0.7954
CXCR3	41056687440	0.88849	26	26	25.619	1	0.33333	101.667	3.09341	32.9036	644	0.69538
SGK1	6786220320	0.92287	17	17	19.73	1	0.33333	96.5	3.02198	4.25468	112	0.83824
PTGS1	91181147	0.53831	27	28	22.16	1	0.33333	103.5	3.13187	195.255	2960	0.38624
MYLK	2	0	1	2	3.561	1	0.33333	82.8333	2.73626	0.04651	2	0
COL18A1	443544	0.71794	16	16	16.792	1	0.33333	94.8333	2.97802	12.0131	130	0.66667
VCP	1585682	0.6161	21	21	20.776	2	0.33333	97.5	3.01099	45.5649	518	0.51905
NOS2	9.22337e+13	0.90574	39	39	33.318	2	0.33333	109.333	3.2033	89.7366	1340	0.61943
PGR	9.22337e+13	0.93599	46	46	36.627	1	0.33333	113	3.24725	105.885	1756	0.60676
CXCR2	9.22337e+13	0.90447	34	34	30.608	1	0.33333	106.667	3.17033	63.181	1432	0.64706
CDC25A	10178785447	0.90872	22	23	22.708	1	0.33333	99.3333	3.04945	219.926	3170	0.68775
MGMT	6458401877760	0.86857	29	29	26.395	1	0.33333	102.5	3.08791	26.4152	502	0.65517
CXCR1	45041592960	0.86097	26	26	25.394	1	0.33333	101.167	3.07692	32.214	658	0.67385
SETDB1	4001784	0.80471	13	13	12.82	1	0.33333	90.6667	2.87363	4.60428	74	0.80769
ZAP70	10876787442054	0.89893	35	35	29.787	1	0.33333	106.167	3.14286	52.7476	870	0.63697
ITGAV	22758025008	0.82917	30	30	27.511	1	0.33333	104.667	3.14835	42.0701	660	0.61839
PDGFRA	9.22337e+13	0.9896	41	42	35.626	1	0.33333	110.333	3.2033	190.673	3284	0.63415
GLI1	9.22337e+13	1.08833	28	28	28.412	1	0.33333	102.833	3.10989	6.17325	150	0.83069
DNMT3B	527425926	0.77437	21	21	18.277	1	0.33333	98.3333	3.03846	32.3451	546	0.65238
TKT	12	0.28529	6	6	5.653	1	0.33333	86	2.7967	9.348	60	0.4
PRKACA	9.22337e+13	0.72509	48	49	33.714	3	0.33333	114.833	3.27473	444.703	5810	0.44473
PDE4A	36	0.47549	6	6	8.574	1	0.33333	89.3333	2.90659	0.55429	14	0.66667
OPRM1	4813746	0.59008	24	24	21.101	1	0.33333	101.167	3.0989	89.7594	2032	0.47464
EZR	1571112	0.73707	19	19	20.66	1	0.33333	98.1667	3.05495	7.18409	162	0.64327
HRH1	9	0.2842	4	7	6.763	1	0.25	83.75	2.70879	19.3066	158	0.14286
CNR1	2606	0.60003	12	12	12.156	2	0.33333	93.3333	2.97253	19.1804	470	0.62121
TACR1	104	0.3733	11	11	10.059	1	0.33333	91.3333	2.91758	7.52086	112	0.4
PTGER1	55	0.43736	8	9	7.258	1	0.33333	86	2.76374	10.8927	120	0.41667
SELL	877426919352	0.7672	38	38	30.11	1	0.33333	107.833	3.16484	90.0053	1234	0.52916
MMP12	822240	0.81665	16	16	16.127	1	0.33333	96	3.01648	7.00445	166	0.75833
MMP3	9.22337e+13	0.98622	37	37	33.953	1	0.33333	108	3.18132	38.6131	728	0.68619
SHH	2.81595e+13	0.96656	25	25	25.197	1	0.33333	101.667	3.1044	10.7789	302	0.76667
MMP13	9.22337e+13	1.0296	25	25	25.071	1	0.33333	101.5	3.0989	9.75985	202	0.81667
MMP8	254184	0.75111	15	15	13.231	1	0.33333	94.8333	2.98901	6.1169	124	0.71429
G6PD	5274	0.41146	20	20	16.594	1	0.33333	99.1667	3.07692	146.076	2546	0.35263
RNASEL	10208	0.57691	11	11	9.861	1	0.33333	92.8333	2.96703	14.634	242	0.61818
PNP	148	0.39514	12	12	10.709	1	0.33333	92.3333	2.93956	25.2144	302	0.40909
HPRT1	13455593448	0.80828	21	21	19.688	1	0.33333	99.3333	3.07143	19.6016	440	0.68095
EIF2AK2	25989475686	0.87216	22	22	24.975	1	0.33333	99.5	3.06593	19.0215	392	0.72294
DHODH	6	0.2842	4	4	3.603	1	0.33333	83.8333	2.74725	1.74309	38	0.5
AHCY	60	0.33413	9	9	8.996	1	0.33333	88.8333	2.85714	17.1541	216	0.38889
ADA	532	0.40059	15	15	12.547	1	0.33333	93.5	2.94505	47.8533	536	0.38095
ELANE	7364379728	0.73796	29	29	23.138	2	0.33333	103.333	3.11538	194.927	3064	0.55665
TYK2	11979286426800	0.97515	33	33	30.225	1	0.33333	105.167	3.13187	25.1271	446	0.70455
HLA-A	179304	0.76281	16	16	17.064	1	0.33333	96	3.01648	3.93769	104	0.70833
TLR9	9.22337e+13	0.93704	41	41	35.596	1	0.33333	110.333	3.21429	58.32	982	0.63049
TPO	3	0	1	3	3.225	1	0.25	71	2.32967	1.806	14	0
ACE2	25933304361745	0.8834	33	34	29.207	1	0.33333	107.333	3.19231	201.761	3040	0.60071
DPP4	111837890298	0.74025	32	32	28.166	2	0.33333	106.333	3.18132	95.4835	1502	0.54032
ADAM17	92013014179440	0.95673	29	29	28.042	1	0.33333	104.333	3.14835	22.9684	438	0.72167
SELE	9.22337e+13	0.94248	41	41	34.155	1	0.33333	110.667	3.22527	54.698	1064	0.63415
MMP9	9.22337e+13	0.78404	86	86	48.832	5	0.33333	133.833	3.49451	558.328	8712	0.41696
NOS3	9.22337e+13	0.99256	39	39	33.529	1	0.33333	110	3.22527	68.7967	1232	0.67881
XDH	9.22337e+13	0.79673	29	29	24.496	1	0.33333	103.667	3.12637	84.7097	1938	0.60099
KLK1	6	0.2842	4	4	3.593	1	0.25	75.75	2.47802	1.98616	26	0.5
F2	165394	0.53132	21	21	16.764	1	0.33333	98.5	3.04396	49.0521	870	0.44762
MMP1	9.22337e+13	1.00164	34	34	30.106	1	0.33333	106.833	3.17582	217.645	3530	0.71658
PTGS2	9.22337e+13	0.7496	81	81	46.716	4	0.33333	131.333	3.46703	784.312	11092	0.40617
ADRB2	2461946896	0.66939	29	29	24.319	1	0.33333	104.833	3.16484	126.158	2142	0.50493
CYP3A4	16140740	0.53819	34	34	22.953	3	0.33333	107	3.18132	282.864	5012	0.38503
TLR4	9.22337e+13	0.77708	82	82	46.853	3	0.33333	131.667	3.46703	548.126	7918	0.41945
TNNT2	56	0.47564	7	9	8.964	1	0.33333	90.5	2.91209	12.0153	138	0.36111
SERPINA6	16	0.23326	8	8	4.949	1	0.25	80.3333	2.58242	16.7603	126	0.28571
MAOA	7791120	0.59909	24	24	17.88	1	0.33333	101.667	3.11538	97.5119	2610	0.48188
CTSB	9.22337e+13	0.78393	43	43	35.234	3	0.33333	111.667	3.23626	150.151	2344	0.51938
MAOB	11451300	0.66337	19	19	17.182	1	0.33333	98.6667	3.07143	61.1027	2108	0.57895
CYP2D6	1041	0.45983	13	14	7.005	1	0.33333	85.1667	2.68132	37.9464	396	0.3956
CYP2C19	1938	0.40402	18	18	9.596	1	0.25	90.75	2.81868	76.0885	810	0.35948
OGA	3120	0.62782	11	11	13.63	1	0.33333	93.3333	2.98352	2.35762	54	0.67273
NOS1	269204019864	0.91038	23	23	22.368	1	0.33333	101.167	3.10989	25.6284	470	0.74308
REN	9.22337e+13	0.71015	45	45	33.417	2	0.33333	113	3.25824	368.837	5690	0.46364
SLC5A1	10	0.32413	5	5	5.313	1	0.33333	84.8333	2.76923	1.20424	28	0.5
ICAM1	9.22337e+13	0.8446	69	69	45.568	1	0.33333	125.167	3.3956	238.832	4370	0.48124
FGF2	9.22337e+13	0.91078	60	60	41.803	2	0.33333	120.667	3.34615	199.408	3238	0.54237
MAPK3	9.22337e+13	0.82736	83	83	48.774	2	0.5	132.5	3.48352	366.731	6540	0.4449
TTR	52494	0.55858	17	17	15.258	1	0.33333	97.3333	3.04945	43.1727	816	0.50735
CTSD	95368555560	0.79846	25	25	25.219	1	0.33333	102	3.11538	37.4722	752	0.63333
NR3C1	9.22337e+13	0.8728	49	49	39.211	1	0.33333	114.833	3.27473	273.225	5884	0.55442
SERPINE1	9.22337e+13	0.8719	46	46	34.359	1	0.33333	113.167	3.25275	121.931	1922	0.56522
CTSG	1103886	0.69017	19	19	17.201	1	0.25	94.9167	2.94505	69.9739	1084	0.60234
HMOX1	9.22337e+13	0.93713	44	44	34.836	1	0.33333	112.333	3.24725	225.597	3894	0.61628
ACE	9.22337e+13	0.76848	53	53	36.856	1	0.33333	116.833	3.2967	502.094	9426	0.47605
PIK3R1	9.22337e+13	1.01623	48	48	39.214	1	0.33333	113.333	3.23626	44.2552	1072	0.64982
SRC	9.22337e+13	0.72671	91	92	49.005	10	0.5	137	3.53297	1404.32	14730	0.37148
BCL2	9.22337e+13	0.79186	101	101	50.922	7	0.5	141.5	3.58242	619.402	10822	0.40059
ALOX5	6996	0.53079	15	15	14.386	1	0.33333	95.5	3.01099	38.0994	752	0.50476
SYK	9.22337e+13	0.99148	47	47	37.654	1	0.33333	112.833	3.23077	94.3323	1564	0.6383
MME	391633236	0.73978	30	30	27.103	1	0.33333	104.667	3.14835	46.2932	830	0.55172
PTPRC	9.22337e+13	0.84393	66	66	43.085	3	0.33333	123.167	3.36264	354.5	5194	0.48765
SLC2A1	9.22337e+13	0.92387	26	28	28.696	2	0.33333	103.833	3.14286	589.138	7192	0.62169
GAPDH	9.22337e+13	0.61705	125	125	54.259	11	0.5	153.5	3.71429	2784.81	26060	0.29226
AR	9.22337e+13	1.03131	43	43	35.61	1	0.33333	111.833	3.24176	46.3679	1168	0.68328
CHEK1	9.22337e+13	1.03544	33	33	30.292	1	0.33333	104	3.09341	20.7601	444	0.74811
JAK1	9.22337e+13	1.02596	47	47	37.718	1	0.33333	112.667	3.22527	53.6968	1058	0.6605
TNF	9.22337e+13	0.5854	129	129	52.976	45	0.33333	155.333	3.73077	2794.89	27286	0.27459
MAPK8	9.22337e+13	1.0301	48	48	38.781	1	0.33333	114	3.25824	57.8065	1326	0.65869
LYN	9.22337e+13	0.89992	54	54	39.274	1	0.33333	116.333	3.26923	127.167	1850	0.55416
ITK	23199281280	1.00722	23	23	23.469	1	0.33333	99.1667	3.04396	4.29231	110	0.82213
CDK1	9.22337e+13	0.99339	44	44	38.246	1	0.33333	111.5	3.21978	59.1432	1344	0.65328
LCK	9.22337e+13	1.01077	42	42	35.38	1	0.33333	110.333	3.2033	51.5703	1040	0.6748
CXCR4	9.22337e+13	0.79838	74	74	45.627	3	0.33333	127.167	3.40659	493.726	7468	0.44502
HDAC1	9.22337e+13	0.87826	50	50	36.384	2	0.33333	114.667	3.25824	172.919	2800	0.55429
AKT1	9.22337e+13	0.66347	119	120	53.673	4	0.5	151	3.68681	1794.4	20986	0.31373
PIK3CD	61354291985280	1.01515	36	36	32.068	1	0.33333	106.5	3.14286	19.0614	472	0.7127
HSP90AB1	9.22337e+13	0.79159	82	82	49.105	1	0.33333	131.833	3.47253	472.844	7792	0.42728
JUN	9.22337e+13	0.79625	96	96	51.081	3	0.5	139	3.55495	612.452	10222	0.40921
XIAP	9.22337e+13	0.89985	36	36	32.231	1	0.33333	107	3.15934	73.1052	1022	0.63175
MCL1	9.22337e+13	1.06556	49	49	41.893	1	0.33333	113.833	3.24176	52.1101	1272	0.67687
MAPKAPK2	50804760	0.84125	15	15	16.433	1	0.33333	95.3333	3.00549	6.15567	108	0.8
PARP1	9.22337e+13	0.99426	51	51	38.25	1	0.33333	115	3.25824	81.0645	1740	0.62353
MTOR	9.22337e+13	0.90709	76	76	48.426	1	0.33333	128.833	3.43956	323.631	6052	0.5014
DNMT1	9.22337e+13	0.91295	40	40	30.671	2	0.33333	109.667	3.2033	107.124	1896	0.61923
FYN	9.22337e+13	1.05522	46	46	38.733	1	0.33333	112.833	3.24176	45.334	1126	0.68406
HSP90AA1	9.22337e+13	0.72133	94	94	49.356	2	0.33333	137.833	3.53846	979.501	12466	0.37314
PRKCD	9.22337e+13	1.01908	34	34	33.076	1	0.33333	105.333	3.12637	21.9935	522	0.72906
PRKDC	9.22337e+13	0.94869	38	38	31.366	1	0.33333	106.667	3.12637	63.5698	830	0.65434
CASP3	9.22337e+13	0.80385	98	98	51.595	1	0.5	140	3.56593	567.337	10392	0.41048
APP	9.22337e+13	0.85549	52	53	40.072	2	0.33333	117.167	3.30769	636.787	8450	0.51306
EGFR	9.22337e+13	0.76498	99	99	51.343	2	0.5	140.5	3.57143	880.98	12232	0.3894
TP53	9.22337e+13	0.67992	114	114	52.95	5	0.5	148	3.65385	1547.2	18470	0.33132
CDK2	9.22337e+13	0.96389	45	45	35.689	1	0.33333	111.833	3.21978	84.5149	1514	0.62929
STAT3	9.22337e+13	0.73385	108	108	51.902	4	0.33333	144.833	3.61538	968.391	13736	0.36362
PIK3CA	9.22337e+13	1.00501	58	58	42.713	1	0.33333	118	3.28022	87.3048	1844	0.60496
EP300	9.22337e+13	0.84152	60	60	41.144	1	0.33333	120.5	3.34066	285.704	3914	0.50113
PDGFRB	9.22337e+13	0.97423	47	47	39.154	1	0.33333	113.333	3.24725	58.9172	1252	0.6272
MDM2	9.22337e+13	0.89385	61	61	41.847	1	0.33333	120.833	3.34066	225.534	3820	0.52951
FLT3	9.22337e+13	1.03992	39	39	34.217	1	0.33333	108.833	3.18681	24.9884	582	0.7112
MAPK14	9.22337e+13	0.93166	57	57	42.231	1	0.33333	118.667	3.31319	128.051	2644	0.56391
IL2	9.22337e+13	0.78936	82	82	47.453	1	0.5	132	3.47802	678.649	9744	0.42608
CD38	1916910725298	0.85623	35	35	32.65	1	0.33333	106.5	3.15385	52.414	866	0.60672
MPO	9.22337e+13	0.73328	52	52	36.168	1	0.33333	116.167	3.28571	280.202	3636	0.45701
MAPK1	9.22337e+13	0.98013	59	59	44.781	1	0.33333	119.667	3.32418	106.454	2316	0.58679
ABL1	9.22337e+13	0.99596	50	50	40.506	1	0.33333	114.833	3.26374	79.9636	1528	0.62857

## Sheet: string interactions short(mix1)
AverageShortestPathLength	BetweennessCentrality	ClosenessCentrality	ClusteringCoefficient	Degree	Eccentricity	IsSingleNode	name	NeighborhoodConnectivity	NumberOfDirectedEdges	NumberOfUndirectedEdges	PartnerOfMultiEdgedNodePairs	Radiality	selected	SelfLoops	shared name	Stress	TopologicalCoefficient		0.00519442	0.525489	0.567568	33.6831
1.76374	0.00242741	0.566978	0.628571	50	3	FALSE	ABL1	60.38	0	50	0	0.99408	TRUE	0	ABL1	1528	0.345029
1.7033	0.00323156	0.587097	0.586791	59	3	FALSE	MAPK1	59.4068	0	59	0	0.994548	TRUE	0	MAPK1	2316	0.335632
1.74176	0.00850591	0.574132	0.457014	52	3	FALSE	MPO	49.8654	0	52	0	0.99425	TRUE	0	MPO	3636	0.281725
1.87363	0.0015911	0.533724	0.606723	35	3	FALSE	CD38	57.5714	0	35	0	0.993228	TRUE	0	CD38	866	0.338655
1.54945	0.0206013	0.64539	0.426076	82	2	FALSE	IL2	50.2805	0	82	0	0.995741	TRUE	0	IL2	9744	0.276266
1.71429	0.00388717	0.583333	0.56391	57	3	FALSE	MAPK14	58.9474	0	57	0	0.994463	TRUE	0	MAPK14	2644	0.333036
1.84066	0.000759	0.543284	0.711201	39	3	FALSE	FLT3	66.3846	0	39	0	0.993483	TRUE	0	FLT3	582	0.385957
1.68681	0.0068464	0.592834	0.529508	61	3	FALSE	MDM2	53.9672	0	61	0	0.994676	TRUE	0	MDM2	3820	0.303187
1.78022	0.00178851	0.561728	0.627197	47	3	FALSE	PDGFRB	62.3617	0	47	0	0.993952	TRUE	0	PDGFRB	1252	0.356353
1.68681	0.00867294	0.592834	0.50113	60	3	FALSE	EP300	52.4	0	60	0	0.994676	TRUE	0	EP300	3914	0.292737
1.74725	0.00265026	0.572327	0.604961	58	3	FALSE	PIK3CA	56.5345	0	58	0	0.994207	TRUE	0	PIK3CA	1844	0.332556
1.41209	0.0293969	0.708171	0.363621	108	3	FALSE	STAT3	46.6481	0	108	0	0.996806	TRUE	0	STAT3	13736	0.257725
1.80769	0.00256557	0.553191	0.629293	45	3	FALSE	CDK2	59.4667	0	45	0	0.993739	TRUE	0	CDK2	1514	0.345736
1.37363	0.0469674	0.728	0.331315	114	2	FALSE	TP53	44.4561	0	114	0	0.997104	TRUE	0	TP53	18470	0.244265
1.45604	0.0267434	0.686792	0.389404	99	2	FALSE	EGFR	48.1111	0	99	0	0.996465	TRUE	0	EGFR	12232	0.264347
1.71978	0.0193306	0.58147	0.513062	53	3	FALSE	APP	57.9057	0	53	0	0.99442	TRUE	0	APP	8450	0.32339
1.46154	0.0172223	0.684211	0.410478	98	2	FALSE	CASP3	49.7347	0	98	0	0.996422	TRUE	0	CASP3	10392	0.273268
1.9011	0.00192975	0.526012	0.654339	38	3	FALSE	PRKDC	55.1316	0	38	0	0.993015	TRUE	0	PRKDC	830	0.340318
1.9011	0.000668	0.526012	0.729055	34	3	FALSE	PRKCD	63.9412	0	34	0	0.993015	TRUE	0	PRKCD	522	0.385188
1.48901	0.0297341	0.671587	0.373141	94	3	FALSE	HSP90AA1	46.5957	0	94	0	0.996209	TRUE	0	HSP90AA1	12466	0.257435
1.78571	0.00137618	0.56	0.684058	46	3	FALSE	FYN	62.1739	0	46	0	0.993909	TRUE	0	FYN	1126	0.35528
1.82418	0.00325189	0.548193	0.619231	40	3	FALSE	DNMT1	58.725	0	40	0	0.993611	TRUE	0	DNMT1	1896	0.3375
1.58791	0.00982428	0.629758	0.501404	76	3	FALSE	MTOR	54.2105	0	76	0	0.995443	TRUE	0	MTOR	6052	0.299506
1.76923	0.00246083	0.565217	0.623529	51	3	FALSE	PARP1	59.0392	0	51	0	0.994037	TRUE	0	PARP1	1740	0.341267
2.02198	0.000187	0.494565	0.8	15	3	FALSE	MAPKAPK2	73.4	0	15	0	0.992078	TRUE	0	MAPKAPK2	108	0.450307
1.78571	0.00158187	0.56	0.676871	49	3	FALSE	MCL1	64.1224	0	49	0	0.993909	TRUE	0	MCL1	1272	0.372805
1.86813	0.00221921	0.535294	0.631746	36	3	FALSE	XIAP	65.0556	0	36	0	0.99327	TRUE	0	XIAP	1022	0.38268
1.47253	0.0185918	0.679104	0.409211	96	2	FALSE	JUN	49.3125	0	96	0	0.996337	TRUE	0	JUN	10222	0.270948
1.55495	0.0143538	0.64311	0.427281	82	3	FALSE	HSP90AB1	49.8902	0	82	0	0.995698	TRUE	0	HSP90AB1	7792	0.275637
1.88462	0.000579	0.530612	0.712698	36	3	FALSE	PIK3CD	59.3611	0	36	0	0.993143	TRUE	0	PIK3CD	472	0.355456
1.34066	0.0544715	0.745902	0.313725	120	2	FALSE	AKT1	43.6917	0	120	0	0.997359	TRUE	0	AKT1	20986	0.241344
1.76923	0.0052492	0.565217	0.554286	50	3	FALSE	HDAC1	56.08	0	50	0	0.994037	TRUE	0	HDAC1	2800	0.322299
1.62088	0.0149877	0.616949	0.44502	74	3	FALSE	CXCR4	51.1486	0	74	0	0.995187	TRUE	0	CXCR4	7468	0.288975
1.82418	0.00156549	0.548193	0.674797	42	3	FALSE	LCK	62.5238	0	42	0	0.993611	TRUE	0	LCK	1040	0.363511
1.80769	0.00179537	0.553191	0.653277	44	3	FALSE	CDK1	61.1136	0	44	0	0.993739	TRUE	0	CDK1	1344	0.353258
1.98352	0.00013	0.504155	0.822134	23	3	FALSE	ITK	64.6087	0	23	0	0.992376	TRUE	0	ITK	110	0.398819
1.75824	0.00386032	0.56875	0.554158	54	3	FALSE	LYN	56.0741	0	54	0	0.994122	TRUE	0	LYN	1850	0.326012
1.76923	0.0017548	0.565217	0.658688	48	3	FALSE	MAPK8	63.1875	0	48	0	0.994037	TRUE	0	MAPK8	1326	0.35902
1.2967	0.0848426	0.771186	0.274588	129	3	FALSE	TNF	40.7442	0	129	0	0.9977	TRUE	0	TNF	27286	0.225106
1.8022	0.00163004	0.554878	0.6605	47	3	FALSE	JAK1	62.6383	0	47	0	0.993781	TRUE	0	JAK1	1058	0.366306
1.93407	0.00063	0.517045	0.748106	33	3	FALSE	CHEK1	60.6364	0	33	0	0.992759	TRUE	0	CHEK1	444	0.376623
1.78571	0.00140756	0.56	0.683278	43	3	FALSE	AR	65.093	0	43	0	0.993909	TRUE	0	AR	1168	0.365691
1.31319	0.0845368	0.761506	0.292258	125	2	FALSE	GAPDH	42.224	0	125	0	0.997572	TRUE	0	GAPDH	26060	0.232
1.88462	0.0178841	0.530612	0.621693	28	3	FALSE	SLC2A1	71.0714	0	28	0	0.993143	TRUE	0	SLC2A1	7192	0.410405
1.66484	0.0107613	0.60066	0.487646	66	3	FALSE	PTPRC	52.3485	0	66	0	0.994846	TRUE	0	PTPRC	5194	0.295754
1.87912	0.00140529	0.532164	0.551724	30	3	FALSE	MME	56.9667	0	30	0	0.993185	TRUE	0	MME	830	0.327395
1.7967	0.00286359	0.556575	0.638298	47	3	FALSE	SYK	60.7872	0	47	0	0.993824	TRUE	0	SYK	1564	0.353414
2.01648	0.00115656	0.495913	0.504762	15	3	FALSE	ALOX5	56.2	0	15	0	0.99212	TRUE	0	ALOX5	752	0.342683
1.44505	0.0188028	0.692015	0.400594	101	2	FALSE	BCL2	48.8614	0	101	0	0.99655	TRUE	0	BCL2	10822	0.268469
1.49451	0.04263	0.669118	0.371476	92	2	FALSE	SRC	47.1413	0	92	0	0.996167	TRUE	0	SRC	14730	0.260389
1.79121	0.00134343	0.558282	0.649823	48	3	FALSE	PIK3R1	59.0208	0	48	0	0.993867	TRUE	0	PIK3R1	1072	0.343144
1.73077	0.0152418	0.577778	0.476052	53	3	FALSE	ACE	53.3585	0	53	0	0.994335	TRUE	0	ACE	9426	0.299767
1.78022	0.0068483	0.561728	0.616279	44	3	FALSE	HMOX1	62	0	44	0	0.993952	TRUE	0	HMOX1	3894	0.348315
2.08242	0.00212416	0.480211	0.602339	19	4	FALSE	CTSG	46.3158	0	19	0	0.991609	TRUE	0	CTSG	1084	0.310844
1.77473	0.00370139	0.563467	0.565217	46	3	FALSE	SERPINE1	56.6739	0	46	0	0.993994	TRUE	0	SERPINE1	1922	0.320192
1.75275	0.00829414	0.570533	0.554422	49	3	FALSE	NR3C1	59.9592	0	49	0	0.994165	TRUE	0	NR3C1	5884	0.336849
1.91209	0.00113752	0.522989	0.633333	25	3	FALSE	CTSD	64.52	0	25	0	0.99293	TRUE	0	CTSD	752	0.372948
1.97802	0.00131057	0.505556	0.507353	17	3	FALSE	TTR	52.3529	0	17	0	0.992418	TRUE	0	TTR	816	0.309781
1.54396	0.0111326	0.647687	0.444902	83	2	FALSE	MAPK3	51.5542	0	83	0	0.995783	TRUE	0	MAPK3	6540	0.283265
1.68132	0.00605332	0.594771	0.542373	60	3	FALSE	FGF2	56.9167	0	60	0	0.994718	TRUE	0	FGF2	3238	0.316204
1.63187	0.00725007	0.612795	0.481245	69	3	FALSE	ICAM1	52.5507	0	69	0	0.995102	TRUE	0	ICAM1	4370	0.291948
2.25824	3.66e-05	0.442822	0.5	5	3	FALSE	SLC5A1	51.4	0	5	0	0.990246	TRUE	0	SLC5A1	28	0.395385
1.76923	0.0111966	0.565217	0.463636	45	3	FALSE	REN	51.2222	0	45	0	0.994037	TRUE	0	REN	5690	0.286158
1.91758	0.000778	0.52149	0.743083	23	3	FALSE	NOS1	65.9565	0	23	0	0.992887	TRUE	0	NOS1	470	0.37906
2.04396	7.16e-05	0.489247	0.672727	11	3	FALSE	OGA	67.4545	0	11	0	0.991907	TRUE	0	OGA	54	0.413832
2.20879	0.00230977	0.452736	0.359477	18	4	FALSE	CYP2C19	24.3333	0	18	0	0.99063	TRUE	0	CYP2C19	810	0.191601
2.34615	0.00115192	0.42623	0.395604	14	3	FALSE	CYP2D6	21.2857	0	14	0	0.989565	TRUE	0	CYP2D6	396	0.203984
1.95604	0.00185486	0.511236	0.578947	19	3	FALSE	MAOB	59.0526	0	19	0	0.992589	TRUE	0	MAOB	2108	0.345337
1.79121	0.00455804	0.558282	0.51938	43	3	FALSE	CTSB	56.2093	0	43	0	0.993867	TRUE	0	CTSB	2344	0.317567
1.91209	0.00296011	0.522989	0.481884	24	3	FALSE	MAOA	52.2917	0	24	0	0.99293	TRUE	0	MAOA	2610	0.300527
2.44505	0.000509	0.408989	0.285714	8	4	FALSE	SERPINA6	25.5	0	8	0	0.988798	TRUE	0	SERPINA6	126	0.268421
2.11538	0.000365	0.472727	0.361111	9	3	FALSE	TNNT2	45.8889	0	9	0	0.991354	TRUE	0	TNNT2	138	0.304444
1.56044	0.0166391	0.640845	0.419452	82	3	FALSE	TLR4	49.4878	0	82	0	0.995656	TRUE	0	TLR4	7918	0.274932
1.84615	0.00858672	0.541667	0.385027	34	3	FALSE	CYP3A4	44.5294	0	34	0	0.993441	TRUE	0	CYP3A4	5012	0.253008
1.86264	0.00382971	0.536873	0.504926	29	3	FALSE	ADRB2	57.2414	0	29	0	0.993313	TRUE	0	ADRB2	2142	0.321581
1.56044	0.0238089	0.640845	0.406173	81	3	FALSE	PTGS2	49.7778	0	81	0	0.995656	TRUE	0	PTGS2	11092	0.275015
1.85165	0.0066069	0.540059	0.716578	34	3	FALSE	MMP1	65.6176	0	34	0	0.993398	TRUE	0	MMP1	3530	0.374958
1.98352	0.00148904	0.504155	0.447619	21	3	FALSE	F2	46.0476	0	21	0	0.992376	TRUE	0	F2	870	0.280778
2.54945	6.03e-05	0.392241	0.5	4	4	FALSE	KLK1	39.75	0	4	0	0.987989	TRUE	0	KLK1	26	0.503165
1.9011	0.00257148	0.526012	0.600985	29	3	FALSE	XDH	58.4138	0	29	0	0.993015	TRUE	0	XDH	1938	0.341601
1.8022	0.00208842	0.554878	0.678812	39	3	FALSE	NOS3	65.4615	0	39	0	0.993781	TRUE	0	NOS3	1232	0.365707
1.53297	0.0169488	0.65233	0.416963	86	3	FALSE	MMP9	49.5233	0	86	0	0.995868	TRUE	0	MMP9	8712	0.273609
1.8022	0.00166043	0.554878	0.634146	41	3	FALSE	SELE	59.9268	0	41	0	0.993781	TRUE	0	SELE	1064	0.33857
1.87912	0.000697	0.532164	0.721675	29	3	FALSE	ADAM17	66.2414	0	29	0	0.993185	TRUE	0	ADAM17	438	0.378522
1.84615	0.00289853	0.541667	0.540323	32	3	FALSE	DPP4	56.2188	0	32	0	0.993441	TRUE	0	DPP4	1502	0.315836
1.83516	0.00612475	0.54491	0.600713	34	3	FALSE	ACE2	60.7353	0	34	0	0.993526	TRUE	0	ACE2	3040	0.342971
2.6978	5.48e-05	0.370672	0	3	4	FALSE	TPO	23.6667	0	3	0	0.986839	TRUE	0	TPO	14	0.444444
1.81319	0.00177038	0.551515	0.630488	41	3	FALSE	TLR9	63.1463	0	41	0	0.993696	TRUE	0	TLR9	982	0.360836
2.01099	0.00012	0.497268	0.708333	16	3	FALSE	HLA-A	70	0	16	0	0.992163	TRUE	0	HLA-A	104	0.426829
1.8956	0.000763	0.527536	0.704545	33	3	FALSE	TYK2	65.1212	0	33	0	0.993057	TRUE	0	TYK2	446	0.387626
1.91209	0.00591727	0.522989	0.55665	29	3	FALSE	ELANE	50.2414	0	29	0	0.99293	TRUE	0	ELANE	3064	0.297286
2.08242	0.00145265	0.480211	0.380952	15	3	FALSE	ADA	40.3333	0	15	0	0.991609	TRUE	0	ADA	536	0.265351
2.17033	0.000521	0.460759	0.388889	9	3	FALSE	AHCY	47.8889	0	9	0	0.990928	TRUE	0	AHCY	216	0.337246
2.28022	5.29e-05	0.438554	0.5	4	3	FALSE	DHODH	39.5	0	4	0	0.990076	TRUE	0	DHODH	38	0.311024
1.96154	0.000577	0.509804	0.722944	22	3	FALSE	EIF2AK2	69.0909	0	22	0	0.992546	TRUE	0	EIF2AK2	392	0.413718
1.95604	0.000595	0.511236	0.680952	21	3	FALSE	HPRT1	72.6667	0	21	0	0.992589	TRUE	0	HPRT1	440	0.42998
2.08791	0.000765	0.478947	0.409091	12	3	FALSE	PNP	41.1667	0	12	0	0.991567	TRUE	0	PNP	302	0.267316
2.06044	0.000444	0.485333	0.618182	11	3	FALSE	RNASEL	56.8182	0	11	0	0.99178	TRUE	0	RNASEL	242	0.355114
1.95055	0.00443434	0.512676	0.352632	20	3	FALSE	G6PD	46.25	0	20	0	0.992631	TRUE	0	G6PD	2546	0.270468
2.03846	0.000186	0.490566	0.714286	15	3	FALSE	MMP8	52.0667	0	15	0	0.99195	TRUE	0	MMP8	124	0.325417
1.92857	0.000296	0.518519	0.816667	25	3	FALSE	MMP13	70.48	0	25	0	0.992802	TRUE	0	MMP13	202	0.414588
1.92308	0.000327	0.52	0.766667	25	3	FALSE	SHH	74.12	0	25	0	0.992844	TRUE	0	SHH	302	0.43345
1.84615	0.00117215	0.541667	0.686186	37	3	FALSE	MMP3	63.6486	0	37	0	0.993441	TRUE	0	MMP3	728	0.367911
2.01099	0.000213	0.497268	0.758333	16	3	FALSE	MMP12	54.0625	0	16	0	0.992163	TRUE	0	MMP12	166	0.329649
1.86264	0.00273224	0.536873	0.529161	38	3	FALSE	SELL	50.0526	0	38	0	0.993313	TRUE	0	SELL	1234	0.296169
2.26374	0.000331	0.441748	0.416667	9	3	FALSE	PTGER1	34.2222	0	9	0	0.990204	TRUE	0	PTGER1	120	0.27509
2.10989	0.000228	0.473958	0.4	11	3	FALSE	TACR1	44.6364	0	11	0	0.991396	TRUE	0	TACR1	112	0.295605
2.05495	0.000582	0.486631	0.621212	12	3	FALSE	CNR1	59	0	12	0	0.991822	TRUE	0	CNR1	470	0.36875
2.31868	0.000586	0.43128	0.142857	7	4	FALSE	HRH1	34	0	7	0	0.989778	TRUE	0	HRH1	158	0.291925
1.97253	0.000218	0.506964	0.643275	19	3	FALSE	EZR	69.5263	0	19	0	0.992461	TRUE	0	EZR	162	0.413847
1.92857	0.00272477	0.518519	0.474638	24	3	FALSE	OPRM1	55.5833	0	24	0	0.992802	TRUE	0	OPRM1	2032	0.325049
2.12088	1.68e-05	0.471503	0.666667	6	3	FALSE	PDE4A	69.5	0	6	0	0.991311	TRUE	0	PDE4A	14	0.451299
1.75275	0.0134996	0.570533	0.444728	49	3	FALSE	PRKACA	52.1837	0	49	0	0.994165	TRUE	0	PRKACA	5810	0.294708
2.23077	0.000284	0.448276	0.4	6	3	FALSE	TKT	34.5	0	6	0	0.990459	TRUE	0	TKT	60	0.257463
1.98901	0.000982	0.502762	0.652381	21	3	FALSE	DNMT3B	55.1429	0	21	0	0.992333	TRUE	0	DNMT3B	546	0.3383
1.91758	0.000187	0.52149	0.830688	28	3	FALSE	GLI1	74.25	0	28	0	0.992887	TRUE	0	GLI1	150	0.439349
1.82418	0.00578815	0.548193	0.634146	42	3	FALSE	PDGFRA	61.7381	0	42	0	0.993611	TRUE	0	PDGFRA	3284	0.360902
1.87912	0.0012771	0.532164	0.618391	30	3	FALSE	ITGAV	62.9333	0	30	0	0.993185	TRUE	0	ITGAV	660	0.361686
1.88462	0.00160123	0.530612	0.636975	35	3	FALSE	ZAP70	59.9143	0	35	0	0.993143	TRUE	0	ZAP70	870	0.356633
2.15385	0.00014	0.464286	0.807692	13	3	FALSE	SETDB1	45.6923	0	13	0	0.991055	TRUE	0	SETDB1	74	0.324059
1.95055	0.000978	0.512676	0.673846	26	3	FALSE	CXCR1	58.1538	0	26	0	0.992631	TRUE	0	CXCR1	658	0.352448
1.93956	0.000802	0.515581	0.655172	29	3	FALSE	MGMT	59.931	0	29	0	0.992717	TRUE	0	MGMT	502	0.365433
1.97802	0.00667616	0.505556	0.687747	23	3	FALSE	CDC25A	59.8696	0	23	0	0.992418	TRUE	0	CDC25A	3170	0.369297
1.85714	0.00191795	0.538462	0.647059	34	3	FALSE	CXCR2	59.2647	0	34	0	0.993355	TRUE	0	CXCR2	1432	0.340602
1.78022	0.00321429	0.561728	0.606763	46	3	FALSE	PGR	61.4348	0	46	0	0.993952	TRUE	0	PGR	1756	0.349061
1.82418	0.00272408	0.548193	0.619433	39	3	FALSE	NOS2	61.5128	0	39	0	0.993611	TRUE	0	NOS2	1340	0.351502
2.01648	0.00138319	0.495913	0.519048	21	3	FALSE	VCP	56.4762	0	21	0	0.99212	TRUE	0	VCP	518	0.357444
2.04945	0.000365	0.487936	0.666667	16	3	FALSE	COL18A1	53.8125	0	16	0	0.991865	TRUE	0	COL18A1	130	0.342755
2.29121	1.41e-06	0.436451	0	2	3	FALSE	MYLK	84.5	0	2	0	0.989991	TRUE	0	MYLK	2	0.668
1.8956	0.00592723	0.527536	0.386243	28	3	FALSE	PTGS1	49.7143	0	28	0	0.993057	TRUE	0	PTGS1	2960	0.288829
2.00549	0.000129	0.49863	0.838235	17	3	FALSE	SGK1	75.1176	0	17	0	0.992205	TRUE	0	SGK1	112	0.458034
1.93407	0.000999	0.517045	0.695385	26	3	FALSE	CXCR3	56.4615	0	26	0	0.992759	TRUE	0	CXCR3	644	0.336081
1.96154	0.00038	0.509804	0.795402	30	3	FALSE	CHEK2	62.4333	0	30	0	0.992546	TRUE	0	CHEK2	286	0.392662
2.11538	9.19e-05	0.472727	0.939394	12	3	FALSE	EHMT2	52.3333	0	12	0	0.991354	TRUE	0	EHMT2	94	0.35123
1.97253	0.00105586	0.506964	0.702899	24	3	FALSE	ITGA4	59.9583	0	24	0	0.992461	TRUE	0	ITGA4	576	0.367843
1.91209	0.00603003	0.522989	0.498575	27	3	FALSE	GSTP1	57.6296	0	27	0	0.99293	TRUE	0	GSTP1	4738	0.337015
2.02198	0.00620241	0.494565	0.608333	16	3	FALSE	FKBP1A	63.75	0	16	0	0.992078	TRUE	0	FKBP1A	3202	0.395575
2.00549	0.00105627	0.49863	0.667984	23	3	FALSE	KDM1A	53.4783	0	23	0	0.992205	TRUE	0	KDM1A	474	0.33847
1.89011	0.000346	0.52907	0.769892	31	3	FALSE	FGFR1	69.0968	0	31	0	0.9931	TRUE	0	FGFR1	268	0.404075
1.93407	0.00212596	0.517045	0.647783	29	3	FALSE	TOP2A	55.5517	0	29	0	0.992759	TRUE	0	TOP2A	1430	0.336677
1.79121	0.00121758	0.558282	0.692389	44	3	FALSE	BRAF	66.0682	0	44	0	0.993867	TRUE	0	BRAF	942	0.375387
1.87912	0.000651	0.532164	0.725379	33	3	FALSE	PIK3CG	67.2121	0	33	0	0.993185	TRUE	0	PIK3CG	520	0.393053
1.87363	0.0018558	0.533724	0.660317	36	3	FALSE	HDAC2	58.8333	0	36	0	0.993228	TRUE	0	HDAC2	1098	0.348126
2.05495	0.000105	0.486631	0.725	16	3	FALSE	MALT1	64.875	0	16	0	0.991822	TRUE	0	MALT1	78	0.415865
1.82418	0.00550525	0.548193	0.578049	41	3	FALSE	BTK	59.0488	0	41	0	0.993611	TRUE	0	BTK	3188	0.343165
1.93956	0.00199771	0.515581	0.573099	19	3	FALSE	TRPV1	62.2632	0	19	0	0.992717	TRUE	0	TRPV1	1492	0.359598
1.82418	0.00256327	0.548193	0.573016	36	3	FALSE	ITGB3	59.5278	0	36	0	0.993611	TRUE	0	ITGB3	1850	0.334426
1.91758	0.0010468	0.52149	0.677419	31	3	FALSE	AKT3	64.3871	0	31	0	0.992887	TRUE	0	AKT3	552	0.387874
2.16484	0.000427	0.461929	0.583333	9	4	FALSE	ALOX15	44.8889	0	9	0	0.99097	TRUE	0	ALOX15	258	0.311728
2.0989	8.25e-05	0.47644	0.714286	7	3	FALSE	LTA4H	56.4286	0	7	0	0.991481	TRUE	0	LTA4H	56	0.359418
2.24176	0.000792	0.446078	0.355556	10	3	FALSE	PTGDR2	33.2	0	10	0	0.990374	TRUE	0	PTGDR2	232	0.259375
2.08791	0.000319	0.478947	0.714286	8	3	FALSE	GBA	72	0	8	0	0.991567	TRUE	0	GBA	374	0.457803
2.71429	0	0.368421	0	1	4	FALSE	CHRNA7	53	0	1	0	0.986711	TRUE	0	CHRNA7	0	0
1.96703	0.000695	0.50838	0.7	25	3	FALSE	PLK1	58.48	0	25	0	0.992504	TRUE	0	PLK1	392	0.358773
1.9011	0.00187415	0.526012	0.642857	36	3	FALSE	JAK3	59.5	0	36	0	0.993015	TRUE	0	JAK3	1252	0.362805
1.82418	0.00181432	0.548193	0.589744	40	3	FALSE	PRKCA	61.475	0	40	0	0.993611	TRUE	0	PRKCA	1276	0.353305
2.01648	1.98e-05	0.495913	0.952381	15	3	FALSE	ERN1	84.7333	0	15	0	0.99212	TRUE	0	ERN1	14	0.516667
2.56044	7.47e-05	0.390558	0.166667	4	4	FALSE	CACNA2D1	29.25	0	4	0	0.987904	TRUE	0	CACNA2D1	30	0.373377
2.03846	0.0017743	0.490566	0.311111	10	3	FALSE	KCNH2	55	0	10	0	0.99195	TRUE	0	KCNH2	1334	0.336196
2.03846	0.000941	0.490566	0.707602	19	3	FALSE	CCR3	57.1053	0	19	0	0.99195	TRUE	0	CCR3	560	0.366059
2.21978	0.000112	0.450495	0.619048	7	4	FALSE	RNASE2	49.2857	0	7	0	0.990544	TRUE	0	RNASE2	36	0.362395
2.12088	8.61e-05	0.471503	0.897436	13	3	FALSE	CCR8	55.1538	0	13	0	0.991311	TRUE	0	CCR8	84	0.375196
2.27473	4.51e-06	0.439614	0.972222	9	3	FALSE	CCR4	44.6667	0	9	0	0.990118	TRUE	0	CCR4	6	0.363144
2.86813	1.28e-05	0.348659	0	2	4	FALSE	METAP2	19.5	0	2	0	0.985518	TRUE	0	METAP2	4	0.578125
2.21429	9.95e-05	0.451613	0.6	6	3	FALSE	PIM1	65.8333	0	6	0	0.990587	TRUE	0	PIM1	38	0.480535
2.08791	0.000424	0.478947	0.666667	19	3	FALSE	PCNA	45.3158	0	19	0	0.991567	TRUE	0	PCNA	224	0.308271
2.04945	0.00145497	0.487936	0.388889	9	3	FALSE	TGM2	51.7778	0	9	0	0.991865	TRUE	0	TGM2	706	0.318244
2.87912	0	0.347328	0	1	4	FALSE	CPT2	28	0	1	0	0.985433	TRUE	0	CPT2	0	0
2.21429	8.63e-06	0.451613	0.8	5	4	FALSE	P2RX7	65.8	0	5	0	0.990587	TRUE	0	P2RX7	4	0.473381
2.75824	0	0.36255	1	3	4	FALSE	TPSAB1	27.3333	0	3	0	0.98637	TRUE	0	TPSAB1	0	0.594203
2.08242	0.000514	0.480211	0.533333	10	3	FALSE	RORC	57.5	0	10	0	0.991609	TRUE	0	RORC	278	0.366242
2.07692	0.00115442	0.481481	0.636364	12	3	FALSE	CYP1B1	54.25	0	12	0	0.991652	TRUE	0	CYP1B1	1256	0.347756
2.46154	0.000384	0.40625	0.560606	12	4	FALSE	CYP2A6	22.1667	0	12	0	0.98867	TRUE	0	CYP2A6	170	0.251894
2.05495	0.00106098	0.486631	0.575758	12	3	FALSE	GSTM1	40.6667	0	12	0	0.991822	TRUE	0	GSTM1	1072	0.254167
2.57692	4.95e-05	0.38806	0.821429	8	4	FALSE	EPHX1	21.625	0	8	0	0.987776	TRUE	0	EPHX1	38	0.304577
2.21429	3.11e-05	0.451613	0.666667	6	3	FALSE	OTC	46.6667	0	6	0	0.990587	TRUE	0	OTC	10	0.340633
2.07692	0.000283	0.481481	0.769231	14	3	FALSE	SUV39H1	48.8571	0	14	0	0.991652	TRUE	0	SUV39H1	184	0.317254
2.21978	0.000225	0.450495	0.80303	12	3	FALSE	WDR5	40.5	0	12	0	0.990544	TRUE	0	WDR5	58	0.311538
2.08242	0.000467	0.480211	0.577778	10	3	FALSE	PTGER3	51.1	0	10	0	0.991609	TRUE	0	PTGER3	292	0.325478
2.1044	0.000563	0.475196	0.428571	7	3	FALSE	PTGDR	42.8571	0	7	0	0.991439	TRUE	0	PTGDR	252	0.274725
2.06044	5.27e-05	0.485333	0.822222	10	3	FALSE	IKBKE	80.4	0	10	0	0.99178	TRUE	0	IKBKE	22	0.499379
2.46703	3.32e-05	0.405345	0	2	3	FALSE	HRH2	49.5	0	2	0	0.988628	TRUE	0	HRH2	38	0.521505
2.31868	1.15e-05	0.43128	0.5	4	3	FALSE	LGALS8	65	0	4	0	0.989778	TRUE	0	LGALS8	12	0.541667

## Sheet: Core targets (mix2)
AverageShortestPathLength	BetweennessCentrality	ClosenessCentrality	ClusteringCoefficient	Degree	Eccentricity	IsSingleNode	name	NeighborhoodConnectivity	NumberOfDirectedEdges	NumberOfUndirectedEdges	PartnerOfMultiEdgedNodePairs	Radiality	selected	SelfLoops	shared name	Stress	TopologicalCoefficient		0.00510072	0.525979	0.557541	32.6595
1.7337	0.00979124	0.576803	0.412519	52	3	FALSE	MPO	46.5962	0	52	0	0.994483	FALSE	0	MPO	4242	0.257437
1.57609	0.0182079	0.634483	0.419344	79	3	FALSE	IL2	49.5443	0	79	0	0.995669	FALSE	0	IL2	8552	0.270734
1.69565	0.00598363	0.589744	0.539548	60	3	FALSE	MDM2	53.9	0	60	0	0.99477	FALSE	0	MDM2	3464	0.299444
1.69022	0.0092681	0.59164	0.501639	61	3	FALSE	EP300	52.1475	0	61	0	0.99481	FALSE	0	EP300	4552	0.289709
1.41304	0.0319484	0.707692	0.345275	108	2	FALSE	STAT3	44.9074	0	108	0	0.996894	FALSE	0	STAT3	14384	0.244062
1.38587	0.0445976	0.721569	0.317478	113	2	FALSE	TP53	42.8584	0	113	0	0.997099	FALSE	0	TP53	17354	0.232926
1.45652	0.0298111	0.686567	0.360396	101	3	FALSE	EGFR	45.6733	0	101	0	0.996568	FALSE	0	EGFR	12694	0.249581
1.72826	0.0205141	0.578616	0.494694	50	2	FALSE	APP	56.22	0	50	0	0.994524	FALSE	0	APP	8526	0.307104
1.4837	0.0167064	0.673993	0.398246	96	3	FALSE	CASP3	48.2396	0	96	0	0.996363	FALSE	0	CASP3	9502	0.263604
1.47826	0.0397852	0.676471	0.339996	98	3	FALSE	HSP90AA1	43.7755	0	98	0	0.996404	FALSE	0	HSP90AA1	15974	0.240525
1.61413	0.00965173	0.619529	0.499074	74	3	FALSE	MTOR	52.9865	0	74	0	0.995382	FALSE	0	MTOR	5538	0.292743
1.51087	0.0146927	0.661871	0.409221	92	3	FALSE	JUN	48.5217	0	92	0	0.996159	FALSE	0	JUN	8456	0.266603
1.53804	0.0215683	0.650177	0.385499	86	3	FALSE	HSP90AB1	46.4884	0	86	0	0.995955	FALSE	0	HSP90AB1	10348	0.254035
1.3587	0.054848	0.736	0.298391	119	3	FALSE	AKT1	42.1681	0	119	0	0.997303	FALSE	0	AKT1	20488	0.231647
1.28261	0.104565	0.779661	0.247551	133	3	FALSE	TNF	38.3835	0	133	0	0.997875	FALSE	0	TNF	31094	0.209746
1.31522	0.0894051	0.760331	0.274159	126	2	FALSE	GAPDH	40.3492	0	126	0	0.99763	FALSE	0	GAPDH	26712	0.219289
1.47826	0.0174625	0.676471	0.394488	98	3	FALSE	BCL2	47.7857	0	98	0	0.996404	FALSE	0	BCL2	9954	0.262559
1.5	0.0335424	0.666667	0.352501	93	3	FALSE	SRC	45.3656	0	93	0	0.996241	FALSE	0	SRC	12576	0.247899
1.71196	0.0172566	0.584127	0.454282	53	2	FALSE	ACE	51.8302	0	53	0	0.994647	FALSE	0	ACE	10288	0.281686
1.77174	0.00703349	0.564417	0.585624	44	3	FALSE	HMOX1	59.6818	0	44	0	0.994197	FALSE	0	HMOX1	3966	0.327922
1.75	0.0078723	0.571429	0.56383	48	3	FALSE	NR3C1	59.8958	0	48	0	0.994361	FALSE	0	NR3C1	5572	0.329098
1.56522	0.0116642	0.638889	0.425926	81	3	FALSE	MAPK3	49.8395	0	81	0	0.99575	FALSE	0	MAPK3	6486	0.272347
1.69565	0.00612635	0.589744	0.511981	59	3	FALSE	FGF2	54.7288	0	59	0	0.99477	FALSE	0	FGF2	3186	0.302369
1.625	0.00998942	0.615385	0.427767	71	3	FALSE	ICAM1	48.8028	0	71	0	0.995301	FALSE	0	ICAM1	5434	0.268147
1.7663	0.0103135	0.566154	0.446465	45	3	FALSE	REN	49.6	0	45	0	0.994238	FALSE	0	REN	5290	0.272527
1.77717	0.00655272	0.562691	0.484321	42	3	FALSE	CTSB	53.8095	0	42	0	0.994157	FALSE	0	CTSB	3086	0.294041
1.82065	0.00939548	0.549254	0.371429	35	3	FALSE	CYP3A4	43.6286	0	35	0	0.99383	FALSE	0	CYP3A4	5278	0.239717
1.56522	0.025905	0.638889	0.384877	81	3	FALSE	PTGS2	47.9753	0	81	0	0.99575	FALSE	0	PTGS2	12204	0.26216
1.53261	0.018261	0.652482	0.390003	87	3	FALSE	MMP9	47.5632	0	87	0	0.995995	FALSE	0	MMP9	8932	0.259908
1.82065	0.0100736	0.549254	0.556303	35	3	FALSE	ACE2	58.4571	0	35	0	0.99383	FALSE	0	ACE2	3578	0.32281
1.74457	0.010414	0.573209	0.434524	49	3	FALSE	PRKACA	50.8367	0	49	0	0.994402	FALSE	0	PRKACA	4446	0.280753

## Sheet: score（mix2)
node_name	MCC	DMNC	MNC	Degree	EPC	BottleNeck	EcCentricity	Closeness	Radiality	Betweenness	Stress	ClusteringCoefficient
LGALS8	4	0.30779	2	4	4.842	1	0.25	82.5	2.66848	1.38005	52	0.33333
GLB1	2	0.30779	2	2	1.483	1	0.25	63.6667	2.03804	0	0	1
IKBKE	41184	0.67872	11	11	13.674	1	0.33333	94.8333	3	4.13475	46	0.72727
SUV39H1	741000	0.77916	13	13	12.437	1	0.33333	93.8333	2.94565	5.52393	126	0.78205
PTGDR	20	0.32929	7	7	5.084	1	0.33333	91.3333	2.92935	17.943	276	0.42857
OTC	36	0.47549	6	6	6.03	1	0.33333	87.8333	2.82609	1.02309	10	0.66667
EPHX1	1464	0.67062	8	8	3.567	1	0.33333	77.5	2.46739	1.89884	44	0.82143
GSTM1	1614	0.55613	12	12	7.846	1	0.33333	95	2.99457	37.4756	1096	0.57576
CYP2A6	1638	0.54149	12	12	6.618	1	0.33333	82	2.57065	12.7436	170	0.56061
RORC	968	0.51877	10	10	9.475	1	0.33333	93.1667	2.95652	17.2171	286	0.57778
F2RL1	5	0.30779	2	5	3.145	1	0.25	74.25	2.38587	4.68722	24	0.2
P2RX7	8	0.37893	4	4	5.042	1	0.33333	87.3333	2.83152	0.31515	4	0.66667
TGM2	128	0.52483	8	10	8.898	2	0.33333	94	2.9837	80.1555	838	0.4
KCNH2	135	0.38186	9	10	9.042	1	0.33333	94.6667	3.00543	37.6026	912	0.35556
PCNA	145233372	0.76388	19	19	15.941	1	0.33333	95.5	2.93478	13.9103	216	0.66667
PIM1	60	0.47564	7	7	9.943	1	0.33333	88.5	2.83696	2.88997	40	0.61905
ITGAL	6009122	0.70504	22	22	16.87	1	0.25	97.9167	2.97826	46.6304	642	0.58442
RNASE2	128	0.47564	7	7	6.341	1	0.25	87.9167	2.81522	4.54405	32	0.61905
PTGER3	318	0.49207	11	11	10.606	1	0.25	93.0833	2.94022	20.399	382	0.52727
CCR3	7353492	0.71794	16	16	14.454	1	0.33333	95.6667	2.97283	24.8863	426	0.66667
ERN1	12933043200	1.0115	15	15	16.781	1	0.33333	97.3333	3.03804	0.58672	12	0.9619
PRKCA	9.22337e+13	0.80115	39	39	32.131	1	0.33333	110	3.19022	61.6797	1180	0.54791
PLK1	5669031116304	0.88251	25	25	22.924	1	0.33333	101.167	3.05435	21.6205	372	0.7
PRKG1	1948	0.52686	12	12	12.003	1	0.33333	94.1667	2.96739	11.0179	160	0.54545
CHRNA7	1	0	1	1	2.235	1	0.33333	70.1667	2.30435	0	0	0
GBA	1467	0.57279	9	10	10.04	2	0.33333	93.5	2.96739	247.211	2668	0.53333
CYSLTR1	20	0.19953	10	10	4.775	2	0.33333	90.5	2.86957	57.4124	602	0.22222
C5AR1	124110	0.61025	16	16	12.327	1	0.25	94.9167	2.94565	17.9649	182	0.56667
PLA2G2A	6096	0.60034	13	13	11.141	1	0.25	94.75	2.97283	14.5312	358	0.60256
PTGDR2	32	0.27934	10	10	5.728	1	0.25	87.0833	2.75543	27.7322	256	0.31111
LTA4H	750	0.52506	9	9	6.956	1	0.33333	93.3333	2.97283	11.3194	182	0.61111
ALOX15	890	0.57279	9	9	6.484	1	0.25	89.9167	2.8587	12.8959	208	0.66667
JAK3	4737906880680	0.91223	33	33	28.382	1	0.33333	105.833	3.11957	31.0469	596	0.65909
ALK	9.22337e+13	1.03238	27	27	27.098	1	0.33333	102.167	3.06522	9.26242	216	0.79772
AKT3	32313732071088	0.90666	31	31	26.718	2	0.33333	105.167	3.11957	35.3401	592	0.66882
ITGB3	192503581584	0.71771	38	38	28.849	1	0.33333	110.667	3.22283	128.501	2414	0.49502
TRPV1	852689	0.6962	17	18	17.244	2	0.33333	100	3.09239	123.746	2256	0.56209
MALT1	64224	0.72071	14	14	15.709	1	0.25	94.75	2.96196	3.2332	58	0.7033
PGF	574608	0.71239	17	17	16.791	1	0.33333	96.8333	3	8.11057	140	0.64706
IKBKB	9.22337e+13	0.92105	44	44	36.036	1	0.33333	112.667	3.22283	61.9376	1112	0.60571
HDAC2	9.22337e+13	0.95637	36	36	29.949	1	0.33333	108.667	3.17935	53.159	998	0.67143
PPIA	46968	0.6081	14	14	14.874	1	0.33333	96.8333	3.03261	12.1501	200	0.59341
PIK3CG	1895976916566	0.92408	29	29	27.283	1	0.33333	104.667	3.125	19.6273	440	0.69704
BRAF	9.22337e+13	1.02875	44	44	34.263	1	0.33333	112.833	3.22826	41.5029	986	0.67653
TOP2A	9.22337e+13	0.85877	29	29	24.606	1	0.33333	104.167	3.1087	68.6416	1496	0.64778
FGFR1	9.22337e+13	1.00818	32	32	28.376	1	0.33333	106.167	3.1413	19.0692	438	0.73589
KDM1A	13972412162	0.82516	22	22	18.281	1	0.33333	99.5	3.03261	34.859	422	0.68398
FKBP1A	3710400	0.77702	14	14	15.072	1	0.33333	95.8333	3	3.91725	82	0.75824
GSTP1	12973526912	0.64524	27	27	23.508	2	0.33333	104.5	3.1413	204.877	4796	0.49858
ITGA4	11917442	0.7886	22	22	18.327	1	0.25	99.5833	3.03261	43.4887	740	0.65368
EHMT2	1451520	0.89931	11	11	10.345	1	0.33333	92.1667	2.91304	1.26858	36	0.96364
CHEK2	9.22337e+13	1.02327	31	31	27.696	1	0.33333	104.167	3.08696	18.5436	354	0.75484
CXCR3	125935200	0.83783	24	24	20.443	1	0.33333	101.833	3.08696	22.0459	396	0.67391
PTGS1	44042842	0.50513	27	27	20.947	1	0.33333	104.333	3.13587	171.644	2646	0.39031
MYLK	2	0	1	2	3.272	1	0.25	83.4167	2.72283	0.04762	2	0
COL18A1	483888	0.66112	18	18	15.914	1	0.33333	97.5	3.01087	20.6024	206	0.58824
VCP	1587122	0.60059	22	22	19.268	2	0.33333	99.8333	3.04348	57.6786	654	0.49784
NOS2	9.22337e+13	0.88048	37	37	29.806	2	0.33333	109.833	3.20652	85.6736	1266	0.61261
PGR	9.22337e+13	0.94791	46	46	33.75	1	0.33333	114.167	3.25	104.309	1802	0.61449
CXCR2	380559218400	0.81262	33	33	25.707	1	0.33333	107	3.15761	56.5611	1228	0.58712
CDC25A	10178785446	0.90872	22	22	21.158	1	0.33333	99.8333	3.04348	17.1954	304	0.75325
MGMT	6458401877760	0.86857	29	29	25.223	1	0.33333	103.833	3.09783	26.7027	548	0.65517
CXCR1	186374880	0.79278	24	24	21.179	1	0.33333	101	3.05978	22.507	444	0.63768
SETDB1	735864	0.79029	12	12	9.131	1	0.33333	91.1667	2.86957	2.83794	38	0.81818
ZAP70	652210665894	0.80729	34	34	27.919	1	0.33333	106.833	3.1413	64.4544	1052	0.57754
CD81	4915920	0.74573	23	23	20.107	1	0.33333	101.667	3.09239	22.4716	506	0.6087
ITGAV	6252151032	0.76511	32	32	26.996	1	0.33333	107.167	3.17391	62.456	1088	0.55847
PDGFRA	9.22337e+13	0.9171	41	41	31.773	1	0.33333	111	3.20109	74.4595	1288	0.61707
GLI1	9.22337e+13	1.09875	27	27	26.982	1	0.33333	103.667	3.11413	5.23783	124	0.849
CYP1B1	2382	0.56202	13	13	11.719	1	0.33333	94.5	2.96739	57.6593	1496	0.5641
AHR	30	0.51861	5	5	6.543	1	0.25	83.4167	2.69022	0.66288	8	0.8
DNMT3B	524079366	0.80408	19	19	15.334	1	0.33333	97.5	3	19.7977	298	0.70175
TKT	8	0.25931	5	5	3.997	1	0.33333	85.8333	2.77174	4.35073	38	0.4
PRKACA	9.22337e+13	0.70845	48	49	33.99	3	0.33333	116.167	3.28261	350.661	4446	0.43452
PDE4A	20	0.38039	6	6	7.738	1	0.25	90.25	2.90217	2.25109	50	0.53333
OPRM1	4414872	0.55405	24	24	19.151	1	0.33333	102.167	3.09783	94.2106	2024	0.44565
EZR	9943488	0.75205	22	22	20.742	1	0.33333	100.667	3.07065	13.2794	230	0.62338
CNR1	2606	0.60003	12	12	13.128	2	0.25	94.25	2.96739	18.5053	452	0.62121
TACR1	104	0.3733	11	11	9.054	1	0.25	92.5833	2.92391	13.8267	150	0.4
PTGER1	58	0.40573	9	9	6.455	1	0.25	85.0833	2.70109	12.6623	144	0.47222
SELL	1158177288	0.69704	37	37	26.87	1	0.33333	108.667	3.16848	102.54	1396	0.48498
MMP12	822240	0.81665	16	16	14.042	1	0.33333	97.8333	3.04348	7.37077	168	0.75833
MMP3	9.22337e+13	0.93935	34	34	29.024	1	0.33333	107.667	3.16848	34.8408	610	0.67201
SHH	1133437899720	0.92341	24	24	23.678	1	0.33333	102	3.09239	10.829	284	0.74275
MMP13	9.22337e+13	0.99754	23	23	22.929	1	0.33333	101.833	3.09783	8.49334	168	0.81423
MMP8	254184	0.75111	15	15	14.681	1	0.33333	96.3333	3.00543	6.59603	124	0.71429
G6PD	3950	0.40204	19	19	13.737	1	0.33333	99.8333	3.07609	132.82	2458	0.35088
RNASEL	1472	0.51877	10	10	9.111	1	0.33333	93.8333	2.97826	14.35	242	0.57778
PNP	148	0.39514	12	12	10.637	1	0.33333	93.6667	2.95109	26.8738	336	0.40909
HPRT1	519647906	0.67263	21	21	20.05	1	0.33333	101	3.09239	52.7315	936	0.56667
EIF2AK2	3368253606	0.8535	21	21	20.661	1	0.33333	100.5	3.07609	19.6157	386	0.71905
DHODH	6	0.2842	4	4	2.941	1	0.33333	84.6667	2.74457	1.80294	40	0.5
AHCY	60	0.33413	9	9	9.164	1	0.33333	89.8333	2.8587	19.1566	236	0.38889
ADA	220	0.37162	14	14	10.323	1	0.33333	94.3333	2.95109	46.7703	520	0.36264
ELANE	98407598	0.67105	27	27	20.664	1	0.33333	103.667	3.11413	93.394	1402	0.51852
TYK2	27283235898960	0.95417	33	33	28.954	1	0.33333	106.5	3.1413	28.6791	464	0.68939
HLA-A	79104	0.6962	17	17	18.287	1	0.33333	98.1667	3.04348	9.17857	268	0.63235
TLR9	69990628903944	0.86826	38	38	30.75	1	0.33333	109.833	3.19565	60.7874	876	0.59886
TPO	2	0	1	2	2.043	1	0.25	69.1667	2.25543	0.5	2	0
CFTR	25738	0.55093	18	18	15.963	2	0.33333	100.167	3.09783	46.9021	668	0.4902
ACE2	1655164996849	0.82473	34	35	27.647	2	0.33333	109.167	3.20652	339.2	3578	0.5563
DPP4	7920524922	0.67052	31	31	24.599	1	0.33333	107	3.17935	103.109	1500	0.49462
ADAM17	5787990595440	0.92543	28	28	25.331	1	0.33333	105.167	3.15217	23.1935	418	0.70635
SELE	9.22337e+13	0.85813	40	40	29.294	1	0.33333	111.5	3.22826	73.9504	1392	0.58205
MMP9	9.22337e+13	0.73599	87	87	46.737	3	0.33333	135.333	3.49457	614.886	8932	0.39
NOS3	9.22337e+13	0.87703	40	40	33.209	1	0.5	112	3.24457	142.271	2366	0.59487
XDH	44635286105658	0.77986	28	28	22.226	1	0.33333	104.667	3.13587	82.8715	1780	0.59524
KLK1	6	0.2842	4	4	4.362	1	0.33333	76.3333	2.47283	2.08261	28	0.5
F2	94622	0.45436	22	22	14.667	1	0.33333	100.333	3.05978	133.525	1782	0.37662
MMP1	9.22337e+13	0.9557	32	32	27.083	1	0.33333	107	3.16848	165.234	2962	0.69758
PTGS2	9.22337e+13	0.7103	81	81	45.785	4	0.33333	132.333	3.46196	872.272	12204	0.38488
ADRB2	1536202074	0.69585	26	26	22.963	1	0.33333	104	3.13587	77.8068	1422	0.54462
CYP3A4	16140800	0.52418	35	35	22.414	4	0.33333	109.167	3.20652	316.365	5278	0.37143
TNNT2	56	0.47564	7	9	8.652	1	0.33333	91.8333	2.92391	11.6889	122	0.36111
SERPINA6	16	0.23326	8	8	5.448	1	0.33333	81.1667	2.58696	16.4644	126	0.28571
MAOA	7791120	0.59909	24	24	18.26	1	0.33333	103.333	3.13587	102.66	2688	0.48188
CTSB	63315262497774	0.72546	42	42	30.208	3	0.33333	112.833	3.25	220.643	3086	0.48432
MAOB	11451300	0.66337	19	19	17.214	1	0.33333	100.5	3.09783	64.5321	2132	0.57895
CYP2D6	1041	0.45983	13	14	6.823	1	0.33333	86	2.67935	46.3098	436	0.3956
CYP2C19	2070	0.40874	19	19	8.845	1	0.33333	92.8333	2.84783	85.633	904	0.35673
OGA	3048	0.61085	11	11	11.23	1	0.33333	95.1667	3.01087	10.4122	282	0.65455
NOS1	269204021544	0.87837	24	24	22.986	1	0.33333	103.5	3.1413	34.5279	634	0.70652
REN	9.22337e+13	0.68385	45	45	31.54	3	0.33333	114.167	3.26087	347.275	5290	0.44646
SLC5A1	12	0.38896	5	5	5.898	1	0.33333	85.8333	2.77174	0.64559	8	0.6
ICAM1	9.22337e+13	0.75752	71	71	39.786	1	0.33333	127.167	3.40217	336.364	5434	0.42777
FGF2	9.22337e+13	0.85518	59	59	39.997	1	0.33333	121	3.33152	206.286	3186	0.51198
MAPK3	9.22337e+13	0.78606	81	81	45.538	2	0.33333	132.333	3.46196	392.758	6486	0.42593
TTR	52494	0.55858	17	17	14.501	1	0.33333	99.5	3.08696	46.7546	876	0.50735
CTSD	95368555728	0.77055	26	26	23.126	1	0.33333	104.333	3.14674	62.4128	1290	0.60308
NR3C1	9.22337e+13	0.88175	48	48	36.563	1	0.33333	115.667	3.27717	265.076	5572	0.56383
SERPINE1	9.22337e+13	0.83464	46	46	31.405	1	0.33333	114.167	3.25	128.489	1932	0.54106
GLA	202	0.39027	11	11	9.236	1	0.33333	89.8333	2.83696	141.401	1632	0.41818
CTSG	166442	0.63908	18	18	13.767	1	0.33333	95.6667	2.95109	58.9781	880	0.56863
HMOX1	9.22337e+13	0.89051	44	44	34.281	1	0.33333	113.667	3.25543	236.832	3966	0.58562
ACE	9.22337e+13	0.73334	53	53	34.393	1	0.5	118.5	3.31522	581.063	10288	0.45428
PIK3R1	9.22337e+13	0.97186	49	49	37.637	1	0.33333	114.5	3.22826	55.981	1200	0.61735
SRC	9.22337e+13	0.67917	93	93	45.984	8	0.33333	138.333	3.52717	1129.44	12576	0.3525
BCL2	9.22337e+13	0.77253	98	98	48.585	6	0.33333	140.667	3.54891	587.998	9954	0.39449
ALOX5	3620	0.47013	18	18	13.434	1	0.33333	98.5	3.04348	70.5452	1122	0.4183
SYK	9.22337e+13	0.88681	46	46	33.875	1	0.33333	113.5	3.22826	132.501	1880	0.57488
MME	4854900	0.60735	29	29	23.738	1	0.33333	105.333	3.14674	69.1471	1158	0.45813
GAPDH	9.22337e+13	0.58026	126	126	50.422	12	0.5	155	3.71196	3010.45	26712	0.27416
AR	9.22337e+13	0.96606	44	44	34.354	1	0.33333	113.5	3.25	110.629	2314	0.63531
CHEK1	9.22337e+13	1.02407	34	34	28.786	1	0.33333	105.667	3.10326	22.2488	480	0.73262
JAK1	9.22337e+13	0.99328	45	45	35.936	1	0.33333	113	3.22283	57.2686	1052	0.64848
TNF	9.22337e+13	0.53274	133	133	51.705	55	0.33333	158.333	3.74457	3520.93	31094	0.24755
MAPK8	9.22337e+13	1.02309	47	47	35.952	1	0.33333	115	3.2663	57.2927	1322	0.65865
ITK	3485593464	0.85127	22	22	21.427	1	0.33333	99.8333	3.04348	13.7112	274	0.70563
CDK1	9.22337e+13	0.99859	42	42	33.194	1	0.33333	111.667	3.21196	52.7913	1296	0.66667
LCK	9.22337e+13	0.90985	41	41	31.825	1	0.33333	111.167	3.20652	75.0561	1476	0.6122
HDAC1	9.22337e+13	0.88574	52	52	37.535	2	0.33333	117	3.27717	166.068	2774	0.55204
AKT1	9.22337e+13	0.62948	118	119	50.829	4	0.33333	151.333	3.66848	1846.84	20488	0.29839
ITGB2	1397402550	0.71358	38	38	28.283	1	0.33333	108.5	3.15217	95.6881	1314	0.49218
PIK3CD	1752816804480	0.92534	33	33	27.104	1	0.33333	105.5	3.1087	20.9452	452	0.66856
HSP90AB1	9.22337e+13	0.72488	86	86	44.739	3	0.33333	134.833	3.48913	726.248	10348	0.3855
JUN	9.22337e+13	0.78581	92	92	48.436	2	0.33333	137.667	3.5163	494.732	8456	0.40922
XIAP	9.22337e+13	0.90211	36	36	31.232	1	0.33333	108.5	3.17391	78.4833	1150	0.63333
MCL1	9.22337e+13	1.05039	47	47	36.981	1	0.33333	114	3.2337	46.7613	1128	0.67623
MAPKAPK2	50804760	0.84125	15	15	17.395	1	0.33333	96.3333	3.00543	4.9725	78	0.8
PARP1	9.22337e+13	0.98957	54	54	38.488	1	0.33333	117.833	3.28261	92.1354	2116	0.60936
MTOR	9.22337e+13	0.89536	74	74	45.385	2	0.33333	128.5	3.41304	324.993	5538	0.49907
DNMT1	9.22337e+13	0.93336	39	39	31.848	2	0.33333	110.667	3.21196	92.2866	1734	0.63833
EPHA2	142992096	0.79905	22	22	21.184	1	0.33333	100.5	3.06522	19.439	304	0.66234
FYN	9.22337e+13	1.03131	43	43	35.201	1	0.33333	112.5	3.22826	41.9971	978	0.68328
HSP90AA1	9.22337e+13	0.66582	98	98	46.269	5	0.33333	140.667	3.54891	1339.65	15974	0.34
PRKCD	9.22337e+13	0.96925	34	34	30.799	1	0.33333	106.833	3.1413	27.7225	652	0.6934
PRKDC	9.22337e+13	0.96248	37	37	30.358	1	0.33333	107.333	3.125	53.8896	708	0.66967
CASP3	9.22337e+13	0.77492	96	96	48.868	1	0.33333	139.833	3.54348	562.538	9502	0.39825
STAT5B	9.22337e+13	0.95981	49	49	35.819	2	0.33333	115.5	3.26087	99.4295	1638	0.60969
APP	9.22337e+13	0.81122	49	50	35.615	2	0.5	117	3.29891	690.751	8526	0.49469
EGFR	9.22337e+13	0.7124	101	101	49.081	3	0.33333	142.333	3.57065	1003.8	12694	0.3604
TP53	9.22337e+13	0.64975	113	113	50.328	4	0.5	148.5	3.6413	1501.69	17354	0.31748
CDK2	9.22337e+13	0.96767	44	44	34.116	1	0.33333	112.833	3.22826	85.7716	1612	0.63636
STAT3	9.22337e+13	0.69682	108	108	50.184	4	0.5	146	3.61413	1075.77	14384	0.34528
PIK3CA	9.22337e+13	0.96028	55	55	38.972	1	0.33333	117.167	3.25	84.7629	1654	0.58788
EP300	9.22337e+13	0.8468	61	61	38.535	1	0.33333	121.833	3.33696	312.075	4552	0.50164
PDGFRB	9.22337e+13	0.93113	47	47	35.471	1	0.33333	114.5	3.25	72.6672	1474	0.59944
MDM2	9.22337e+13	0.90604	60	60	40.575	1	0.33333	121.333	3.33152	201.481	3464	0.53955
FLT3	9.22337e+13	0.97344	38	38	31.886	1	0.33333	109.5	3.18478	34.7503	712	0.67141
MAPK14	9.22337e+13	0.91716	57	57	39.5	1	0.33333	119.833	3.31522	143.898	2686	0.55514
IL2	9.22337e+13	0.76789	79	79	45.309	1	0.33333	131.333	3.45109	613.097	8552	0.41934
CD38	13980739268	0.72578	35	35	27.939	1	0.33333	107.5	3.15217	89.9285	1302	0.51429
MPO	9.22337e+13	0.66188	52	52	33.263	1	0.33333	117.5	3.29348	329.691	4242	0.41252
MAPK1	9.22337e+13	0.93425	59	59	40.837	1	0.33333	121	3.33152	135.87	2738	0.55932
ABL1	9.22337e+13	0.96383	49	49	36.155	1	0.33333	115.333	3.25543	82.6276	1570	0.61224

## Sheet: string interactions short(mix2)
AverageShortestPathLength	BetweennessCentrality	ClosenessCentrality	ClusteringCoefficient	Degree	Eccentricity	IsSingleNode	name	NeighborhoodConnectivity	NumberOfDirectedEdges	NumberOfUndirectedEdges	PartnerOfMultiEdgedNodePairs	Radiality	selected	SelfLoops	shared name	Stress	TopologicalCoefficient
1.77174	0.0024539	0.564417	0.612245	49	3	FALSE	ABL1	58.9796	0	49	0	0.994197	FALSE	0	ABL1	1570	0.333218
1.69565	0.00403509	0.589744	0.559322	59	3	FALSE	MAPK1	57.2203	0	59	0	0.99477	FALSE	0	MAPK1	2738	0.316134
1.7337	0.00979124	0.576803	0.412519	52	3	FALSE	MPO	46.5962	0	52	0	0.994483	FALSE	0	MPO	4242	0.257437
1.875	0.00267072	0.533333	0.514286	35	3	FALSE	CD38	52.0571	0	35	0	0.993421	FALSE	0	CD38	1302	0.302658
1.57609	0.0182079	0.634483	0.419344	79	3	FALSE	IL2	49.5443	0	79	0	0.995669	FALSE	0	IL2	8552	0.270734
1.71196	0.00427352	0.584127	0.555138	57	3	FALSE	MAPK14	57.5263	0	57	0	0.994647	FALSE	0	MAPK14	2686	0.319591
1.84239	0.00103202	0.542773	0.671408	38	3	FALSE	FLT3	64.2895	0	38	0	0.993666	FALSE	0	FLT3	712	0.367368
1.69565	0.00598363	0.589744	0.539548	60	3	FALSE	MDM2	53.9	0	60	0	0.99477	FALSE	0	MDM2	3464	0.299444
1.77717	0.00215809	0.562691	0.599445	47	3	FALSE	PDGFRB	60.3404	0	47	0	0.994157	FALSE	0	PDGFRB	1474	0.338991
1.69022	0.0092681	0.59164	0.501639	61	3	FALSE	EP300	52.1475	0	61	0	0.99481	FALSE	0	EP300	4552	0.289709
1.77717	0.00251731	0.562691	0.587879	55	3	FALSE	PIK3CA	54.6	0	55	0	0.994157	FALSE	0	PIK3CA	1654	0.321176
1.41304	0.0319484	0.707692	0.345275	108	2	FALSE	STAT3	44.9074	0	108	0	0.996894	FALSE	0	STAT3	14384	0.244062
1.79891	0.00254727	0.555891	0.636364	44	3	FALSE	CDK2	59.3636	0	44	0	0.993993	FALSE	0	CDK2	1612	0.335388
1.38587	0.0445976	0.721569	0.317478	113	2	FALSE	TP53	42.8584	0	113	0	0.997099	FALSE	0	TP53	17354	0.232926
1.45652	0.0298111	0.686567	0.360396	101	3	FALSE	EGFR	45.6733	0	101	0	0.996568	FALSE	0	EGFR	12694	0.249581
1.72826	0.0205141	0.578616	0.494694	50	2	FALSE	APP	56.22	0	50	0	0.994524	FALSE	0	APP	8526	0.307104
1.7663	0.00295288	0.566154	0.609694	49	3	FALSE	STAT5B	59.8163	0	49	0	0.994238	FALSE	0	STAT5B	1638	0.336047
1.4837	0.0167064	0.673993	0.398246	96	3	FALSE	CASP3	48.2396	0	96	0	0.996363	FALSE	0	CASP3	9502	0.263604
1.90217	0.00160043	0.525714	0.66967	37	3	FALSE	PRKDC	55.6486	0	37	0	0.993217	FALSE	0	PRKDC	708	0.337265
1.88587	0.00082331	0.530259	0.693405	34	3	FALSE	PRKCD	61.7941	0	34	0	0.993339	FALSE	0	PRKCD	652	0.361369
1.47826	0.0397852	0.676471	0.339996	98	3	FALSE	HSP90AA1	43.7755	0	98	0	0.996404	FALSE	0	HSP90AA1	15974	0.240525
1.79891	0.00124724	0.555891	0.683278	43	3	FALSE	FYN	61.6744	0	43	0	0.993993	FALSE	0	FYN	978	0.346485
1.96196	0.000577304	0.509695	0.662338	22	3	FALSE	EPHA2	62.6364	0	22	0	0.992767	FALSE	0	EPHA2	304	0.370629
1.81522	0.00274075	0.550898	0.638327	39	3	FALSE	DNMT1	59.8718	0	39	0	0.993871	FALSE	0	DNMT1	1734	0.334479
1.61413	0.00965173	0.619529	0.499074	74	3	FALSE	MTOR	52.9865	0	74	0	0.995382	FALSE	0	MTOR	5538	0.292743
1.74457	0.00273626	0.573209	0.609364	54	3	FALSE	PARP1	57.7407	0	54	0	0.994402	FALSE	0	PARP1	2116	0.326219
2.02174	0.000147674	0.494624	0.8	15	3	FALSE	MAPKAPK2	72.9333	0	15	0	0.992318	FALSE	0	MAPKAPK2	78	0.44202
1.79348	0.00138873	0.557576	0.676226	47	3	FALSE	MCL1	62.3191	0	47	0	0.994034	FALSE	0	MCL1	1128	0.356109
1.85326	0.00233082	0.539589	0.633333	36	3	FALSE	XIAP	63.8889	0	36	0	0.993585	FALSE	0	XIAP	1150	0.365079
1.51087	0.0146927	0.661871	0.409221	92	3	FALSE	JUN	48.5217	0	92	0	0.996159	FALSE	0	JUN	8456	0.266603
1.53804	0.0215683	0.650177	0.385499	86	3	FALSE	HSP90AB1	46.4884	0	86	0	0.995955	FALSE	0	HSP90AB1	10348	0.254035
1.91848	0.000622035	0.521246	0.668561	33	3	FALSE	PIK3CD	56.3333	0	33	0	0.993094	FALSE	0	PIK3CD	452	0.339357
1.875	0.00284177	0.533333	0.492176	38	3	FALSE	ITGB2	47.8684	0	38	0	0.993421	FALSE	0	ITGB2	1314	0.283245
1.3587	0.054848	0.736	0.298391	119	3	FALSE	AKT1	42.1681	0	119	0	0.997303	FALSE	0	AKT1	20488	0.231647
1.75	0.00493195	0.571429	0.552036	52	3	FALSE	HDAC1	55.7115	0	52	0	0.994361	FALSE	0	HDAC1	2774	0.312986
1.82065	0.00222904	0.549254	0.612195	41	3	FALSE	LCK	59.0488	0	41	0	0.99383	FALSE	0	LCK	1476	0.335504
1.81522	0.00156781	0.550898	0.666667	42	3	FALSE	CDK1	60.9048	0	42	0	0.993871	FALSE	0	CDK1	1296	0.34605
1.9837	0.000407198	0.50411	0.705628	22	3	FALSE	ITK	60.3182	0	22	0	0.992604	FALSE	0	ITK	274	0.365565
1.76087	0.0017015	0.567901	0.658649	47	3	FALSE	MAPK8	62.2766	0	47	0	0.994279	FALSE	0	MAPK8	1322	0.34407
1.28261	0.104565	0.779661	0.247551	133	3	FALSE	TNF	38.3835	0	133	0	0.997875	FALSE	0	TNF	31094	0.209746
1.80435	0.00170078	0.554217	0.648485	45	3	FALSE	JAK1	60.6889	0	45	0	0.993952	FALSE	0	JAK1	1052	0.346794
1.92391	0.000660751	0.519774	0.73262	34	3	FALSE	CHEK1	59.2059	0	34	0	0.993053	FALSE	0	CHEK1	480	0.361011
1.77717	0.00328549	0.562691	0.635307	44	3	FALSE	AR	62.2045	0	44	0	0.994157	FALSE	0	AR	2314	0.343672
1.31522	0.0894051	0.760331	0.274159	126	2	FALSE	GAPDH	40.3492	0	126	0	0.99763	FALSE	0	GAPDH	26712	0.219289
1.88043	0.00205355	0.531792	0.458128	29	3	FALSE	MME	51.6207	0	29	0	0.99338	FALSE	0	MME	1158	0.291642
1.79891	0.00393505	0.555891	0.574879	46	3	FALSE	SYK	57.3696	0	46	0	0.993993	FALSE	0	SYK	1880	0.327826
1.9837	0.00209507	0.50411	0.418301	18	3	FALSE	ALOX5	46.8333	0	18	0	0.992604	FALSE	0	ALOX5	1122	0.27712
1.47826	0.0174625	0.676471	0.394488	98	3	FALSE	BCL2	47.7857	0	98	0	0.996404	FALSE	0	BCL2	9954	0.262559
1.5	0.0335424	0.666667	0.352501	93	3	FALSE	SRC	45.3656	0	93	0	0.996241	FALSE	0	SRC	12576	0.247899
1.79891	0.00166254	0.555891	0.617347	49	3	FALSE	PIK3R1	56.1429	0	49	0	0.993993	FALSE	0	PIK3R1	1200	0.326412
1.71196	0.0172566	0.584127	0.454282	53	2	FALSE	ACE	51.8302	0	53	0	0.994647	FALSE	0	ACE	10288	0.281686
1.77174	0.00703349	0.564417	0.585624	44	3	FALSE	HMOX1	59.6818	0	44	0	0.994197	FALSE	0	HMOX1	3966	0.327922
2.07609	0.00175155	0.481675	0.568627	18	3	FALSE	CTSG	42.5	0	18	0	0.991909	FALSE	0	CTSG	880	0.279605
2.19022	0.00419937	0.456576	0.418182	11	3	FALSE	GLA	36.2727	0	11	0	0.991051	FALSE	0	GLA	1632	0.262846
1.77717	0.00381591	0.562691	0.541063	46	3	FALSE	SERPINE1	54.913	0	46	0	0.994157	FALSE	0	SERPINE1	1932	0.306777
1.75	0.0078723	0.571429	0.56383	48	3	FALSE	NR3C1	59.8958	0	48	0	0.994361	FALSE	0	NR3C1	5572	0.329098
1.88043	0.00185355	0.531792	0.603077	26	3	FALSE	CTSD	62.7308	0	26	0	0.99338	FALSE	0	CTSD	1290	0.348504
1.94022	0.00138853	0.515406	0.507353	17	3	FALSE	TTR	52.8235	0	17	0	0.992931	FALSE	0	TTR	876	0.296761
1.56522	0.0116642	0.638889	0.425926	81	3	FALSE	MAPK3	49.8395	0	81	0	0.99575	FALSE	0	MAPK3	6486	0.272347
1.69565	0.00612635	0.589744	0.511981	59	3	FALSE	FGF2	54.7288	0	59	0	0.99477	FALSE	0	FGF2	3186	0.302369
1.625	0.00998942	0.615385	0.427767	71	3	FALSE	ICAM1	48.8028	0	71	0	0.995301	FALSE	0	ICAM1	5434	0.268147
2.25543	1.91729e-05	0.443373	0.6	5	3	FALSE	SLC5A1	49.6	0	5	0	0.990561	FALSE	0	SLC5A1	8	0.375758
1.7663	0.0103135	0.566154	0.446465	45	3	FALSE	REN	49.6	0	45	0	0.994238	FALSE	0	REN	5290	0.272527
1.88587	0.00102542	0.530259	0.706522	24	3	FALSE	NOS1	63.7083	0	24	0	0.993339	FALSE	0	NOS1	634	0.35198
2.0163	0.000309224	0.495957	0.654545	11	3	FALSE	OGA	63.7273	0	11	0	0.992359	FALSE	0	OGA	282	0.374866
2.17935	0.00254315	0.458853	0.356725	19	3	FALSE	CYP2C19	24	0	19	0	0.991133	FALSE	0	CYP2C19	904	0.181818
2.34783	0.00137532	0.425926	0.395604	14	3	FALSE	CYP2D6	21.5	0	14	0	0.989866	FALSE	0	CYP2D6	436	0.204082
1.92935	0.00191649	0.51831	0.578947	19	3	FALSE	MAOB	58.8421	0	19	0	0.993012	FALSE	0	MAOB	2132	0.330574
1.77717	0.00655272	0.562691	0.484321	42	3	FALSE	CTSB	53.8095	0	42	0	0.994157	FALSE	0	CTSB	3086	0.294041
1.8913	0.00304882	0.528736	0.481884	24	3	FALSE	MAOA	52.375	0	24	0	0.993298	FALSE	0	MAOA	2688	0.290972
2.44022	0.000488964	0.4098	0.285714	8	3	FALSE	SERPINA6	25.125	0	8	0	0.989171	FALSE	0	SERPINA6	126	0.264474
2.10326	0.000347139	0.475452	0.361111	9	3	FALSE	TNNT2	45.8889	0	9	0	0.991705	FALSE	0	TNNT2	122	0.296537
1.82065	0.00939548	0.549254	0.371429	35	3	FALSE	CYP3A4	43.6286	0	35	0	0.99383	FALSE	0	CYP3A4	5278	0.239717
1.8913	0.00231073	0.528736	0.544615	26	3	FALSE	ADRB2	58.4615	0	26	0	0.993298	FALSE	0	ADRB2	1422	0.328436
1.56522	0.025905	0.638889	0.384877	81	3	FALSE	PTGS2	47.9753	0	81	0	0.99575	FALSE	0	PTGS2	12204	0.26216
1.8587	0.00490715	0.538012	0.697581	32	3	FALSE	MMP1	64.3125	0	32	0	0.993544	FALSE	0	MMP1	2962	0.361306
1.96739	0.00396547	0.508287	0.376623	22	3	FALSE	F2	40.1818	0	22	0	0.992726	FALSE	0	F2	1782	0.239177
2.55435	6.18498e-05	0.391489	0.5	4	3	FALSE	KLK1	39	0	4	0	0.988313	FALSE	0	KLK1	28	0.5
1.8913	0.00246114	0.528736	0.595238	28	3	FALSE	XDH	57.3214	0	28	0	0.993298	FALSE	0	XDH	1780	0.32569
1.78261	0.0042252	0.560976	0.594872	40	2	FALSE	NOS3	60.575	0	40	0	0.994116	FALSE	0	NOS3	2366	0.329212
1.53261	0.018261	0.652482	0.390003	87	3	FALSE	MMP9	47.5632	0	87	0	0.995995	FALSE	0	MMP9	8932	0.259908
1.79891	0.0021962	0.555891	0.582051	40	3	FALSE	SELE	56	0	40	0	0.993993	FALSE	0	SELE	1392	0.309392
1.875	0.000688807	0.533333	0.706349	28	3	FALSE	ADAM17	65.2143	0	28	0	0.993421	FALSE	0	ADAM17	418	0.364326
1.84783	0.00306215	0.541176	0.494624	31	3	FALSE	DPP4	52.7419	0	31	0	0.993625	FALSE	0	DPP4	1500	0.291392
1.82065	0.0100736	0.549254	0.556303	35	3	FALSE	ACE2	58.4571	0	35	0	0.99383	FALSE	0	ACE2	3578	0.32281
1.92935	0.00139291	0.51831	0.490196	18	3	FALSE	CFTR	58.8889	0	18	0	0.993012	FALSE	0	CFTR	668	0.328988
2.77174	1.48491e-05	0.360784	0	2	4	FALSE	TPO	22.5	0	2	0	0.986679	FALSE	0	TPO	2	0.5375
1.83152	0.00180528	0.545994	0.598862	38	3	FALSE	TLR9	61.4737	0	38	0	0.993748	FALSE	0	TLR9	876	0.347309
1.9837	0.000272588	0.50411	0.632353	17	3	FALSE	HLA-A	65.7059	0	17	0	0.992604	FALSE	0	HLA-A	268	0.386505
1.88587	0.000851718	0.530259	0.689394	33	3	FALSE	TYK2	63.2121	0	33	0	0.993339	FALSE	0	TYK2	464	0.367512
1.91304	0.00277364	0.522727	0.518519	27	3	FALSE	ELANE	47.2222	0	27	0	0.993135	FALSE	0	ELANE	1402	0.272961
2.07609	0.001389	0.481675	0.362637	14	3	FALSE	ADA	38.2143	0	14	0	0.991909	FALSE	0	ADA	520	0.244963
2.16848	0.000568917	0.461153	0.388889	9	3	FALSE	AHCY	48.3333	0	9	0	0.991214	FALSE	0	AHCY	236	0.335648
2.28261	5.35443e-05	0.438095	0.5	4	3	FALSE	DHODH	39.25	0	4	0	0.990356	FALSE	0	DHODH	40	0.306641
1.95109	0.000582552	0.512535	0.719048	21	3	FALSE	EIF2AK2	68.1429	0	21	0	0.992849	FALSE	0	EIF2AK2	386	0.396179
1.93478	0.00156603	0.516854	0.566667	21	3	FALSE	HPRT1	66.1905	0	21	0	0.992972	FALSE	0	HPRT1	936	0.378231
2.07609	0.000798105	0.481675	0.409091	12	3	FALSE	PNP	40.5833	0	12	0	0.991909	FALSE	0	PNP	336	0.256857
2.04891	0.00042617	0.488064	0.577778	10	3	FALSE	RNASEL	54.1	0	10	0	0.992113	FALSE	0	RNASEL	242	0.327879
1.95109	0.00394451	0.512535	0.350877	19	3	FALSE	G6PD	47.2105	0	19	0	0.992849	FALSE	0	G6PD	2458	0.271325
2.02174	0.000195891	0.494624	0.714286	15	3	FALSE	MMP8	51.8667	0	15	0	0.992318	FALSE	0	MMP8	124	0.314343
1.92935	0.000252238	0.51831	0.814229	23	3	FALSE	MMP13	69.2174	0	23	0	0.993012	FALSE	0	MMP13	168	0.397801
1.93478	0.000321603	0.516854	0.742754	24	3	FALSE	SHH	71.5	0	24	0	0.992972	FALSE	0	SHH	284	0.415698
1.8587	0.00103471	0.538012	0.672014	34	3	FALSE	MMP3	62.1471	0	34	0	0.993544	FALSE	0	MMP3	610	0.353108
1.9837	0.000218899	0.50411	0.758333	16	3	FALSE	MMP12	53.9375	0	16	0	0.992604	FALSE	0	MMP12	168	0.315424
1.8587	0.00304526	0.538012	0.484985	37	3	FALSE	SELL	46.6757	0	37	0	0.993544	FALSE	0	SELL	1396	0.269802
2.32609	0.000376048	0.429907	0.472222	9	4	FALSE	PTGER1	30.7778	0	9	0	0.990029	FALSE	0	PTGER1	144	0.265326
2.10326	0.000410628	0.475452	0.4	11	4	FALSE	TACR1	41.7273	0	11	0	0.991705	FALSE	0	TACR1	150	0.269208
2.05978	0.000549576	0.485488	0.621212	12	4	FALSE	CNR1	58.25	0	12	0	0.992032	FALSE	0	CNR1	452	0.359568
1.95652	0.000394375	0.511111	0.623377	22	3	FALSE	EZR	64.3182	0	22	0	0.992808	FALSE	0	EZR	230	0.378342
1.92935	0.00279789	0.51831	0.445652	24	3	FALSE	OPRM1	52.875	0	24	0	0.993012	FALSE	0	OPRM1	2024	0.305636
2.125	6.68534e-05	0.470588	0.533333	6	4	FALSE	PDE4A	62.5	0	6	0	0.991541	FALSE	0	PDE4A	50	0.400641
1.74457	0.010414	0.573209	0.434524	49	3	FALSE	PRKACA	50.8367	0	49	0	0.994402	FALSE	0	PRKACA	4446	0.280753
2.25543	0.000129209	0.443373	0.4	5	3	FALSE	TKT	36	0	5	0	0.990561	FALSE	0	TKT	38	0.272727
2.02717	0.000587956	0.493298	0.701754	19	3	FALSE	DNMT3B	55.9474	0	19	0	0.992277	FALSE	0	DNMT3B	298	0.349671
2.33696	1.96865e-05	0.427907	0.8	5	4	FALSE	AHR	60.4	0	5	0	0.989948	FALSE	0	AHR	8	0.511864
2.05978	0.00171238	0.485488	0.564103	13	3	FALSE	CYP1B1	51.2308	0	13	0	0.992032	FALSE	0	CYP1B1	1496	0.320192
1.91304	0.000155555	0.522727	0.849003	27	3	FALSE	GLI1	73.963	0	27	0	0.993135	FALSE	0	GLI1	124	0.427532
1.82609	0.00221132	0.547619	0.617073	41	3	FALSE	PDGFRA	60.2195	0	41	0	0.993789	FALSE	0	PDGFRA	1288	0.344111
1.85326	0.00185484	0.539589	0.558468	32	3	FALSE	ITGAV	58.8438	0	32	0	0.993585	FALSE	0	ITGAV	1088	0.328736
1.93478	0.000667367	0.516854	0.608696	23	3	FALSE	CD81	62.4348	0	23	0	0.992972	FALSE	0	CD81	506	0.360895
1.88587	0.00191419	0.530259	0.57754	34	3	FALSE	ZAP70	56.4118	0	34	0	0.993339	FALSE	0	ZAP70	1052	0.329893
2.15761	8.4282e-05	0.463476	0.818182	12	3	FALSE	SETDB1	48	0	12	0	0.991296	FALSE	0	SETDB1	38	0.335664
1.96739	0.000668419	0.508287	0.637681	24	3	FALSE	CXCR1	55.625	0	24	0	0.992726	FALSE	0	CXCR1	444	0.33509
1.92935	0.000793023	0.51831	0.655172	29	3	FALSE	MGMT	59.6552	0	29	0	0.993012	FALSE	0	MGMT	548	0.35509
1.9837	0.000510674	0.50411	0.753247	22	3	FALSE	CDC25A	62.2727	0	22	0	0.992604	FALSE	0	CDC25A	304	0.37741
1.86957	0.00167977	0.534884	0.587121	33	3	FALSE	CXCR2	55.8788	0	33	0	0.993462	FALSE	0	CXCR2	1228	0.319307
1.77717	0.0030978	0.562691	0.614493	46	3	FALSE	PGR	61.087	0	46	0	0.994157	FALSE	0	PGR	1802	0.341268
1.82065	0.00254436	0.549254	0.612613	37	3	FALSE	NOS2	60.6486	0	37	0	0.99383	FALSE	0	NOS2	1266	0.336937
1.9837	0.00171295	0.50411	0.497835	22	3	FALSE	VCP	54.5909	0	22	0	0.992604	FALSE	0	VCP	654	0.330854
2.0163	0.000611856	0.495957	0.588235	18	3	FALSE	COL18A1	49.6667	0	18	0	0.992359	FALSE	0	COL18A1	206	0.304703
2.30435	1.4142e-06	0.433962	0	2	4	FALSE	MYLK	84	0	2	0	0.990193	FALSE	0	MYLK	2	0.664
1.8913	0.00509752	0.528736	0.390313	27	3	FALSE	PTGS1	48.9259	0	27	0	0.993298	FALSE	0	PTGS1	2646	0.276418
1.94022	0.000654726	0.515406	0.673913	24	3	FALSE	CXCR3	54.9583	0	24	0	0.992931	FALSE	0	CXCR3	396	0.321394
1.94022	0.000550712	0.515406	0.754839	31	3	FALSE	CHEK2	60.7097	0	31	0	0.992931	FALSE	0	CHEK2	354	0.370181
2.11413	3.76745e-05	0.473008	0.963636	11	3	FALSE	EHMT2	55.6364	0	11	0	0.991623	FALSE	0	EHMT2	36	0.366029
1.99457	0.00129154	0.501362	0.65368	22	4	FALSE	ITGA4	54.6818	0	22	0	0.992522	FALSE	0	ITGA4	740	0.333426
1.88587	0.00608449	0.530259	0.498575	27	3	FALSE	GSTP1	57.7407	0	27	0	0.993339	FALSE	0	GSTP1	4796	0.324386
2.02717	0.000116336	0.493298	0.758242	14	3	FALSE	FKBP1A	71.6429	0	14	0	0.992277	FALSE	0	FKBP1A	82	0.434199
1.99457	0.00103525	0.501362	0.683983	22	3	FALSE	KDM1A	55.5	0	22	0	0.992522	FALSE	0	KDM1A	422	0.340491
1.88587	0.000566321	0.530259	0.735887	32	3	FALSE	FGFR1	67.0625	0	32	0	0.993339	FALSE	0	FGFR1	438	0.387645
1.91848	0.00203854	0.521246	0.647783	29	3	FALSE	TOP2A	55.6207	0	29	0	0.993094	FALSE	0	TOP2A	1496	0.327181
1.79891	0.00123256	0.555891	0.676533	44	3	FALSE	BRAF	64.2955	0	44	0	0.993993	FALSE	0	BRAF	986	0.363251
1.90217	0.000582896	0.525714	0.697044	29	3	FALSE	PIK3CG	66.6207	0	29	0	0.993217	FALSE	0	PIK3CG	440	0.385091
1.99457	0.000360838	0.501362	0.593407	14	3	FALSE	PPIA	67.5	0	14	0	0.992522	FALSE	0	PPIA	200	0.394737
1.84783	0.00157873	0.541176	0.671429	36	3	FALSE	HDAC2	59.7222	0	36	0	0.993625	FALSE	0	HDAC2	998	0.339331
1.80435	0.00183944	0.554217	0.605708	44	3	FALSE	IKBKB	60.9545	0	44	0	0.993952	FALSE	0	IKBKB	1112	0.346333
2.02717	0.00024087	0.493298	0.647059	17	3	FALSE	PGF	57.1765	0	17	0	0.992277	FALSE	0	PGF	140	0.352941
2.06522	9.60203e-05	0.484211	0.703297	14	4	FALSE	MALT1	64	0	14	0	0.991991	FALSE	0	MALT1	58	0.402516
1.93478	0.00367504	0.516854	0.562092	18	3	FALSE	TRPV1	61.2778	0	18	0	0.992972	FALSE	0	TRPV1	2256	0.345888
1.80435	0.00381627	0.554217	0.495021	38	3	FALSE	ITGB3	54.5789	0	38	0	0.993952	FALSE	0	ITGB3	2414	0.299884
1.90761	0.00104954	0.524217	0.668817	31	3	FALSE	AKT3	63.3226	0	31	0	0.993176	FALSE	0	AKT3	592	0.372486
1.96196	0.000275078	0.509695	0.797721	27	3	FALSE	ALK	67.6667	0	27	0	0.992767	FALSE	0	ALK	216	0.412602
1.90761	0.000922038	0.524217	0.659091	33	3	FALSE	JAK3	59.1212	0	33	0	0.993176	FALSE	0	JAK3	596	0.351912
2.16848	0.000382986	0.461153	0.666667	9	4	FALSE	ALOX15	38.3333	0	9	0	0.991214	FALSE	0	ALOX15	208	0.264368
2.05435	0.000336167	0.486772	0.611111	9	3	FALSE	LTA4H	47.3333	0	9	0	0.992073	FALSE	0	LTA4H	182	0.286869
2.27174	0.000823598	0.440191	0.311111	10	4	FALSE	PTGDR2	27.1	0	10	0	0.990438	FALSE	0	PTGDR2	256	0.2168
2.05435	0.00043155	0.486772	0.602564	13	4	FALSE	PLA2G2A	54.0769	0	13	0	0.992073	FALSE	0	PLA2G2A	358	0.333808
2.08152	0.000533526	0.480418	0.566667	16	4	FALSE	C5AR1	48.0625	0	16	0	0.991868	FALSE	0	C5AR1	182	0.312094
2.15761	0.00170505	0.463476	0.222222	10	3	FALSE	CYSLTR1	27.4	0	10	0	0.991296	FALSE	0	CYSLTR1	602	0.188966
2.05978	0.00734174	0.485488	0.533333	10	3	FALSE	GBA	59	0	10	0	0.992032	FALSE	0	GBA	2668	0.36358
2.72283	0	0.367265	0	1	3	FALSE	CHRNA7	50	0	1	0	0.987046	FALSE	0	CHRNA7	0	0
2.05978	0.000327211	0.485488	0.545455	12	3	FALSE	PRKG1	54.5	0	12	0	0.992032	FALSE	0	PRKG1	160	0.338509
1.97283	0.000642092	0.506887	0.7	25	3	FALSE	PLK1	58.2	0	25	0	0.992686	FALSE	0	PLK1	372	0.354878
1.83696	0.00183178	0.544379	0.547908	39	3	FALSE	PRKCA	58.4103	0	39	0	0.993707	FALSE	0	PRKCA	1180	0.333773
1.98913	1.74245e-05	0.502732	0.961905	15	3	FALSE	ERN1	82.2667	0	15	0	0.992563	FALSE	0	ERN1	12	0.481092
2.05435	0.000739079	0.486772	0.666667	16	3	FALSE	CCR3	55.5625	0	16	0	0.992073	FALSE	0	CCR3	426	0.351661
2.08696	0.000605815	0.479167	0.527273	11	4	FALSE	PTGER3	48.1818	0	11	0	0.991827	FALSE	0	PTGER3	382	0.304948
2.21196	0.00013495	0.452088	0.619048	7	4	FALSE	RNASE2	49	0	7	0	0.990888	FALSE	0	RNASE2	32	0.352518
2.04891	0.00138484	0.488064	0.584416	22	4	FALSE	ITGAL	42.6364	0	22	0	0.992113	FALSE	0	ITGAL	642	0.27686
2.19022	8.5827e-05	0.456576	0.619048	7	3	FALSE	PIM1	64	0	7	0	0.991051	FALSE	0	PIM1	40	0.450704
2.09239	0.000413113	0.477922	0.666667	19	3	FALSE	PCNA	45.4211	0	19	0	0.991787	FALSE	0	PCNA	216	0.306899
2.02174	0.00111673	0.494624	0.355556	10	3	FALSE	KCNH2	51.6	0	10	0	0.992318	FALSE	0	KCNH2	912	0.304734
2.04348	0.00238048	0.489362	0.4	10	3	FALSE	TGM2	49.5	0	10	0	0.992154	FALSE	0	TGM2	838	0.30061
2.19565	9.35945e-06	0.455446	0.666667	4	3	FALSE	P2RX7	62	0	4	0	0.99101	FALSE	0	P2RX7	4	0.430556
2.6413	0.000139202	0.378601	0.2	5	4	FALSE	F2RL1	20	0	5	0	0.987659	FALSE	0	F2RL1	24	0.314286
2.07065	0.000511318	0.48294	0.577778	10	3	FALSE	RORC	56	0	10	0	0.99195	FALSE	0	RORC	286	0.347826
2.45652	0.000378463	0.40708	0.560606	12	3	FALSE	CYP2A6	22.1667	0	12	0	0.989049	FALSE	0	CYP2A6	170	0.251894
2.03261	0.00111296	0.491979	0.575758	12	3	FALSE	GSTM1	41.1667	0	12	0	0.992236	FALSE	0	GSTM1	1096	0.247992
2.55978	5.63921e-05	0.390658	0.821429	8	3	FALSE	EPHX1	22	0	8	0	0.988272	FALSE	0	EPHX1	44	0.30137
2.20109	3.03839e-05	0.454321	0.666667	6	3	FALSE	OTC	46.8333	0	6	0	0.990969	FALSE	0	OTC	10	0.332151
2.09783	0.000532877	0.476684	0.428571	7	3	FALSE	PTGDR	42.7143	0	7	0	0.991746	FALSE	0	PTGDR	276	0.268643
2.08152	0.000164051	0.480418	0.782051	13	3	FALSE	SUV39H1	51.4615	0	13	0	0.991868	FALSE	0	SUV39H1	126	0.329882
2.02717	0.000122795	0.493298	0.727273	11	3	FALSE	IKBKE	71.3636	0	11	0	0.992277	FALSE	0	IKBKE	46	0.424784
2.98913	0	0.334545	1	2	4	FALSE	GLB1	10.5	0	2	0	0.985044	FALSE	0	GLB1	0	0.65625
2.3587	4.09852e-05	0.423963	0.333333	4	4	FALSE	LGALS8	54	0	4	0	0.989784	FALSE	0	LGALS8	52	0.465517
