# Supplementary material for: Systems pharmacology-based optimization of Ma Xing Shi Gan components for the enhanced treatment of chick health issues caused by infectious bronchitis virus
Source: Front Cell Infect Microbiol. 2025 Aug 7;15:1585293. doi: 10.3389/fcimb.2025.1585293 (PMC12367666; doi:10.3389/fcimb.2025.1585293)
Supplement: Supplementary file 7 [file Table7.xlsx]

## Sheet: Annotation（mix1）
MyList	Gene ID	Type	Tax ID	Homologene Gene ID	Homologene Gene Tax ID	Gene Symbol	Description	Biological Process (GO)	Kinase Class (UniProt)	Protein Function (Protein Atlas)	Subcellular Location (Protein Atlas)	Drug (DrugBank)	Canonical Pathways	Hallmark Gene Sets	GO:0007229 integrin-mediated signaling pa	hsa05200 Pathways in cancer	GO:1901699 cellular response to nitrogen	GO:0001775 cell activation	GO:0006468 protein phosphorylation	R-HSA-1280215 Cytokine Signaling in Immune s	GO:0010562 positive regulation of phospho	hsa05167 Kaposi sarcoma-associated herp	GO:0009410 response to xenobiotic stimulu	GO:0032496 response to lipopolysaccharide	GO:0010035 response to inorganic substanc	WP2374 Oncostatin M signaling pathway	GO:0040017 positive regulation of locomot	GO:0001819 positive regulation of cytokin	WP2263 Androgen receptor network in p	WP5158 Urotensin-II-mediated signalin	hsa04066 HIF-1 signaling pathway	GO:0003013 circulatory system process	GO:0050727 regulation of inflammatory res	M115 PID REG GR PATHWAY
PIK3CD	5293	symbol	H. sapiens	5293	H. sapiens	PIK3CD	phosphatidylinositol-4,5-bisphosphate 3-kinase catalytic subunit delta	GO:0002551 mast cell chemotaxis;GO:0060374 mast cell differentiation;GO:0035747 natural killer cell chemotaxis	yes	Disease related genes; ENZYME proteins:Transferases; RAS pathway related proteins; Predicted intracellular proteins; Enzymes; Human disease related genes:Immune system diseases:Primary immunodeficiency; Kinases:Atypical kinases; FDA approved drug targets:Small molecule drugs	Vesicles (Approved); Additional: Cytokinetic bridge	Caffeine; XL765; TG100-115; 2-((9H-PURIN-6-YLTHIO)METHYL)-5-CHLORO-3-(2-METHOXYPHENYL)QUINAZOLIN-4(3H)-ONE; Idelalisib; Duvelisib; Fostamatinib; Copanlisib	(M12771)SA PTEN PATHWAY; (M18895)SA TRKA RECEPTOR; (M1718)SIG IL4RECEPTOR IN B LYPHOCYTES	(M5942)HALLMARK UV RESPONSE DN	1	1	0	1	1	1	0	1	0	0	0	0	1	1	1	0	1	0	0	0
MTOR	2475	symbol	H. sapiens	2475	H. sapiens	MTOR	mechanistic target of rapamycin kinase	GO:1904059 regulation of locomotor rhythm;GO:0002296 T-helper 1 cell lineage commitment;GO:1905672 negative regulation of lysosome organization	yes	Human disease related genes:Congenital malformations:Other congenital malformations; Disease related genes; ENZYME proteins:Transferases; Cancer-related genes:Mutated cancer genes; Human disease related genes:Congenital malformations:Congenital malformations of the nervous system; Predicted intracellular proteins; Enzymes; Cancer-related genes:Mutational cancer driver genes; Kinases:Atypical kina…	Cytosol;Golgi apparatus (Supported)	Pimecrolimus; Sirolimus; Everolimus; Rimiducid; SF1126; XL765; Ridaforolimus; Temsirolimus; Fostamatinib	(M143)PID IL2 PI3K PATHWAY; (M249)PID PI3KCI AKT PATHWAY; (M161)PID IFNG PATHWAY	(M5951)HALLMARK SPERMATOGENESIS	1	1	1	1	1	0	1	1	0	0	1	1	1	0	1	1	1	1	1	1
KDM1A	23028	symbol	H. sapiens	23028	H. sapiens	KDM1A	lysine demethylase 1A	GO:0046098 guanine metabolic process;GO:0060992 response to fungicide;GO:0045793 positive regulation of cell size		Potential drug targets; Human disease related genes:Congenital malformations:Other congenital malformations; Disease related genes; Predicted intracellular proteins; ENZYME proteins:Oxidoreductases; Enzymes	Nucleoplasm (Supported); Additional: Cytosol		(M288)PID HES HEY PATHWAY; (M17)PID NOTCH PATHWAY; (M58)PID AR PATHWAY		1	1	1	0	0	0	0	0	0	0	0	0	0	0	1	0	0	0	1	0
LCK	3932	symbol	H. sapiens	3932	H. sapiens	LCK	LCK proto-oncogene, Src family tyrosine kinase	GO:0038083 peptidyl-tyrosine autophosphorylation;GO:0034116 positive regulation of heterotypic cell-cell adhesion;GO:0050862 positive regulation of T cell receptor signaling pathway	yes	Disease related genes; ENZYME proteins:Transferases; Predicted intracellular proteins; Enzymes; Human disease related genes:Immune system diseases:Primary immunodeficiency; Cancer-related genes; Kinases:Tyr protein kinases; FDA approved drug targets:Small molecule drugs	Golgi apparatus (Approved)	Dasatinib; AP-22408; Staurosporine; 1-Tert-Butyl-3-(4-Chloro-Phenyl)-1h-Pyrazolo[3,4-D]Pyrimidin-4-Ylamine; {4-[(2S)-2-Acetamido-3-({(1S)-1-[3-carbamoyl-4-(cyclohexylmethoxy)phenyl]ethyl}amino)-3-oxopropyl]-2-phosphonophenoxy}acetic acid; Phosphoaminophosphonic Acid-Adenylate Ester; 3-(2-AMINOQUINAZOLIN-6-YL)-4-METHYL-N-[3-(TRIFLUOROMETHYL)PHENYL]BENZAMIDE; 2,3-DIPHENYL-N-(2-PIPERAZIN-1-YLETHYL)F…	(M26)PID NFKAPPAB ATYPICAL PATHWAY; (M33)PID GLYPICAN 1PATHWAY; (M76)PID P38 ALPHA BETA PATHWAY	(M5923)HALLMARK PI3K AKT MTOR SIGNALING; (M5948)HALLMARK BILE ACID METABOLISM; (M5921)HALLMARK COMPLEMENT	1	1	0	1	1	1	0	1	1	0	0	0	0	1	0	0	0	0	0	0
HDAC1	3065	symbol	H. sapiens	3065	H. sapiens	HDAC1	histone deacetylase 1	GO:0061198 fungiform papilla formation;GO:0060789 hair follicle placode formation;GO:0061197 fungiform papilla morphogenesis		Predicted intracellular proteins; FDA approved drug targets:Small molecule drugs; ENZYME proteins:Hydrolases; Enzymes	Nucleoplasm (Enhanced)	Arsenic trioxide; Zinc; Vorinostat; Belinostat; Pracinostat; Romidepsin; Panobinostat; Fingolimod; Mocetinostat; Abexinostat; Zinc acetate; Zinc chloride; Zinc sulfate, unspecified form	(M140)PID RANBP2 PATHWAY; (M182)PID IL3 PATHWAY; (M207)PID RETINOIC ACID PATHWAY	(M5896)HALLMARK TGF BETA SIGNALING	1	1	0	0	0	0	0	1	0	0	0	0	0	1	1	1	0	0	1	1
SLC2A1	6513	symbol	H. sapiens	6513	H. sapiens	SLC2A1	solute carrier family 2 member 1	GO:0015911 long-chain fatty acid import across plasma membrane;GO:1904016 response to Thyroglobulin triiodothyronine;GO:0098708 glucose import across plasma membrane		Cancer-related genes:Candidate cancer biomarkers; Potential drug targets; Disease related genes; Transporters:Electrochemical Potential-driven transporters; Human disease related genes:Nervous system diseases:Other nervous and sensory system diseases; Predicted intracellular proteins; Human disease related genes:Nervous system diseases:Epilepsy; Human disease related genes:Cardiovascular diseases…	Plasma membrane (Enhanced)	Resveratrol; Carboxymethylcellulose	(M44)PID HIF2PATHWAY; (M255)PID HIF1 TFPATHWAY; (M66)PID MYC ACTIV PATHWAY	(M5923)HALLMARK PI3K AKT MTOR SIGNALING; (M5891)HALLMARK HYPOXIA; (M5906)HALLMARK ESTROGEN RESPONSE EARLY	1	1	1	0	0	0	0	1	0	0	1	1	0	0	0	0	1	1	0	0
CPT2	1376	symbol	H. sapiens	1376	H. sapiens	CPT2	carnitine palmitoyltransferase 2	GO:0006853 carnitine shuttle;GO:0009437 carnitine metabolic process;GO:1902001 fatty acid transmembrane transport		Disease related genes; ENZYME proteins:Transferases; Human disease related genes:Nervous system diseases:Other nervous and sensory system diseases; Predicted intracellular proteins; Enzymes; Human disease related genes:Congenital disorders of metabolism:Congenital disorders of amino acid metabolism; FDA approved drug targets:Small molecule drugs; Human disease related genes:Congenital disorders o…	Mitochondria;Nucleoplasm (Approved); Additional: Nucleoli	Levocarnitine; Perhexiline		(M5935)HALLMARK FATTY ACID METABOLISM; (M5905)HALLMARK ADIPOGENESIS	1	0	0	0	0	0	0	0	0	0	0	0	0	0	0	0	1	0	0	0
JUN	3725	symbol	H. sapiens	3725	H. sapiens	JUN	Jun proto-oncogene, AP-1 transcription factor subunit	GO:0019045 latent virus replication;GO:0019046 release from viral latency;GO:0019042 viral latency		Cancer-related genes:Candidate cancer biomarkers; Predicted intracellular proteins; FDA approved drug targets:Small molecule drugs; Transcription factors:Basic domains	Nucleoplasm (Enhanced)	Adapalene; Vinblastine; Irbesartan; Arsenic trioxide; LGD-1550	(M190)PID TCR JNK PATHWAY; (M206)PID PDGFRA PATHWAY; (M268)PID S1P S1P2 PATHWAY	(M5897)HALLMARK IL6 JAK STAT3 SIGNALING; (M5902)HALLMARK APOPTOSIS; (M5890)HALLMARK TNFA SIGNALING VIA NFKB	1	1	0	0	0	1	0	1	0	0	1	0	0	0	1	1	0	0	0	1
PTGER3	5733	symbol	H. sapiens	5733	H. sapiens	PTGER3	prostaglandin E receptor 3	GO:0060455 negative regulation of gastric acid secretion;GO:0014827 intestine smooth muscle contraction;GO:0060453 regulation of gastric acid secretion		FDA approved drug targets:Biotech drugs; G-protein coupled receptors:GPCRs excl olfactory receptors; FDA approved drug targets:Small molecule drugs; Transporters		Bimatoprost; Dinoprostone; Misoprostol; Gemeprost; Limaprost; Castor oil		(M5905)HALLMARK ADIPOGENESIS; (M5907)HALLMARK ESTROGEN RESPONSE LATE	1	1	0	0	0	0	0	0	0	0	0	0	0	1	1	0	0	0	1	0
SETDB1	9869	symbol	H. sapiens	9869	H. sapiens	SETDB1	SET domain bifurcated histone lysine methyltransferase 1	GO:0051567 histone H3-K9 methylation;GO:0061647 histone H3-K9 modification;GO:0090309 positive regulation of DNA methylation-dependent heterochromatin formation		ENZYME proteins:Transferases; Predicted intracellular proteins; Enzymes; Cancer-related genes:Mutated cancer genes	Nucleoplasm (Supported); Additional: Vesicles		(M23)PID WNT NONCANONICAL PATHWAY		1	1	0	0	1	0	0	0	0	0	0	0	0	0	0	0	0	0	0	0
RORC	6097	symbol	H. sapiens	6097	H. sapiens	RORC	RAR related orphan receptor C	GO:0072539 T-helper 17 cell differentiation;GO:0072538 T-helper 17 type immune response;GO:0042753 positive regulation of circadian rhythm		Transcription factors:Zinc-coordinating DNA-binding domains; Disease related genes; Nuclear receptors; Predicted intracellular proteins; Human disease related genes:Immune system diseases:Primary immunodeficiency	Nuclear bodies (Supported)				1	0	0	1	0	1	0	0	1	1	0	0	0	0	0	1	0	0	0	0
GBA	2629	gene_synonym	H. sapiens	2629	H. sapiens	GBA1	glucosylceramidase beta 1	GO:1904457 positive regulation of neuronal action potential;GO:1901804 beta-glucoside metabolic process;GO:1901805 beta-glucoside catabolic process		Potential drug targets; Human disease related genes:Nervous system diseases:Neurodegenerative diseases; Disease related genes; Predicted intracellular proteins; ENZYME proteins:Hydrolases; Enzymes; Human disease related genes:Congenital disorders of metabolism:Lysosomal storage diseases; Human disease related genes:Congenital disorders of metabolism:Congenital disorders of lipid/glycolipid metabo…		scyllo-inositol; N-acetyl-alpha-D-glucosamine; Velaglucerase alfa; (2R,3R,4R,5S)-2-(HYDROXYMETHYL)-1-NONYLPIPERIDINE-3,4,5-TRIOL			1	0	1	1	0	0	1	0	0	0	0	0	0	0	0	0	0	0	1	0
RNASEL	6041	symbol	H. sapiens	6041	H. sapiens	RNASEL	ribonuclease L	GO:0046326 positive regulation of glucose import;GO:0010828 positive regulation of glucose transmembrane transport;GO:0045071 negative regulation of viral genome replication	yes	Kinases; Human disease related genes:Cancers:Cancers of male genital organs; Predicted intracellular proteins; Enzymes	Cytosol (Supported)			(M5902)HALLMARK APOPTOSIS	1	0	0	0	1	1	0	1	0	0	0	0	0	0	0	1	0	0	0	0
PTGS2	5743	symbol	H. sapiens	5743	H. sapiens	PTGS2	prostaglandin-endoperoxide synthase 2	GO:0010335 response to non-ionic osmotic stress;GO:0071471 cellular response to non-ionic osmotic stress;GO:0032227 negative regulation of synaptic transmission, dopaminergic		Cancer-related genes:Candidate cancer biomarkers; Human disease related genes:Cancers:Cancers of the digestive system; FDA approved drug targets:Biotech drugs; Predicted intracellular proteins; ENZYME proteins:Oxidoreductases; Enzymes; Human disease related genes:Cancers:Cancers of male genital organs; FDA approved drug targets:Small molecule drugs		Dihomo-gamma-linolenic acid; Icosapent; Aminosalicylic acid; Mesalazine; Acetaminophen; Indomethacin; Nabumetone; Ketorolac; Tenoxicam; Lenalidomide; Celecoxib; Tolmetin; Rofecoxib; Piroxicam; Fenoprofen; Valdecoxib; Diclofenac; Sulindac; Flurbiprofen; Etodolac; Mefenamic acid; Naproxen; Sulfasalazine; Phenylbutazone; Meloxicam; Carprofen; Diflunisal; Suprofen; Salicylic acid; Meclofenamic acid; …	(M103)PID S1P S1P1 PATHWAY; (M235)PID TCR CALCIUM PATHWAY; (M229)PID P38 ALPHA BETA DOWNSTREAM PATHWAY	(M5890)HALLMARK TNFA SIGNALING VIA NFKB; (M5913)HALLMARK INTERFERON GAMMA RESPONSE; (M5953)HALLMARK KRAS SIGNALING UP	1	1	1	0	0	1	1	1	1	1	1	0	1	1	1	1	0	1	1	0
PTPRC	5788	symbol	H. sapiens	5788	H. sapiens	PTPRC	protein tyrosine phosphatase receptor type C	GO:0044855 plasma membrane raft distribution;GO:0044856 plasma membrane raft localization;GO:1903615 positive regulation of protein tyrosine phosphatase activity		Potential drug targets; Disease related genes; Transporters:Accessory Factors Involved in Transport; Predicted intracellular proteins; CD markers; ENZYME proteins:Hydrolases; Enzymes; Human disease related genes:Immune system diseases:Primary immunodeficiency; Cancer-related genes	Nucleoplasm;Vesicles (Uncertain)		(M1315)SIG PIP3 SIGNALING IN B LYMPHOCYTES; (M8626)SIG BCR SIGNALING PATHWAY; (M88)PID CD8 TCR PATHWAY	(M5915)HALLMARK APICAL JUNCTION; (M5950)HALLMARK ALLOGRAFT REJECTION	1	1	1	1	0	0	1	0	0	0	0	0	1	1	1	0	0	0	1	0
TNNT2	7139	symbol	H. sapiens	7139	H. sapiens	TNNT2	troponin T2, cardiac type	GO:0030049 muscle filament sliding;GO:0033275 actin-myosin filament sliding;GO:0032780 negative regulation of ATP-dependent activity		Candidate cardiovascular disease genes; Predicted intracellular proteins; Human disease related genes:Cardiovascular diseases:Cardiac diseases; Disease related genes	Nucleoli;Nucleoplasm (Uncertain); Additional: Focal adhesion sites;Microtubules			(M5909)HALLMARK MYOGENESIS; (M5953)HALLMARK KRAS SIGNALING UP	1	0	0	0	0	0	0	0	0	0	1	0	0	0	0	0	0	1	0	0
IKBKE	9641	symbol	H. sapiens	9641	H. sapiens	IKBKE	inhibitor of nuclear factor kappa B kinase subunit epsilon	GO:0097400 interleukin-17-mediated signaling pathway;GO:0097396 response to interleukin-17;GO:0097398 cellular response to interleukin-17	yes	Kinases; Predicted intracellular proteins; Enzymes; ENZYME proteins:Transferases	Cytosol (Supported)	Fostamatinib			1	1	0	1	1	0	0	1	0	0	0	0	0	1	0	1	0	0	0	0
MAPKAPK2	9261	symbol	H. sapiens	9261	H. sapiens	MAPKAPK2	MAPK activated protein kinase 2	GO:0044351 macropinocytosis;GO:0006907 pinocytosis;GO:0038066 p38MAPK cascade	yes	Cancer-related genes:Candidate cancer biomarkers; Kinases:CAMK Ser/Thr protein kinases; Enzymes; ENZYME proteins:Transferases	Nucleoplasm (Supported); Additional: Centrosome	Staurosporine; 3-{[(1R)-1-phenylethyl]amino}-4-(pyridin-4-ylamino)cyclobut-3-ene-1,2-dione; (4R)-N-[4-({[2-(DIMETHYLAMINO)ETHYL]AMINO}CARBONYL)-1,3-THIAZOL-2-YL]-4-METHYL-1-OXO-2,3,4,9-TETRAHYDRO-1H-BETA-CARBOLINE-6-CARBOXAMIDE; (10R)-10-methyl-3-(6-methylpyridin-3-yl)-9,10,11,12-tetrahydro-8H-[1,4]diazepino[5',6':4,5]thieno[3,2-f]quinolin-8-one; (3R)-3-(aminomethyl)-9-methoxy-1,2,3,4-tetrahydro-…	(M199)PID P38 MK2 PATHWAY; (M270)PID MAPK TRK PATHWAY; (M229)PID P38 ALPHA BETA DOWNSTREAM PATHWAY	(M5947)HALLMARK IL2 STAT5 SIGNALING	1	1	0	1	1	1	0	1	0	1	0	0	0	1	1	1	0	0	0	1
LGALS8	3964	symbol	H. sapiens	3964	H. sapiens	LGALS8	galectin 8	GO:1904977 lymphatic endothelial cell migration;GO:0098792 xenophagy;GO:0036303 lymph vessel morphogenesis		Predicted intracellular proteins	Plasma membrane (Approved)		(M5880)NABA ECM AFFILIATED; (M5885)NABA MATRISOME ASSOCIATED; (M5889)NABA MATRISOME		1	0	0	0	0	0	0	0	0	0	0	0	0	0	0	0	0	0	0	0
AKT3	10000	symbol	H. sapiens	10000	H. sapiens	AKT3	AKT serine/threonine kinase 3	GO:1905653 positive regulation of artery morphogenesis;GO:0045793 positive regulation of cell size;GO:1905651 regulation of artery morphogenesis	yes	Cancer-related genes:Candidate cancer biomarkers; Human disease related genes:Congenital malformations:Other congenital malformations; Potential drug targets; Disease related genes; ENZYME proteins:Transferases; RAS pathway related proteins; Predicted intracellular proteins; Enzymes; Kinases:AGC Ser/Thr protein kinases	Cytosol (Supported); Additional: Golgi apparatus		(M12771)SA PTEN PATHWAY; (M18895)SA TRKA RECEPTOR; (M1718)SIG IL4RECEPTOR IN B LYPHOCYTES	(M5957)HALLMARK PANCREAS BETA CELLS; (M5942)HALLMARK UV RESPONSE DN; (M5915)HALLMARK APICAL JUNCTION	1	1	0	1	1	1	0	1	0	0	0	0	1	0	1	1	1	0	0	1
EIF2AK2	5610	symbol	H. sapiens	5610	H. sapiens	EIF2AK2	eukaryotic translation initiation factor 2 alpha kinase 2	GO:0033689 negative regulation of osteoblast proliferation;GO:1902036 regulation of hematopoietic stem cell differentiation;GO:1902033 regulation of hematopoietic stem cell proliferation	yes	Potential drug targets; Human disease related genes:Nervous system diseases:Neurodegenerative diseases; Kinases; Disease related genes; ENZYME proteins:Transferases; Human disease related genes:Nervous system diseases:Other nervous and sensory system diseases; Predicted intracellular proteins; Enzymes	Cytosol (Enhanced)	Fostamatinib	(M91)PID TCPTP PATHWAY; (M144)PID CERAMIDE PATHWAY; (M186)PID PDGFRB PATHWAY	(M5911)HALLMARK INTERFERON ALPHA RESPONSE; (M5913)HALLMARK INTERFERON GAMMA RESPONSE; (M5932)HALLMARK INFLAMMATORY RESPONSE	1	1	0	0	1	1	1	1	0	0	0	0	0	1	0	1	0	0	0	0
TNF	7124	symbol	H. sapiens	7124	H. sapiens	TNF	tumor necrosis factor	GO:0045994 positive regulation of translational initiation by iron;GO:0061048 negative regulation of branching involved in lung morphogenesis;GO:0140460 response to Gram-negative bacterium		Cancer-related genes:Candidate cancer biomarkers; Disease related genes; Cancer-related genes:Mutated cancer genes; FDA approved drug targets:Biotech drugs; Candidate cardiovascular disease genes; Predicted intracellular proteins; Human disease related genes:Immune system diseases:Allergies and autoimmune diseases; FDA approved drug targets:Small molecule drugs; Predicted secreted proteins		Etanercept; Adalimumab; Infliximab; Chloroquine; Epinephrine; Pseudoephedrine; Thalidomide; Glucosamine; Clenbuterol; Pranlukast; Amrinone; Afelimomab; YSIL6; SD118; PN0621; OMS-103HP; Talmapimod; VX-702; Atiprimod; CRx-139; CYT007-TNFQb; Andrographolide; Ethyl pyruvate; AME-527; PR-104; Plinabulin; Dexanabinol; Onercept; Golimumab; Certolizumab pegol; Pomalidomide; Polaprezinc; Foreskin fibrobla…	(M11736)SA MMP CYTOKINE CONNECTION; (M267)PID ANTHRAX PATHWAY; (M37)PID NFKAPPAB CANONICAL PATHWAY	(M5897)HALLMARK IL6 JAK STAT3 SIGNALING; (M5902)HALLMARK APOPTOSIS; (M5890)HALLMARK TNFA SIGNALING VIA NFKB	1	1	1	1	0	1	1	1	1	1	0	1	1	1	1	1	1	1	1	0
TLR4	7099	symbol	H. sapiens	7099	H. sapiens	TLR4	toll like receptor 4	GO:0002537 nitric oxide production involved in inflammatory response;GO:0032707 negative regulation of interleukin-23 production;GO:0045342 MHC class II biosynthetic process		Transporters:Accessory Factors Involved in Transport; Predicted intracellular proteins; CD markers; Human disease related genes:Nervous system diseases:Eye disease; FDA approved drug targets:Small molecule drugs	Golgi apparatus;Plasma membrane (Approved)	Cyclobenzaprine; Naloxone; (R)-3-hydroxytetradecanoic acid; Lauric acid; Eritoran; Golotimod; E5531; Myristic acid; Papain; Mifamurtide	(M264)PID TOLL ENDOGENOUS PATHWAY		1	1	1	1	1	0	1	1	0	1	0	0	1	1	0	1	1	0	1	1
IL2	3558	symbol	H. sapiens	3558	H. sapiens	IL2	interleukin 2	GO:1901327 response to tacrolimus;GO:0046013 regulation of T cell homeostatic proliferation;GO:1900100 positive regulation of plasma cell differentiation		Cancer-related genes:Candidate cancer biomarkers; Disease related genes; Human disease related genes:Endocrine and metabolic diseases:Diabetes; Candidate cardiovascular disease genes; Human disease related genes:Immune system diseases:Allergies and autoimmune diseases; Predicted secreted proteins		Pseudoephedrine; Cefazolin; SP4160; N(2)-carbamimidoyl-N-{2-[4-(3-{4-[(5-carboxyfuran-2-yl)methoxy]-2,3-dichlorophenyl}-1-methyl-1H-pyrazol-5-yl)piperidin-1-yl]-2-oxoethyl}-D-leucinamide; 3-Mercapto-1-(1,3,4,9-Tetrahydro-B-Carbolin-2-Yl)-Propan-1-One; Methyl (2S)-2-[[2-[(3R)-1-carbamimidoylpiperidin-3-yl]acetyl]amino]-3-[4-(2-phenylethynyl)phenyl]propanoate; (1H-indol-3-yl)-(2-mercapto-ethoxyimin…	(M36)PID IL27 PATHWAY; (M235)PID TCR CALCIUM PATHWAY; (M234)PID IL2 STAT5 PATHWAY	(M5950)HALLMARK ALLOGRAFT REJECTION	1	1	0	1	0	1	1	1	0	0	0	0	0	1	0	1	1	0	1	1
CXCR4	7852	symbol	H. sapiens	7852	H. sapiens	CXCR4	C-X-C motif chemokine receptor 4	GO:2000448 positive regulation of macrophage migration inhibitory factor signaling pathway;GO:1901327 response to tacrolimus;GO:1990478 response to ultrasound		Cancer-related genes:Candidate cancer biomarkers; Transporters; Disease related genes; CD markers; Human disease related genes:Immune system diseases:Primary immunodeficiency; G-protein coupled receptors:Chemokines and chemotactic factors receptors; G-protein coupled receptors:GPCRs excl olfactory receptors; FDA approved drug targets:Small molecule drugs		Framycetin; AMD-070; Plerixafor; Ibalizumab	(M55)PID S1P S1P3 PATHWAY; (M257)PID EPHRINB REV PATHWAY; (M165)PID SYNDECAN 4 PATHWAY	(M5923)HALLMARK PI3K AKT MTOR SIGNALING; (M5891)HALLMARK HYPOXIA; (M5924)HALLMARK MTORC1 SIGNALING	1	1	1	1	0	0	0	0	1	0	0	0	1	1	0	1	0	1	0	0
TP53	7157	symbol	H. sapiens	7157	H. sapiens	TP53	tumor protein p53	GO:1903451 negative regulation of G1 to G0 transition;GO:1905856 negative regulation of pentose-phosphate shunt;GO:0006113 fermentation		Cancer-related genes:Candidate cancer biomarkers; Human disease related genes:Cancers:Cancers of the urinary system; Human disease related genes:Other diseases:Others; Human disease related genes:Cancers:Cancers of haematopoietic and lymphoid tissues; Human disease related genes:Cancers:Cancers of the digestive system; Human disease related genes:Cancers:Head and neck cancers; Disease related gen…	Nucleoplasm (Enhanced); Additional: Cytosol;Vesicles	Acetylsalicylic acid; Zinc; Triethyl phosphate; AZD 3355; 1-(9-ethyl-9H-carbazol-3-yl)-N-methylmethanamine; Zinc acetate; Zinc chloride; Zinc sulfate, unspecified form	(M1529)SA G1 AND S PHASES; (M180)PID HIF1A PATHWAY; (M32)PID HDAC CLASSIII PATHWAY	(M5895)HALLMARK WNT BETA CATENIN SIGNALING; (M5898)HALLMARK DNA REPAIR; (M5925)HALLMARK E2F TARGETS	1	1	1	1	0	1	1	1	1	1	1	1	0	1	1	1	0	0	1	1
HLA-A	3105	symbol	H. sapiens	3105	H. sapiens	HLA-A	major histocompatibility complex, class I, A	GO:0002485 antigen processing and presentation of endogenous peptide antigen via MHC class I via ER pathway, TAP-dependent;GO:2000567 regulation of memory T cell activation;GO:2000568 positive regulation of memory T cell activation		Potential drug targets; Human disease related genes:Respiratory diseases:Tracheobronchial diseases; Human disease related genes:Skin diseases:Skin and soft tissue diseases; Disease related genes; Cancer-related genes:Mutated cancer genes; Predicted intracellular proteins; Cancer-related genes:Mutational cancer driver genes; Transporters	Plasma membrane (Supported); Additional: Golgi apparatus	3-Indolebutyric Acid; Nelipepimut-S; Coccidioides immitis spherule	(M88)PID CD8 TCR PATHWAY; (M54)PID IL12 2PATHWAY; (M272)PID CD8 TCR DOWNSTREAM PATHWAY	(M5913)HALLMARK INTERFERON GAMMA RESPONSE; (M5950)HALLMARK ALLOGRAFT REJECTION	1	1	0	1	0	1	0	1	0	1	0	0	0	1	1	0	0	0	1	0
TYK2	7297	symbol	H. sapiens	7297	H. sapiens	TYK2	tyrosine kinase 2	GO:0051142 positive regulation of NK T cell proliferation;GO:0051140 regulation of NK T cell proliferation;GO:0035722 interleukin-12-mediated signaling pathway	yes	Disease related genes; ENZYME proteins:Transferases; Predicted intracellular proteins; Enzymes; Human disease related genes:Immune system diseases:Primary immunodeficiency; Kinases:Tyr protein kinases; FDA approved drug targets:Small molecule drugs	Cytosol (Approved)	2-tert-butyl-9-fluoro-1,6-dihydrobenzo[h]imidazo[4,5-f]isoquinolin-7-one; Tofacitinib; Fostamatinib	(M36)PID IL27 PATHWAY; (M196)PID IL23 PATHWAY; (M183)PID IL6 7 PATHWAY	(M5897)HALLMARK IL6 JAK STAT3 SIGNALING	1	1	1	1	1	1	0	1	0	0	0	1	0	1	0	1	1	0	0	0
ICAM1	3383	symbol	H. sapiens	3383	H. sapiens	ICAM1	intercellular adhesion molecule 1	GO:0002291 T cell activation via T cell receptor contact with antigen bound to MHC molecule on antigen presenting cell;GO:0002457 T cell antigen processing and presentation;GO:0022614 membrane to membrane docking		Cancer-related genes:Candidate cancer biomarkers; Transporters:Accessory Factors Involved in Transport; Candidate cardiovascular disease genes; Predicted intracellular proteins; CD markers; Human disease related genes:Immune system diseases:Allergies and autoimmune diseases; FDA approved drug targets:Small molecule drugs	Plasma membrane (Approved); Additional: Cytosol;Vesicles	Natalizumab; Hyaluronic acid; Nafamostat	(M169)PID INTEGRIN2 PATHWAY; (M159)PID AMB2 NEUTROPHILS PATHWAY; (M99)PID TXA2PATHWAY	(M5941)HALLMARK UV RESPONSE UP; (M5890)HALLMARK TNFA SIGNALING VIA NFKB; (M5913)HALLMARK INTERFERON GAMMA RESPONSE	1	1	1	1	0	1	1	1	0	0	0	1	1	1	0	1	0	0	0	1
ACE2	59272	symbol	H. sapiens	59272	H. sapiens	ACE2	angiotensin converting enzyme 2	GO:0098670 entry receptor-mediated virion attachment to host cell;GO:0003051 angiotensin-mediated drinking behavior;GO:0070881 regulation of proline transport		Transporters:Accessory Factors Involved in Transport; Transporters:Electrochemical Potential-driven transporters; ENZYME proteins:Hydrolases; Enzymes; Peptidases:Metallopeptidases; Predicted secreted proteins		Chloroquine; Hydroxychloroquine; SPP1148; N-(2-Aminoethyl)-1-aziridineethanamine			1	0	0	0	0	0	1	1	0	0	0	0	0	0	0	0	0	1	1	0
XIAP	331	symbol	H. sapiens	331	H. sapiens	XIAP	X-linked inhibitor of apoptosis	GO:0060785 regulation of apoptosis involved in tissue homeostasis;GO:1902528 regulation of protein linear polyubiquitination;GO:1902530 positive regulation of protein linear polyubiquitination		Cancer-related genes:Candidate cancer biomarkers; Disease related genes; ENZYME proteins:Transferases; Predicted intracellular proteins; Enzymes; Human disease related genes:Immune system diseases:Primary immunodeficiency; FDA approved drug targets:Small molecule drugs	Cytosol;Nucleoplasm (Supported); Additional: Plasma membrane	1-[3,3-Dimethyl-2-(2-Methylamino-Propionylamino)-Butyryl]-Pyrrolidine-2-Carboxylic Acid(1,2,3,4-Tetrahydro-Naphthalen-1-Yl)-Amide; Dequalinium; N-METHYLALANYL-3-METHYLVALYL-4-PHENOXY-N-(1,2,3,4-TETRAHYDRONAPHTHALEN-1-YL)PROLINAMIDE; AEG35156	(M7997)SA CASPASE CASCADE; (M181)PID BMP PATHWAY; (M220)PID CASPASE PATHWAY	(M5896)HALLMARK TGF BETA SIGNALING; (M5902)HALLMARK APOPTOSIS	1	1	0	1	0	0	1	1	0	1	0	0	0	1	0	1	0	0	1	0
TLR9	54106	symbol	H. sapiens	54106	H. sapiens	TLR9	toll like receptor 9	GO:1902350 cellular response to chloroquine;GO:1905300 positive regulation of intestinal epithelial cell development;GO:1902349 response to chloroquine		Human disease related genes:Immune system diseases:Allergies and autoimmune diseases; FDA approved drug targets:Small molecule drugs; CD markers; Human disease related genes:Skin diseases:Skin and soft tissue diseases		Chloroquine; Hydroxychloroquine; ISS-1018; Golotimod; CPG 10101			1	1	1	1	0	0	1	1	0	1	1	0	0	1	0	1	0	0	1	0
CCR3	1232	symbol	H. sapiens	1232	H. sapiens	CCR3	C-C motif chemokine receptor 3	GO:0006968 cellular defense response;GO:0070098 chemokine-mediated signaling pathway;GO:1990868 response to chemokine		Predicted intracellular proteins; CD markers; Human disease related genes:Immune system diseases:Allergies and autoimmune diseases; G-protein coupled receptors:Chemokines and chemotactic factors receptors; G-protein coupled receptors:GPCRs excl olfactory receptors	Plasma membrane (Approved)				1	1	0	0	0	0	0	1	0	0	0	0	0	0	0	0	0	0	0	0
STAT3	6774	symbol	H. sapiens	6774	H. sapiens	STAT3	signal transducer and activator of transcription 3	GO:2000635 negative regulation of primary miRNA processing;GO:2000634 regulation of primary miRNA processing;GO:0038154 interleukin-11-mediated signaling pathway		Disease related genes; Predicted intracellular proteins; Human disease related genes:Immune system diseases:Allergies and autoimmune diseases; Cancer-related genes:Mutational cancer driver genes; Human disease related genes:Immune system diseases:Primary immunodeficiency; Transcription factors:Immunoglobulin fold; Human disease related genes:Cancers:Head and neck cancers	Cytosol;Nucleoplasm (Supported)	ENMD-1198	(M36)PID IL27 PATHWAY; (M290)PID IL12 STAT4 PATHWAY; (M127)PID ERBB1 RECEPTOR PROXIMAL PATHWAY	(M5897)HALLMARK IL6 JAK STAT3 SIGNALING; (M5913)HALLMARK INTERFERON GAMMA RESPONSE	1	1	1	1	1	1	0	1	0	0	0	1	1	1	1	1	1	0	1	1
MPO	4353	symbol	H. sapiens	4353	H. sapiens	MPO	myeloperoxidase	GO:0002148 hypochlorous acid metabolic process;GO:0002149 hypochlorous acid biosynthetic process;GO:1990267 response to transition metal nanoparticle		Cancer-related genes:Candidate cancer biomarkers; Potential drug targets; Disease related genes; Cancer-related genes:Mutated cancer genes; Candidate cardiovascular disease genes; Predicted intracellular proteins; ENZYME proteins:Oxidoreductases; Enzymes; Human disease related genes:Immune system diseases:Primary immunodeficiency	Vesicles (Supported); Additional: Nucleoplasm	Mesalazine; Cefdinir; Levocarnitine; Melatonin; Nomifensine	(M196)PID IL23 PATHWAY; (M195)PID CMYB PATHWAY	(M5938)HALLMARK REACTIVE OXYGEN SPECIES PATHWAY	1	1	0	0	0	0	0	0	0	1	1	0	0	0	0	1	0	0	0	0
MAPK1	5594	symbol	H. sapiens	5594	H. sapiens	MAPK1	mitogen-activated protein kinase 1	GO:0019858 cytosine metabolic process;GO:0090170 regulation of Golgi inheritance;GO:0072584 caveolin-mediated endocytosis	yes	Cancer-related genes:Candidate cancer biomarkers; Human disease related genes:Congenital malformations:Other congenital malformations; Kinases:CMGC Ser/Thr protein kinases; Disease related genes; ENZYME proteins:Transferases; RAS pathway related proteins; Predicted intracellular proteins; Enzymes; FDA approved drug targets:Small molecule drugs	Cytosol (Supported); Additional: Nuclear speckles	Acetylsalicylic acid; Minocycline; Isoprenaline; Arsenic trioxide; Olomoucine; Phosphonothreonine; Purvalanol; SB220025; Seliciclib; Perifosine; N,N-DIMETHYL-4-(4-PHENYL-1H-PYRAZOL-3-YL)-1H-PYRROLE-2-CARBOXAMIDE; N-BENZYL-4-[4-(3-CHLOROPHENYL)-1H-PYRAZOL-3-YL]-1H-PYRROLE-2-CARBOXAMIDE; (S)-N-(1-(3-CHLORO-4-FLUOROPHENYL)-2-HYDROXYETHYL)-4-(4-(3-CHLOROPHENYL)-1H-PYRAZOL-3-YL)-1H-PYRROLE-2-CARBOXAMI…	(M64)PID S1P S1P4 PATHWAY; (M134)PID TCR RAS PATHWAY; (M120)PID ARF6 DOWNSTREAM PATHWAY	(M5910)HALLMARK PROTEIN SECRETION; (M5923)HALLMARK PI3K AKT MTOR SIGNALING	1	1	1	1	1	1	1	1	0	1	1	1	1	1	1	1	1	0	0	1
EGFR	1956	symbol	H. sapiens	1956	H. sapiens	EGFR	epidermal growth factor receptor	GO:0010750 positive regulation of nitric oxide mediated signal transduction;GO:1900019 regulation of protein kinase C activity;GO:1900020 positive regulation of protein kinase C activity	yes	Cancer-related genes:Candidate cancer biomarkers; Human disease related genes:Cancers:Cancers of the urinary system; ENZYME proteins:Transferases; Transporters:Accessory Factors Involved in Transport; FDA approved drug targets:Biotech drugs; Human disease related genes:Cancers:Cancers of the digestive system; Predicted secreted proteins; Human disease related genes:Cancers:Head and neck cancers; …	Cell Junctions;Plasma membrane (Supported); Additional: Nucleoli;Nucleoplasm	Cetuximab; Lidocaine; Gefitinib; Erlotinib; Lapatinib; Panitumumab; Alvocidib; IGN311; Matuzumab; Vandetanib; Rindopepimut; Canertinib; Pelitinib; Varlitinib; AV-412; S-{3-[(4-ANILINOQUINAZOLIN-6-YL)AMINO]-3-OXOPROPYL}-L-CYSTEINE; PD-168393; Afatinib; Osimertinib; Necitumumab; Foreskin keratinocyte (neonatal); Depatuxizumab mafodotin; Icotinib; Neratinib; Dacomitinib; Fostamatinib; Zalutumumab; B…	(M201)PID ERBB NETWORK PATHWAY; (M251)PID SYNDECAN 3 PATHWAY; (M184)PID ECADHERIN KERATINOCYTE PATHWAY	(M5910)HALLMARK PROTEIN SECRETION; (M5923)HALLMARK PI3K AKT MTOR SIGNALING; (M5891)HALLMARK HYPOXIA	1	1	1	0	1	0	1	1	0	1	1	0	1	0	1	1	1	0	0	0
AKT1	207	symbol	H. sapiens	207	H. sapiens	AKT1	AKT serine/threonine kinase 1	GO:0019049 mitigation of host antiviral defense response;GO:0052031 modulation by symbiont of host defense response;GO:0052173 response to defenses of other organism	yes	Cancer-related genes:Candidate cancer biomarkers; Human disease related genes:Congenital malformations:Other congenital malformations; Potential drug targets; Disease related genes; ENZYME proteins:Transferases; Cancer-related genes:Mutated cancer genes; Transporters:Accessory Factors Involved in Transport; RAS pathway related proteins; Predicted intracellular proteins; Enzymes; Cancer-related ge…	Nucleoplasm (Supported); Additional: Microtubules	ATP; Arsenic trioxide; Genistein; Inositol 1,3,4,5-Tetrakisphosphate; Resveratrol; Archexin; Enzastaurin; Perifosine; N-[2-(5-methyl-4H-1,2,4-triazol-3-yl)phenyl]-7H-pyrrolo[2,3-d]pyrimidin-4-amine; 5-(5-chloro-7H-pyrrolo[2,3-d]pyrimidin-4-yl)-4,5,6,7-tetrahydro-1H-imidazo[4,5-c]pyridine	(M12771)SA PTEN PATHWAY; (M18895)SA TRKA RECEPTOR; (M184)PID ECADHERIN KERATINOCYTE PATHWAY	(M5908)HALLMARK ANDROGEN RESPONSE; (M5923)HALLMARK PI3K AKT MTOR SIGNALING; (M5950)HALLMARK ALLOGRAFT REJECTION	1	1	1	1	1	1	1	1	0	1	1	1	1	1	1	1	1	0	1	1
PIK3CA	5290	symbol	H. sapiens	5290	H. sapiens	PIK3CA	phosphatidylinositol-4,5-bisphosphate 3-kinase catalytic subunit alpha	GO:1903544 response to butyrate;GO:0044029 positive regulation of gene expression via CpG island demethylation;GO:0071464 cellular response to hydrostatic pressure	yes	Cancer-related genes:Candidate cancer biomarkers; Human disease related genes:Cancers:Cancers of the breast and female genital organs; Human disease related genes:Congenital malformations:Other congenital malformations; Human disease related genes:Cancers:Cancers of soft tissues and bone; Disease related genes; ENZYME proteins:Transferases; Cancer-related genes:Mutated cancer genes; Human disease…	Cytosol (Approved); Additional: Mitochondria	ATP; Caffeine; XL765; Wortmannin; Pilaralisib; Alpelisib; Copanlisib	(M135)PID IL5 PATHWAY; (M26)PID NFKAPPAB ATYPICAL PATHWAY; (M12771)SA PTEN PATHWAY	(M5921)HALLMARK COMPLEMENT	1	1	1	1	1	1	1	1	0	0	1	0	0	0	1	1	1	1	0	0
ELANE	1991	symbol	H. sapiens	1991	H. sapiens	ELANE	elastase, neutrophil expressed	GO:0002812 biosynthetic process of antibacterial peptides active against Gram-negative bacteria;GO:0070947 neutrophil-mediated killing of fungus;GO:0002775 antimicrobial peptide production		Cancer-related genes:Candidate cancer biomarkers; Peptidases:Serine-type peptidases; Disease related genes; FDA approved drug targets:Biotech drugs; ENZYME proteins:Hydrolases; Enzymes; Human disease related genes:Immune system diseases:Primary immunodeficiency; Predicted secreted proteins		Alpha-1-proteinase inhibitor; Filgrastim; Mdl 101,146; Freselestat; Elafin	(M174)PID UPA UPAR PATHWAY; (M195)PID CMYB PATHWAY; (M3468)NABA ECM REGULATORS	(M5950)HALLMARK ALLOGRAFT REJECTION	1	1	0	1	0	0	1	0	0	1	0	0	1	1	0	0	0	0	1	0
CXCR1	3577	symbol	H. sapiens	3577	H. sapiens	CXCR1	C-X-C motif chemokine receptor 1	GO:0038112 interleukin-8-mediated signaling pathway;GO:0098758 response to interleukin-8;GO:0098759 cellular response to interleukin-8		Cancer-related genes:Candidate cancer biomarkers; G-protein coupled receptors:Chemokines and chemotactic factors receptors; G-protein coupled receptors:GPCRs excl olfactory receptors; CD markers		Ketoprofen	(M252)PID IL8 CXCR1 PATHWAY		1	1	0	0	0	0	0	0	0	0	0	0	0	0	0	0	0	0	0	0
MMP9	4318	symbol	H. sapiens	4318	H. sapiens	MMP9	matrix metallopeptidase 9	GO:2000697 negative regulation of epithelial cell differentiation involved in kidney development;GO:2001268 negative regulation of cysteine-type endopeptidase activity involved in apoptotic signaling pathway;GO:1900122 positive regulation of receptor binding		Cancer-related genes:Candidate cancer biomarkers; Potential drug targets; Disease related genes; Candidate cardiovascular disease genes; Human disease related genes:Congenital malformations:Congenital malformations of the musculoskeletal system; ENZYME proteins:Hydrolases; Enzymes; Human disease related genes:Cancers:Cancers of male genital organs; Peptidases:Metallopeptidases; Predicted secreted…	Cytosol (Approved)	Glutathione; Marimastat; Minocycline; Captopril; Glucosamine; Zinc; 2-Amino-N,3,3-Trimethylbutanamide; 2-{[Formyl(Hydroxy)Amino]Methyl}-4-Methylpentanoic Acid; AE-941; PG-530742; Endostatin; 5-(4-PHENOXYPHENYL)-5-(4-PYRIMIDIN-2-YLPIPERAZIN-1-YL)PYRIMIDINE-2,4,6(2H,3H)-TRIONE; (2R)-2-AMINO-3,3,3-TRIFLUORO-N-HYDROXY-2-{[(4-PHENOXYPHENYL)SULFONYL]METHYL}PROPANAMIDE; (3R)-4,4-DIFLUORO-3-[(4-METHOXYPH…	(M63)PID AVB3 OPN PATHWAY; (M165)PID SYNDECAN 4 PATHWAY; (M65)PID FRA PATHWAY	(M5946)HALLMARK COAGULATION; (M5915)HALLMARK APICAL JUNCTION; (M5950)HALLMARK ALLOGRAFT REJECTION	1	1	1	1	0	1	1	0	0	1	1	0	1	0	1	1	1	0	1	0
VEGFA	7422	symbol	H. sapiens	7422	H. sapiens	VEGFA	vascular endothelial growth factor A	GO:1901551 negative regulation of endothelial cell development;GO:1903141 negative regulation of establishment of endothelial barrier;GO:0003169 coronary vein morphogenesis		Cancer-related genes:Candidate cancer biomarkers; Disease related genes; Human disease related genes:Urinary system diseases:Kidney diseases; FDA approved drug targets:Biotech drugs; Candidate cardiovascular disease genes; Human disease related genes:Endocrine and metabolic diseases:Diabetes; Human disease related genes:Musculoskeletal diseases:Skeletal diseases; Human disease related genes:Nervo…		Bevacizumab; Minocycline; Gliclazide; Carvedilol; Ranibizumab; Pidolic acid; Vandetanib; ABT-510; Veglin; Denibulin; SNS-032; Bevasiranib; Dalteparin; Aflibercept; Chondroitin sulfate; Foreskin keratinocyte (neonatal); Brolucizumab	(M137)PID VEGF VEGFR PATHWAY; (M103)PID S1P S1P1 PATHWAY; (M118)PID INTEGRIN A9B1 PATHWAY	(M5919)HALLMARK HEDGEHOG SIGNALING; (M5944)HALLMARK ANGIOGENESIS; (M5922)HALLMARK UNFOLDED PROTEIN RESPONSE	1	1	0	1	0	1	1	1	0	0	0	1	1	1	0	0	1	1	0	1
SYK	6850	symbol	H. sapiens	6850	H. sapiens	SYK	spleen associated tyrosine kinase	GO:0032752 positive regulation of interleukin-3 production;GO:0002554 serotonin secretion by platelet;GO:0032672 regulation of interleukin-3 production	yes	Disease related genes; ENZYME proteins:Transferases; Predicted intracellular proteins; Enzymes; Human disease related genes:Immune system diseases:Primary immunodeficiency; Cancer-related genes; Kinases:Tyr protein kinases; FDA approved drug targets:Small molecule drugs	Cytosol;Plasma membrane (Approved); Additional: Vesicles	Staurosporine; N-(2-hydroxy-1,1-dimethylethyl)-1-methyl-3-(1H-pyrrolo[2,3-b]pyridin-2-yl)-1H-indole-5-carboxamide; Tamatinib; 2-{2-[(3,5-dimethylphenyl)amino]pyrimidin-4-yl}-N-[(1S)-2-hydroxy-1-methylethyl]-4-methyl-1,3-thiazole-5-carboxamide; 2-{[(1R,2S)-2-aminocyclohexyl]amino}-4-[(3-methylphenyl)amino]pyrimidine-5-carboxamide; Ellagic acid; Fostamatinib	(M26)PID NFKAPPAB ATYPICAL PATHWAY; (M17200)SA B CELL RECEPTOR COMPLEXES; (M63)PID AVB3 OPN PATHWAY	(M5915)HALLMARK APICAL JUNCTION	1	1	0	1	1	1	1	1	0	1	0	0	0	1	0	1	0	0	1	0
ITK	3702	symbol	H. sapiens	3702	H. sapiens	ITK	IL2 inducible T cell kinase	GO:0001865 NK T cell differentiation;GO:0046629 gamma-delta T cell activation;GO:0007202 activation of phospholipase C activity	yes	Potential drug targets; Disease related genes; ENZYME proteins:Transferases; Predicted intracellular proteins; Enzymes; Human disease related genes:Immune system diseases:Primary immunodeficiency; Cancer-related genes; Kinases:Tyr protein kinases	Cytosol (Supported)	Staurosporine; Pazopanib; Fostamatinib; Zanubrutinib	(M141)PID PI3KCI PATHWAY; (M7)PID FCER1 PATHWAY; (M34)PID TCR PATHWAY	(M5950)HALLMARK ALLOGRAFT REJECTION	1	1	0	1	1	0	0	0	0	0	0	0	0	1	0	0	0	0	0	0
CASP3	836	symbol	H. sapiens	836	H. sapiens	CASP3	caspase 3	GO:0008627 intrinsic apoptotic signaling pathway in response to osmotic stress;GO:0061713 anterior neural tube closure;GO:0034349 glial cell apoptotic process		Cancer-related genes:Candidate cancer biomarkers; Predicted intracellular proteins; ENZYME proteins:Hydrolases; Enzymes; Peptidases:Cysteine-type peptidases; FDA approved drug targets:Small molecule drugs	Mitochondria (Approved); Additional: Nucleoplasm	Pamidronic acid; Acetylsalicylic acid; Minocycline; 5-[4-(1-Carboxymethyl-2-Oxo-Propylcarbamoyl)-Benzylsulfamoyl]-2-Hydroxy-Benzoic Acid; Emricasan; Incadronic acid; 2-HYDROXY-5-(2-MERCAPTO-ETHYLSULFAMOYL)-BENZOIC ACID; methyl (3S)-3-[(tert-butoxycarbonyl)amino]-4-oxopentanoate; 1-METHYL-5-(2-PHENOXYMETHYL-PYRROLIDINE-1-SULFONYL)-1H-INDOLE-2,3-DIONE; [N-(3-dibenzylcarbamoyl-oxiranecarbonyl)-hydra…	(M5060)SA FAS SIGNALING; (M7997)SA CASPASE CASCADE; (M240)PID SYNDECAN 2 PATHWAY	(M5941)HALLMARK UV RESPONSE UP; (M5902)HALLMARK APOPTOSIS; (M5947)HALLMARK IL2 STAT5 SIGNALING	1	1	1	1	0	1	0	1	1	1	1	1	0	0	1	1	0	0	1	0
CXCR3	2833	symbol	H. sapiens	2833	H. sapiens	CXCR3	C-X-C motif chemokine receptor 3	GO:0070098 chemokine-mediated signaling pathway;GO:1990868 response to chemokine;GO:1990869 cellular response to chemokine		G-protein coupled receptors:Chemokines and chemotactic factors receptors; G-protein coupled receptors:GPCRs excl olfactory receptors; CD markers			(M222)PID CXCR3 PATHWAY	(M5950)HALLMARK ALLOGRAFT REJECTION	1	1	0	0	0	0	0	0	0	0	0	0	1	0	0	0	0	0	0	0
BTK	695	symbol	H. sapiens	695	H. sapiens	BTK	Bruton tyrosine kinase	GO:0001812 positive regulation of type I hypersensitivity;GO:0002721 regulation of B cell cytokine production;GO:0061516 monocyte proliferation	yes	Disease related genes; ENZYME proteins:Transferases; Predicted intracellular proteins; Enzymes; Human disease related genes:Immune system diseases:Primary immunodeficiency; Cancer-related genes; Human disease related genes:Endocrine and metabolic diseases:Hypothalamus and pituitary gland diseases; Kinases:Tyr protein kinases; FDA approved drug targets:Small molecule drugs	Cytosol;Plasma membrane (Supported)	Dasatinib; Inositol 1,3,4,5-Tetrakisphosphate; XL418; Ibrutinib; Acalabrutinib; Fostamatinib; Zanubrutinib	(M233)PID EPO PATHWAY; (M1315)SIG PIP3 SIGNALING IN B LYMPHOCYTES; (M94)PID FAS PATHWAY		1	1	0	1	1	0	0	1	0	1	1	0	0	1	0	1	0	0	1	0
PIK3R1	5295	symbol	H. sapiens	5295	H. sapiens	PIK3R1	phosphoinositide-3-kinase regulatory subunit 1	GO:0120182 regulation of focal adhesion disassembly;GO:0120183 positive regulation of focal adhesion disassembly;GO:0043551 regulation of phosphatidylinositol 3-kinase activity		Cancer-related genes:Candidate cancer biomarkers; Human disease related genes:Congenital malformations:Other congenital malformations; Disease related genes; Cancer-related genes:Mutated cancer genes; RAS pathway related proteins; Predicted intracellular proteins; Human disease related genes:Immune system diseases:Primary immunodeficiency; Cancer-related genes:Mutational cancer driver genes	Cytosol (Approved)	Isoprenaline; SF1126; Enzastaurin; Wortmannin	(M135)PID IL5 PATHWAY; (M26)PID NFKAPPAB ATYPICAL PATHWAY; (M273)PID EPHA2 FWD PATHWAY		1	1	1	1	0	1	1	1	0	0	0	1	1	1	1	1	1	0	1	0
F2	2147	symbol	H. sapiens	2147	H. sapiens	F2	coagulation factor II, thrombin	GO:1900738 positive regulation of phospholipase C-activating G protein-coupled receptor signaling pathway;GO:0070945 neutrophil-mediated killing of gram-negative bacterium;GO:1900736 regulation of phospholipase C-activating G protein-coupled receptor signaling pathway		Cancer-related genes:Candidate cancer biomarkers; Peptidases:Serine-type peptidases; Disease related genes; FDA approved drug targets:Biotech drugs; Candidate cardiovascular disease genes; Predicted intracellular proteins; ENZYME proteins:Hydrolases; Enzymes; Human disease related genes:Cardiovascular diseases:Hematologic diseases; FDA approved drug targets:Small molecule drugs; Predicted secrete…		Lepirudin; Bivalirudin; Drotrecogin alfa; Coagulation Factor IX (Recombinant); Menadione; Argatroban; Proflavine; Zinc; 2-{2-hydroxy-[1,1'-biphenyl]-3-yl}-1H-1,3-benzodiazole-5-carboximidamide; Beta-(2-Naphthyl)-Alanine; Hemi-Babim; 2-(2-hydroxy-phenyl)-3H-benzoimidazole-5-carboxamidine; 4-Oxo-2-Phenylmethanesulfonyl-Octahydro-Pyrrolo[1,2-a]Pyrazine-6-Carboxylic Acid [1-(N-Hydroxycarbamimidoyl)-P…	(M138)PID THROMBIN PAR4 PATHWAY; (M165)PID SYNDECAN 4 PATHWAY; (M238)PID THROMBIN PAR1 PATHWAY	(M5946)HALLMARK COAGULATION; (M5902)HALLMARK APOPTOSIS; (M5921)HALLMARK COMPLEMENT	1	1	0	1	0	0	1	1	0	1	0	0	0	1	0	1	0	0	1	0
NOS2	4843	symbol	H. sapiens	4843	H. sapiens	NOS2	nitric oxide synthase 2	GO:0017014 protein nitrosylation;GO:0018119 peptidyl-cysteine S-nitrosylation;GO:0031284 positive regulation of guanylate cyclase activity		Cancer-related genes:Candidate cancer biomarkers; Predicted intracellular proteins; ENZYME proteins:Oxidoreductases; Enzymes; FDA approved drug targets:Small molecule drugs; Human disease related genes:Cancers:Cancers of the digestive system		Arginine; Citrulline; Minocycline; Miconazole; Dexamethasone; N,N-dimethylarginine; 4R-Fluoro-N6-ethanimidoyl-L-lysine; 3-Bromo-7-Nitroindazole; N-[3-(aminomethyl)benzyl]acetamidine; 7-Nitroindazole; S-Ethylisothiourea; Thiocoumarin; N-omega-propyl-L-arginine; 6-Nitroindazole; N(5)-[(hydroxyamino)(imino)methyl]-L-ornithine; Imidazole; N-(4-{2-[(3-chlorobenzyl)amino]ethyl}phenyl)thiophene-2-carbox…	(M118)PID INTEGRIN A9B1 PATHWAY; (M196)PID IL23 PATHWAY; (M229)PID P38 ALPHA BETA DOWNSTREAM PATHWAY	(M5950)HALLMARK ALLOGRAFT REJECTION	1	1	1	1	1	1	1	0	1	1	0	0	0	1	0	1	1	1	0	0
GSTM1	2944	symbol	H. sapiens	2944	H. sapiens	GSTM1	glutathione S-transferase mu 1	GO:1901685 glutathione derivative metabolic process;GO:1901687 glutathione derivative biosynthetic process;GO:0018916 nitrobenzene metabolic process		Cancer-related genes:Candidate cancer biomarkers; Predicted intracellular proteins; Enzymes; ENZYME proteins:Transferases	Cytosol (Approved); Additional: Cytokinetic bridge	Glutathione; Chloroquine; (9R,10R)-9-(S-glutathionyl)-10-hydroxy-9,10-dihydrophenanthrene; Zinc trihydroxide; S-(2,4-dinitrophenyl)glutathione; 5-fluorotryptophan; (9S,10S)-9-(S-glutathionyl)-10-hydroxy-9,10-dihydrophenanthrene	(M195)PID CMYB PATHWAY	(M5902)HALLMARK APOPTOSIS	1	1	0	0	0	0	0	0	1	0	0	0	0	0	0	0	0	0	0	0
ADA	100	symbol	H. sapiens	100	H. sapiens	ADA	adenosine deaminase	GO:0002901 mature B cell apoptotic process;GO:0046111 xanthine biosynthetic process;GO:0060169 negative regulation of adenosine receptor signaling pathway		Disease related genes; Predicted intracellular proteins; ENZYME proteins:Hydrolases; Enzymes; Human disease related genes:Immune system diseases:Primary immunodeficiency; FDA approved drug targets:Small molecule drugs	Plasma membrane (Supported); Additional: Cytosol	Pentostatin; Dipyridamole; FR221647; 7,8-dihydroinosine; FR117016; FR236913; 6-hydroxy-1,6-dihydro purine nucleoside; FR-234938; FR239087; FR230513; 1-Deaza-Adenosine; Nebularine; (2S,3R)-3-(6-amino-9H-purin-9-yl)nonan-2-ol; 1-((1R)-1-(HYDROXYMETHYL)-3-{6-[(3-PHENYLPROPANOYL)AMINO]-1H-INDOL-1-YL}PROPYL)-1H-IMIDAZOLE-4-CARBOXAMIDE; 1-{(1R,2S)-2-HYDROXY-1-[2-(2-NAPHTHYLOXY)ETHYL]PROPYL}-1H-IMIDAZON…	(M236)PID DELTA NP63 PATHWAY; (M256)PID TAP63 PATHWAY; (M19)PID P73PATHWAY	(M5898)HALLMARK DNA REPAIR; (M5939)HALLMARK P53 PATHWAY	1	0	0	1	0	0	0	0	1	0	1	0	1	0	0	0	0	0	1	0
MAPK14	1432	symbol	H. sapiens	1432	H. sapiens	MAPK14	mitogen-activated protein kinase 14	GO:0099179 regulation of synaptic membrane adhesion;GO:0090400 stress-induced premature senescence;GO:0070391 response to lipoteichoic acid	yes	Cancer-related genes:Candidate cancer biomarkers; Kinases:CMGC Ser/Thr protein kinases; ENZYME proteins:Transferases; Predicted intracellular proteins; Enzymes	Nuclear speckles (Supported); Additional: Cytosol	Dasatinib; 4-[5-[2-(1-phenyl-ethylamino)-pyrimidin-4-yl]-1-methyl-4-(3-trifluoromethylphenyl)-1H-imidazol-2-yl]-piperidine; N-[(3Z)-5-Tert-butyl-2-phenyl-1,2-dihydro-3H-pyrazol-3-ylidene]-N'-(4-chlorophenyl)urea; 1-(2,6-Dichlorophenyl)-5-(2,4-Difluorophenyl)-7-Piperidin-4-Yl-3,4-Dihydroquinolin-2(1h)-One; Inhibitor of P38 Kinase; 6((S)-3-Benzylpiperazin-1-Yl)-3-(Naphthalen-2-Yl)-4-(Pyridin-4-Yl)P…	(M26)PID NFKAPPAB ATYPICAL PATHWAY; (M199)PID P38 MK2 PATHWAY; (M268)PID S1P S1P2 PATHWAY	(M5942)HALLMARK UV RESPONSE DN; (M5901)HALLMARK G2M CHECKPOINT; (M5915)HALLMARK APICAL JUNCTION	1	1	1	1	1	1	0	1	0	1	0	1	0	1	1	1	1	0	1	1
HSP90AA1	3320	symbol	H. sapiens	3320	H. sapiens	HSP90AA1	heat shock protein 90 alpha family class A member 1	GO:1905323 telomerase holoenzyme complex assembly;GO:0043335 protein unfolding;GO:0061684 chaperone-mediated autophagy		Cancer-related genes:Candidate cancer biomarkers; Predicted intracellular proteins; ENZYME proteins:Hydrolases; Enzymes	Cytosol (Enhanced)	Rifabutin; Nedocromil; 9-Butyl-8-(2,5-Dimethoxy-Benzyl)-9h-Purin-6-Ylamine; Geldanamycin; 8-(2-Chloro-3,4,5-Trimethoxy-Benzyl)-2-Fluoro-9-Pent-4-Ylnyl-9h-Purin-6-Ylamine; 9-Butyl-8-(3,4,5-Trimethoxybenzyl)-9h-Purin-6-Amine; 4-(1,3-Benzodioxol-5-Yl)-5-(5-Ethyl-2,4-Dihydroxyphenyl)-2h-Pyrazole-3-Carboxylic Acid; 8-(2,5-Dimethoxy-Benzyl)-2-Fluoro-9h-Purin-6-Ylamine; 8-(2,5-Dimethoxy-Benzyl)-2-Fluoro…	(M201)PID ERBB NETWORK PATHWAY; (M180)PID HIF1A PATHWAY; (M226)PID VEGFR1 PATHWAY	(M5935)HALLMARK FATTY ACID METABOLISM	1	1	1	1	0	1	1	0	1	0	0	0	0	1	1	1	0	0	0	1
EP300	2033	symbol	H. sapiens	2033	H. sapiens	EP300	E1A binding protein p300	GO:0036268 swimming;GO:0061921 peptidyl-lysine propionylation;GO:0140066 peptidyl-lysine crotonylation		Potential drug targets; Human disease related genes:Congenital malformations:Other congenital malformations; Disease related genes; ENZYME proteins:Transferases; Cancer-related genes:Mutated cancer genes; Predicted intracellular proteins; Enzymes; Cancer-related genes:Mutational cancer driver genes; Human disease related genes:Cancers:Cancers of haematopoietic and lymphoid tissues	Nucleoplasm (Enhanced)		(M32)PID HDAC CLASSIII PATHWAY; (M207)PID RETINOIC ACID PATHWAY; (M44)PID HIF2PATHWAY		1	1	1	1	1	0	0	1	0	0	0	0	0	1	1	1	1	0	0	1
MAPK8	5599	symbol	H. sapiens	5599	H. sapiens	MAPK8	mitogen-activated protein kinase 8	GO:0007258 JUN phosphorylation;GO:1902595 regulation of DNA replication origin binding;GO:1900739 regulation of protein insertion into mitochondrial membrane involved in apoptotic signaling pathway	yes	Cancer-related genes:Candidate cancer biomarkers; Kinases:CMGC Ser/Thr protein kinases; ENZYME proteins:Transferases; RAS pathway related proteins; Predicted intracellular proteins; Enzymes		Tamoxifen; Pyrazolanthrone; 6-CHLORO-9-HYDROXY-1,3-DIMETHYL-1,9-DIHYDRO-4H-PYRAZOLO[3,4-B]QUINOLIN-4-ONE; 2-({2-[(3-HYDROXYPHENYL)AMINO]PYRIMIDIN-4-YL}AMINO)BENZAMIDE; N-(4-AMINO-5-CYANO-6-ETHOXYPYRIDIN-2-YL)-2-(4-BROMO-2,5-DIMETHOXYPHENYL)ACETAMIDE; 5-CYANO-N-(2,5-DIMETHOXYBENZYL)-6-ETHOXYPYRIDINE-2-CARBOXAMIDE; 2-fluoro-6-{[2-({2-methoxy-4-[(methylsulfonyl)methyl]phenyl}amino)-7H-pyrrolo[2,3-d]…	(M190)PID TCR JNK PATHWAY; (M268)PID S1P S1P2 PATHWAY; (M69)PID REELIN PATHWAY	(M5923)HALLMARK PI3K AKT MTOR SIGNALING	1	1	0	1	1	1	0	1	0	1	1	1	0	1	1	1	1	0	0	1
FGFR1	2260	symbol	H. sapiens	2260	H. sapiens	FGFR1	fibroblast growth factor receptor 1	GO:1904849 positive regulation of cell chemotaxis to fibroblast growth factor;GO:2000546 positive regulation of endothelial cell chemotaxis to fibroblast growth factor;GO:2000544 regulation of endothelial cell chemotaxis to fibroblast growth factor	yes	Cancer-related genes:Candidate cancer biomarkers; Human disease related genes:Cancers:Cancers of the breast and female genital organs; Human disease related genes:Congenital malformations:Other congenital malformations; Disease related genes; ENZYME proteins:Transferases; Transporters:Accessory Factors Involved in Transport; Human disease related genes:Congenital malformations:Congenital malforma…		Palifermin; Sorafenib; Heparin; 3-[4-(1-formylpiperazin-4-yl)-benzylidenyl]-2-indolinone; XL999; 3-(3-methoxybenzyl)-1H-pyrrolo[2,3-b]pyridine; (E)-[4-(3,5-Difluorophenyl)-3H-pyrrolo[2,3-b]pyridin-3-ylidene](3-methoxyphenyl)methanol; 3-[(3-(2-CARBOXYETHYL)-4-METHYLPYRROL-2-YL)METHYLENE]-2-INDOLINONE; Regorafenib; Ponatinib; Lenvatinib; Nintedanib; Fostamatinib; Erdafitinib; Pemigatinib; Selpercat…	(M33)PID GLYPICAN 1PATHWAY; (M165)PID SYNDECAN 4 PATHWAY; (M266)PID NCADHERIN PATHWAY	(M5944)HALLMARK ANGIOGENESIS	1	1	0	0	1	0	1	0	0	0	0	0	1	1	0	0	0	0	0	0
DPP4	1803	symbol	H. sapiens	1803	H. sapiens	DPP4	dipeptidyl peptidase 4	GO:0120116 glucagon processing;GO:0010716 negative regulation of extracellular matrix disassembly;GO:0036343 psychomotor behavior		Peptidases:Serine-type peptidases; Transporters:Accessory Factors Involved in Transport; Predicted intracellular proteins; CD markers; ENZYME proteins:Hydrolases; Enzymes; FDA approved drug targets:Small molecule drugs; Predicted secreted proteins		Atorvastatin; Sitagliptin; 2-Amino-3-Methyl-1-Pyrrolidin-1-Yl-Butan-1-One; 5-(Aminomethyl)-6-(2,4-Dichlorophenyl)-2-(3,5-Dimethoxyphenyl)Pyrimidin-4-Amine; (2s)-Pyrrolidin-2-Ylmethylamine; 4-Iodo-L-phenylalanine; Diisopropylphosphono Group; 1-(1-phenylcyclopentyl)methylamine; (S)-2-[(R)-3-amino-4-(2-fluorophenyl)butyryl]-1,2,3,4-tetrahydroisoquinoline-3-carboxamide; Vildagliptin; PSN9301; AMG-222…		(M5957)HALLMARK PANCREAS BETA CELLS; (M5946)HALLMARK COAGULATION; (M5921)HALLMARK COMPLEMENT	1	0	0	1	0	0	0	0	0	0	0	0	1	0	0	0	0	0	1	0
GSTP1	2950	symbol	H. sapiens	2950	H. sapiens	GSTP1	glutathione S-transferase pi 1	GO:0035732 nitric oxide storage;GO:0033484 intracellular nitric oxide homeostasis;GO:0051771 negative regulation of nitric-oxide synthase biosynthetic process		Cancer-related genes:Candidate cancer biomarkers; ENZYME proteins:Transferases; Predicted intracellular proteins; Enzymes; Human disease related genes:Cancers:Cancers of male genital organs	Cytosol;Mitochondria (Supported)	Glutathione; Troglitazone; Clozapine; Etacrynic acid; Clomipramine; (9R,10R)-9-(S-glutathionyl)-10-hydroxy-9,10-dihydrophenanthrene; S-Hydroxycysteine; Cibacron Blue; Glutathione sulfonic acid; Deoxycholic acid; S-(4-nitrobenzyl)glutathione; 2-(N-morpholino)ethanesulfonic acid; S-Hexylglutathione; Carbocisteine; Canfosfamide; Ezatiostat; Exisulind; S-NONYL-CYSTEINE; S-(4-BROMOBENZYL)CYSTEINE; Cur…			1	1	0	1	0	0	1	0	1	1	1	0	0	1	0	1	0	0	1	1
BCL2	596	symbol	H. sapiens	596	H. sapiens	BCL2	BCL2 apoptosis regulator	GO:0032848 negative regulation of cellular pH reduction;GO:0043375 CD8-positive, alpha-beta T cell lineage commitment;GO:0046671 negative regulation of retinal cell programmed cell death		Cancer-related genes:Candidate cancer biomarkers; Human disease related genes:Cancers:Cancers of the breast and female genital organs; Human disease related genes:Cancers:Cancers of soft tissues and bone; Disease related genes; Human disease related genes:Cancers:Cancers of the lung and pleura; Predicted intracellular proteins; Human disease related genes:Cancers:Cancers of haematopoietic and lym…	Mitochondria (Enhanced)	Ibuprofen; Paclitaxel; Docetaxel; Rasagiline; Paclitaxel docosahexaenoic acid; Apoptone; Glycine betaine; Eribulin; Dexibuprofen; Isosorbide; Venetoclax; Obatoclax; Navitoclax	(M5060)SA FAS SIGNALING; (M13096)SA PROGRAMMED CELL DEATH; (M162)PID RXR VDR PATHWAY	(M5947)HALLMARK IL2 STAT5 SIGNALING; (M5891)HALLMARK HYPOXIA; (M5906)HALLMARK ESTROGEN RESPONSE EARLY	1	1	1	1	0	1	1	1	1	0	1	0	1	1	1	1	1	0	1	0
HMOX1	3162	symbol	H. sapiens	3162	H. sapiens	HMOX1	heme oxygenase 1	GO:0006788 heme oxidation;GO:0014806 smooth muscle hyperplasia;GO:0014900 muscle hyperplasia		Cancer-related genes:Candidate cancer biomarkers; Potential drug targets; Disease related genes; Predicted intracellular proteins; ENZYME proteins:Oxidoreductases; Enzymes; Human disease related genes:Respiratory diseases:Lung diseases	Golgi apparatus;Plasma membrane (Uncertain)	NADH; Formic acid; Biliverdine IX Alpha; 12-Phenylheme; 2-Phenylheme; Verdoheme; Stannsoporfin; 1-({2-[2-(4-CHLOROPHENYL)ETHYL]-1,3-DIOXOLAN-2-YL}METHYL)-1H-IMIDAZOLE; 1-(adamantan-1-yl)-2-(1H-imidazol-1-yl)ethanone	(M65)PID FRA PATHWAY; (M255)PID HIF1 TFPATHWAY	(M5897)HALLMARK IL6 JAK STAT3 SIGNALING; (M5941)HALLMARK UV RESPONSE UP; (M5902)HALLMARK APOPTOSIS	1	1	0	0	0	1	0	0	0	0	1	0	1	1	0	1	1	0	1	1
SRC	6714	symbol	H. sapiens	6714	H. sapiens	SRC	SRC proto-oncogene, non-receptor tyrosine kinase	GO:0001545 primary ovarian follicle growth;GO:1903997 positive regulation of non-membrane spanning protein tyrosine kinase activity;GO:0035635 entry of bacterium into host cell	yes	Cancer-related genes:Candidate cancer biomarkers; Disease related genes; ENZYME proteins:Transferases; Transporters:Accessory Factors Involved in Transport; Predicted intracellular proteins; Enzymes; Human disease related genes:Cardiovascular diseases:Hematologic diseases; Kinases:Tyr protein kinases; FDA approved drug targets:Small molecule drugs	Cell Junctions;Plasma membrane (Supported); Additional: Cytosol;Nucleoplasm	Dasatinib; RU84687; RU79256; N6-Benzyl Adenosine-5'-Diphosphate; RU85493; RU78262; Phosphonotyrosine; Malonic acid; RU83876; RU90395; RU79072; RU78783; 1-Tert-Butyl-3-(4-Chloro-Phenyl)-1h-Pyrazolo[3,4-D]Pyrimidin-4-Ylamine; PASBN; 2-[4-[(Z)-2-Acetamido-3-oxo-3-[[(3S)-2-oxo-1-[(4-phenylphenyl)methyl]azepan-3-yl]amino]prop-1-enyl]-2-formylphenyl]acetic acid; PAS219; DPI59; RU82197; Phenylphosphate;…	(M26)PID NFKAPPAB ATYPICAL PATHWAY; (M251)PID SYNDECAN 3 PATHWAY; (M273)PID EPHA2 FWD PATHWAY	(M5915)HALLMARK APICAL JUNCTION; (M5921)HALLMARK COMPLEMENT	1	1	1	1	1	1	1	1	1	1	1	1	1	1	1	1	0	1	1	1
ACE	1636	symbol	H. sapiens	1636	H. sapiens	ACE	angiotensin I converting enzyme	GO:0002019 regulation of renal output by angiotensin;GO:0060177 regulation of angiotensin metabolic process;GO:0071838 cell proliferation in bone marrow		Disease related genes; Human disease related genes:Urinary system diseases:Kidney diseases; Human disease related genes:Endocrine and metabolic diseases:Diabetes; Candidate cardiovascular disease genes; Predicted intracellular proteins; Human disease related genes:Congenital malformations:Congenital malformations of the urinary system; CD markers; ENZYME proteins:Hydrolases; Enzymes; Human diseas…	Vesicles (Approved)	Ramipril; Fosinopril; Trandolapril; Benazepril; Enalapril; Candoxatril; Moexipril; Lisinopril; Perindopril; Quinapril; Omapatrilat; Rescinnamine; Captopril; Cilazapril; Spirapril; Epicaptopril; N-acetyl-alpha-D-glucosamine; Temocapril; Enalaprilat; Zofenopril; Cilazaprilat	(M11736)SA MMP CYTOKINE CONNECTION	(M5951)HALLMARK SPERMATOGENESIS; (M5953)HALLMARK KRAS SIGNALING UP	1	1	1	1	0	0	1	1	1	1	0	0	0	0	0	0	1	1	0	0
ITGAV	3685	symbol	H. sapiens	3685	H. sapiens	ITGAV	integrin subunit alpha V	GO:0085017 entry into host cell by a symbiont-containing vacuole;GO:2000536 negative regulation of entry of bacterium into host cell;GO:0050748 negative regulation of lipoprotein metabolic process		Cancer-related genes:Candidate cancer biomarkers; Transporters:Accessory Factors Involved in Transport; FDA approved drug targets:Biotech drugs; Predicted intracellular proteins; CD markers; FDA approved drug targets:Small molecule drugs	Cytosol;Focal adhesion sites (Approved)	Antithymocyte immunoglobulin (rabbit); Levothyroxine	(M212)PID INTEGRIN5 PATHWAY; (M103)PID S1P S1P1 PATHWAY; (M206)PID PDGFRA PATHWAY	(M5944)HALLMARK ANGIOGENESIS; (M5908)HALLMARK ANDROGEN RESPONSE; (M5947)HALLMARK IL2 STAT5 SIGNALING	1	1	0	1	0	0	0	0	0	0	0	0	1	0	0	0	0	0	0	0
MMP12	4321	symbol	H. sapiens	4321	H. sapiens	MMP12	matrix metallopeptidase 12	GO:1904905 negative regulation of endothelial cell-matrix adhesion via fibronectin;GO:0060309 elastin catabolic process;GO:0060435 bronchiole development		Cancer-related genes:Candidate cancer biomarkers; ENZYME proteins:Hydrolases; Enzymes; Peptidases:Metallopeptidases; Predicted secreted proteins		Acetohydroxamic acid; Marimastat; CP-271485; PF-00356231; Batimastat; 2-[2-(1,3-Dioxo-1,3-Dihydro-2h-Isoindol-2-Yl)Ethyl]-4-(4'-Ethoxy-1,1'-Biphenyl-4-Yl)-4-Oxobutanoic Acid; AE-941; (1S,5S,7R)-N~7~-(BIPHENYL-4-YLMETHYL)-N~3~-HYDROXY-6,8-DIOXA-3-AZABICYCLO[3.2.1]OCTANE-3,7-DICARBOXAMIDE; N-(biphenyl-4-ylsulfonyl)-D-leucine; CGS-27023; N-(dibenzo[b,d]thiophen-3-ylsulfonyl)-L-valine; N-oxo-2-[(4-ph…	(M174)PID UPA UPAR PATHWAY; (M3468)NABA ECM REGULATORS; (M5885)NABA MATRISOME ASSOCIATED	(M5921)HALLMARK COMPLEMENT	1	0	1	1	0	0	0	0	0	0	0	0	0	1	0	0	0	0	1	0
SELL	6402	symbol	H. sapiens	6402	H. sapiens	SELL	selectin L	GO:0050901 leukocyte tethering or rolling;GO:0061756 leukocyte adhesion to vascular endothelial cell;GO:0045123 cellular extravasation		Cancer-related genes:Candidate cancer biomarkers; Candidate cardiovascular disease genes; Predicted intracellular proteins; CD markers	Cytosol (Uncertain)		(M11736)SA MMP CYTOKINE CONNECTION	(M5911)HALLMARK INTERFERON ALPHA RESPONSE; (M5947)HALLMARK IL2 STAT5 SIGNALING; (M5932)HALLMARK INFLAMMATORY RESPONSE	1	1	0	1	0	0	0	0	0	0	0	0	0	0	0	0	0	0	0	0
G6PD	2539	symbol	H. sapiens	2539	H. sapiens	G6PD	glucose-6-phosphate dehydrogenase	GO:0010732 regulation of protein glutathionylation;GO:0010734 negative regulation of protein glutathionylation;GO:0019322 pentose biosynthetic process		Cancer-related genes:Candidate cancer biomarkers; Potential drug targets; Disease related genes; Predicted intracellular proteins; ENZYME proteins:Oxidoreductases; Enzymes; Human disease related genes:Cardiovascular diseases:Hematologic diseases; Human disease related genes:Congenital disorders of metabolism:Congenital disorders of amino acid metabolism	Cytosol (Enhanced); Additional: Centriolar satellite	Glycolic acid; Nicotinamide adenine dinucleotide phosphate; 16-Bromoepiandrosterone; Artenimol		(M5938)HALLMARK REACTIVE OXYGEN SPECIES PATHWAY; (M5924)HALLMARK MTORC1 SIGNALING; (M5937)HALLMARK GLYCOLYSIS	1	1	0	1	0	0	0	0	0	0	1	0	0	0	1	0	1	0	1	1
ITGB3	3690	symbol	H. sapiens	3690	H. sapiens	ITGB3	integrin subunit beta 3	GO:0150054 regulation of postsynaptic neurotransmitter receptor diffusion trapping;GO:1900729 regulation of adenylate cyclase-inhibiting opioid receptor signaling pathway;GO:1900731 positive regulation of adenylate cyclase-inhibiting opioid receptor signaling pathway		Cancer-related genes:Candidate cancer biomarkers; Disease related genes; FDA approved drug targets:Biotech drugs; Human disease related genes:Cardiovascular diseases:Cardiac diseases; Predicted intracellular proteins; CD markers; Human disease related genes:Immune system diseases:Allergies and autoimmune diseases; Human disease related genes:Cardiovascular diseases:Hematologic diseases; FDA appro…	Plasma membrane (Supported); Additional: Nucleoplasm	Abciximab; Eptifibatide; Antithymocyte immunoglobulin (rabbit); Levothyroxine; Tirofiban; Resveratrol; Lefradafiban; LM-609; Fradafiban; Ferric maltol	(M103)PID S1P S1P1 PATHWAY; (M47)PID INTEGRIN CS PATHWAY; (M55)PID S1P S1P3 PATHWAY	(M5897)HALLMARK IL6 JAK STAT3 SIGNALING; (M5946)HALLMARK COAGULATION; (M5942)HALLMARK UV RESPONSE DN	1	1	1	1	0	0	1	1	1	0	0	0	1	0	0	0	0	0	0	0
EPHX1	2052	symbol	H. sapiens	2052	H. sapiens	EPHX1	epoxide hydrolase 1	GO:0097176 epoxide metabolic process;GO:0018904 ether metabolic process;GO:0019369 arachidonic acid metabolic process		Cancer-related genes:Candidate cancer biomarkers; Potential drug targets; Peptidases:Serine-type peptidases; Human disease related genes:Congenital disorders of metabolism:Congenital disorders of ion transport and metabolism; Disease related genes; Predicted intracellular proteins; ENZYME proteins:Hydrolases; Enzymes				(M5935)HALLMARK FATTY ACID METABOLISM; (M5941)HALLMARK UV RESPONSE UP; (M5934)HALLMARK XENOBIOTIC METABOLISM	1	1	0	0	0	0	0	0	1	0	0	0	0	0	0	1	0	0	0	0
MAPK3	5595	symbol	H. sapiens	5595	H. sapiens	MAPK3	mitogen-activated protein kinase 3	GO:0090170 regulation of Golgi inheritance;GO:0072584 caveolin-mediated endocytosis;GO:0120041 positive regulation of macrophage proliferation	yes	Cancer-related genes:Candidate cancer biomarkers; Kinases:CMGC Ser/Thr protein kinases; ENZYME proteins:Transferases; RAS pathway related proteins; Predicted intracellular proteins; Enzymes; FDA approved drug targets:Small molecule drugs	Nucleoplasm (Supported)	Sulindac; Arsenic trioxide; Purvalanol; 5-iodotubercidin; Seliciclib; Cholecystokinin; Ulixertinib	(M64)PID S1P S1P4 PATHWAY; (M134)PID TCR RAS PATHWAY; (M120)PID ARF6 DOWNSTREAM PATHWAY		1	1	1	1	1	1	1	1	0	1	1	1	1	1	1	1	1	0	1	1
TKT	7086	symbol	H. sapiens	7086	H. sapiens	TKT	transketolase	GO:0046166 glyceraldehyde-3-phosphate biosynthetic process;GO:0019682 glyceraldehyde-3-phosphate metabolic process;GO:0009052 pentose-phosphate shunt, non-oxidative branch		Potential drug targets; Disease related genes; ENZYME proteins:Transferases; Predicted intracellular proteins; Enzymes; Human disease related genes:Congenital disorders of metabolism:Congenital disorders of carbohydrate metabolism	Nucleoplasm (Enhanced)	Copper		(M5905)HALLMARK ADIPOGENESIS	1	1	0	0	0	0	0	0	0	0	0	0	0	0	0	0	0	0	0	1
JAK1	3716	symbol	H. sapiens	3716	H. sapiens	JAK1	Janus kinase 1	GO:0038154 interleukin-11-mediated signaling pathway;GO:0035771 interleukin-4-mediated signaling pathway;GO:0038113 interleukin-9-mediated signaling pathway	yes	Disease related genes; ENZYME proteins:Transferases; Predicted intracellular proteins; Enzymes; Human disease related genes:Immune system diseases:Allergies and autoimmune diseases; Cancer-related genes; Kinases:Tyr protein kinases; FDA approved drug targets:Small molecule drugs		Myricetin; 2-tert-butyl-9-fluoro-1,6-dihydrobenzo[h]imidazo[4,5-f]isoquinolin-7-one; Ruxolitinib; Tofacitinib; Baricitinib; Fostamatinib; Fedratinib; Upadacitinib	(M206)PID PDGFRA PATHWAY; (M36)PID IL27 PATHWAY; (M1718)SIG IL4RECEPTOR IN B LYPHOCYTES	(M5907)HALLMARK ESTROGEN RESPONSE LATE	1	1	1	1	1	1	0	1	0	0	0	1	0	1	1	1	1	0	0	0
CYP3A4	1576	symbol	H. sapiens	1576	H. sapiens	CYP3A4	cytochrome P450 family 3 subfamily A member 4	GO:0009822 alkaloid catabolic process;GO:0036378 calcitriol biosynthetic process from calciol;GO:0042368 vitamin D biosynthetic process		Cancer-related genes:Candidate cancer biomarkers; Disease related genes; Predicted intracellular proteins; ENZYME proteins:Oxidoreductases; Enzymes; Human disease related genes:Congenital disorders of metabolism:Congenital disorders of cofactor/vitamin metabolism; FDA approved drug targets:Small molecule drugs	Cytosol (Approved); Additional: Vesicles	Glutathione; Isoniazid; Pradefovir mesylate; Casopitant; Diacerein			1	1	0	0	0	0	0	0	1	0	0	0	0	0	0	1	0	0	0	0
MMP3	4314	symbol	H. sapiens	4314	H. sapiens	MMP3	matrix metallopeptidase 3	GO:0071492 cellular response to UV-A;GO:0070141 response to UV-A;GO:0071732 cellular response to nitric oxide		Cancer-related genes:Candidate cancer biomarkers; Potential drug targets; Disease related genes; Candidate cardiovascular disease genes; Predicted intracellular proteins; ENZYME proteins:Hydrolases; Enzymes; Human disease related genes:Cardiovascular diseases:Vascular diseases; Peptidases:Metallopeptidases; Predicted secreted proteins	Vesicles (Supported)	Marimastat; N-Hydroxy 1n(4-Methoxyphenyl)Sulfonyl-4-(Z,E-N-Methoxyimino)Pyrrolidine-2r-Carboxamide; 3-Methylpyridine; A Disubstituted Succinyl Caprolactam Hydroxymate Mmp3inhibitor; N-Hydroxy-4-[(4-Methoxylphenyl)Sulfonyl]-2,2-Dimethyl-Hexahydro-1,4-Thiazepine-3(S)-Carboxamide; (1n)-4-N-Butoxyphenylsulfonyl-(2r)-N-Hydroxycarboxamido-(4s)-Methanesulfonylamino-Pyrrolidine; 3-(1h-Indol-3-Yl)-2-[4-(4…	(M174)PID UPA UPAR PATHWAY; (M142)PID AJDISS 2PATHWAY; (M153)PID P75 NTR PATHWAY	(M5946)HALLMARK COAGULATION; (M5930)HALLMARK EPITHELIAL MESENCHYMAL TRANSITION	1	1	1	0	0	1	0	1	0	1	1	1	0	1	0	1	0	0	1	0
CCR8	1237	symbol	H. sapiens	1237	H. sapiens	CCR8	C-C motif chemokine receptor 8	GO:0070098 chemokine-mediated signaling pathway;GO:1990868 response to chemokine;GO:1990869 cellular response to chemokine		G-protein coupled receptors:Chemokines and chemotactic factors receptors; G-protein coupled receptors:GPCRs excl olfactory receptors; CD markers; Predicted intracellular proteins				(M5956)HALLMARK KRAS SIGNALING DN	1	0	0	0	0	0	0	1	0	0	0	0	0	0	0	0	0	0	0	0
NR3C1	2908	symbol	H. sapiens	2908	H. sapiens	NR3C1	nuclear receptor subfamily 3 group C member 1	GO:0043402 glucocorticoid mediated signaling pathway;GO:0042921 glucocorticoid receptor signaling pathway;GO:0031958 corticosteroid receptor signaling pathway		Transcription factors:Zinc-coordinating DNA-binding domains; Disease related genes; Human disease related genes:Musculoskeletal diseases:Skeletal diseases; Nuclear receptors; Predicted intracellular proteins; Human disease related genes:Endocrine and metabolic diseases:Adrenal gland diseases; FDA approved drug targets:Small molecule drugs	Cytosol;Nucleoplasm (Supported); Additional: Mitochondria	Flunisolide; Diflorasone; Alclometasone; Medrysone; Amcinonide; Fluorometholone; Megestrol acetate; Levonorgestrel; Beclomethasone dipropionate; Progesterone; Spironolactone; Betamethasone; Desoximetasone; Fluticasone propionate; Fluocinolone acetonide; Ulobetasol; Triamcinolone; Prednisone; Flumethasone; Fludrocortisone; Norethisterone; Hydrocortisone; Mometasone; Hydrocortamate; Mifepristone; C…	(M30)PID HDAC CLASSII PATHWAY; (M106)PID HNF3B PATHWAY; (M151)PID AR TF PATHWAY	(M5942)HALLMARK UV RESPONSE DN; (M5891)HALLMARK HYPOXIA; (M5945)HALLMARK HEME METABOLISM	1	1	1	1	0	0	0	0	0	1	0	0	0	0	0	0	0	0	0	1
PRKCD	5580	symbol	H. sapiens	5580	H. sapiens	PRKCD	protein kinase C delta	GO:1900161 regulation of phospholipid scramblase activity;GO:1900163 positive regulation of phospholipid scramblase activity;GO:2000752 regulation of glucosylceramide catabolic process	yes	Disease related genes; ENZYME proteins:Transferases; Predicted intracellular proteins; Enzymes; Human disease related genes:Immune system diseases:Primary immunodeficiency; Cancer-related genes:Mutational cancer driver genes; Kinases:AGC Ser/Thr protein kinases; FDA approved drug targets:Small molecule drugs	Cytosol (Enhanced); Additional: Endoplasmic reticulum;Golgi apparatus	13-Acetylphorbol; Ingenol mebutate; Fostamatinib	(M125)PID IGF1 PATHWAY; (M165)PID SYNDECAN 4 PATHWAY; (M275)PID ALPHA SYNUCLEIN PATHWAY	(M5941)HALLMARK UV RESPONSE UP; (M5921)HALLMARK COMPLEMENT	1	1	1	1	1	1	1	0	0	1	1	1	0	0	1	1	1	0	1	1
CDK1	983	symbol	H. sapiens	983	H. sapiens	CDK1	cyclin dependent kinase 1	GO:0000741 karyogamy;GO:0007344 pronuclear fusion;GO:1905448 positive regulation of mitochondrial ATP synthesis coupled electron transport	yes	Cancer-related genes:Candidate cancer biomarkers; Kinases:CMGC Ser/Thr protein kinases; ENZYME proteins:Transferases; Predicted intracellular proteins; Enzymes; Transporters:Transporter channels and pores	Cytosol;Nucleoplasm (Supported)	Indirubin-3'-monoxime; Olomoucine; Hymenialdisine; SU9516; Alvocidib; Alsterpaullone; Seliciclib; AT-7519; Fostamatinib	(M10154)SA G2 AND M PHASES; (M207)PID RETINOIC ACID PATHWAY; (M176)PID FOXM1 PATHWAY	(M5923)HALLMARK PI3K AKT MTOR SIGNALING; (M5951)HALLMARK SPERMATOGENESIS; (M5893)HALLMARK MITOTIC SPINDLE	1	1	0	0	1	0	0	1	1	0	1	0	0	0	1	1	0	0	0	0
JAK3	3718	symbol	H. sapiens	3718	H. sapiens	JAK3	Janus kinase 3	GO:0045219 regulation of FasL production;GO:0045221 negative regulation of FasL production;GO:0002731 negative regulation of dendritic cell cytokine production	yes	Disease related genes; ENZYME proteins:Transferases; Predicted intracellular proteins; Enzymes; Human disease related genes:Immune system diseases:Primary immunodeficiency; Cancer-related genes; Kinases:Tyr protein kinases; FDA approved drug targets:Small molecule drugs	Cytosol;Plasma membrane (Approved)	2-tert-butyl-9-fluoro-1,6-dihydrobenzo[h]imidazo[4,5-f]isoquinolin-7-one; R-348; Tofacitinib; Baricitinib; Fostamatinib; Zanubrutinib	(M1718)SIG IL4RECEPTOR IN B LYPHOCYTES; (M234)PID IL2 STAT5 PATHWAY; (M45)PID CD40 PATHWAY		1	1	1	1	1	1	0	1	0	0	0	1	0	1	0	1	1	0	1	0
PARP1	142	symbol	H. sapiens	142	H. sapiens	PARP1	poly(ADP-ribose) polymerase 1	GO:1903518 positive regulation of single strand break repair;GO:1904762 positive regulation of myofibroblast differentiation;GO:0030592 DNA ADP-ribosylation		Cancer-related genes:Candidate cancer biomarkers; ENZYME proteins:Transferases; Predicted intracellular proteins; Enzymes; FDA approved drug targets:Small molecule drugs	Nucleoplasm (Supported); Additional: Nucleoli	Theophylline; Zinc; Carba-nicotinamide-adenine-dinucleotide; NU1025; Nicotinamide; 2-{3-[4-(4-Fluorophenyl)-3,6-Dihydro-1(2h)-Pyridinyl]Propyl}-8-Methyl-4(3h)-Quinazolinone; 3-Methoxybenzamide; 2-(4-Chlorophenyl)-5-Quinoxalinecarboxamide; 3,4-Dihydro-5-Methyl-Isoquinolinone; 2-(3'-Methoxyphenyl) Benzimidazole-4-Carboxamide; 6-AMINO-BENZO[DE]ISOQUINOLINE-1,3-DIONE; Veliparib; A-620223; 5-FLUORO-1-…	(M7997)SA CASPASE CASCADE; (M71)PID ILK PATHWAY; (M288)PID HES HEY PATHWAY		1	1	1	1	0	0	0	0	0	0	1	0	0	1	1	1	1	0	1	0
ADAM17	6868	symbol	H. sapiens	6868	H. sapiens	ADAM17	ADAM metallopeptidase domain 17	GO:0033025 regulation of mast cell apoptotic process;GO:0071403 cellular response to high density lipoprotein particle stimulus;GO:0035624 receptor transactivation		Potential drug targets; Disease related genes; Transporters:Accessory Factors Involved in Transport; Predicted intracellular proteins; CD markers; ENZYME proteins:Hydrolases; Enzymes; Human disease related genes:Immune system diseases:Other immune system diseases	Cytosol (Supported)	(3S)-1-{[4-(but-2-yn-1-yloxy)phenyl]sulfonyl}pyrrolidine-3-thiol; 3-{[4-(but-2-yn-1-yloxy)phenyl]sulfonyl}propane-1-thiol; 4-({4-[(4-AMINOBUT-2-YNYL)OXY]PHENYL}SULFONYL)-N-HYDROXY-2,2-DIMETHYLTHIOMORPHOLINE-3-CARBOXAMIDE; (2R)-N-HYDROXY-2-[(3S)-3-METHYL-3-{4-[(2-METHYLQUINOLIN-4-YL)METHOXY]PHENYL}-2-OXOPYRROLIDIN-1-YL]PROPANAMIDE; methyl (1R,2S)-2-(hydroxycarbamoyl)-1-{4-[(2-methylquinolin-4-yl)m…	(M13)PID ERBB4 PATHWAY; (M128)PID TNF PATHWAY; (M153)PID P75 NTR PATHWAY	(M5895)HALLMARK WNT BETA CATENIN SIGNALING; (M5953)HALLMARK KRAS SIGNALING UP	1	1	0	1	0	1	1	1	1	1	0	0	1	1	1	0	0	0	0	0
CCR4	1233	symbol	H. sapiens	1233	H. sapiens	CCR4	C-C motif chemokine receptor 4	GO:1904936 interneuron migration;GO:0002507 tolerance induction;GO:0050927 positive regulation of positive chemotaxis		FDA approved drug targets:Biotech drugs; G-protein coupled receptors:Chemokines and chemotactic factors receptors; G-protein coupled receptors:GPCRs excl olfactory receptors; CD markers	Plasma membrane (Supported)	Mogamulizumab; FLX475		(M5947)HALLMARK IL2 STAT5 SIGNALING	1	0	0	0	0	0	0	1	0	1	0	0	1	1	0	0	0	0	0	0
ITGA4	3676	symbol	H. sapiens	3676	H. sapiens	ITGA4	integrin subunit alpha 4	GO:0043496 regulation of protein homodimerization activity;GO:0090074 negative regulation of protein homodimerization activity;GO:1990771 clathrin-dependent extracellular exosome endocytosis		Cancer-related genes:Candidate cancer biomarkers; Predicted intracellular proteins; CD markers; FDA approved drug targets:Biotech drugs	Plasma membrane (Approved)	Natalizumab; ATL1102; CDP323; R1295; R411; Tinzaparin; Vedolizumab	(M212)PID INTEGRIN5 PATHWAY; (M274)PID LYMPH ANGIOGENESIS PATHWAY; (M47)PID INTEGRIN CS PATHWAY	(M5897)HALLMARK IL6 JAK STAT3 SIGNALING	1	1	1	1	0	0	0	0	0	0	0	0	1	0	0	1	0	0	0	0
CTSB	1508	symbol	H. sapiens	1508	H. sapiens	CTSB	cathepsin B	GO:0006590 thyroid hormone generation;GO:0097067 cellular response to thyroid hormone stimulus;GO:0042403 thyroid hormone metabolic process		Cancer-related genes:Candidate cancer biomarkers; Human disease related genes:Digestive system diseases:Pancreas diseases; Potential drug targets; Disease related genes; Candidate cardiovascular disease genes; Predicted intracellular proteins; ENZYME proteins:Hydrolases; Enzymes; Peptidases:Cysteine-type peptidases; Predicted secreted proteins	Vesicles (Supported); Additional: Nucleoli	2-Aminoethanimidic Acid; 3-Amino-4-Oxybenzyl-2-Butanone; 3-Methylphenylalanine; N-(3-Propylcarbamoyloxirane-2-Carbonyl)-Isoleucyl-Proline; 2-Pyridinethiol; Diphenylacetic acid; N-[1-Hydroxycarboxyethyl-Carbonyl]Leucylamino-2-Methyl-Butane; N-{[(2S,3S)-3-(Ethoxycarbonyl)-2-oxiranyl]carbonyl}-L-threonyl-L-isoleucine; N-{[(2S,3S)-3-(ETHOXYCARBONYL)OXIRAN-2-YL]CARBONYL}-L-ISOLEUCINE; BENZYL N-({(2S,3…	(M3468)NABA ECM REGULATORS; (M5885)NABA MATRISOME ASSOCIATED; (M5889)NABA MATRISOME	(M5946)HALLMARK COAGULATION; (M5921)HALLMARK COMPLEMENT; (M5945)HALLMARK HEME METABOLISM	1	1	1	1	0	0	0	0	0	0	0	0	0	0	0	1	0	0	0	0
MMP1	4312	symbol	H. sapiens	4312	H. sapiens	MMP1	matrix metallopeptidase 1	GO:0071492 cellular response to UV-A;GO:0070141 response to UV-A;GO:0030574 collagen catabolic process		Cancer-related genes:Candidate cancer biomarkers; Candidate cardiovascular disease genes; ENZYME proteins:Hydrolases; Enzymes; Peptidases:Metallopeptidases; Human disease related genes:Respiratory diseases:Lung diseases; Human disease related genes:Cancers:Cancers of the breast and female genital organs; Predicted secreted proteins	Vesicles (Approved)	Marimastat; CGS-27023; N-[3-(N'-HYDROXYCARBOXAMIDO)-2-(2-METHYLPROPYL)-PROPANOYL]-O-TYROSINE-N-METHYLAMIDE; METHYLAMINO-PHENYLALANYL-LEUCYL-HYDROXAMIC ACID; [[1-[N-HYDROXY-ACETAMIDYL]-3-METHYL-BUTYL]-CARBONYL-LEUCINYL]-ALANINE ETHYL ESTER; N-HYDROXY-2-[4-(4-PHENOXY-BENZENESULFONYL)-TETRAHYDRO-PYRAN-4-YL]-ACETAMIDE	(M65)PID FRA PATHWAY; (M198)PID SYNDECAN 1 PATHWAY; (M8)PID ENDOTHELIN PATHWAY	(M5946)HALLMARK COAGULATION; (M5930)HALLMARK EPITHELIAL MESENCHYMAL TRANSITION	1	1	0	0	0	1	0	1	0	0	0	1	0	0	1	1	0	0	0	1
CXCR2	3579	symbol	H. sapiens	3579	H. sapiens	CXCR2	C-X-C motif chemokine receptor 2	GO:0038112 interleukin-8-mediated signaling pathway;GO:0033030 negative regulation of neutrophil apoptotic process;GO:0098758 response to interleukin-8		Cancer-related genes:Candidate cancer biomarkers; Potential drug targets; Disease related genes; Predicted intracellular proteins; CD markers; Human disease related genes:Immune system diseases:Primary immunodeficiency; G-protein coupled receptors:Chemokines and chemotactic factors receptors; G-protein coupled receptors:GPCRs excl olfactory receptors	Plasma membrane (Supported); Additional: Microtubules;Mitotic spindle;Nucleoplasm		(M210)PID IL8 CXCR2 PATHWAY		1	1	0	1	0	0	0	0	0	0	0	0	1	1	0	0	0	1	0	0
LYN	4067	symbol	H. sapiens	4067	H. sapiens	LYN	LYN proto-oncogene, Src family tyrosine kinase	GO:2000670 positive regulation of dendritic cell apoptotic process;GO:0070447 positive regulation of oligodendrocyte progenitor proliferation;GO:0070667 negative regulation of mast cell proliferation	yes	Potential drug targets; Disease related genes; ENZYME proteins:Transferases; Predicted intracellular proteins; Enzymes; Cancer-related genes:Mutational cancer driver genes; Kinases:Tyr protein kinases	Golgi apparatus;Plasma membrane (Supported); Additional: Vesicles	Dasatinib; 1-Tert-Butyl-3-(4-Chloro-Phenyl)-1h-Pyrazolo[3,4-D]Pyrimidin-4-Ylamine; Bosutinib; Ponatinib; Nintedanib; Fostamatinib	(M135)PID IL5 PATHWAY; (M17200)SA B CELL RECEPTOR COMPLEXES; (M33)PID GLYPICAN 1PATHWAY	(M5916)HALLMARK APICAL SURFACE; (M5941)HALLMARK UV RESPONSE UP; (M5921)HALLMARK COMPLEMENT	1	1	1	1	1	1	1	1	1	1	0	0	1	1	0	0	0	0	1	0
AR	367	symbol	H. sapiens	367	H. sapiens	AR	androgen receptor	GO:0019102 male somatic sex determination;GO:0060520 activation of prostate induction by androgen receptor signaling pathway;GO:0018993 somatic sex determination		Cancer-related genes:Candidate cancer biomarkers; Human disease related genes:Nervous system diseases:Neurodegenerative diseases; Transcription factors:Zinc-coordinating DNA-binding domains; Disease related genes; Human disease related genes:Congenital malformations:Congenital malformations of genital organs; Nuclear receptors; Predicted intracellular proteins; Cancer-related genes:Mutational can…	Cytosol (Supported)	Diethylstilbestrol; Levonorgestrel; Progesterone; Spironolactone; Flutamide; Oxandrolone; Fluphenazine; Testosterone; Mitotane; Estrone; Nilutamide; Tamoxifen; Norethisterone; Drostanolone; Norgestimate; Nandrolone phenpropionate; Ketoconazole; Acetophenazine; Bicalutamide; Fluoxymesterone; Drospirenone; Danazol; Testosterone propionate; Oxybenzone; 1-Testosterone; Boldenone; Calusterone; Pericia…	(M213)PID AR NONGENOMIC PATHWAY; (M285)PID HNF3A PATHWAY; (M288)PID HES HEY PATHWAY	(M5948)HALLMARK BILE ACID METABOLISM; (M5906)HALLMARK ESTROGEN RESPONSE EARLY	1	1	1	0	0	0	1	0	0	1	0	0	0	0	1	0	0	1	0	1
CD38	952	symbol	H. sapiens	952	H. sapiens	CD38	CD38 molecule	GO:0014824 artery smooth muscle contraction;GO:0014820 tonic smooth muscle contraction;GO:0014829 vascular associated smooth muscle contraction		Cancer-related genes:Candidate cancer biomarkers; ENZYME proteins:Transferases; Predicted intracellular proteins; CD markers; ENZYME proteins:Hydrolases; Enzymes	Plasma membrane (Supported)	Daratumumab; Isatuximab		(M5897)HALLMARK IL6 JAK STAT3 SIGNALING; (M5902)HALLMARK APOPTOSIS; (M5913)HALLMARK INTERFERON GAMMA RESPONSE	1	0	1	1	0	0	0	0	1	0	1	0	0	0	0	0	0	1	0	0
MDM2	4193	symbol	H. sapiens	4193	H. sapiens	MDM2	MDM2 proto-oncogene	GO:0071301 cellular response to vitamin B1;GO:1904404 response to formaldehyde;GO:1990785 response to water-immersion restraint stress		Cancer-related genes:Candidate cancer biomarkers; Potential drug targets; Human disease related genes:Cancers:Cancers of soft tissues and bone; Disease related genes; ENZYME proteins:Transferases; Predicted intracellular proteins; Enzymes; Human disease related genes:Cancers:Cancers of eye, brain, and central nervous system; Human disease related genes:Cancers:Cancers of male genital organs; Huma…	Nucleoplasm (Supported); Additional: Cytosol	Zinc; Cis-[4,5-Bis-(4-Bromophenyl)-2-(2-Ethoxy-4-Methoxyphenyl)-4,5-Dihydroimidazol-1-Yl]-[4-(2-Hydroxyethyl)Piperazin-1-Yl]Methanone; Cis-[4,5-Bis-(4-Chlorophenyl)-2-(2-Isopropoxy-4-Methoxyphenyl)-4,5-Dihyd Roimidazol-1-Yl]-Piperazin-1-Yl-Methanone; Zinc acetate; Zinc chloride; Zinc sulfate, unspecified form	(M140)PID RANBP2 PATHWAY; (M1529)SA G1 AND S PHASES; (M242)PID AURORA A PATHWAY	(M5939)HALLMARK P53 PATHWAY	1	1	1	1	1	0	0	1	1	0	1	0	1	0	1	1	0	0	1	1
ABL1	25	symbol	H. sapiens	25	H. sapiens	ABL1	ABL proto-oncogene 1, non-receptor tyrosine kinase	GO:0002333 transitional one stage B cell differentiation;GO:1904157 DN4 thymocyte differentiation;GO:1904518 protein localization to cytoplasmic microtubule plus-end	yes	Cancer-related genes:Candidate cancer biomarkers; Disease related genes; ENZYME proteins:Transferases; RAS pathway related proteins; Predicted intracellular proteins; Enzymes; Cancer-related genes:Mutational cancer driver genes; Human disease related genes:Cancers:Cancers of haematopoietic and lymphoid tissues; Kinases:Tyr protein kinases; FDA approved drug targets:Small molecule drugs	Nucleoplasm (Enhanced); Additional: Nuclear bodies	ATP; Imatinib; Dasatinib; N-[4-Methyl-3-[[4-(3-Pyridinyl)-2-Pyrimidinyl]Amino]Phenyl]-3-Pyridinecarboxamide; Nilotinib; XL228; Bosutinib; 2-{[(6-OXO-1,6-DIHYDROPYRIDIN-3-YL)METHYL]AMINO}-N-[4-PROPYL-3-(TRIFLUOROMETHYL)PHENYL]BENZAMIDE; 1-[4-(PYRIDIN-4-YLOXY)PHENYL]-3-[3-(TRIFLUOROMETHYL)PHENYL]UREA; Myristic acid; PD-166326; 5-[3-(2-METHOXYPHENYL)-1H-PYRROLO[2,3-B]PYRIDIN-5-YL]-N,N-DIMETHYLPYRIDI…	(M163)PID LIS1 PATHWAY; (M84)PID ATM PATHWAY; (M142)PID AJDISS 2PATHWAY	(M5893)HALLMARK MITOTIC SPINDLE; (M5901)HALLMARK G2M CHECKPOINT	1	1	1	1	1	0	1	0	1	1	1	0	1	1	1	1	0	1	1	0
CHEK2	11200	symbol	H. sapiens	11200	H. sapiens	CHEK2	checkpoint kinase 2	GO:0070242 thymocyte apoptotic process;GO:0006978 DNA damage response, signal transduction by p53 class mediator resulting in transcription of p21 class mediator;GO:0042772 DNA damage response, signal transduction resulting in transcription	yes	Cancer-related genes:Candidate cancer biomarkers; Potential drug targets; Human disease related genes:Cancers:Cancers of soft tissues and bone; Disease related genes; ENZYME proteins:Transferases; Human disease related genes:Other diseases:Others; Predicted intracellular proteins; Enzymes; Cancer-related genes:Mutational cancer driver genes; Kinases:CAMK Ser/Thr protein kinases; Human disease rel…	Nucleoplasm (Supported); Additional: Golgi apparatus	XL844; Enzastaurin; Fostamatinib	(M84)PID ATM PATHWAY; (M176)PID FOXM1 PATHWAY; (M261)PID P53 REGULATION PATHWAY	(M5925)HALLMARK E2F TARGETS	1	0	0	0	1	0	0	1	0	0	0	0	0	0	1	0	0	0	0	0
CDK2	1017	symbol	H. sapiens	1017	H. sapiens	CDK2	cyclin dependent kinase 2	GO:0032298 positive regulation of DNA-templated DNA replication initiation;GO:1905784 regulation of anaphase-promoting complex-dependent catabolic process;GO:2000105 positive regulation of DNA-templated DNA replication	yes	Cancer-related genes:Candidate cancer biomarkers; Kinases:CMGC Ser/Thr protein kinases; ENZYME proteins:Transferases; Predicted intracellular proteins; Enzymes	Nucleoplasm (Enhanced); Additional: Centrosome;Cytosol	4-[5-(Trans-4-Aminocyclohexylamino)-3-Isopropylpyrazolo[1,5-a]Pyrimidin-7-Ylamino]-N,N-Dimethylbenzenesulfonamide; Staurosporine; Indirubin-3'-monoxime; 4-(2,4-Dimethyl-Thiazol-5-Yl)-Pyrimidin-2-Ylamine; Olomoucine; 4-[(4-Imidazo[1,2-a]Pyridin-3-Ylpyrimidin-2-Yl)Amino]Benzenesulfonamide; 2-Amino-6-Chloropyrazine; 6-O-Cyclohexylmethyl Guanine; N-[4-(2-Methylimidazo[1,2-a]Pyridin-3-Yl)-2-Pyrimidiny…	(M3686)SA REG CASCADE OF CYCLIN EXPR; (M1529)SA G1 AND S PHASES; (M11)PID PRL SIGNALING EVENTS PATHWAY	(M5923)HALLMARK PI3K AKT MTOR SIGNALING; (M5941)HALLMARK UV RESPONSE UP; (M5902)HALLMARK APOPTOSIS	1	1	1	0	1	0	0	1	0	0	1	1	0	0	1	1	0	0	0	1
APP	351	symbol	H. sapiens	351	H. sapiens	APP	amyloid beta precursor protein	GO:0051563 smooth endoplasmic reticulum calcium ion homeostasis;GO:0180011 cytoplasmic polyadenylation;GO:0048669 collateral sprouting in absence of injury		Human disease related genes:Nervous system diseases:Neurodegenerative diseases; Disease related genes; Predicted intracellular proteins; Transporters:Transporter channels and pores; FDA approved drug targets:Small molecule drugs; Predicted secreted proteins	Golgi apparatus (Approved); Additional: Vesicles	Deferoxamine; Aluminium; Zinc; L-methionine (R)-S-oxide; Resveratrol; Tromethamine; Phenserine; Tetrathiomolybdate; CAD106; Mito-4509; Edonerpic; Dimercaprol; Copper; Florbetaben (18F); Florbetapir (18F); Flutemetamol (18F); Zinc acetate; Aluminium phosphate; Aluminum acetate; Zinc chloride; Zinc sulfate, unspecified form	(M33)PID GLYPICAN 1PATHWAY; (M220)PID CASPASE PATHWAY; (M153)PID P75 NTR PATHWAY	(M5944)HALLMARK ANGIOGENESIS; (M5916)HALLMARK APICAL SURFACE; (M5902)HALLMARK APOPTOSIS	1	1	1	1	1	1	1	0	0	0	1	0	1	1	1	1	0	0	1	0
FGF2	2247	symbol	H. sapiens	2247	H. sapiens	FGF2	fibroblast growth factor 2	GO:0014843 growth factor dependent regulation of skeletal muscle satellite cell proliferation;GO:1902748 positive regulation of lens fiber cell differentiation;GO:0045609 positive regulation of inner ear auditory receptor cell differentiation		Cancer-related genes:Candidate cancer biomarkers; Candidate cardiovascular disease genes; RAS pathway related proteins; Predicted intracellular proteins; Transporters:Transporter channels and pores; FDA approved drug targets:Small molecule drugs; Predicted secreted proteins	Nuclear bodies;Nucleoplasm (Supported)	Sucralfate; Pentosan polysulfate; Sirolimus; Heparin; 1,4-Dideoxy-O2-Sulfo-Glucuronic Acid; N,O6-Disulfo-Glucosamine; 1,4-Dideoxy-5-Dehydro-O2-Sulfo-Glucuronic Acid; ABT-510	(M33)PID GLYPICAN 1PATHWAY; (M165)PID SYNDECAN 4 PATHWAY; (M92)PID ANGIOPOIETIN RECEPTOR PATHWAY	(M5909)HALLMARK MYOGENESIS; (M5930)HALLMARK EPITHELIAL MESENCHYMAL TRANSITION	1	1	0	0	0	1	1	1	0	0	0	0	1	1	0	0	0	0	1	0
PNP	4860	symbol	H. sapiens	4860	H. sapiens	PNP	purine nucleoside phosphorylase	GO:0006738 nicotinamide riboside catabolic process;GO:0046495 nicotinamide riboside metabolic process;GO:0070637 pyridine nucleoside metabolic process		Disease related genes; ENZYME proteins:Transferases; Predicted intracellular proteins; Enzymes; Human disease related genes:Immune system diseases:Primary immunodeficiency; FDA approved drug targets:Small molecule drugs	Cytosol (Supported)	Cladribine; Didanosine; 8-azaguanine; 2,6-Diamino-(S)-9-[2-(Phosphonomethoxy)Propyl]Purine; Immucillin-G; Guanine; 2-Amino-7-[2-(2-Hydroxy-1-Hydroxymethyl-Ethylamino)-Ethyl]-1,7-Dihydro-Purin-6-One; Peldesine; 9-deazainosine; Guanosine; Ribose-1-Phosphate; (3R,4R)-3-Hydroxy-4-(hydroxymethyl)-1-[(4-oxo-4,4a,5,7a-tetrahydro-3H-pyrrolo[3,2-d]pyrimidin-7-yl)methyl]pyrrolidinium; 3'-deoxyguanosine; (2…		(M5898)HALLMARK DNA REPAIR; (M5947)HALLMARK IL2 STAT5 SIGNALING; (M5913)HALLMARK INTERFERON GAMMA RESPONSE	1	1	0	1	0	0	0	0	1	0	0	0	0	1	0	0	0	0	0	0
SELE	6401	symbol	H. sapiens	6401	H. sapiens	SELE	selectin E	GO:1903238 positive regulation of leukocyte tethering or rolling;GO:1903236 regulation of leukocyte tethering or rolling;GO:0002523 leukocyte migration involved in inflammatory response		Cancer-related genes:Candidate cancer biomarkers; Candidate cardiovascular disease genes; Predicted intracellular proteins; CD markers		Carvedilol; N-acetyl-alpha-neuraminic acid; Endostatin	(M99)PID TXA2PATHWAY; (M166)PID ATF2 PATHWAY; (M115)PID REG GR PATHWAY	(M5932)HALLMARK INFLAMMATORY RESPONSE	1	1	0	1	0	0	0	0	0	1	0	1	1	0	0	1	0	0	1	1
ZAP70	7535	symbol	H. sapiens	7535	H. sapiens	ZAP70	zeta chain of T cell receptor associated protein kinase 70	GO:0070489 T cell aggregation;GO:0043366 beta selection;GO:0071593 lymphocyte aggregation	yes	Potential drug targets; Disease related genes; ENZYME proteins:Transferases; RAS pathway related proteins; Predicted intracellular proteins; Enzymes; Human disease related genes:Immune system diseases:Allergies and autoimmune diseases; Human disease related genes:Immune system diseases:Primary immunodeficiency; Kinases:Tyr protein kinases		Staurosporine; Fostamatinib	(M141)PID PI3KCI PATHWAY; (M88)PID CD8 TCR PATHWAY; (M34)PID TCR PATHWAY	(M5950)HALLMARK ALLOGRAFT REJECTION	1	1	0	1	1	0	0	0	0	0	0	0	0	1	0	0	0	0	0	0
PCNA	5111	symbol	H. sapiens	5111	H. sapiens	PCNA	proliferating cell nuclear antigen	GO:1902990 mitotic telomere maintenance via semi-conservative replication;GO:0006272 leading strand elongation;GO:0032077 positive regulation of deoxyribonuclease activity		Cancer-related genes:Candidate cancer biomarkers; Human disease related genes:Nervous system diseases:Neurodegenerative diseases; Predicted intracellular proteins; Disease related genes	Nucleoplasm (Enhanced)	Liothyronine; Acetylsalicylic acid	(M258)PID BARD1 PATHWAY; (M200)PID ERA GENOMIC PATHWAY; (M145)PID P53 DOWNSTREAM PATHWAY	(M5898)HALLMARK DNA REPAIR; (M5925)HALLMARK E2F TARGETS; (M5926)HALLMARK MYC TARGETS V1	1	1	1	0	0	0	1	0	1	0	1	0	0	0	1	1	0	0	0	0
FYN	2534	symbol	H. sapiens	2534	H. sapiens	FYN	FYN proto-oncogene, Src family tyrosine kinase	GO:0000304 response to singlet oxygen;GO:1905430 cellular response to glycine;GO:1905429 response to glycine	yes	Kinases:Tyr protein kinases; Predicted intracellular proteins; Enzymes; ENZYME proteins:Transferases	Plasma membrane (Enhanced); Additional: Cytosol	Dasatinib; Triglyme; Fostamatinib	(M251)PID SYNDECAN 3 PATHWAY; (M184)PID ECADHERIN KERATINOCYTE PATHWAY; (M33)PID GLYPICAN 1PATHWAY	(M5946)HALLMARK COAGULATION; (M5942)HALLMARK UV RESPONSE DN; (M5921)HALLMARK COMPLEMENT	1	1	1	1	1	1	1	0	0	0	1	0	0	1	0	1	0	1	1	0
PRKDC	5591	symbol	H. sapiens	5591	H. sapiens	PRKDC	protein kinase, DNA-activated, catalytic subunit	GO:1905219 regulation of platelet formation;GO:1905221 positive regulation of platelet formation;GO:0034462 small-subunit processome assembly	yes	Cancer-related genes:Candidate cancer biomarkers; Potential drug targets; Disease related genes; ENZYME proteins:Transferases; Predicted intracellular proteins; Enzymes; Human disease related genes:Immune system diseases:Primary immunodeficiency; Kinases:Atypical kinases	Nucleoplasm (Enhanced)	Caffeine; SF1126	(M42)PID DNA PK PATHWAY; (M258)PID BARD1 PATHWAY; (M249)PID PI3KCI AKT PATHWAY	(M5925)HALLMARK E2F TARGETS	1	1	1	1	1	0	0	0	0	0	0	0	0	1	1	0	0	0	1	0
CTSG	1511	symbol	H. sapiens	1511	H. sapiens	CTSG	cathepsin G	GO:0098784 biofilm matrix organization;GO:0098786 biofilm matrix disassembly;GO:0070946 neutrophil-mediated killing of gram-positive bacterium		Predicted intracellular proteins; Peptidases:Serine-type peptidases; ENZYME proteins:Hydrolases; Enzymes		Bis-Napthyl Beta-Ketophosphonic Acid; 2-[3-({Methyl[1-(2-Naphthoyl)Piperidin-4-Yl]Amino}Carbonyl)-2-Naphthyl]-1-(1-Naphthyl)-2-Oxoethylphosphonic Acid	(M174)PID UPA UPAR PATHWAY; (M3468)NABA ECM REGULATORS; (M5885)NABA MATRISOME ASSOCIATED		1	1	0	1	1	1	0	0	0	1	0	0	0	0	0	0	0	1	1	0
DNMT3B	1789	symbol	H. sapiens	1789	H. sapiens	DNMT3B	DNA methyltransferase 3 beta	GO:0090116 C-5 methylation of cytosine;GO:0032776 DNA methylation on cytosine;GO:0006305 DNA alkylation		Potential drug targets; Transcription factors:Zinc-coordinating DNA-binding domains; Disease related genes; ENZYME proteins:Transferases; Predicted intracellular proteins; Enzymes; Human disease related genes:Immune system diseases:Primary immunodeficiency; Human disease related genes:Musculoskeletal diseases:Muscular diseases	Nucleoplasm (Supported)				1	1	0	0	0	0	0	0	0	0	0	0	0	0	1	0	0	0	0	0
GAPDH	2597	symbol	H. sapiens	2597	H. sapiens	GAPDH	glyceraldehyde-3-phosphate dehydrogenase	GO:0035606 peptidyl-cysteine S-trans-nitrosylation;GO:0017014 protein nitrosylation;GO:0018119 peptidyl-cysteine S-nitrosylation		Predicted intracellular proteins; FDA approved drug targets:Small molecule drugs; ENZYME proteins:Oxidoreductases; Enzymes	Cytosol;Plasma membrane (Enhanced); Additional: Nuclear membrane;Vesicles	NADH; Adenosine-5-Diphosphoribose; Thionicotinamide-Adenine-Dinucleotide; 4-(2-Aminoethyl)Benzenesulfonyl Fluoride; Xanthinol; Copper; Artenimol	(M66)PID MYC ACTIV PATHWAY; (M5493)WNT SIGNALING	(M5891)HALLMARK HYPOXIA; (M5924)HALLMARK MTORC1 SIGNALING	1	1	0	0	1	0	0	0	0	0	0	0	0	1	0	1	1	0	0	0
ERN1	2081	symbol	H. sapiens	2081	H. sapiens	ERN1	endoplasmic reticulum to nucleus signaling 1	GO:0070054 mRNA splicing, via endonucleolytic cleavage and ligation;GO:0036290 protein trans-autophosphorylation;GO:1990579 peptidyl-serine trans-autophosphorylation	yes	Kinases; Transporters:Accessory Factors Involved in Transport; ENZYME proteins:Transferases; Predicted intracellular proteins; Enzymes		N~2~-1H-benzimidazol-5-yl-N~4~-(3-cyclopropyl-1H-pyrazol-5-yl)pyrimidine-2,4-diamine; Fostamatinib		(M5922)HALLMARK UNFOLDED PROTEIN RESPONSE	1	1	0	0	1	0	1	0	0	0	1	0	0	0	0	1	0	0	0	1
REN	5972	symbol	H. sapiens	5972	H. sapiens	REN	renin	GO:0002018 renin-angiotensin regulation of aldosterone production;GO:0072051 juxtaglomerular apparatus development;GO:2000855 regulation of mineralocorticoid secretion		Peptidases:Aspartic-type peptidases; Disease related genes; Human disease related genes:Urinary system diseases:Kidney diseases; Candidate cardiovascular disease genes; Predicted intracellular proteins; Human disease related genes:Congenital malformations:Congenital malformations of the urinary system; ENZYME proteins:Hydrolases; Enzymes; FDA approved drug targets:Small molecule drugs; Predicted …		Remikiren; Minoxidil; Lisinopril; N,N-dimethylformamide; Isoamyl alcohol; 3-Phenyl-1,2-Propandiol; 2-Methyl-3-(2-Aminothiazolo)Propanal; Enalkiren; 2-Cyclopropylmethylenepropanal; 1-Methyl-2-Oxy-5,5-Dimethyl Pyrrolidine; N-Methyl-N-(Methylbenzyl)Formamide; 1-Hydroxy-2-Amino-3-Cyclohexylpropane; SPP1148; N-{2-[6-(2,4-DIAMINO-6-ETHYLPYRIMIDIN-5-YL)-2,2-DIMETHYL-3-OXO-2,3-DIHYDRO-4H-1,4-BENZOTHIAZIN…			1	0	1	0	0	0	1	0	1	1	0	0	0	0	0	0	1	1	0	0
PIK3CG	5294	symbol	H. sapiens	5294	H. sapiens	PIK3CG	phosphatidylinositol-4,5-bisphosphate 3-kinase catalytic subunit gamma	GO:0035747 natural killer cell chemotaxis;GO:0010897 negative regulation of triglyceride catabolic process;GO:0035022 positive regulation of Rac protein signal transduction	yes	Disease related genes; ENZYME proteins:Transferases; Predicted intracellular proteins; Enzymes; Cancer-related genes:Mutational cancer driver genes; Kinases:Atypical kinases; FDA approved drug targets:Small molecule drugs	Plasma membrane (Supported); Additional: Cytosol	Staurosporine; Myricetin; LY-294002; Quercetin; 5-QUINOXALIN-6-YLMETHYLENE-THIAZOLIDINE-2,4-DIONE; XL765; TG100-115; 2-((9H-PURIN-6-YLTHIO)METHYL)-5-CHLORO-3-(2-METHOXYPHENYL)QUINAZOLIN-4(3H)-ONE; N-(5-{4-Chloro-3-[(2-hydroxyethyl)sulfamoyl]phenyl}-4-methyl-1,3-thiazol-2-yl)acetamide; 5,5-dimethyl-2-morpholin-4-yl-5,6-dihydro-1,3-benzothiazol-7(4H)-one; 3-[4-AMINO-1-(1-METHYLETHYL)-1H-PYRAZOLO[3,…	(M252)PID IL8 CXCR1 PATHWAY; (M177)PID EPHA FWDPATHWAY; (M210)PID IL8 CXCR2 PATHWAY	(M5921)HALLMARK COMPLEMENT	1	1	1	1	1	1	1	1	0	0	0	0	1	1	0	1	0	0	1	0
HSP90AB1	3326	symbol	H. sapiens	3326	H. sapiens	HSP90AB1	heat shock protein 90 alpha family class B member 1	GO:1901389 negative regulation of transforming growth factor beta activation;GO:1905323 telomerase holoenzyme complex assembly;GO:1902949 positive regulation of tau-protein kinase activity		Cancer-related genes:Candidate cancer biomarkers; Transporters:Accessory Factors Involved in Transport; Cancer-related genes:Mutated cancer genes; Predicted intracellular proteins; Cancer-related genes:Mutational cancer driver genes	Cytosol (Supported)	Geldanamycin; 9-Butyl-8-(3,4,5-Trimethoxybenzyl)-9h-Purin-6-Amine; Radicicol; Tanespimycin; SNX-5422; CCT-018159; 8-(6-BROMO-BENZO[1,3]DIOXOL-5-YLSULFANYL)-9-(3-ISOPROPYLAMINO-PROPYL)-ADENINE; 4-{4-[4-(3-AMINOPROPOXY)PHENYL]-1H-PYRAZOL-5-YL}-6-CHLOROBENZENE-1,3-DIOL; (5E)-14-CHLORO-15,17-DIHYDROXY-4,7,8,9,10,11-HEXAHYDRO-2-BENZOXACYCLOPENTADECINE-1,12(3H,13H)-DIONE; (5Z)-12-CHLORO-13,15-DIHYDROXY…	(M237)PID VEGFR1 2 PATHWAY	(M5926)HALLMARK MYC TARGETS V1	1	1	0	0	0	0	1	0	0	0	0	0	0	0	1	1	0	0	0	1
SERPINE1	5054	symbol	H. sapiens	5054	H. sapiens	SERPINE1	serpin family E member 1	GO:0035490 regulation of leukotriene production involved in inflammatory response;GO:0035491 positive regulation of leukotriene production involved in inflammatory response;GO:2000098 negative regulation of smooth muscle cell-matrix adhesion		Cancer-related genes:Candidate cancer biomarkers; Disease related genes; FDA approved drug targets:Biotech drugs; Candidate cardiovascular disease genes; Human disease related genes:Musculoskeletal diseases:Skeletal diseases; Human disease related genes:Cardiovascular diseases:Hematologic diseases; Predicted secreted proteins		Alteplase; Urokinase; Reteplase; Anistreplase; Tenecteplase; Drotrecogin alfa; Troglitazone; Fibrinolysin; Copper	(M44)PID HIF2PATHWAY; (M174)PID UPA UPAR PATHWAY; (M255)PID HIF1 TFPATHWAY	(M5896)HALLMARK TGF BETA SIGNALING; (M5946)HALLMARK COAGULATION; (M5942)HALLMARK UV RESPONSE DN	1	1	0	0	0	0	0	0	0	1	0	1	1	1	1	1	1	0	1	0
DNMT1	1786	symbol	H. sapiens	1786	H. sapiens	DNMT1	DNA methyltransferase 1	GO:0010424 DNA methylation on cytosine within a CG sequence;GO:1900240 negative regulation of phenotypic switching;GO:1905916 negative regulation of cell differentiation involved in phenotypic switching		Transcription factors:Zinc-coordinating DNA-binding domains; Disease related genes; ENZYME proteins:Transferases; Human disease related genes:Nervous system diseases:Other nervous and sensory system diseases; Predicted intracellular proteins; Enzymes; FDA approved drug targets:Small molecule drugs	Nucleoplasm (Supported)	Procaine; Azacitidine; Procainamide; Flucytosine; Decitabine; Palifosfamide; Epigallocatechin gallate	(M279)PID RB 1PATHWAY	(M5925)HALLMARK E2F TARGETS	1	1	1	0	0	0	0	0	0	0	0	0	0	0	1	0	0	0	0	0
VCP	7415	symbol	H. sapiens	7415	H. sapiens	VCP	valosin containing protein	GO:0042728 flavin-containing compound catabolic process;GO:0072389 flavin adenine dinucleotide catabolic process;GO:1903007 positive regulation of Lys63-specific deubiquitinase activity		Potential drug targets; Human disease related genes:Nervous system diseases:Neurodegenerative diseases; Disease related genes; Predicted intracellular proteins; ENZYME proteins:Hydrolases; Enzymes; Human disease related genes:Musculoskeletal diseases:Muscular diseases; Transporters:Primary Active Transporters	Cytosol;Nucleoplasm (Enhanced)	Phosphoaminophosphonic Acid-Adenylate Ester; Phenethyl Isothiocyanate			1	1	0	0	0	0	1	0	0	0	1	0	0	0	1	0	0	0	0	1
MMP13	4322	symbol	H. sapiens	4322	H. sapiens	MMP13	matrix metallopeptidase 13	GO:0003417 growth plate cartilage development;GO:0003416 endochondral bone growth;GO:0001958 endochondral ossification		Cancer-related genes:Candidate cancer biomarkers; Potential drug targets; Disease related genes; Human disease related genes:Congenital malformations:Congenital malformations of the musculoskeletal system; Enzymes; Peptidases:Metallopeptidases; Predicted secreted proteins		Marimastat; 3-Methylpyridine; 2-{4-[4-(4-Chloro-Phenoxy)-Benzenesulfonyl]-Tetrahydro-Pyran-4-Yl}-N-Hydroxy-Acetamide; WAY-151693; Hydroxyaminovaline; 4-methoxybenzenesulfinate; PYRIMIDINE-4,6-DICARBOXYLIC ACID BIS-(3-METHYL-BENZYLAMIDE); PYRIMIDINE-4,6-DICARBOXYLIC ACID BIS-(4-FLUORO-3-METHYL-BENZYLAMIDE); PYRIMIDINE-4,6-DICARBOXYLIC ACID BIS-[(PYRIDIN-3-YLMETHYL)-AMIDE]; Endostatin; TERT-BUTYL 4…	(M174)PID UPA UPAR PATHWAY; (M3468)NABA ECM REGULATORS; (M5885)NABA MATRISOME ASSOCIATED	(M5921)HALLMARK COMPLEMENT	1	1	1	0	0	0	0	0	0	0	0	1	0	0	0	1	0	0	0	0
HDAC2	3066	symbol	H. sapiens	3066	H. sapiens	HDAC2	histone deacetylase 2	GO:1902435 regulation of male mating behavior;GO:1902437 positive regulation of male mating behavior;GO:0061198 fungiform papilla formation		Cancer-related genes:Candidate cancer biomarkers; Predicted intracellular proteins; ENZYME proteins:Hydrolases; Enzymes; FDA approved drug targets:Small molecule drugs	Nucleoplasm (Supported)	Pravastatin; Lovastatin; Theophylline; Valproic acid; Simvastatin; Atorvastatin; Fluvastatin; Aminophylline; Oxtriphylline; Vorinostat; Pracinostat; Romidepsin; Tixocortol; Mocetinostat	(M219)PID HEDGEHOG GLI PATHWAY; (M101)PID HDAC CLASSI PATHWAY; (M105)PID TELOMERASE PATHWAY	(M5895)HALLMARK WNT BETA CATENIN SIGNALING; (M5926)HALLMARK MYC TARGETS V1	1	1	1	0	0	0	1	1	1	1	1	0	0	1	1	0	0	0	1	1
MCL1	4170	symbol	H. sapiens	4170	H. sapiens	MCL1	MCL1 apoptosis regulator, BCL2 family member	GO:1903378 positive regulation of oxidative stress-induced neuron intrinsic apoptotic signaling pathway;GO:1902177 positive regulation of oxidative stress-induced intrinsic apoptotic signaling pathway;GO:2000811 negative regulation of anoikis		Cancer-related genes:Candidate cancer biomarkers; Predicted intracellular proteins	Mitochondria (Enhanced)	Isosorbide	(M183)PID IL6 7 PATHWAY; (M255)PID HIF1 TFPATHWAY; (M40)PID E2F PATHWAY	(M5902)HALLMARK APOPTOSIS; (M5890)HALLMARK TNFA SIGNALING VIA NFKB	1	1	0	0	0	1	0	0	0	0	0	0	0	0	0	0	1	0	0	0
TTR	7276	symbol	H. sapiens	7276	H. sapiens	TTR	transthyretin	GO:0006144 purine nucleobase metabolic process;GO:0009112 nucleobase metabolic process;GO:0072521 purine-containing compound metabolic process		Cancer-related genes:Candidate cancer biomarkers; Human disease related genes:Nervous system diseases:Neurodegenerative diseases; Disease related genes; Human disease related genes:Nervous system diseases:Other nervous and sensory system diseases; Predicted intracellular proteins; FDA approved drug targets:Small molecule drugs; Predicted secreted proteins	Golgi apparatus (Approved)	Zinc; Copper; Tafamidis; Zinc acetate; Zinc chloride; Zinc sulfate, unspecified form	(M106)PID HNF3B PATHWAY	(M5949)HALLMARK PEROXISOME; (M5948)HALLMARK BILE ACID METABOLISM	1	0	0	0	0	0	0	0	0	0	0	0	0	0	0	0	0	0	0	0
EZR	7430	symbol	H. sapiens	7430	H. sapiens	EZR	ezrin	GO:0072697 protein localization to cell cortex;GO:1902896 terminal web assembly;GO:0043622 cortical microtubule organization		Cancer-related genes:Candidate cancer biomarkers; Predicted intracellular proteins; Cancer-related genes:Mutated cancer genes	Plasma membrane (Supported)		(M240)PID SYNDECAN 2 PATHWAY; (M94)PID FAS PATHWAY; (M12)PID RHOA PATHWAY	(M5893)HALLMARK MITOTIC SPINDLE	1	1	1	0	0	0	1	0	0	0	0	0	0	0	0	1	0	0	1	0
MMP8	4317	symbol	H. sapiens	4317	H. sapiens	MMP8	matrix metallopeptidase 8	GO:1903980 positive regulation of microglial cell activation;GO:1903265 positive regulation of tumor necrosis factor-mediated signaling pathway;GO:0150078 positive regulation of neuroinflammatory response		Cancer-related genes:Candidate cancer biomarkers; Predicted intracellular proteins; ENZYME proteins:Hydrolases; Enzymes; Peptidases:Metallopeptidases; Predicted secreted proteins	Vesicles (Approved)	Marimastat; 1-Hydroxyamine-2-Isobutylmalonic Acid; 2-Thiomethyl-3-Phenylpropanoic Acid; 2-(Biphenyl-4-Sulfonyl)-1,2,3,4-Tetrahydro-Isoquinoline-3-Carboxylic Acid; 5-[4-(2-Hydroxyethyl)-1-piperidinyl]-5-phenyl-2,4,6(1H,3H,5H)-pyrimidinetrione; Glycinamide; Batimastat; N-{2-[(4'-CYANO-1,1'-BIPHENYL-4-YL)OXY]ETHYL}-N'-HYDROXY-N-METHYLUREA; (5S)-5-(2-amino-2-oxoethyl)-4-oxo-N-[(3-oxo-3,4-dihydro-2H-1…	(M3468)NABA ECM REGULATORS; (M5885)NABA MATRISOME ASSOCIATED; (M5889)NABA MATRISOME	(M5946)HALLMARK COAGULATION; (M5921)HALLMARK COMPLEMENT	1	0	0	1	0	0	0	0	0	1	0	0	0	1	0	0	0	0	1	0
CHEK1	1111	symbol	H. sapiens	1111	H. sapiens	CHEK1	checkpoint kinase 1	GO:0070317 negative regulation of G0 to G1 transition;GO:0046602 regulation of mitotic centrosome separation;GO:0071313 cellular response to caffeine	yes	Cancer-related genes:Candidate cancer biomarkers; ENZYME proteins:Transferases; Predicted intracellular proteins; Enzymes; Kinases:CAMK Ser/Thr protein kinases	Nucleoplasm (Supported); Additional: Vesicles	XL844; Enzastaurin; CHIR-124; N-{5-[4-(4-METHYLPIPERAZIN-1-YL)PHENYL]-1H-PYRROLO[2,3-B]PYRIDIN-3-YL}NICOTINAMIDE; 3-(5-{[4-(AMINOMETHYL)PIPERIDIN-1-YL]METHYL}-1H-INDOL-2-YL)QUINOLIN-2(1H)-ONE; 2,2'-{[9-(HYDROXYIMINO)-9H-FLUORENE-2,7-DIYL]BIS(OXY)}DIACETIC ACID; (2S)-1-AMINO-3-[(5-NITROQUINOLIN-8-YL)AMINO]PROPAN-2-OL; 2-(cyclohexylamino)benzoic acid; 3-(5-{[4-(AMINOMETHYL)PIPERIDIN-1-YL]METHYL}-1H…	(M10154)SA G2 AND M PHASES; (M95)PID CIRCADIAN PATHWAY; (M46)PID ATR PATHWAY	(M5901)HALLMARK G2M CHECKPOINT; (M5925)HALLMARK E2F TARGETS	1	1	1	0	1	0	0	1	0	0	0	0	0	0	1	0	0	0	0	0
PDGFRB	5159	symbol	H. sapiens	5159	H. sapiens	PDGFRB	platelet derived growth factor receptor beta	GO:0060981 cell migration involved in coronary angiogenesis;GO:0072262 metanephric glomerular mesangial cell proliferation involved in metanephros development;GO:0072110 glomerular mesangial cell proliferation	yes	Cancer-related genes:Candidate cancer biomarkers; Human disease related genes:Nervous system diseases:Neurodegenerative diseases; Disease related genes; ENZYME proteins:Transferases; Human disease related genes:Skin diseases:Skin and soft tissue diseases; FDA approved drug targets:Biotech drugs; Transporters:Accessory Factors Involved in Transport; Kinases:Tyr protein kinases; RAS pathway related…	Vesicles (Supported); Additional: Golgi apparatus	Becaplermin; Sorafenib; Imatinib; Dasatinib; Sunitinib; XL999; XL820; Pazopanib; Midostaurin; Regorafenib; Nintedanib; Polaprezinc; Trapidil; Foreskin fibroblast (neonatal); Fostamatinib; Erdafitinib; Pexidartinib; Ripretinib	(M103)PID S1P S1P1 PATHWAY; (M55)PID S1P S1P3 PATHWAY; (M72)PID NECTIN PATHWAY	(M5942)HALLMARK UV RESPONSE DN; (M5902)HALLMARK APOPTOSIS; (M5930)HALLMARK EPITHELIAL MESENCHYMAL TRANSITION	1	1	0	0	1	0	1	0	0	0	0	0	1	1	1	0	1	0	0	0
CTSD	1509	symbol	H. sapiens	1509	H. sapiens	CTSD	cathepsin D	GO:1901143 insulin catabolic process;GO:0038020 insulin receptor recycling;GO:0042159 lipoprotein catabolic process		Cancer-related genes:Candidate cancer biomarkers; Potential drug targets; Peptidases:Aspartic-type peptidases; Disease related genes; Predicted intracellular proteins; ENZYME proteins:Hydrolases; Enzymes; Human disease related genes:Congenital disorders of metabolism:Lysosomal storage diseases; Human disease related genes:Congenital disorders of metabolism:Congenital disorders of lipid/glycolipid…		Insulin pork; S-Methylcysteine; 1h-Benoximidazole-2-Carboxylic Acid; 2-Morpholinoethylamine; 5-AMINO-6-CYCLOHEXYL-4-HYDROXY-2-ISOBUTYL-HEXANOIC ACID; CYCLOHEXYLMETHYL-2,3-DIHYDROXY-5-METHYL-HEXYLAMIDE	(M144)PID CERAMIDE PATHWAY; (M87)PID LKB1 PATHWAY; (M200)PID ERA GENOMIC PATHWAY	(M5921)HALLMARK COMPLEMENT; (M5939)HALLMARK P53 PATHWAY	1	1	0	1	0	0	0	0	0	0	0	0	0	0	0	1	1	0	0	0
PRKCA	5578	symbol	H. sapiens	5578	H. sapiens	PRKCA	protein kinase C alpha	GO:0110063 positive regulation of angiotensin-activated signaling pathway;GO:2000707 positive regulation of dense core granule biogenesis;GO:2000705 regulation of dense core granule biogenesis	yes	Cancer-related genes:Candidate cancer biomarkers; ENZYME proteins:Transferases; RAS pathway related proteins; Predicted intracellular proteins; Enzymes; Kinases:AGC Ser/Thr protein kinases; FDA approved drug targets:Small molecule drugs	Cytosol;Plasma membrane (Enhanced)	Phosphatidyl serine; Vitamin E; Tamoxifen; Ingenol mebutate; Aprinocarsen; Midostaurin; Perifosine; Ellagic acid; Bryostatin 1; alpha-Tocopherol succinate; D-alpha-Tocopherol acetate	(M134)PID TCR RAS PATHWAY; (M37)PID NFKAPPAB CANONICAL PATHWAY; (M226)PID VEGFR1 PATHWAY	(M5903)HALLMARK NOTCH SIGNALING; (M5942)HALLMARK UV RESPONSE DN; (M5891)HALLMARK HYPOXIA	1	1	0	1	1	0	1	1	0	0	0	1	1	1	1	1	1	0	0	0
NOS3	4846	symbol	H. sapiens	4846	H. sapiens	NOS3	nitric oxide synthase 3	GO:0014740 negative regulation of muscle hyperplasia;GO:0014806 smooth muscle hyperplasia;GO:0014900 muscle hyperplasia		Cancer-related genes:Candidate cancer biomarkers; Disease related genes; Human disease related genes:Musculoskeletal diseases:Skeletal diseases; Predicted intracellular proteins; ENZYME proteins:Oxidoreductases; Enzymes; FDA approved drug targets:Small molecule drugs		Arginine; Citrulline; Sapropterin; Miconazole; N,N-dimethylarginine; L-N(omega)-Nitroarginine-2,4-L-diaminobutyric amide; Canavanine; 3-Bromo-7-Nitroindazole; N-{(4S)-4-Amino-5-[(2-aminoethyl)amino]pentyl}-N'-nitroguanidine; N-[3-(aminomethyl)benzyl]acetamidine; 1,2,4-Triazole-Carboxamidine; L-N(omega)-nitroarginine-(4R)-amino-L-proline amide; S,S'-(1,4-Phenylene-Bis(1,2-Ethanediyl))Bis-Isothiour…	(M226)PID VEGFR1 PATHWAY; (M65)PID FRA PATHWAY; (M41)PID ER NONGENOMIC PATHWAY		1	1	1	1	0	0	1	0	0	1	1	1	1	0	0	1	1	1	1	0
PGR	5241	symbol	H. sapiens	5241	H. sapiens	PGR	progesterone receptor	GO:0060748 tertiary branching involved in mammary gland duct morphogenesis;GO:0060745 mammary gland branching involved in pregnancy;GO:0038001 paracrine signaling		Cancer-related genes:Candidate cancer biomarkers; Human disease related genes:Cancers:Cancers of the breast and female genital organs; Transcription factors:Zinc-coordinating DNA-binding domains; Nuclear receptors; Predicted intracellular proteins; Transporters; FDA approved drug targets:Small molecule drugs		Etonogestrel; Desogestrel; Megestrol acetate; Levonorgestrel; Dydrogesterone; Progesterone; Spironolactone; Lindane; Fluticasone propionate; Medroxyprogesterone acetate; Mitotane; Norethisterone; Mometasone; Ethynodiol diacetate; Mifepristone; Norgestimate; Drospirenone; Danazol; Oxybenzone; Allylestrenol; Phthalic Acid; Metribolone; Tanaproget; Telapristone acetate; Asoprisnil; Norelgestromin; G…	(M267)PID ANTHRAX PATHWAY; (M200)PID ERA GENOMIC PATHWAY	(M5906)HALLMARK ESTROGEN RESPONSE EARLY; (M5907)HALLMARK ESTROGEN RESPONSE LATE	1	1	1	0	0	0	0	0	0	1	0	0	0	0	0	0	0	0	0	1
MME	4311	symbol	H. sapiens	4311	H. sapiens	MME	membrane metalloendopeptidase	GO:0061837 neuropeptide processing;GO:0046449 creatinine metabolic process;GO:0010814 substance P catabolic process		Cancer-related genes:Candidate cancer biomarkers; Human disease related genes:Nervous system diseases:Neurodegenerative diseases; Disease related genes; Candidate cardiovascular disease genes; Predicted intracellular proteins; CD markers; ENZYME proteins:Hydrolases; Enzymes; Peptidases:Metallopeptidases; FDA approved drug targets:Small molecule drugs		Candoxatril; Omapatrilat; N-[3-[(1-Aminoethyl)(Hydroxy)Phosphoryl]-2-(1,1'-Biphenyl-4-Ylmethyl)Propanoyl]Alanine; Phosphoramidon; N-(3-Phenyl-2-Sulfanylpropanoyl)Phenylalanylalanine; [2(R,S)-2-Sulfanylheptanoyl]-Phe-Ala; Daglutril; 2-[(1S)-1-BENZYL-2-SULFANYLETHYL]-1H-IMIDAZO[4,5-C]PYRIDIN-5-IUM; Thiorphan; Sacubitril; Candoxatrilat			1	0	1	0	0	0	0	0	0	0	0	0	0	0	1	0	0	0	0	0
P2RX7	5027	symbol	H. sapiens	5027	H. sapiens	P2RX7	purinergic receptor P2X 7	GO:0006649 phospholipid transfer to membrane;GO:1904170 regulation of bleb assembly;GO:1904172 positive regulation of bleb assembly		Transporters:Transporter channels and pores				(M5932)HALLMARK INFLAMMATORY RESPONSE	1	1	1	1	0	0	1	0	1	1	1	0	0	1	0	1	0	0	1	0
DHODH	1723	symbol	H. sapiens	1723	H. sapiens	DHODH	dihydroorotate dehydrogenase (quinone)	GO:0044205 'de novo' UMP biosynthetic process;GO:0006225 UDP biosynthetic process;GO:0009194 pyrimidine ribonucleoside diphosphate biosynthetic process		Disease related genes; Human disease related genes:Congenital malformations:Congenital malformations of the musculoskeletal system; Predicted intracellular proteins; ENZYME proteins:Oxidoreductases; Enzymes; FDA approved drug targets:Small molecule drugs	Mitochondria (Enhanced); Additional: Cytosol;Nucleoplasm	Leflunomide; Atovaquone; Orotic acid; Capric dimethyl amine oxide; Flavin mononucleotide; Brequinar Analog; Brequinar; Dodecyldimethylamine N-oxide; 2-[4-(4-Chlorophenyl)Cyclohexylidene]-3,4-Dihydroxy-1(2h)-Naphthalenone; 5-Carbamoyl-1,1':4',1''-terphenyl-3-carboxylic acid; SC12267; Manitimus; (2Z)-N-biphenyl-4-yl-2-cyano-3-hydroxybut-2-enamide; (2Z)-2-cyano-N-(2,2'-dichlorobiphenyl-4-yl)-3-hydro…			1	0	0	0	0	0	0	0	0	0	0	0	0	0	0	0	0	0	0	0
CYP2D6	1565	symbol	H. sapiens	1565	H. sapiens	CYP2D6	cytochrome P450 family 2 subfamily D member 6	GO:0090347 regulation of cellular organohalogen metabolic process;GO:0090348 regulation of cellular organofluorine metabolic process;GO:0090349 negative regulation of cellular organohalogen metabolic process		Human disease related genes:Congenital disorders of metabolism:Other congenital disorders of metabolism	Golgi apparatus (Approved)	Cannabidiol; Diacerein; Nabiximols			1	1	0	0	0	0	0	0	1	0	0	0	0	0	0	0	0	0	0	0
PLK1	5347	symbol	H. sapiens	5347	H. sapiens	PLK1	polo like kinase 1	GO:0070194 synaptonemal complex disassembly;GO:1905784 regulation of anaphase-promoting complex-dependent catabolic process;GO:0016321 female meiosis chromosome segregation	yes	Cancer-related genes:Candidate cancer biomarkers; Kinases; Potential drug targets; Disease related genes; ENZYME proteins:Transferases; Predicted intracellular proteins; Enzymes		3-[3-chloro-5-(5-{[(1S)-1-phenylethyl]amino}isoxazolo[5,4-c]pyridin-3-yl)phenyl]propan-1-ol; 3-[3-(3-methyl-6-{[(1S)-1-phenylethyl]amino}-1H-pyrazolo[4,3-c]pyridin-1-yl)phenyl]propanamide; 4-(4-METHYLPIPERAZIN-1-YL)-N-[5-(2-THIENYLACETYL)-1,5-DIHYDROPYRROLO[3,4-C]PYRAZOL-3-YL]BENZAMIDE; 1-[5-Methyl-2-(trifluoromethyl)furan-3-yl]-3-[5-[2-[[6-(1H-1,2,4-triazol-5-ylamino)pyrimidin-4-yl]amino]ethyl]-…	(M46)PID ATR PATHWAY; (M176)PID FOXM1 PATHWAY; (M129)PID PLK1 PATHWAY	(M5928)HALLMARK MYC TARGETS V2; (M5893)HALLMARK MITOTIC SPINDLE; (M5901)HALLMARK G2M CHECKPOINT	1	1	0	0	1	0	1	0	0	0	0	0	0	0	1	1	0	0	1	0
TGM2	7052	symbol	H. sapiens	7052	H. sapiens	TGM2	transglutaminase 2	GO:1904014 response to serotonin;GO:1904015 cellular response to serotonin;GO:0018277 protein deamination		Potential drug targets; Disease related genes; ENZYME proteins:Transferases; Predicted intracellular proteins; ENZYME proteins:Hydrolases; Enzymes; Predicted secreted proteins	Cytosol (Approved); Additional: Plasma membrane	Guanosine-5'-Diphosphate; Hexylresorcinol	(M118)PID INTEGRIN A9B1 PATHWAY; (M99)PID TXA2PATHWAY; (M18)PID INTEGRIN1 PATHWAY	(M5947)HALLMARK IL2 STAT5 SIGNALING; (M5891)HALLMARK HYPOXIA; (M5906)HALLMARK ESTROGEN RESPONSE EARLY	1	0	1	1	0	0	0	0	0	0	0	0	0	0	0	0	0	0	0	0
OPRK1	4986	symbol	H. sapiens	4986	H. sapiens	OPRK1	opioid receptor kappa 1	GO:0031635 adenylate cyclase-inhibiting opioid receptor signaling pathway;GO:1903937 response to acrylamide;GO:0033685 negative regulation of luteinizing hormone secretion		G-protein coupled receptors:GPCRs excl olfactory receptors; FDA approved drug targets:Small molecule drugs; Transporters	Plasma membrane (Supported); Additional: Cytosol;Nucleoplasm	Tramadol; Atomoxetine; Morphine; Codeine; Amitriptyline; Hydromorphone; Mirtazapine; Progesterone; Meperidine; Oxycodone; Dextromethorphan; Lamotrigine; Butorphanol; Dextropropoxyphene; Pentazocine; Naltrexone; Sufentanil; Fentanyl; Levomenthol; Loperamide; Nalbuphine; Levorphanol; Remifentanil; Buprenorphine; Naloxone; Dezocine; Ketamine; Aripiprazole; 3-Methylthiofentanyl; Diamorphine; Etorphin…		(M5932)HALLMARK INFLAMMATORY RESPONSE	1	1	1	0	0	0	1	0	0	1	0	1	0	0	0	0	0	0	0	0
MALT1	10892	symbol	H. sapiens	10892	H. sapiens	MALT1	MALT1 paracaspase	GO:0001923 B-1 B cell differentiation;GO:2000321 positive regulation of T-helper 17 cell differentiation;GO:0007250 activation of NF-kappaB-inducing kinase activity		Potential drug targets; Disease related genes; Predicted intracellular proteins; Enzymes; Human disease related genes:Immune system diseases:Primary immunodeficiency; Peptidases:Cysteine-type peptidases; Cancer-related genes	Nucleoli fibrillar center (Approved); Additional: Cytosol		(M37)PID NFKAPPAB CANONICAL PATHWAY; (M88)PID CD8 TCR PATHWAY; (M10)PID BCR 5PATHWAY		1	1	0	1	0	0	1	0	0	1	0	0	0	1	0	1	0	0	0	0
ALOX5	240	symbol	H. sapiens	240	H. sapiens	ALOX5	arachidonate 5-lipoxygenase	GO:1901753 leukotriene A4 biosynthetic process;GO:1901751 leukotriene A4 metabolic process;GO:0002538 arachidonic acid metabolite production involved in inflammatory response		Predicted intracellular proteins; ENZYME proteins:Oxidoreductases; Enzymes; Human disease related genes:Immune system diseases:Allergies and autoimmune diseases; FDA approved drug targets:Small molecule drugs	Nucleoplasm (Supported)	Vitamin E; Masoprocol; Aminosalicylic acid; Mesalazine; Montelukast; Diethylcarbamazine; Zileuton; Sulfasalazine; Meclofenamic acid; Balsalazide; Minocycline; Hyperforin; Resveratrol; Licofelone; MLN-977; Morniflumate; Diacerein; Fostamatinib; Rhein; alpha-Tocopherol succinate; D-alpha-Tocopherol acetate			1	1	0	1	0	1	0	0	0	0	0	0	0	0	0	1	0	0	1	0
SHH	6469	symbol	H. sapiens	6469	H. sapiens	SHH	sonic hedgehog signaling molecule	GO:0009949 polarity specification of anterior/posterior axis;GO:0060782 regulation of mesenchymal cell proliferation involved in prostate gland development;GO:0060783 mesenchymal smoothened signaling pathway involved in prostate gland development		Human disease related genes:Congenital malformations:Congenital malformations of the digestive system; Disease related genes; Human disease related genes:Congenital malformations:Congenital malformations of the nervous system; Predicted intracellular proteins; Human disease related genes:Congenital malformations:Congenital malformations of eye			(M211)PID HEDGEHOG 2PATHWAY; (M285)PID HNF3A PATHWAY; (M219)PID HEDGEHOG GLI PATHWAY	(M5919)HALLMARK HEDGEHOG SIGNALING	1	1	0	1	0	0	0	0	0	0	1	0	0	0	1	1	0	0	1	0
TOP2A	7153	symbol	H. sapiens	7153	H. sapiens	TOP2A	DNA topoisomerase II alpha	GO:0045870 positive regulation of single stranded viral RNA replication via double stranded DNA intermediate;GO:1905463 negative regulation of DNA duplex unwinding;GO:1905462 regulation of DNA duplex unwinding		Cancer-related genes:Candidate cancer biomarkers; ENZYME proteins:Isomerase; Predicted intracellular proteins; Enzymes; FDA approved drug targets:Small molecule drugs	Nucleoplasm (Supported); Additional: Nucleoli	Moxifloxacin; Amsacrine; Dexrazoxane; Valrubicin; Teniposide; Epirubicin; Enoxacin; Pefloxacin; Ciprofloxacin; Trovafloxacin; Daunorubicin; Etoposide; Dactinomycin; Lomefloxacin; Doxorubicin; Norfloxacin; Ofloxacin; Idarubicin; Podofilox; Mitoxantrone; Sparfloxacin; Genistein; Fleroxacin; Lucanthone; Banoxantrone; SP1049C; Amonafide; Elsamitrucin; 13-deoxydoxorubicin; RTA 744; Aldoxorubicin; ZEN-…	(M236)PID DELTA NP63 PATHWAY	(M5949)HALLMARK PEROXISOME; (M5902)HALLMARK APOPTOSIS; (M5893)HALLMARK MITOTIC SPINDLE	1	0	0	1	0	0	0	0	0	0	0	0	0	0	1	0	0	0	0	0
PRKACA	5566	symbol	H. sapiens	5566	H. sapiens	PRKACA	protein kinase cAMP-activated catalytic subunit alpha	GO:1990044 protein localization to lipid droplet;GO:1904538 regulation of glycolytic process through fructose-6-phosphate;GO:1904539 negative regulation of glycolytic process through fructose-6-phosphate	yes	Potential drug targets; Human disease related genes:Congenital malformations:Other congenital malformations; Disease related genes; ENZYME proteins:Transferases; RAS pathway related proteins; Predicted intracellular proteins; Enzymes; Cancer-related genes; Kinases:AGC Ser/Thr protein kinases; Human disease related genes:Endocrine and metabolic diseases:Adrenal gland diseases	Cytosol (Approved); Additional: Cytokinetic bridge	Pentanal; Balanol Analog 2; 3-[(3-sec-butyl-4-hydroxybenzoyl)amino]azepan-4-yl 4-(2-hydroxy-5-methoxybenzoyl)benzoate; Phosphonothreonine; Balanol Analog 1; 3,5-Diiodotyrosine; Balanol; Dexfosfoserine; S,S-(2-Hydroxyethyl)Thiocysteine; Hydroxyfasudil; (2S)-1-(3H-Indol-3-yl)-3-{[5-(6-isoquinolinyl)-3-pyridinyl]oxy}-2-propanamine; (2S)-1-{[5-(1H-Indazol-5-yl)-3-pyridinyl]oxy}-3-(7aH-indol-3-yl)-2-p…	(M56)PID LPA4 PATHWAY; (M182)PID IL3 PATHWAY; (M226)PID VEGFR1 PATHWAY	(M5941)HALLMARK UV RESPONSE UP	1	1	1	1	1	1	0	1	0	0	0	0	0	0	0	1	0	0	1	1
HRH1	3269	symbol	H. sapiens	3269	H. sapiens	HRH1	histamine receptor H1	GO:0032962 positive regulation of inositol trisphosphate biosynthetic process;GO:0032960 regulation of inositol trisphosphate biosynthetic process;GO:0071420 cellular response to histamine		Predicted intracellular proteins; G-protein coupled receptors:GPCRs excl olfactory receptors; FDA approved drug targets:Small molecule drugs	Plasma membrane (Supported); Additional: Cytosol	Citalopram; Benzatropine; Ziprasidone; Clemastine; Amitriptyline; Olanzapine; Cetirizine; Terfenadine; Buclizine; Clozapine; Doxylamine; Mirtazapine; Dexbrompheniramine; Loxapine; Promazine; Triprolidine; Prochlorperazine; Cyproheptadine; Loratadine; Imipramine; Chlorpromazine; Haloperidol; Nortriptyline; Amoxapine; Lamotrigine; Hydroxyzine; Cinnarizine; Astemizole; Trazodone; Paroxetine; Azatadi…		(M5932)HALLMARK INFLAMMATORY RESPONSE	1	1	1	0	0	0	1	0	0	0	0	0	0	0	0	0	0	1	0	0
MAN1B1	11253	symbol	H. sapiens	11253	H. sapiens	MAN1B1	mannosidase alpha class 1B member 1	GO:0036509 trimming of terminal mannose on B branch;GO:1904380 endoplasmic reticulum mannose trimming;GO:0035977 protein deglycosylation involved in glycoprotein catabolic process		Potential drug targets; Disease related genes; ENZYME proteins:Hydrolases; Enzymes; Human disease related genes:Other diseases:Mental and behavioural disorders	Vesicles (Uncertain)	1,4-Butanediol; Methyl-2-S-(Alpha-D-Mannopyranosyl)-2-Thio-Alpha-D-Mannopyranoside; Kifunensine; Duvoglustat			1	0	0	0	0	0	0	0	0	0	0	0	0	0	0	0	0	0	0	0
PIM1	5292	symbol	H. sapiens	5292	H. sapiens	PIM1	Pim-1 proto-oncogene, serine/threonine kinase	GO:1905062 positive regulation of cardioblast proliferation;GO:0070561 vitamin D receptor signaling pathway;GO:2000138 positive regulation of cell proliferation involved in heart morphogenesis	yes	Cancer-related genes:Candidate cancer biomarkers; ENZYME proteins:Transferases; Predicted intracellular proteins; Enzymes; Kinases:CAMK Ser/Thr protein kinases	Cytosol (Supported); Additional: Nucleoli;Nucleoplasm	3,4-Dihydroxy-1-Methylquinolin-2(1h)-One; Staurosporine; LY-294002; Imidazole; (3e)-3-[(4-Hydroxyphenyl)Imino]-1h-Indol-2(3h)-One; Bisindolylmaleimide I; Quercetin; Phosphoaminophosphonic Acid-Adenylate Ester; Dexfosfoserine; S,S-(2-Hydroxyethyl)Thiocysteine; IMIDAZOPYRIDAZIN 1; 4-(4-hydroxy-3-methylphenyl)-6-phenylpyrimidin-2(5H)-one; (4R)-7,8-dichloro-1',9-dimethyl-1-oxo-1,2,4,9-tetrahydrospiro…	(M135)PID IL5 PATHWAY; (M182)PID IL3 PATHWAY; (M22)PID GMCSF PATHWAY	(M5897)HALLMARK IL6 JAK STAT3 SIGNALING; (M5947)HALLMARK IL2 STAT5 SIGNALING; (M5891)HALLMARK HYPOXIA	1	1	0	0	1	1	0	0	0	1	0	0	0	0	0	1	1	0	0	0
ADRB2	154	symbol	H. sapiens	154	H. sapiens	ADRB2	adrenoceptor beta 2	GO:0002032 desensitization of G protein-coupled receptor signaling pathway by arrestin;GO:0061885 positive regulation of mini excitatory postsynaptic potential;GO:0002025 norepinephrine-epinephrine-mediated vasodilation involved in regulation of systemic arterial blood pressure		Transporters; G-protein coupled receptors:GPCRs excl olfactory receptors; Human disease related genes:Immune system diseases:Allergies and autoimmune diseases; Human disease related genes:Endocrine and metabolic diseases:Other endocrine and metabolic diseases; FDA approved drug targets:Small molecule drugs	Cytosol (Uncertain)	Spermine; Betaxolol; Isoetharine; Cabergoline; Metoprolol; Atenolol; Norepinephrine; Timolol; Phenylpropanolamine; Dipivefrin; Sotalol; Carteolol; Propranolol; Labetalol; Bisoprolol; Epinephrine; Orciprenaline; Dobutamine; Pseudoephedrine; Alprenolol; Ritodrine; Terbutaline; Bitolterol; Phenoxybenzamine; Salmeterol; Pindolol; Formoterol; Salbutamol; Isoprenaline; Arbutamine; Carvedilol; Desiprami…	(M86)PID ARF6 PATHWAY; (M67)PID ARF6 TRAFFICKING PATHWAY		1	1	1	0	0	0	1	0	0	0	0	0	0	0	0	1	0	1	0	0
RNASE2	6036	symbol	H. sapiens	6036	H. sapiens	RNASE2	ribonuclease A family member 2	GO:0002227 innate immune response in mucosa;GO:0002385 mucosal immune response;GO:0002251 organ or tissue specific immune response		Predicted secreted proteins; Enzymes; ENZYME proteins:Lyases		Adenosine 3',5'-diphosphate; Adenosine-2'-5'-Diphosphate			1	0	0	0	0	0	0	0	0	0	0	0	0	1	0	0	0	0	0	0
MYLK	4638	symbol	H. sapiens	4638	H. sapiens	MYLK	myosin light chain kinase	GO:0060414 aorta smooth muscle tissue morphogenesis;GO:0014820 tonic smooth muscle contraction;GO:0032060 bleb assembly	yes	Human disease related genes:Congenital malformations:Congenital malformations of the digestive system; Potential drug targets; Disease related genes; ENZYME proteins:Transferases; Predicted intracellular proteins; Enzymes; Human disease related genes:Cardiovascular diseases:Vascular diseases; Kinases:CAMK Ser/Thr protein kinases	Actin filaments (Enhanced); Additional: Plasma membrane	Fostamatinib	(M16801)SIG REGULATION OF THE ACTIN CYTOSKELETON BY RHO GTPASES; (M14)PID AURORA B PATHWAY; (M5193)SIG CHEMOTAXIS	(M5905)HALLMARK ADIPOGENESIS; (M5909)HALLMARK MYOGENESIS; (M5930)HALLMARK EPITHELIAL MESENCHYMAL TRANSITION	1	1	0	0	1	0	0	0	0	0	1	0	1	0	0	0	0	0	0	0
NOS1	4842	symbol	H. sapiens	4842	H. sapiens	NOS1	nitric oxide synthase 1	GO:0098923 retrograde trans-synaptic signaling by soluble gas;GO:0098924 retrograde trans-synaptic signaling by nitric oxide;GO:0051581 negative regulation of neurotransmitter uptake		Cancer-related genes:Candidate cancer biomarkers; Transporters:Accessory Factors Involved in Transport; Predicted intracellular proteins; ENZYME proteins:Oxidoreductases; Enzymes; FDA approved drug targets:Small molecule drugs	Plasma membrane (Supported); Additional: Nucleoplasm	Citrulline; Donepezil; Ketamine; L-N(omega)-Nitroarginine-2,4-L-diaminobutyric amide; Formic acid; 3-Bromo-7-Nitroindazole; N-{(4S)-4-Amino-5-[(2-aminoethyl)amino]pentyl}-N'-nitroguanidine; N-[3-(aminomethyl)benzyl]acetamidine; L-N(omega)-nitroarginine-(4R)-amino-L-proline amide; 1-hydroxy-2-isopropylguanidine; N-omega-propyl-L-arginine; 2-butyl-1-hydroxyguanidine; S-Ethyl-N-[4-(Trifluoromethyl)P…		(M5951)HALLMARK SPERMATOGENESIS; (M5909)HALLMARK MYOGENESIS; (M5956)HALLMARK KRAS SIGNALING DN	1	1	1	0	1	0	1	0	1	1	0	0	0	0	0	0	0	1	0	0
TPO	7173	symbol	H. sapiens	7173	H. sapiens	TPO	thyroid peroxidase	GO:0006590 thyroid hormone generation;GO:0042403 thyroid hormone metabolic process;GO:0035162 embryonic hemopoiesis		Human disease related genes:Endocrine and metabolic diseases:Thyroid gland diseases; Disease related genes; Predicted intracellular proteins; ENZYME proteins:Oxidoreductases; Enzymes; FDA approved drug targets:Small molecule drugs		Carbimazole; Dextrothyroxine; Propylthiouracil; Methimazole; Triclosan; Resorcinol; 2-mercaptobenzothiazole	(M5883)NABA SECRETED FACTORS; (M5885)NABA MATRISOME ASSOCIATED; (M5889)NABA MATRISOME		1	0	0	1	0	0	0	0	0	0	1	0	0	0	0	0	0	0	0	0
PDGFRA	5156	symbol	H. sapiens	5156	H. sapiens	PDGFRA	platelet derived growth factor receptor alpha	GO:0035790 platelet-derived growth factor receptor-alpha signaling pathway;GO:0038086 VEGF-activated platelet-derived growth factor receptor signaling pathway;GO:0038091 positive regulation of cell proliferation by VEGF-activated platelet derived growth factor receptor signaling pathway	yes	Cancer-related genes:Candidate cancer biomarkers; Disease related genes; ENZYME proteins:Transferases; Human disease related genes:Cancers:Cancers of the digestive system; FDA approved drug targets:Biotech drugs; Kinases:Tyr protein kinases; RAS pathway related proteins; Predicted intracellular proteins; CD markers; Enzymes; Cancer-related genes:Mutational cancer driver genes; Human disease relat…	Cell Junctions;Nucleoplasm;Plasma membrane (Approved)	Becaplermin; Imatinib; Sunitinib; XL820; Olaratumab; Pazopanib; Midostaurin; Regorafenib; Ponatinib; Lenvatinib; Nintedanib; Foreskin keratinocyte (neonatal); Fostamatinib; Erdafitinib; Amuvatinib; Ripretinib	(M206)PID PDGFRA PATHWAY; (M166)PID ATF2 PATHWAY		1	1	1	1	1	0	1	0	0	0	1	0	1	1	0	1	1	0	1	0
CDC25A	993	symbol	H. sapiens	993	H. sapiens	CDC25A	cell division cycle 25A	GO:0110032 positive regulation of G2/MI transition of meiotic cell cycle;GO:1901995 positive regulation of meiotic cell cycle phase transition;GO:0110030 regulation of G2/MI transition of meiotic cell cycle		Cancer-related genes:Candidate cancer biomarkers; Predicted intracellular proteins; ENZYME proteins:Hydrolases; Enzymes	Nucleoplasm (Approved); Additional: Golgi apparatus		(M10154)SA G2 AND M PHASES; (M84)PID ATM PATHWAY; (M46)PID ATR PATHWAY	(M5901)HALLMARK G2M CHECKPOINT; (M5924)HALLMARK MTORC1 SIGNALING; (M5925)HALLMARK E2F TARGETS	1	1	0	0	0	0	1	0	0	0	0	0	0	0	1	0	0	0	0	0
BRAF	673	symbol	H. sapiens	673	H. sapiens	BRAF	B-Raf proto-oncogene, serine/threonine kinase	GO:0070413 trehalose metabolism in response to stress;GO:0005991 trehalose metabolic process;GO:0002318 myeloid progenitor cell differentiation	yes	Human disease related genes:Congenital malformations:Other congenital malformations; Disease related genes; ENZYME proteins:Transferases; Cancer-related genes:Mutated cancer genes; Human disease related genes:Cancers:Cancers of the digestive system; Human disease related genes:Cancers:Cancers of the lung and pleura; Transporters:Accessory Factors Involved in Transport; Predicted intracellular pro…	Vesicles (Approved); Additional: Cytosol	Sorafenib; XL281; RAF-265; PLX-4720; N-{2,4-difluoro-3-[(5-pyridin-3-yl-1H-pyrrolo[2,3-b]pyridin-3-yl)carbonyl]phenyl}ethanesulfonamide; (1E)-5-(1-piperidin-4-yl-3-pyridin-4-yl-1H-pyrazol-4-yl)-2,3-dihydro-1H-inden-1-one oxime; Vemurafenib; Regorafenib; Dabrafenib; Encorafenib; Fostamatinib; Ripretinib	(M134)PID TCR RAS PATHWAY; (M270)PID MAPK TRK PATHWAY; (M281)PID FAK PATHWAY	(M5951)HALLMARK SPERMATOGENESIS	1	1	1	1	1	0	1	1	1	0	1	0	0	1	0	1	0	0	0	0
TRPV1	7442	symbol	H. sapiens	7442	H. sapiens	TRPV1	transient receptor potential cation channel subfamily V member 1	GO:1901594 response to capsazepine;GO:0090212 negative regulation of establishment of blood-brain barrier;GO:0001660 fever generation		FDA approved drug targets:Biotech drugs; Voltage-gated ion channels:Transient Receptor Potential Channels; Transporters:Transporter channels and pores; FDA approved drug targets:Small molecule drugs		alpha-Linolenic acid; Icosapent; Aspartame; Tramadol; Acetaminophen; Camphor; Ricinoleic Acid; Resiniferatoxin; Capsaicin; Cannabidiol; Zucapsaicin; Propacetamol; Capsicum oleoresin; Nonivamide; (S)-camphor; Medical Cannabis; Nabiximols; Cannabidivarin	(M270)PID MAPK TRK PATHWAY; (M271)PID PI3K PLC TRK PATHWAY		1	1	1	1	0	0	0	0	0	0	0	0	0	0	0	0	0	1	0	0
XDH	7498	symbol	H. sapiens	7498	H. sapiens	XDH	xanthine dehydrogenase	GO:0009114 hypoxanthine catabolic process;GO:0009115 xanthine catabolic process;GO:2001213 negative regulation of vasculogenesis		Disease related genes; Predicted intracellular proteins; ENZYME proteins:Oxidoreductases; Enzymes; Human disease related genes:Congenital disorders of metabolism:Congenital disorders of nucleotide metabolism; FDA approved drug targets:Small molecule drugs	Nucleoplasm (Uncertain); Additional: Nucleoli	Allopurinol; Levocarnitine; Topiroxostat; Flavin adenine dinucleotide; Dioxo(sulfanyl)molybdenum; Eniluracil; Niraxostat; Febuxostat; Oxypurinol		(M5934)HALLMARK XENOBIOTIC METABOLISM	1	0	0	1	0	0	1	0	0	0	0	0	0	0	0	0	0	0	1	0
PTGS1	5742	symbol	H. sapiens	5742	H. sapiens	PTGS1	prostaglandin-endoperoxide synthase 1	GO:0019371 cyclooxygenase pathway;GO:0001516 prostaglandin biosynthetic process;GO:0046457 prostanoid biosynthetic process		Cancer-related genes:Candidate cancer biomarkers; Predicted intracellular proteins; ENZYME proteins:Oxidoreductases; Enzymes; FDA approved drug targets:Small molecule drugs	Golgi apparatus (Supported); Additional: Vesicles	Dihomo-gamma-linolenic acid; Icosapent; Mesalazine; Acetaminophen; Indomethacin; Minoxidil; Nabumetone; Ketorolac; Tenoxicam; Tolmetin; Piroxicam; Fenoprofen; Diclofenac; Sulindac; Diethylcarbamazine; Flurbiprofen; Etodolac; Mefenamic acid; Naproxen; Sulfasalazine; Phenylbutazone; Meloxicam; Carprofen; Diflunisal; Suprofen; Salicylic acid; Meclofenamic acid; Acetylsalicylic acid; Bromfenac; Oxapr…			1	1	0	0	0	0	0	0	0	0	1	0	0	0	0	0	0	1	0	0
PDE4A	5141	symbol	H. sapiens	5141	H. sapiens	PDE4A	phosphodiesterase 4A	GO:0006198 cAMP catabolic process;GO:0106070 regulation of adenylate cyclase-activating G protein-coupled receptor signaling pathway;GO:0009214 cyclic nucleotide catabolic process		Predicted intracellular proteins; FDA approved drug targets:Small molecule drugs; ENZYME proteins:Hydrolases; Enzymes	Plasma membrane (Supported)	Theophylline; Dyphylline; Enprofylline; Dipyridamole; Iloprost; Oxtriphylline; Amrinone; Roflumilast; Piclamilast; Crisaborole; Ibudilast; Propentofylline; Drotaverine; (4R)-4-(3-butoxy-4-methoxybenzyl)imidazolidin-2-one; 4-[8-(3-nitrophenyl)-1,7-naphthyridin-6-yl]benzoic acid; Tofisopam			1	1	0	0	0	0	0	0	1	0	0	0	0	0	0	0	0	0	0	0
HPRT1	3251	symbol	H. sapiens	3251	H. sapiens	HPRT1	hypoxanthine phosphoribosyltransferase 1	GO:0006178 guanine salvage;GO:0046099 guanine biosynthetic process;GO:0043103 hypoxanthine salvage		Disease related genes; ENZYME proteins:Transferases; Predicted intracellular proteins; Enzymes; Human disease related genes:Congenital disorders of metabolism:Congenital disorders of nucleotide metabolism; FDA approved drug targets:Small molecule drugs	Cytosol (Supported)	Mercaptopurine; 5-O-phosphono-alpha-D-ribofuranosyl diphosphate; 5-monophosphate-9-beta-D-ribofuranosyl xanthine; 3H-pyrazolo[4,3-d]pyrimidin-7-ol; 9-Deazaguanine	(M5493)WNT SIGNALING	(M5898)HALLMARK DNA REPAIR; (M5907)HALLMARK ESTROGEN RESPONSE LATE; (M5924)HALLMARK MTORC1 SIGNALING	1	0	0	1	0	0	0	0	0	0	0	0	0	0	0	0	0	0	0	0
MGMT	4255	symbol	H. sapiens	4255	H. sapiens	MGMT	O-6-methylguanine-DNA methyltransferase	GO:0006307 DNA dealkylation involved in DNA repair;GO:0006266 DNA ligation;GO:0035510 DNA dealkylation		Cancer-related genes:Candidate cancer biomarkers; Predicted intracellular proteins; Enzymes; ENZYME proteins:Transferases	Nucleoplasm (Enhanced)	Cysteine; Zinc; S-Methylcysteine; S-Benzylcysteine; Dinitrochlorobenzene; Zinc acetate; Zinc chloride; Zinc sulfate, unspecified form		(M5942)HALLMARK UV RESPONSE DN; (M5902)HALLMARK APOPTOSIS	1	0	0	0	0	0	0	0	0	0	0	0	0	0	1	0	0	0	0	0
OGA	10724	symbol	H. sapiens	10724	H. sapiens	OGA	O-GlcNAcase	GO:0006517 protein deglycosylation;GO:0006044 N-acetylglucosamine metabolic process;GO:1901071 glucosamine-containing compound metabolic process		Predicted intracellular proteins; ENZYME proteins:Hydrolases; Enzymes	Cytosol (Supported)	Streptozocin			1	0	0	0	0	0	0	0	0	0	0	0	0	0	0	0	1	0	0	0
EHMT2	10919	symbol	H. sapiens	10919	H. sapiens	EHMT2	euchromatic histone lysine methyltransferase 2	GO:0010424 DNA methylation on cytosine within a CG sequence;GO:0051570 regulation of histone H3-K9 methylation;GO:0036166 phenotypic switching		Predicted intracellular proteins; Enzymes; ENZYME proteins:Transferases	Nuclear speckles;Nucleoplasm (Supported)		(M151)PID AR TF PATHWAY		1	0	1	0	1	0	0	0	1	0	0	0	0	0	1	1	0	0	0	1
CYP2C19	1557	symbol	H. sapiens	1557	H. sapiens	CYP2C19	cytochrome P450 family 2 subfamily C member 19	GO:0016098 monoterpenoid metabolic process;GO:0097267 omega-hydroxylase P450 pathway;GO:0019373 epoxygenase P450 pathway		Cancer-related genes:Candidate cancer biomarkers; Predicted intracellular proteins; ENZYME proteins:Oxidoreductases; Enzymes; Human disease related genes:Congenital disorders of metabolism:Other congenital disorders of metabolism	Vesicles (Uncertain)	Isoniazid; Benzbromarone			1	0	0	0	0	0	0	0	1	0	0	0	0	0	0	1	0	0	0	0
GLI1	2735	symbol	H. sapiens	2735	H. sapiens	GLI1	GLI family zinc finger 1	GO:0060032 notochord regression;GO:0021938 smoothened signaling pathway involved in regulation of cerebellar granule cell precursor cell proliferation;GO:0021937 cerebellar Purkinje cell-granule cell precursor cell signaling involved in regulation of granule cell precursor cell proliferation		Transcription factors:Zinc-coordinating DNA-binding domains; Human disease related genes:Congenital malformations:Congenital malformations of the musculoskeletal system; Disease related genes; Predicted intracellular proteins	Nucleoplasm (Supported); Additional: Cytosol		(M219)PID HEDGEHOG GLI PATHWAY	(M5919)HALLMARK HEDGEHOG SIGNALING	1	1	0	0	0	0	0	0	0	0	0	0	0	0	1	0	0	0	0	0
FLT3	2322	symbol	H. sapiens	2322	H. sapiens	FLT3	fms related receptor tyrosine kinase 3	GO:0002328 pro-B cell differentiation;GO:0002318 myeloid progenitor cell differentiation;GO:0035726 common myeloid progenitor cell proliferation	yes	Disease related genes; ENZYME proteins:Transferases; Cancer-related genes:Mutated cancer genes; RAS pathway related proteins; CD markers; Enzymes; Cancer-related genes:Mutational cancer driver genes; Human disease related genes:Cancers:Cancers of haematopoietic and lymphoid tissues; Kinases:Tyr protein kinases; FDA approved drug targets:Small molecule drugs	Endoplasmic reticulum (Approved)	Sorafenib; Sunitinib; XL999; Tandutinib; ABT-869; Lestaurtinib; Midostaurin; Ponatinib; Nintedanib; Fostamatinib; Gilteritinib; Brigatinib; Fedratinib; Amuvatinib; Quizartinib; Pexidartinib			1	1	1	1	1	1	1	0	0	1	0	0	0	0	0	0	0	0	0	0
CYP2A6	1548	symbol	H. sapiens	1548	H. sapiens	CYP2A6	cytochrome P450 family 2 subfamily A member 6	GO:0046226 coumarin catabolic process;GO:0046271 phenylpropanoid catabolic process;GO:0009698 phenylpropanoid metabolic process		Predicted intracellular proteins; Human disease related genes:Congenital disorders of metabolism:Other congenital disorders of metabolism		Coumarin; N,N-DIMETHYL(5-(PYRIDIN-3-YL)FURAN-2-YL)METHANAMINE; N-METHYL(5-(PYRIDIN-3-YL)FURAN-2-YL)METHANAMINE; (5-(PYRIDIN-3-YL)FURAN-2-YL)METHANAMINE; 4,4'-DIPYRIDYL DISULFIDE			1	1	0	0	0	0	0	0	1	0	0	0	0	0	0	0	0	0	0	0
AHCY	191	symbol	H. sapiens	191	H. sapiens	AHCY	adenosylhomocysteinase	GO:0033353 S-adenosylmethionine cycle;GO:0046500 S-adenosylmethionine metabolic process;GO:0006730 one-carbon metabolic process		Potential drug targets; Disease related genes; Predicted intracellular proteins; ENZYME proteins:Hydrolases; Enzymes; Human disease related genes:Congenital disorders of metabolism:Congenital disorders of amino acid metabolism	Cytosol (Supported)	(1'R,2'S)-9-(2-Hydroxy-3'-Keto-Cyclopenten-1-yl)Adenine; 3'-Oxo-Adenosine; D-Eritadenine; Copper		(M5947)HALLMARK IL2 STAT5 SIGNALING; (M5934)HALLMARK XENOBIOTIC METABOLISM	1	0	0	0	0	0	0	0	0	0	0	0	0	0	0	0	0	0	0	0
OPRM1	4988	symbol	H. sapiens	4988	H. sapiens	OPRM1	opioid receptor mu 1	GO:0061358 negative regulation of Wnt protein secretion;GO:0071315 cellular response to morphine;GO:0071317 cellular response to isoquinoline alkaloid		Human disease related genes:Other diseases:Mental and behavioural disorders; G-protein coupled receptors:GPCRs excl olfactory receptors; FDA approved drug targets:Small molecule drugs; Transporters		Tramadol; Morphine; Codeine; Amitriptyline; Hydromorphone; Methadone; Meperidine; Oxycodone; Levallorphan; Dextromethorphan; Butorphanol; Dextropropoxyphene; Pentazocine; Naltrexone; Sufentanil; Alfentanil; Fentanyl; Loperamide; Nalbuphine; Levorphanol; Remifentanil; Ondansetron; Anileridine; Buprenorphine; Hydrocodone; Diphenoxylate; Naloxone; Oxymorphone; Dezocine; Ketamine; Levacetylmethadol; …	(M28)PID IL4 2PATHWAY		1	1	1	0	0	1	1	0	0	0	0	0	0	0	0	0	0	0	0	0
FKBP1A	2280	symbol	H. sapiens	2280	H. sapiens	FKBP1A	FKBP prolyl isomerase 1A	GO:0022417 protein maturation by protein folding;GO:0060347 heart trabecula formation;GO:0032926 negative regulation of activin receptor signaling pathway		Transporters:Accessory Factors Involved in Transport; ENZYME proteins:Isomerase; Predicted intracellular proteins; Enzymes; FDA approved drug targets:Small molecule drugs		Pimecrolimus; Tacrolimus; Sirolimus; (3R)-4-(p-toluenesulfonyl)-1,4-thiazane-3-carboxylicacid-L-phenylalanine ethyl ester; {3-[3-(3,4-Dimethoxy-Phenyl)-1-(1-{1-[2-(3,4,5-Trimethoxy-Phenyl)-Butyryl]-Piperidin-2yl}-Vinyloxy)-Propyl]-Phenoxy}-Acetic Acid; Gpi-1046; Methyl Methylsulfinylmethyl Sulfide; FKB-001; Heptyl glucoside; L-709,587; (3r)-4-(P-Toluenesulfonyl)-1,4-Thiazane-3-Carboxylicacid-L-Le…	(M203)PID ALK2 PATHWAY; (M185)PID ALK1 PATHWAY; (M235)PID TCR CALCIUM PATHWAY	(M5896)HALLMARK TGF BETA SIGNALING	1	1	0	1	1	0	0	0	0	0	0	0	0	1	0	1	0	0	1	0
CYP1B1	1545	symbol	H. sapiens	1545	H. sapiens	CYP1B1	cytochrome P450 family 1 subfamily B member 1	GO:0071387 cellular response to cortisol stimulus;GO:0002930 trabecular meshwork development;GO:0071603 endothelial cell-cell adhesion		Potential drug targets; Disease related genes; Predicted intracellular proteins; Human disease related genes:Congenital malformations:Congenital malformations of eye; Enzymes; ENZYME proteins:Oxidoreductases; ENZYME proteins:Lyases	Mitochondria (Uncertain)	Genistein; 2-Methoxyestradiol; Naringenin; Quercetin; beta-Naphthoflavone; Flavone; Cannabidiol; Nabiximols			1	1	1	0	0	0	0	0	1	1	1	0	1	1	1	0	0	0	0	0
TACR1	6869	symbol	H. sapiens	6869	H. sapiens	TACR1	tachykinin receptor 1	GO:0003051 angiotensin-mediated drinking behavior;GO:0060083 smooth muscle contraction involved in micturition;GO:0002035 brain renin-angiotensin system		G-protein coupled receptors:GPCRs excl olfactory receptors; FDA approved drug targets:Small molecule drugs		Tramadol; Aprepitant; Ketamine; Vapreotide; AV608; GW 597599; CP-122721; R673; SR 140333; Casopitant; Netupitant; Rolapitant; Vestipitant; Vofopitant; Fosnetupitant		(M5932)HALLMARK INFLAMMATORY RESPONSE	1	0	1	1	0	0	0	0	0	0	1	0	1	0	0	1	0	1	0	0
OTC	5009	symbol	H. sapiens	5009	H. sapiens	OTC	ornithine transcarbamylase	GO:0006593 ornithine catabolic process;GO:0042450 arginine biosynthetic process via ornithine;GO:0070781 response to biotin		Potential drug targets; Disease related genes; ENZYME proteins:Transferases; Predicted intracellular proteins; Enzymes; Human disease related genes:Congenital disorders of metabolism:Congenital disorders of amino acid metabolism	Mitochondria (Supported)	Ornithine; Citrulline; N-(Phosphonoacetyl)-L-Ornithine; Norvaline			1	1	1	0	0	0	0	0	1	0	1	0	0	0	0	0	0	0	0	0
WDR5	11091	symbol	H. sapiens	11091	H. sapiens	WDR5	WD repeat domain 5	GO:0051568 histone H3-K4 methylation;GO:0051569 regulation of histone H3-K4 methylation;GO:0051571 positive regulation of histone H3-K4 methylation		Predicted intracellular proteins	Nucleoplasm (Supported)		(M95)PID CIRCADIAN PATHWAY		1	1	0	0	1	0	0	0	0	0	0	0	0	0	0	0	0	0	0	0
SUV39H1	6839	symbol	H. sapiens	6839	H. sapiens	SUV39H1	SUV39H1 histone lysine methyltransferase	GO:0031065 positive regulation of histone deacetylation;GO:0031063 regulation of histone deacetylation;GO:0000183 rDNA heterochromatin formation		Predicted intracellular proteins; Enzymes; ENZYME proteins:Transferases			(M279)PID RB 1PATHWAY	(M5901)HALLMARK G2M CHECKPOINT; (M5925)HALLMARK E2F TARGETS	1	0	0	0	0	0	0	0	0	0	0	0	0	0	1	0	0	0	0	0
CNR1	1268	symbol	H. sapiens	1268	H. sapiens	CNR1	cannabinoid receptor 1	GO:0098920 retrograde trans-synaptic signaling by lipid;GO:0098921 retrograde trans-synaptic signaling by endocannabinoid;GO:0099552 trans-synaptic signaling by lipid, modulating synaptic transmission		Transporters; Disease related genes; Predicted intracellular proteins; G-protein coupled receptors:GPCRs excl olfactory receptors; FDA approved drug targets:Small molecule drugs	Plasma membrane (Supported); Additional: Actin filaments	Dronabinol; Nabilone; Ricinoleic Acid; SLV319; V24343; AVE-1625; Rimonabant; Cannabidiol; Propacetamol; Otenabant; Tetrahydrocannabivarin; Medical Cannabis; Nabiximols	(M266)PID NCADHERIN PATHWAY		1	1	0	1	0	0	0	0	0	1	0	0	0	1	0	1	0	1	1	0
PTGDR2	11251	symbol	H. sapiens	11251	H. sapiens	PTGDR2	prostaglandin D2 receptor 2	GO:1905937 negative regulation of germ cell proliferation;GO:2000255 negative regulation of male germ cell proliferation;GO:2000254 regulation of male germ cell proliferation		G-protein coupled receptors:GPCRs excl olfactory receptors; CD markers		Indomethacin; Sulindac; Alprostadil; Dinoprostone; Iloprost; Prostaglandin D2; Zomepirac; Dinoprost; Ramatroban			1	0	0	0	0	0	0	0	0	0	0	0	0	0	0	0	0	0	0	0
HRH2	3274	symbol	H. sapiens	3274	H. sapiens	HRH2	histamine receptor H2	GO:0001696 gastric acid secretion;GO:0098664 G protein-coupled serotonin receptor signaling pathway;GO:0046717 acid secretion		G-protein coupled receptors:GPCRs excl olfactory receptors; FDA approved drug targets:Small molecule drugs		Betazole; Amitriptyline; Loxapine; Cimetidine; Nizatidine; Epinastine; Olopatadine; Tolazoline; Ranitidine; Famotidine; Methantheline; Azelastine; Promethazine; Doxepin; Aripiprazole; HZT-501; Histamine; Asenapine; Metiamide; Roxatidine acetate			1	0	1	0	0	0	0	0	0	0	0	0	0	0	0	0	0	1	0	0
TPSAB1	7177	symbol	H. sapiens	7177	H. sapiens	TPSAB1	tryptase alpha/beta 1	GO:0022617 extracellular matrix disassembly;GO:0030198 extracellular matrix organization;GO:0043062 extracellular structure organization		Potential drug targets; Peptidases:Serine-type peptidases; Disease related genes; ENZYME proteins:Hydrolases; Enzymes; Predicted secreted proteins	Vesicles (Approved)	Amido Phenyl Pyruvic Acid; 4-PIPERIDIN-4-YLBUTANAL; [4-(3-AMINOMETHYL-PHENYL)-PIPERIDIN-1-YL]-(5-PHENETHYL- PYRIDIN-3-YL)-METHANONE; 1-(1'-{[3-(methylsulfanyl)-2-benzothiophen-1-yl]carbonyl}spiro[1-benzofuran-3,4'-piperidin]-5-yl)methanamine; 1-[1'-(3-phenylacryloyl)spiro[1-benzofuran-3,4'-piperidin]-5-yl]methanamine; JNJ-27390467		(M5907)HALLMARK ESTROGEN RESPONSE LATE	0	0	0	0	0	0	0	1	0	0	0	0	0	0	0	0	0	0	0	0
SLC5A1	6523	symbol	H. sapiens	6523	H. sapiens	SLC5A1	solute carrier family 5 member 1	GO:0000017 alpha-glucoside transport;GO:0015750 pentose transmembrane transport;GO:0015756 fucose transmembrane transport		Transporters:Electrochemical Potential-driven transporters; Human disease related genes:Congenital disorders of metabolism:Congenital disorders of carbohydrate metabolism; FDA approved drug targets:Small molecule drugs; Disease related genes	Golgi apparatus;Nuclear membrane (Uncertain); Additional: Cytosol;Nucleoplasm				1	0	0	0	0	0	0	0	0	0	1	0	0	0	0	0	0	1	0	0
MAOA	4128	symbol	H. sapiens	4128	H. sapiens	MAOA	monoamine oxidase A	GO:0019614 catechol-containing compound catabolic process;GO:0042420 dopamine catabolic process;GO:0042424 catecholamine catabolic process		Disease related genes; Predicted intracellular proteins; ENZYME proteins:Oxidoreductases; Enzymes; Human disease related genes:Other diseases:Mental and behavioural disorders; Human disease related genes:Congenital disorders of metabolism:Congenital disorders of amino acid metabolism; FDA approved drug targets:Small molecule drugs	Mitochondria (Supported); Additional: Cytosol	Amphetamine; Phentermine; Procaine; Tranylcypromine; Phenelzine; Minaprine; Zonisamide; Selegiline; Procarbazine; Moclobemide; Isocarboxazid; Ephedra sinica root; MMDA; 4-Methoxyamphetamine; Metamfetamine; Pargyline; Flavin adenine dinucleotide; Clorgiline; Nialamide; Nomifensine; Zimelidine; Posizolid; CX157; Decyl(dimethyl)phosphine oxide; Harmine; Pirlindole; Toloxatone; Brofaromine; Flortauci…		(M5935)HALLMARK FATTY ACID METABOLISM; (M5941)HALLMARK UV RESPONSE UP; (M5934)HALLMARK XENOBIOTIC METABOLISM	1	0	0	0	0	1	0	0	0	0	0	0	0	0	0	0	0	0	0	0
KLK1	3816	symbol	H. sapiens	3816	H. sapiens	KLK1	kallikrein 1	GO:0031638 zymogen activation;GO:0003073 regulation of systemic arterial blood pressure;GO:0008217 regulation of blood pressure		Predicted secreted proteins; Peptidases:Serine-type peptidases; ENZYME proteins:Hydrolases; Enzymes		Aluminium; Benzamidine; Lanoteplase; Aprotinin; Aniline; Nafamostat; Aluminium phosphate; Aluminum acetate		(M5921)HALLMARK COMPLEMENT	1	0	0	0	0	0	0	0	0	0	0	0	0	0	0	0	0	1	0	0
METAP2	10988	symbol	H. sapiens	10988	H. sapiens	METAP2	methionyl aminopeptidase 2	GO:0018206 peptidyl-methionine modification;GO:0031365 N-terminal protein amino acid modification;GO:0016485 protein processing		Predicted intracellular proteins; Peptidases:Metallopeptidases; ENZYME proteins:Hydrolases; Enzymes	Cytosol;Plasma membrane (Supported)	Methionine; Nitroxoline; 3,5,6,8-Tetramethyl-N-Methyl Phenanthrolinium; Fumagillin; D-Methionine; N'-(2s,3r)-3-Amino-4-Cyclohexyl-2-Hydroxy-Butano-N-(4-Methylphenyl)Hydrazide; (2R,3R,4S,5R,6E)-3,4,5-Trihydroxy-N-[(3S,6R)-6-hydroxy-2-oxo-3-azepanyl]-2-methoxy-8,8-dimethyl-6-nonenamide; tert-butanol; (2s,3r)-3-Amino-2-Hydroxy-5-(Ethylsulfanyl)Pentanoyl-((S)-(-)-(1-Naphthyl)Ethyl)Amide; Ovalicin; PP…			0	0	0	0	1	0	0	0	0	0	0	0	0	0	0	0	0	0	0	0
SERPINA6	866	symbol	H. sapiens	866	H. sapiens	SERPINA6	serpin family A member 6	GO:0008211 glucocorticoid metabolic process;GO:0010951 negative regulation of endopeptidase activity;GO:0010466 negative regulation of peptidase activity		Human disease related genes:Endocrine and metabolic diseases:Adrenal gland diseases; Disease related genes; Predicted secreted proteins		Zinc; Copper; Zinc acetate; Zinc chloride; Zinc sulfate, unspecified form	(M3468)NABA ECM REGULATORS; (M5885)NABA MATRISOME ASSOCIATED; (M5889)NABA MATRISOME	(M5949)HALLMARK PEROXISOME; (M5948)HALLMARK BILE ACID METABOLISM; (M5934)HALLMARK XENOBIOTIC METABOLISM	0	0	0	0	0	0	0	0	0	0	0	0	0	0	0	0	0	0	0	0
SGK1	6446	symbol	H. sapiens	6446	H. sapiens	SGK1	serum/glucocorticoid regulated kinase 1	GO:0060453 regulation of gastric acid secretion;GO:1904045 cellular response to aldosterone;GO:0071389 cellular response to mineralocorticoid stimulus	yes	ENZYME proteins:Transferases; Cancer-related genes:Mutated cancer genes; Predicted intracellular proteins; Enzymes; Cancer-related genes:Mutational cancer driver genes; Kinases:AGC Ser/Thr protein kinases	Nuclear speckles (Enhanced)	Flavin mononucleotide; [4-(5-naphthalen-2-yl-1H-pyrrolo[2,3-b]pyridin-3-yl)phenyl]acetic acid; 4-(5-phenyl-1H-pyrrolo[2,3-b]pyridin-3-yl)benzoic acid	(M16)PID INSULIN PATHWAY; (M141)PID PI3KCI PATHWAY; (M136)PID FOXO PATHWAY	(M5908)HALLMARK ANDROGEN RESPONSE; (M5890)HALLMARK TNFA SIGNALING VIA NFKB; (M5907)HALLMARK ESTROGEN RESPONSE LATE	1	1	1	0	1	0	0	0	0	1	0	1	0	0	1	0	0	1	0	1
PTGDR	5729	symbol	H. sapiens	5729	H. sapiens	PTGDR	prostaglandin D2 receptor	GO:0071798 response to prostaglandin D;GO:0071799 cellular response to prostaglandin D stimulus;GO:0030431 sleep		Human disease related genes:Immune system diseases:Allergies and autoimmune diseases; G-protein coupled receptors:GPCRs excl olfactory receptors; FDA approved drug targets:Small molecule drugs; Disease related genes	Cytosol;Plasma membrane (Approved)	Nedocromil	(M99)PID TXA2PATHWAY		1	0	1	1	0	0	0	0	0	1	0	0	0	0	0	0	0	0	0	0
LTA4H	4048	symbol	H. sapiens	4048	H. sapiens	LTA4H	leukotriene A4 hydrolase	GO:0060509 type I pneumocyte differentiation;GO:0019370 leukotriene biosynthetic process;GO:0043171 peptide catabolic process		Cancer-related genes:Candidate cancer biomarkers; Predicted intracellular proteins; ENZYME proteins:Hydrolases; Enzymes; Peptidases:Metallopeptidases	Cytosol (Supported); Additional: Nucleoplasm	Captopril; N-[3-[(1-Aminoethyl)(Hydroxy)Phosphoryl]-2-(1,1'-Biphenyl-4-Ylmethyl)Propanoyl]Alanine; 3-(Benzyloxy)Pyridin-2-Amine; Imidazole; Ubenimex; DG051; 5-[2-(1H-pyrrol-1-yl)ethoxy]-1H-indole; N-(pyridin-3-ylmethyl)aniline; (4-fluorophenyl)(pyridin-4-yl)methanone; 1-(2,2'-bithiophen-5-yl)methanamine; N-[4-(benzyloxy)phenyl]glycinamide; (2S)-2-amino-5-oxo-5-[(4-phenylmethoxyphenyl)amino]pentan…		(M5946)HALLMARK COAGULATION; (M5921)HALLMARK COMPLEMENT; (M5924)HALLMARK MTORC1 SIGNALING	1	0	1	0	0	0	0	0	0	0	1	0	0	0	0	0	0	0	0	0
CACNA2D1	781	symbol	H. sapiens	781	H. sapiens	CACNA2D1	calcium voltage-gated channel auxiliary subunit alpha2delta 1	GO:0061577 calcium ion transmembrane transport via high voltage-gated calcium channel;GO:0086048 membrane depolarization during bundle of His cell action potential;GO:1901843 positive regulation of high voltage-gated calcium channel activity		Predicted intracellular proteins; FDA approved drug targets:Small molecule drugs; Transporters:Accessory Factors Involved in Transport		Pregabalin; Isradipine; Ibutilide; Nisoldipine; Nicardipine; Gabapentin; Felodipine; Nitrendipine; Cyclandelate; Nilvadipine; Gabapentin enacarbil			1	1	1	0	0	0	0	0	0	0	0	0	0	0	0	0	0	1	0	0
ALOX15	246	symbol	H. sapiens	246	H. sapiens	ALOX15	arachidonate 15-lipoxygenase	GO:2001303 lipoxin A4 biosynthetic process;GO:0035963 cellular response to interleukin-13;GO:1901074 regulation of engulfment of apoptotic cell		Potential drug targets; Disease related genes; Predicted intracellular proteins; ENZYME proteins:Oxidoreductases; Enzymes		Resveratrol; (2E)-3-(2-OCT-1-YN-1-YLPHENYL)ACRYLIC ACID	(M28)PID IL4 2PATHWAY	(M5951)HALLMARK SPERMATOGENESIS	1	0	0	1	0	1	1	0	0	0	1	0	0	0	0	1	0	0	1	0
KCNH2	3757	symbol	H. sapiens	3757	H. sapiens	KCNH2	potassium voltage-gated channel subfamily H member 2	GO:0003064 regulation of heart rate by hormone;GO:1903765 negative regulation of potassium ion export across plasma membrane;GO:0003062 regulation of heart rate by chemical signal		Disease related genes; Human disease related genes:Cardiovascular diseases:Cardiac diseases; Transporters:Transporter channels and pores; FDA approved drug targets:Small molecule drugs; Voltage-gated ion channels:Voltage-Gated Potassium Channels		Fluvoxamine; Erythromycin; Dofetilide; Phenytoin; Amsacrine; Disopyramide; Ibutilide; Amitriptyline; Terfenadine; Alfuzosin; Loratadine; Prazosin; Imipramine; Fluoxetine; Chlorpromazine; Sotalol; Ciprofloxacin; Hydroxyzine; Doxazosin; Cisapride; Astemizole; Verapamil; Tamoxifen; Thioridazine; Quinidine; Ketoconazole; Procainamide; Perhexiline; Pimozide; Amiodarone; Carvedilol; Doxepin; Nefazodone…		(M5941)HALLMARK UV RESPONSE UP; (M5909)HALLMARK MYOGENESIS; (M5915)HALLMARK APICAL JUNCTION	1	0	0	0	0	0	0	0	1	0	0	0	0	0	0	0	0	1	0	0
MAOB	4129	symbol	H. sapiens	4129	H. sapiens	MAOB	monoamine oxidase B	GO:0010044 response to aluminum ion;GO:0014063 negative regulation of serotonin secretion;GO:0045915 positive regulation of catecholamine metabolic process		FDA approved drug targets:Small molecule drugs; ENZYME proteins:Oxidoreductases; Enzymes		Amphetamine; Phentermine; Tranylcypromine; Phenelzine; Zonisamide; Selegiline; Pioglitazone; Moclobemide; Isocarboxazid; Ephedra sinica root; Rasagiline; MMDA; 4-Methoxyamphetamine; Metamfetamine; Pargyline; Isatin; (R)-N-methyl-N-2-propynyl-1-indanamine; Farnesol; N-Dodecyl-N,N-Dimethyl-3-Ammonio-1-Propanesulfonate; Flavin adenine dinucleotide; N-Propargyl-1(S)-Aminoindan; Dodecyldimethylamine N…	(M275)PID ALPHA SYNUCLEIN PATHWAY	(M5936)HALLMARK OXIDATIVE PHOSPHORYLATION	1	0	1	0	0	0	0	0	1	1	1	0	0	0	0	0	0	0	0	0
PTGER1	5731	symbol	H. sapiens	5731	H. sapiens	PTGER1	prostaglandin E receptor 1	GO:0007191 adenylate cyclase-activating dopamine receptor signaling pathway;GO:0007212 dopamine receptor signaling pathway;GO:1903351 cellular response to dopamine		G-protein coupled receptors:GPCRs excl olfactory receptors; FDA approved drug targets:Small molecule drugs; Transporters		Bupivacaine; Carboprost tromethamine; Alprostadil; Bimatoprost; Dinoprostone; Misoprostol; Iloprost; Limaprost			1	1	1	0	0	0	0	0	0	1	0	0	0	0	0	0	0	0	0	0
CHRNA7	1139	symbol	H. sapiens	1139	H. sapiens	CHRNA7	cholinergic receptor nicotinic alpha 7 subunit	GO:0001982 baroreceptor response to decreased systemic arterial blood pressure;GO:0001988 positive regulation of heart rate involved in baroreceptor response to decreased systemic arterial blood pressure;GO:0001978 regulation of systemic arterial blood pressure by carotid sinus baroreceptor feedback		Transporters:Transporter channels and pores; FDA approved drug targets:Small molecule drugs; Human disease related genes:Other congenital disorders:Chromosomal abnormalities					1	1	1	1	0	0	1	0	0	0	0	0	0	0	0	0	0	1	1	0

## Sheet: Enrichment (mix1)
GroupID	Category	Term	Description	LogP	Log(q-value)	Genes	Symbols	InTerm_InList
1_Summary	GO Biological Processes	GO:0007229	integrin-mediated signaling pathway	-4.60393	-3.5587	25,3676,3685,3690,6714,6850,983,2280,2475,5156,5159,7139,7422,331,6868,7124,9261,9641,3065,3066,23028,100,4860,7498,207,5111,5580,5972,6869,59272,5729,1139,4988,3716,3718,6774,4318,7157,2629,2950,4067,5347,5788,596,1956,5743,6469,1017,4193,5591,11200,836,1636,2081,3383,4986,5290,5566,367,1111,1376,4846,5594,3579,5054,5595,695,3558,3105,2033,6097,7052,1511,5295,3320,10000,240,246,4048,7442,142,143…	ABL1,ITGA4,ITGAV,ITGB3,SRC,SYK,CDK1,FKBP1A,MTOR,PDGFRA,PDGFRB,TNNT2,VEGFA,XIAP,ADAM17,TNF,MAPKAPK2,IKBKE,HDAC1,HDAC2,KDM1A,ADA,PNP,XDH,AKT1,PCNA,PRKCD,REN,TACR1,ACE2,PTGDR,CHRNA7,OPRM1,JAK1,JAK3,STAT3,MMP9,TP53,GBA1,GSTP1,LYN,PLK1,PTPRC,BCL2,EGFR,PTGS2,SHH,CDK2,MDM2,PRKDC,CHEK2,CASP3,ACE,ERN1,ICAM1,OPRK1,PIK3CA,PRKACA,AR,CHEK1,CPT2,NOS3,MAPK1,CXCR2,SERPINE1,MAPK3,BTK,IL2,HLA-A,EP300,RORC,TGM2,CTS…	182/-
1_Member	GO Biological Processes	GO:0007229	integrin-mediated signaling pathway	-4.60393	-3.5587	25,3676,3685,3690,6714,6850	ABL1,ITGA4,ITGAV,ITGB3,SRC,SYK	6/94
1_Member	GO Biological Processes	GO:0048738	cardiac muscle tissue development	-4.59871	-3.5537	25,983,2280,2475,5156,5159,7139,7422	ABL1,CDK1,FKBP1A,MTOR,PDGFRA,PDGFRB,TNNT2,VEGFA	8/192
1_Member	Reactome Gene Sets	R-HSA-75893	TNF signaling	-4.585	-3.54171	331,6868,7124,9261,9641	XIAP,ADAM17,TNF,MAPKAPK2,IKBKE	5/57
1_Member	CORUM	CORUM:1492	BHC110 complex	-4.58455	-3.54171	3065,3066,23028	HDAC1,HDAC2,KDM1A	3/10
1_Member	GO Biological Processes	GO:0009155	purine deoxyribonucleotide catabolic process	-4.58455	-3.54171	100,4860,7498	ADA,PNP,XDH	3/10
1_Member	GO Biological Processes	GO:0009170	purine deoxyribonucleoside monophosphate metabolic process	-4.58455	-3.54171	100,4860,7498	ADA,PNP,XDH	3/10
1_Member	GO Biological Processes	GO:0032070	regulation of deoxyribonuclease activity	-4.58455	-3.54171	207,5111,5580	AKT1,PCNA,PRKCD	3/10
1_Member	GO Biological Processes	GO:0042756	drinking behavior	-4.58455	-3.54171	5972,6869,59272	REN,TACR1,ACE2	3/10
1_Member	GO Biological Processes	GO:0046085	adenosine metabolic process	-4.58455	-3.54171	100,5729,7498	ADA,PTGDR,XDH	3/10
1_Member	GO Biological Processes	GO:0048149	behavioral response to ethanol	-4.58455	-3.54171	1139,3066,4988	CHRNA7,HDAC2,OPRM1	3/10
1_Member	Reactome Gene Sets	R-HSA-9020958	Interleukin-21 signaling	-4.58455	-3.54171	3716,3718,6774	JAK1,JAK3,STAT3	3/10
1_Member	WikiPathways	WP2815	Mammary gland development pathway - Involution (Stage 4 of 4)	-4.58455	-3.54171	4318,6774,7157	MMP9,STAT3,TP53	3/10
1_Member	GO Biological Processes	GO:0033673	negative regulation of kinase activity	-4.58257	-3.53994	25,207,2629,2950,4067,5347,5580,5788	ABL1,AKT1,GBA1,GSTP1,LYN,PLK1,PRKCD,PTPRC	8/193
1_Member	GO Biological Processes	GO:0042303	molting cycle	-4.57778	-3.5358	596,1956,3065,3066,5743,6469	BCL2,EGFR,HDAC1,HDAC2,PTGS2,SHH	6/95
1_Member	GO Biological Processes	GO:0042633	hair cycle	-4.57778	-3.5358	596,1956,3065,3066,5743,6469	BCL2,EGFR,HDAC1,HDAC2,PTGS2,SHH	6/95
1_Member	GO Biological Processes	GO:1902807	negative regulation of cell cycle G1/S phase transition	-4.57778	-3.5358	596,1017,4193,5591,7157,11200	BCL2,CDK2,MDM2,PRKDC,TP53,CHEK2	6/95
1_Member	GO Biological Processes	GO:0009749	response to glucose	-4.57229	-3.53053	836,1636,2081,3383,4986,5290,5566	CASP3,ACE,ERN1,ICAM1,OPRK1,PIK3CA,PRKACA	7/141
1_Member	GO Biological Processes	GO:0001701	in utero embryonic development	-4.55764	-3.5161	100,207,367,1111,1376,1956,4846,5156,5594,7157,7422	ADA,AKT1,AR,CHEK1,CPT2,EGFR,NOS3,PDGFRA,MAPK1,TP53,VEGFA	11/386
1_Member	GO Biological Processes	GO:0002690	positive regulation of leukocyte chemotaxis	-4.55194	-3.51125	3579,5054,5594,5595,6868,7422	CXCR2,SERPINE1,MAPK1,MAPK3,ADAM17,VEGFA	6/96
1_Member	GO Biological Processes	GO:0070664	negative regulation of leukocyte proliferation	-4.55194	-3.51125	695,836,2950,3558,4067,6469	BTK,CASP3,GSTP1,IL2,LYN,SHH	6/96
1_Member	Reactome Gene Sets	R-HSA-877300	Interferon gamma signaling	-4.55194	-3.51125	3105,3383,3716,5580,5594,5595	HLA-A,ICAM1,JAK1,PRKCD,MAPK1,MAPK3	6/96
1_Member	Reactome Gene Sets	R-HSA-8878159	Transcriptional regulation by RUNX3	-4.55194	-3.51125	2033,3676,4193,6097,6714,7157	EP300,ITGA4,MDM2,RORC,SRC,TP53	6/96
1_Member	GO Biological Processes	GO:0007431	salivary gland development	-4.54762	-3.50822	1956,6469,7052,7124	EGFR,SHH,TGM2,TNF	4/29
1_Member	GO Biological Processes	GO:0042119	neutrophil activation	-4.54762	-3.50822	1511,3579,5580,6850	CTSG,CXCR2,PRKCD,SYK	4/29
1_Member	Canonical Pathways	M125	PID IGF1 PATHWAY	-4.54762	-3.50822	207,5290,5295,5580	AKT1,PIK3CA,PIK3R1,PRKCD	4/29
1_Member	Canonical Pathways	M258	PID BARD1 PATHWAY	-4.54762	-3.50822	1017,5111,5591,7157	CDK2,PCNA,PRKDC,TP53	4/29
1_Member	Reactome Gene Sets	R-HSA-8863795	Downregulation of ERBB2 signaling	-4.54762	-3.50822	207,1956,3320,10000	AKT1,EGFR,HSP90AA1,AKT3	4/29
1_Member	WikiPathways	WP4721	Eicosanoid metabolism via lipooxygenases (LOX)	-4.54762	-3.50822	240,246,4048,7442	ALOX5,ALOX15,LTA4H,TRPV1	4/29
1_Member	GO Biological Processes	GO:0007178	transmembrane receptor protein serine/threonine kinase signaling pathway	-4.53472	-3.49553	25,142,1432,3725,5595,6714,6774,7157	ABL1,PARP1,MAPK14,JUN,MAPK3,SRC,STAT3,TP53	8/196
1_Member	GO Biological Processes	GO:0051952	regulation of amine transport	-4.5264	-3.48743	1139,1268,4986,5027,7124,59272	CHRNA7,CNR1,OPRK1,P2RX7,TNF,ACE2	6/97
1_Member	GO Biological Processes	GO:0009161	ribonucleoside monophosphate metabolic process	-4.51167	-3.47377	100,1723,3251,4860,7498	ADA,DHODH,HPRT1,PNP,XDH	5/59
1_Member	GO Biological Processes	GO:0072523	purine-containing compound catabolic process	-4.51167	-3.47377	100,3251,4860,5141,7498	ADA,HPRT1,PNP,PDE4A,XDH	5/59
1_Member	GO Biological Processes	GO:0098900	regulation of action potential	-4.51167	-3.47377	781,1268,2629,6869,7124	CACNA2D1,CNR1,GBA1,TACR1,TNF	5/59
1_Member	GO Biological Processes	GO:2000107	negative regulation of leukocyte apoptotic process	-4.51167	-3.47377	100,596,3558,3579,3718	ADA,BCL2,IL2,CXCR2,JAK3	5/59
1_Member	Reactome Gene Sets	R-HSA-3000171	Non-integrin membrane-ECM interactions	-4.51167	-3.47377	2247,3685,3690,5578,7276	FGF2,ITGAV,ITGB3,PRKCA,TTR	5/59
1_Member	GO Biological Processes	GO:2001235	positive regulation of apoptotic signaling pathway	-4.49429	-3.4566	3932,4170,5580,5788,7099,7124,7157	LCK,MCL1,PRKCD,PTPRC,TLR4,TNF,TP53	7/145
1_Member	GO Biological Processes	GO:0010039	response to iron ion	-4.48754	-3.4507	596,2539,3162,4193	BCL2,G6PD,HMOX1,MDM2	4/30
1_Member	GO Biological Processes	GO:0030878	thyroid gland development	-4.48754	-3.4507	673,5594,5595,6469	BRAF,MAPK1,MAPK3,SHH	4/30
1_Member	GO Biological Processes	GO:0032309	icosanoid secretion	-4.48754	-3.4507	1636,4843,5027,5743	ACE,NOS2,P2RX7,PTGS2	4/30
1_Member	Reactome Gene Sets	R-HSA-2173795	Downregulation of SMAD2/3:SMAD4 transcriptional activity	-4.48754	-3.4507	142,3065,5594,5595	PARP1,HDAC1,MAPK1,MAPK3	4/30
1_Member	GO Biological Processes	GO:0071322	cellular response to carbohydrate stimulus	-4.47619	-3.44046	1636,2081,3383,4986,5290,5566	ACE,ERN1,ICAM1,OPRK1,PIK3CA,PRKACA	6/99
1_Member	KEGG Pathway	hsa04640	Hematopoietic cell lineage	-4.47619	-3.44046	952,2322,3676,3690,4311,7124	CD38,FLT3,ITGA4,ITGB3,MME,TNF	6/99
1_Member	GO Biological Processes	GO:0001961	positive regulation of cytokine-mediated signaling pathway	-4.47602	-3.44046	4317,4321,6868,7852,9641	MMP8,MMP12,ADAM17,CXCR4,IKBKE	5/60
1_Member	GO Biological Processes	GO:0071384	cellular response to corticosteroid stimulus	-4.47602	-3.44046	1545,1636,2322,2908,6446	CYP1B1,ACE,FLT3,NR3C1,SGK1	5/60
1_Member	Reactome Gene Sets	R-HSA-5218859	Regulated Necrosis	-4.47602	-3.44046	331,836,1991,3320,7157	XIAP,CASP3,ELANE,HSP90AA1,TP53	5/60
1_Member	KEGG Pathway	hsa05416	Viral myocarditis	-4.47602	-3.44046	25,836,2534,3105,3383	ABL1,CASP3,FYN,HLA-A,ICAM1	5/60
1_Member	GO Biological Processes	GO:0008584	male gonad development	-4.47517	-3.44024	367,596,1545,1636,5156,5972,54106	AR,BCL2,CYP1B1,ACE,PDGFRA,REN,TLR9	7/146
1_Member	GO Biological Processes	GO:0030177	positive regulation of Wnt signaling pathway	-4.47517	-3.44024	25,331,1956,2247,6469,6714,7415	ABL1,XIAP,EGFR,FGF2,SHH,SRC,VCP	7/146
1_Member	GO Biological Processes	GO:0045598	regulation of fat cell differentiation	-4.47517	-3.44024	207,240,1432,5292,5743,6097,7124	AKT1,ALOX5,MAPK14,PIM1,PTGS2,RORC,TNF	7/146
1_Member	GO Biological Processes	GO:0006874	intracellular calcium ion homeostasis	-4.47223	-3.43751	351,596,1139,1268,1991,2147,5566,7052	APP,BCL2,CHRNA7,CNR1,ELANE,F2,PRKACA,TGM2	8/200
1_Member	GO Biological Processes	GO:0046700	heterocycle catabolic process	-4.47007	-3.43556	100,1548,2081,3162,3251,4860,5141,6036,7415,7498	ADA,CYP2A6,ERN1,HMOX1,HPRT1,PNP,PDE4A,RNASE2,VCP,XDH	10/325
1_Member	GO Biological Processes	GO:0007584	response to nutrient	-4.4562	-3.42212	1268,1545,2475,4193,5009,5292,5743	CNR1,CYP1B1,MTOR,MDM2,OTC,PIM1,PTGS2	7/147
1_Member	GO Biological Processes	GO:0046546	development of primary male sexual characteristics	-4.4562	-3.42212	367,596,1545,1636,5156,5972,54106	AR,BCL2,CYP1B1,ACE,PDGFRA,REN,TLR9	7/147
1_Member	CORUM	CORUM:633	anti-BHC110 complex	-4.4482	-3.41896	3065,3066,23028	HDAC1,HDAC2,KDM1A	3/11
1_Member	GO Biological Processes	GO:0009120	deoxyribonucleoside metabolic process	-4.4482	-3.41896	100,4860,7498	ADA,PNP,XDH	3/11
1_Member	GO Biological Processes	GO:0021936	regulation of cerebellar granule cell precursor proliferation	-4.4482	-3.41896	2247,2735,6469	FGF2,GLI1,SHH	3/11
1_Member	GO Biological Processes	GO:0035723	interleukin-15-mediated signaling pathway	-4.4482	-3.41896	3716,3718,6774	JAK1,JAK3,STAT3	3/11
1_Member	GO Biological Processes	GO:0042451	purine nucleoside biosynthetic process	-4.4482	-3.41896	100,3251,4860	ADA,HPRT1,PNP	3/11
1_Member	GO Biological Processes	GO:0042455	ribonucleoside biosynthetic process	-4.4482	-3.41896	100,3251,4860	ADA,HPRT1,PNP	3/11
1_Member	GO Biological Processes	GO:0045059	positive thymic T cell selection	-4.4482	-3.41896	5788,6469,7535	PTPRC,SHH,ZAP70	3/11
1_Member	GO Biological Processes	GO:0045793	positive regulation of cell size	-4.4482	-3.41896	3320,10000,23028	HSP90AA1,AKT3,KDM1A	3/11
1_Member	GO Biological Processes	GO:0046129	purine ribonucleoside biosynthetic process	-4.4482	-3.41896	100,3251,4860	ADA,HPRT1,PNP	3/11
1_Member	GO Biological Processes	GO:0050847	progesterone receptor signaling pathway	-4.4482	-3.41896	5241,5594,6714	PGR,MAPK1,SRC	3/11
1_Member	GO Biological Processes	GO:0051709	regulation of killing of cells of another organism	-4.4482	-3.41896	4843,5027,6850	NOS2,P2RX7,SYK	3/11
1_Member	GO Biological Processes	GO:0060439	trachea morphogenesis	-4.4482	-3.41896	5594,5595,6469	MAPK1,MAPK3,SHH	3/11
1_Member	GO Biological Processes	GO:0070242	thymocyte apoptotic process	-4.4482	-3.41896	100,7157,11200	ADA,TP53,CHEK2	3/11
1_Member	GO Biological Processes	GO:0071350	cellular response to interleukin-15	-4.4482	-3.41896	3716,3718,6774	JAK1,JAK3,STAT3	3/11
1_Member	GO Biological Processes	GO:0140353	lipid export from cell	-4.4482	-3.41896	4843,5027,5743	NOS2,P2RX7,PTGS2	3/11
1_Member	Reactome Gene Sets	R-HSA-1059683	Interleukin-6 signaling	-4.4482	-3.41896	3716,6774,7297	JAK1,STAT3,TYK2	3/11
1_Member	Reactome Gene Sets	R-HSA-111458	Formation of apoptosome	-4.4482	-3.41896	331,5594,5595	XIAP,MAPK1,MAPK3	3/11
1_Member	Reactome Gene Sets	R-HSA-211999	CYP2E1 reactions	-4.4482	-3.41896	1548,1557,1565	CYP2A6,CYP2C19,CYP2D6	3/11
1_Member	Reactome Gene Sets	R-HSA-9020956	Interleukin-27 signaling	-4.4482	-3.41896	3716,6774,7297	JAK1,STAT3,TYK2	3/11
1_Member	Reactome Gene Sets	R-HSA-9627069	Regulation of the apoptosome activity	-4.4482	-3.41896	331,5594,5595	XIAP,MAPK1,MAPK3	3/11
1_Member	WikiPathways	WP1455	Serotonin transporter activity	-4.4482	-3.41896	3690,4128,4842	ITGB3,MAOA,NOS1	3/11
1_Member	WikiPathways	WP5049	Glycolysis in senescence	-4.4482	-3.41896	2539,2597,7157	G6PD,GAPDH,TP53	3/11
1_Member	WikiPathways	WP5336	Induction of autophagy and toll-like receptor signaling pathways by graphene oxide	-4.4482	-3.41896	7099,7124,54106	TLR4,TNF,TLR9	3/11
1_Member	GO Biological Processes	GO:0060828	regulation of canonical Wnt signaling pathway	-4.44367	-3.41463	331,1432,1956,2247,2735,3065,6469,6714,7415	XIAP,MAPK14,EGFR,FGF2,GLI1,HDAC1,SHH,SRC,VCP	9/262
1_Member	GO Biological Processes	GO:0050994	regulation of lipid catabolic process	-4.44102	-3.41241	207,1268,5294,5580,7124	AKT1,CNR1,PIK3CG,PRKCD,TNF	5/61
1_Member	GO Biological Processes	GO:1903078	positive regulation of protein localization to plasma membrane	-4.44102	-3.41241	207,1956,5295,7124,7430	AKT1,EGFR,PIK3R1,TNF,EZR	5/61
1_Member	GO Biological Processes	GO:1902042	negative regulation of extrinsic apoptotic signaling pathway via death domain receptors	-4.42962	-3.40288	3162,3383,4846,5054	HMOX1,ICAM1,NOS3,SERPINE1	4/31
1_Member	GO Biological Processes	GO:2000273	positive regulation of signaling receptor activity	-4.42962	-3.40288	154,3065,3066,6868	ADRB2,HDAC1,HDAC2,ADAM17	4/31
1_Member	Canonical Pathways	M242	PID AURORA A PATHWAY	-4.42962	-3.40288	207,4193,5566,7157	AKT1,MDM2,PRKACA,TP53	4/31
1_Member	Reactome Gene Sets	R-HSA-5654687	Downstream signaling of activated FGFR1	-4.42962	-3.40288	2247,2260,5290,5295	FGF2,FGFR1,PIK3CA,PIK3R1	4/31
1_Member	WikiPathways	WP2875	Constitutive androstane receptor pathway	-4.42962	-3.40288	1548,1557,1576,3320	CYP2A6,CYP2C19,CYP3A4,HSP90AA1	4/31
1_Member	WikiPathways	WP3858	Toll-like receptor signaling related to MyD88	-4.42962	-3.40288	5594,7099,9641,54106	MAPK1,TLR4,IKBKE,TLR9	4/31
1_Member	WikiPathways	WP3996	Ethanol effects on histone modifications	-4.42962	-3.40288	191,3065,3066,10919	AHCY,HDAC1,HDAC2,EHMT2	4/31
1_Member	WikiPathways	WP4719	Eicosanoid metabolism via cyclooxygenases (COX)	-4.42962	-3.40288	5729,5742,5743,11251	PTGDR,PTGS1,PTGS2,PTGDR2	4/31
1_Member	WikiPathways	WP4912	SARS coronavirus and innate immunity	-4.42962	-3.40288	3716,7297,9641,59272	JAK1,TYK2,IKBKE,ACE2	4/31
1_Member	GO Biological Processes	GO:0120162	positive regulation of cold-induced thermogenesis	-4.42709	-3.40056	154,1376,6850,7422,7852,23028	ADRB2,CPT2,SYK,VEGFA,CXCR4,KDM1A	6/101
1_Member	GO Biological Processes	GO:0120032	regulation of plasma membrane bounded cell projection assembly	-4.42631	-3.40019	207,2475,3320,3383,5027,5290,5295,5580	AKT1,MTOR,HSP90AA1,ICAM1,P2RX7,PIK3CA,PIK3R1,PRKCD	8/203
1_Member	Reactome Gene Sets	R-HSA-9705683	SARS-CoV-2-host interactions	-4.42631	-3.40019	207,3105,3320,3326,3716,7297,9641,10000	AKT1,HLA-A,HSP90AA1,HSP90AB1,JAK1,TYK2,IKBKE,AKT3	8/203
1_Member	GO Biological Processes	GO:0030518	intracellular steroid hormone receptor signaling pathway	-4.40665	-3.38095	367,2908,5241,5594,6714	AR,NR3C1,PGR,MAPK1,SRC	5/62
1_Member	GO Biological Processes	GO:0090303	positive regulation of wound healing	-4.40665	-3.38095	2147,2475,4638,5054,7852	F2,MTOR,MYLK,SERPINE1,CXCR4	5/62
1_Member	GO Biological Processes	GO:0097306	cellular response to alcohol	-4.40295	-3.37746	207,1545,1636,4193,5729,6446	AKT1,CYP1B1,ACE,MDM2,PTGDR,SGK1	6/102
1_Member	GO Biological Processes	GO:0031099	regeneration	-4.38177	-3.35648	596,983,1636,2322,2735,5111,7124	BCL2,CDK1,ACE,FLT3,GLI1,PCNA,TNF	7/151
1_Member	GO Biological Processes	GO:0001774	microglial cell activation	-4.3737	-3.35069	351,7124,7442,54106	APP,TNF,TRPV1,TLR9	4/32
1_Member	GO Biological Processes	GO:0006305	DNA alkylation	-4.3737	-3.35069	1786,1789,4255,10919	DNMT1,DNMT3B,MGMT,EHMT2	4/32
1_Member	GO Biological Processes	GO:0006306	DNA methylation	-4.3737	-3.35069	1786,1789,4255,10919	DNMT1,DNMT3B,MGMT,EHMT2	4/32
1_Member	GO Biological Processes	GO:0042755	eating behavior	-4.3737	-3.35069	1636,4986,6774,6869	ACE,OPRK1,STAT3,TACR1	4/32
1_Member	GO Biological Processes	GO:1903649	regulation of cytoplasmic transport	-4.3737	-3.35069	5594,5595,6714,7430	MAPK1,MAPK3,SRC,EZR	4/32
1_Member	Canonical Pathways	M290	PID IL12 STAT4 PATHWAY	-4.3737	-3.35069	3558,3725,5599,6774	IL2,JUN,MAPK8,STAT3	4/32
1_Member	Reactome Gene Sets	R-HSA-397795	G-protein beta:gamma signalling	-4.3737	-3.35069	207,695,5294,10000	AKT1,BTK,PIK3CG,AKT3	4/32
1_Member	Reactome Gene Sets	R-HSA-456926	Thrombin signalling through proteinase activated receptors (PARs)	-4.3737	-3.35069	2147,5594,5595,6714	F2,MAPK1,MAPK3,SRC	4/32
1_Member	WikiPathways	WP5365	4p16.3 copy number variation	-4.3737	-3.35069	2247,5295,5594,5595	FGF2,PIK3R1,MAPK1,MAPK3	4/32
1_Member	WikiPathways	WP727	Monoamine transport	-4.3737	-3.35069	1432,3690,4842,7124	MAPK14,ITGB3,NOS1,TNF	4/32
1_Member	KEGG Pathway	hsa04215	Apoptosis - multiple species	-4.3737	-3.35069	331,596,836,5599	XIAP,BCL2,CASP3,MAPK8	4/32
1_Member	GO Biological Processes	GO:0032663	regulation of interleukin-2 production	-4.37288	-3.35069	25,4860,5788,7430,10892	ABL1,PNP,PTPRC,EZR,MALT1	5/63
1_Member	GO Biological Processes	GO:0051209	release of sequestered calcium ion into cytosol	-4.37288	-3.35069	2247,3932,5027,5788,7442	FGF2,LCK,P2RX7,PTPRC,TRPV1	5/63
1_Member	Reactome Gene Sets	R-HSA-1226099	Signaling by FGFR in disease	-4.37288	-3.35069	2247,2260,5290,5295,6774	FGF2,FGFR1,PIK3CA,PIK3R1,STAT3	5/63
1_Member	Reactome Gene Sets	R-HSA-375165	NCAM signaling for neurite out-growth	-4.37288	-3.35069	2260,2534,5594,5595,6714	FGFR1,FYN,MAPK1,MAPK3,SRC	5/63
1_Member	GO Biological Processes	GO:0051276	chromosome organization	-4.35924	-3.33725	25,142,983,3320,3326,5111,5347,5591,7153,7157,10919,11200	ABL1,PARP1,CDK1,HSP90AA1,HSP90AB1,PCNA,PLK1,PRKDC,TOP2A,TP53,EHMT2,CHEK2	12/481
1_Member	GO Biological Processes	GO:0010389	regulation of G2/M transition of mitotic cell cycle	-4.35545	-3.33388	351,983,993,1017,1111,5347	APP,CDK1,CDC25A,CDK2,CHEK1,PLK1	6/104
1_Member	Reactome Gene Sets	R-HSA-9645723	Diseases of programmed cell death	-4.35545	-3.33388	351,993,1786,1789,3725,7157	APP,CDC25A,DNMT1,DNMT3B,JUN,TP53	6/104
1_Member	GO Biological Processes	GO:0048812	neuron projection morphogenesis	-4.35057	-3.32921	351,596,1139,2534,3251,3320,3326,3676,6446,6469,6868,7422	APP,BCL2,CHRNA7,FYN,HPRT1,HSP90AA1,HSP90AB1,ITGA4,SGK1,SHH,ADAM17,VEGFA	12/482
1_Member	Reactome Gene Sets	R-HSA-112315	Transmission across Chemical Synapses	-4.34237	-3.32121	781,1139,4128,4193,5566,5578,5594,5595,6714	CACNA2D1,CHRNA7,MAOA,MDM2,PRKACA,PRKCA,MAPK1,MAPK3,SRC	9/270
1_Member	GO Biological Processes	GO:0032655	regulation of interleukin-12 production	-4.33969	-3.31955	1432,3718,6850,7099,54106	MAPK14,JAK3,SYK,TLR4,TLR9	5/64
1_Member	GO Biological Processes	GO:0051283	negative regulation of sequestering of calcium ion	-4.33969	-3.31955	2247,3932,5027,5788,7442	FGF2,LCK,P2RX7,PTPRC,TRPV1	5/64
1_Member	WikiPathways	WP2849	Hematopoietic stem cell differentiation	-4.33969	-3.31955	3690,3757,5292,7173,7852	ITGB3,KCNH2,PIM1,TPO,CXCR4	5/64
1_Member	WikiPathways	WP3624	Lung fibrosis	-4.33969	-3.31955	1232,2247,3162,4318,7124	CCR3,FGF2,HMOX1,MMP9,TNF	5/64
1_Member	WikiPathways	WP43	Oxidation by cytochrome P450	-4.33969	-3.31955	1545,1548,1557,1565,1576	CYP1B1,CYP2A6,CYP2C19,CYP2D6,CYP3A4	5/64
1_Member	GO Biological Processes	GO:0035265	organ growth	-4.33208	-3.31236	25,367,596,4322,6469,10919	ABL1,AR,BCL2,MMP13,SHH,EHMT2	6/105
1_Member	GO Biological Processes	GO:0043255	regulation of carbohydrate biosynthetic process	-4.33208	-3.31236	207,2033,2908,3269,5566,11091	AKT1,EP300,NR3C1,HRH1,PRKACA,WDR5	6/105
1_Member	GO Biological Processes	GO:0051607	defense response to virus	-4.32996	-3.31044	596,4986,5610,5788,6036,6041,7124,9641,54106	BCL2,OPRK1,EIF2AK2,PTPRC,RNASE2,RNASEL,TNF,IKBKE,TLR9	9/271
1_Member	GO Biological Processes	GO:0043276	anoikis	-4.32522	-3.30754	207,2475,5290	AKT1,MTOR,PIK3CA	3/12
1_Member	GO Biological Processes	GO:0045060	negative thymic T cell selection	-4.32522	-3.30754	5788,6469,7535	PTPRC,SHH,ZAP70	3/12
1_Member	GO Biological Processes	GO:0070672	response to interleukin-15	-4.32522	-3.30754	3716,3718,6774	JAK1,JAK3,STAT3	3/12
1_Member	Reactome Gene Sets	R-HSA-1474151	Tetrahydrobiopterin (BH4) synthesis, recycling, salvage and regulation	-4.32522	-3.30754	207,3320,4846	AKT1,HSP90AA1,NOS3	3/12
1_Member	Reactome Gene Sets	R-HSA-170968	Frs2-mediated activation	-4.32522	-3.30754	673,5594,5595	BRAF,MAPK1,MAPK3	3/12
1_Member	Reactome Gene Sets	R-HSA-3371511	HSF1 activation	-4.32522	-3.30754	3320,3326,7415	HSP90AA1,HSP90AB1,VCP	3/12
1_Member	Reactome Gene Sets	R-HSA-8984722	Interleukin-35 Signalling	-4.32522	-3.30754	3716,6774,7297	JAK1,STAT3,TYK2	3/12
1_Member	WikiPathways	WP2513	Nanoparticle triggered regulated necrosis	-4.32522	-3.30754	142,5599,7124	PARP1,MAPK8,TNF	3/12
1_Member	WikiPathways	WP4495	IL-10 anti-inflammatory signaling pathway	-4.32522	-3.30754	3162,3716,6774	HMOX1,JAK1,STAT3	3/12
1_Member	GO Biological Processes	GO:0045732	positive regulation of protein catabolic process	-4.32217	-3.30521	207,2629,3320,4193,5347,7124,7415,7430	AKT1,GBA1,HSP90AA1,MDM2,PLK1,TNF,VCP,EZR	8/210
1_Member	GO Biological Processes	GO:0033032	regulation of myeloid cell apoptotic process	-4.31965	-3.30521	596,3579,5293,6868	BCL2,CXCR2,PIK3CD,ADAM17	4/33
1_Member	GO Biological Processes	GO:0038034	signal transduction in absence of ligand	-4.31965	-3.30521	596,3558,3685,4170	BCL2,IL2,ITGAV,MCL1	4/33
1_Member	GO Biological Processes	GO:0043618	regulation of transcription from RNA polymerase II promoter in response to stress	-4.31965	-3.30521	3162,3725,7157,7422	HMOX1,JUN,TP53,VEGFA	4/33
1_Member	GO Biological Processes	GO:0045577	regulation of B cell differentiation	-4.31965	-3.30521	695,3558,6850,54106	BTK,IL2,SYK,TLR9	4/33
1_Member	GO Biological Processes	GO:0045777	positive regulation of blood pressure	-4.31965	-3.30521	1139,1268,1636,6869	CHRNA7,CNR1,ACE,TACR1	4/33
1_Member	GO Biological Processes	GO:0048566	embryonic digestive tract development	-4.31965	-3.30521	100,5156,6469,7124	ADA,PDGFRA,SHH,TNF	4/33
1_Member	GO Biological Processes	GO:0072678	T cell migration	-4.31965	-3.30521	3383,5293,5294,7535	ICAM1,PIK3CD,PIK3CG,ZAP70	4/33
1_Member	GO Biological Processes	GO:0097192	extrinsic apoptotic signaling pathway in absence of ligand	-4.31965	-3.30521	596,3558,3685,4170	BCL2,IL2,ITGAV,MCL1	4/33
1_Member	Reactome Gene Sets	R-HSA-2559585	Oncogene Induced Senescence	-4.31965	-3.30521	4193,5594,5595,7157	MDM2,MAPK1,MAPK3,TP53	4/33
1_Member	Reactome Gene Sets	R-HSA-2871809	FCERI mediated Ca+2 mobilization	-4.31965	-3.30521	695,3702,4067,6850	BTK,ITK,LYN,SYK	4/33
1_Member	WikiPathways	WP2197	Endothelin pathways	-4.31965	-3.30521	4638,4846,5578,5594	MYLK,NOS3,PRKCA,MAPK1	4/33
1_Member	WikiPathways	WP408	Oxidative stress response	-4.31965	-3.30521	1432,3162,4128,7498	MAPK14,HMOX1,MAOA,XDH	4/33
1_Member	WikiPathways	WP4496	Signal transduction through IL1R	-4.31965	-3.30521	1432,3725,5599,7124	MAPK14,JUN,MAPK8,TNF	4/33
1_Member	WikiPathways	WP5038	Mitochondrial immune response to SARS-CoV-2	-4.31965	-3.30521	1636,5972,9641,59272	ACE,REN,IKBKE,ACE2	4/33
1_Member	WikiPathways	WP5088	Prostaglandin signaling	-4.31965	-3.30521	4318,5294,7124,7422	MMP9,PIK3CG,TNF,VEGFA	4/33
1_Member	GO Biological Processes	GO:0140546	defense response to symbiont	-4.31761	-3.30337	596,4986,5610,5788,6036,6041,7124,9641,54106	BCL2,OPRK1,EIF2AK2,PTPRC,RNASE2,RNASEL,TNF,IKBKE,TLR9	9/272
1_Member	GO Biological Processes	GO:0030902	hindbrain development	-4.30956	-3.29593	25,596,2247,2629,2735,6469,7157	ABL1,BCL2,FGF2,GBA1,GLI1,SHH,TP53	7/155
1_Member	GO Biological Processes	GO:0045807	positive regulation of endocytosis	-4.30956	-3.29593	695,5054,5788,6401,6850,7124,7422	BTK,SERPINE1,PTPRC,SELE,SYK,TNF,VEGFA	7/155
1_Member	KEGG Pathway	hsa04934	Cushing syndrome	-4.30956	-3.29593	673,1017,1956,5566,5594,5595,11091	BRAF,CDK2,EGFR,PRKACA,MAPK1,MAPK3,WDR5	7/155
1_Member	GO Biological Processes	GO:0120039	plasma membrane bounded cell projection morphogenesis	-4.30761	-3.29418	351,596,1139,2534,3251,3320,3326,3676,6446,6469,6868,7422	APP,BCL2,CHRNA7,FYN,HPRT1,HSP90AA1,HSP90AB1,ITGA4,SGK1,SHH,ADAM17,VEGFA	12/487
1_Member	GO Biological Processes	GO:1902808	positive regulation of cell cycle G1/S phase transition	-4.30707	-3.29384	207,1956,2735,4193,6868	AKT1,EGFR,GLI1,MDM2,ADAM17	5/65
1_Member	GO Biological Processes	GO:1901888	regulation of cell junction assembly	-4.27878	-3.26575	25,351,1636,5566,6714,7124,7422,59272	ABL1,APP,ACE,PRKACA,SRC,TNF,VEGFA,ACE2	8/213
1_Member	GO Biological Processes	GO:0055013	cardiac muscle cell development	-4.27499	-3.26257	983,2475,5156,5159,7422	CDK1,MTOR,PDGFRA,PDGFRB,VEGFA	5/66
1_Member	GO Biological Processes	GO:1905953	negative regulation of lipid localization	-4.27499	-3.26257	207,3685,3690,6469,7124	AKT1,ITGAV,ITGB3,SHH,TNF	5/66
1_Member	Reactome Gene Sets	R-HSA-211897	Cytochrome P450 - arranged by substrate type	-4.27499	-3.26257	1545,1548,1557,1565,1576	CYP1B1,CYP2A6,CYP2C19,CYP2D6,CYP3A4	5/66
1_Member	GO Biological Processes	GO:0006516	glycoprotein catabolic process	-4.26736	-3.25755	695,4321,10724,11253	BTK,MMP12,OGA,MAN1B1	4/34
1_Member	GO Biological Processes	GO:0006691	leukotriene metabolic process	-4.26736	-3.25755	240,4048,6850,9261	ALOX5,LTA4H,SYK,MAPKAPK2	4/34
1_Member	GO Biological Processes	GO:0032743	positive regulation of interleukin-2 production	-4.26736	-3.25755	25,4860,5788,10892	ABL1,PNP,PTPRC,MALT1	4/34
1_Member	GO Biological Processes	GO:0036230	granulocyte activation	-4.26736	-3.25755	1511,3579,5580,6850	CTSG,CXCR2,PRKCD,SYK	4/34
1_Member	GO Biological Processes	GO:0043534	blood vessel endothelial cell migration	-4.26736	-3.25755	207,1545,2247,7422	AKT1,CYP1B1,FGF2,VEGFA	4/34
1_Member	GO Biological Processes	GO:0048265	response to pain	-4.26736	-3.25755	207,2475,6869,7442	AKT1,MTOR,TACR1,TRPV1	4/34
1_Member	GO Biological Processes	GO:0051973	positive regulation of telomerase activity	-4.26736	-3.25755	3320,3326,5594,5595	HSP90AA1,HSP90AB1,MAPK1,MAPK3	4/34
1_Member	GO Biological Processes	GO:1900225	regulation of NLRP3 inflammasome complex assembly	-4.26736	-3.25755	695,5599,5610,7099	BTK,MAPK8,EIF2AK2,TLR4	4/34
1_Member	GO Biological Processes	GO:1901658	glycosyl compound catabolic process	-4.26736	-3.25755	100,2629,4860,7498	ADA,GBA1,PNP,XDH	4/34
1_Member	Canonical Pathways	M110	PID IL1 PATHWAY	-4.26736	-3.25755	3725,5290,5295,5599	JUN,PIK3CA,PIK3R1,MAPK8	4/34
1_Member	Canonical Pathways	M44	PID HIF2PATHWAY	-4.26736	-3.25755	2033,5054,6513,7422	EP300,SERPINE1,SLC2A1,VEGFA	4/34
1_Member	Canonical Pathways	M84	PID ATM PATHWAY	-4.26736	-3.25755	25,993,4193,11200	ABL1,CDC25A,MDM2,CHEK2	4/34
1_Member	Reactome Gene Sets	R-HSA-9634815	Transcriptional Regulation by NPAS4	-4.26736	-3.25755	2908,4193,5594,5595	NR3C1,MDM2,MAPK1,MAPK3	4/34
1_Member	GO Biological Processes	GO:0048858	cell projection morphogenesis	-4.2652	-3.25559	351,596,1139,2534,3251,3320,3326,3676,6446,6469,6868,7422	APP,BCL2,CHRNA7,FYN,HPRT1,HSP90AA1,HSP90AB1,ITGA4,SGK1,SHH,ADAM17,VEGFA	12/492
1_Member	GO Biological Processes	GO:1903076	regulation of protein localization to plasma membrane	-4.26345	-3.25424	207,367,1956,5295,7124,7430	AKT1,AR,EGFR,PIK3R1,TNF,EZR	6/108
1_Member	KEGG Pathway	hsa04350	TGF-beta signaling pathway	-4.26345	-3.25424	2033,3065,3066,5594,5595,7124	EP300,HDAC1,HDAC2,MAPK1,MAPK3,TNF	6/108
1_Member	KEGG Pathway	hsa04514	Cell adhesion molecules	-4.25679	-3.24778	3105,3383,3676,3685,5788,6401,6402	HLA-A,ICAM1,ITGA4,ITGAV,PTPRC,SELE,SELL	7/158
1_Member	GO Biological Processes	GO:0006282	regulation of DNA repair	-4.25024	-3.24143	25,142,1111,1956,4255,5111,5591,23028	ABL1,PARP1,CHEK1,EGFR,MGMT,PCNA,PRKDC,KDM1A	8/215
1_Member	GO Biological Processes	GO:0008286	insulin receptor signaling pathway	-4.24345	-3.23524	207,5290,5295,5594,5595	AKT1,PIK3CA,PIK3R1,MAPK1,MAPK3	5/67
1_Member	GO Biological Processes	GO:0070613	regulation of protein processing	-4.24345	-3.23524	331,4193,5054,5566,6714	XIAP,MDM2,SERPINE1,PRKACA,SRC	5/67
1_Member	Reactome Gene Sets	R-HSA-6802952	Signaling by BRAF and RAF1 fusions	-4.24345	-3.23524	673,3690,5594,5595,6714	BRAF,ITGB3,MAPK1,MAPK3,SRC	5/67
1_Member	GO Biological Processes	GO:1901875	positive regulation of post-translational protein modification	-4.23945	-3.23144	331,5347,6839,7415,10892,11091,23028	XIAP,PLK1,SUV39H1,VCP,MALT1,WDR5,KDM1A	7/159
1_Member	GO Biological Processes	GO:0017015	regulation of transforming growth factor beta receptor signaling pathway	-4.22224	-3.21443	2033,2280,3065,3066,3326,6868,7157	EP300,FKBP1A,HDAC1,HDAC2,HSP90AB1,ADAM17,TP53	7/160
1_Member	GO Biological Processes	GO:0061564	axon development	-4.21759	-3.2109	351,596,836,1268,2534,3320,3326,3676,6469,6868,7422	APP,BCL2,CASP3,CNR1,FYN,HSP90AA1,HSP90AB1,ITGA4,SHH,ADAM17,VEGFA	11/421
1_Member	GO Biological Processes	GO:0001893	maternal placenta development	-4.21673	-3.2109	142,207,1508,5743	PARP1,AKT1,CTSB,PTGS2	4/35
1_Member	GO Biological Processes	GO:0002269	leukocyte activation involved in inflammatory response	-4.21673	-3.2109	351,7124,7442,54106	APP,TNF,TRPV1,TLR9	4/35
1_Member	GO Biological Processes	GO:0061081	positive regulation of myeloid leukocyte cytokine production involved in immune response	-4.21673	-3.2109	5027,6850,7099,9261	P2RX7,SYK,TLR4,MAPKAPK2	4/35
1_Member	GO Biological Processes	GO:1901099	negative regulation of signal transduction in absence of ligand	-4.21673	-3.2109	207,596,4170,7124	AKT1,BCL2,MCL1,TNF	4/35
1_Member	GO Biological Processes	GO:1902253	regulation of intrinsic apoptotic signaling pathway by p53 class mediator	-4.21673	-3.2109	596,4193,7157,23028	BCL2,MDM2,TP53,KDM1A	4/35
1_Member	GO Biological Processes	GO:2001240	negative regulation of extrinsic apoptotic signaling pathway in absence of ligand	-4.21673	-3.2109	207,596,4170,7124	AKT1,BCL2,MCL1,TNF	4/35
1_Member	Canonical Pathways	M197	PID HIV NEF PATHWAY	-4.21673	-3.2109	596,836,5599,7124	BCL2,CASP3,MAPK8,TNF	4/35
1_Member	Canonical Pathways	M86	PID ARF6 PATHWAY	-4.21673	-3.2109	154,1956,3690,6714	ADRB2,EGFR,ITGB3,SRC	4/35
1_Member	WikiPathways	WP5358	JAK-STAT signaling in the regulation of Beta-cells	-4.21673	-3.2109	207,2475,6774,10000	AKT1,MTOR,STAT3,AKT3	4/35
1_Member	GO Biological Processes	GO:0002863	positive regulation of inflammatory response to antigenic stimulus	-4.21323	-3.21037	695,1268,7124	BTK,CNR1,TNF	3/13
1_Member	GO Biological Processes	GO:0033690	positive regulation of osteoblast proliferation	-4.21323	-3.21037	25,3685,3690	ABL1,ITGAV,ITGB3	3/13
1_Member	GO Biological Processes	GO:0043383	negative T cell selection	-4.21323	-3.21037	5788,6469,7535	PTPRC,SHH,ZAP70	3/13
1_Member	GO Biological Processes	GO:0060333	type II interferon-mediated signaling pathway	-4.21323	-3.21037	3716,7157,7297	JAK1,TP53,TYK2	3/13
1_Member	GO Biological Processes	GO:0061029	eyelid development in camera-type eye	-4.21323	-3.21037	1956,3065,3066	EGFR,HDAC1,HDAC2	3/13
1_Member	GO Biological Processes	GO:0072539	T-helper 17 cell differentiation	-4.21323	-3.21037	3716,6097,6774	JAK1,RORC,STAT3	3/13
1_Member	GO Biological Processes	GO:1903238	positive regulation of leukocyte tethering or rolling	-4.21323	-3.21037	1991,3676,6401	ELANE,ITGA4,SELE	3/13
1_Member	Reactome Gene Sets	R-HSA-171007	p38MAPK events	-4.21323	-3.21037	1432,6714,9261	MAPK14,SRC,MAPKAPK2	3/13
1_Member	Reactome Gene Sets	R-HSA-203615	eNOS activation	-4.21323	-3.21037	207,3320,4846	AKT1,HSP90AA1,NOS3	3/13
1_Member	Reactome Gene Sets	R-HSA-74217	Purine salvage	-4.21323	-3.21037	100,3251,4860	ADA,HPRT1,PNP	3/13
1_Member	Reactome Gene Sets	R-HSA-75035	Chk1/Chk2(Cds1) mediated inactivation of Cyclin B:Cdk1 complex	-4.21323	-3.21037	983,1111,11200	CDK1,CHEK1,CHEK2	3/13
1_Member	Reactome Gene Sets	R-HSA-879415	Advanced glycosylation endproduct receptor signaling	-4.21323	-3.21037	351,5594,5595	APP,MAPK1,MAPK3	3/13
1_Member	WikiPathways	WP2436	Dopamine metabolism	-4.21323	-3.21037	4128,4129,5566	MAOA,MAOB,PRKACA	3/13
1_Member	WikiPathways	WP2881	Estrogen receptor pathway	-4.21323	-3.21037	1545,3725,6774	CYP1B1,JUN,STAT3	3/13
1_Member	WikiPathways	WP4947	Nitric oxide metabolism in cystic fibrosis	-4.21323	-3.21037	4842,4843,4846	NOS1,NOS2,NOS3	3/13
1_Member	GO Biological Processes	GO:0030193	regulation of blood coagulation	-4.21242	-3.20995	2147,4846,5054,5156,5580	F2,NOS3,SERPINE1,PDGFRA,PRKCD	5/68
1_Member	GO Biological Processes	GO:0035710	CD4-positive, alpha-beta T cell activation	-4.21242	-3.20995	673,2475,3716,6097,6774	BRAF,MTOR,JAK1,RORC,STAT3	5/68
1_Member	GO Biological Processes	GO:1902106	negative regulation of leukocyte differentiation	-4.19693	-3.19505	3558,3718,4067,5295,6469,7099	IL2,JAK3,LYN,PIK3R1,SHH,TLR4	6/111
1_Member	Reactome Gene Sets	R-HSA-2559582	Senescence-Associated Secretory Phenotype (SASP)	-4.19693	-3.19505	1017,3725,5594,5595,6774,10919	CDK2,JUN,MAPK1,MAPK3,STAT3,EHMT2	6/111
1_Member	WikiPathways	WP5380	5q35 copy number variation	-4.19693	-3.19505	25,3725,5295,5599,6714,7852	ABL1,JUN,PIK3R1,MAPK8,SRC,CXCR4	6/111
1_Member	GO Biological Processes	GO:0051147	regulation of muscle cell differentiation	-4.18819	-3.1865	596,1432,1786,2475,2539,4193,6469	BCL2,MAPK14,DNMT1,MTOR,G6PD,MDM2,SHH	7/162
1_Member	GO Biological Processes	GO:0071479	cellular response to ionizing radiation	-4.18189	-3.1806	1432,4193,7157,11200,23028	MAPK14,MDM2,TP53,CHEK2,KDM1A	5/69
1_Member	KEGG Pathway	hsa04924	Renin secretion	-4.18189	-3.1806	154,1508,1636,5566,5972	ADRB2,CTSB,ACE,PRKACA,REN	5/69
1_Member	GO Biological Processes	GO:1903844	regulation of cellular response to transforming growth factor beta stimulus	-4.17134	-3.17025	2033,2280,3065,3066,3326,6868,7157	EP300,FKBP1A,HDAC1,HDAC2,HSP90AB1,ADAM17,TP53	7/163
1_Member	Reactome Gene Sets	R-HSA-1222556	ROS and RNS production in phagocytes	-4.16764	-3.16733	4353,4842,4843,4846	MPO,NOS1,NOS2,NOS3	4/36
1_Member	Reactome Gene Sets	R-HSA-1266695	Interleukin-7 signaling	-4.16764	-3.16733	3716,3718,5295,6774	JAK1,JAK3,PIK3R1,STAT3	4/36
1_Member	Reactome Gene Sets	R-HSA-5663213	RHO GTPases Activate WASPs and WAVEs	-4.16764	-3.16733	25,695,5594,5595	ABL1,BTK,MAPK1,MAPK3	4/36
1_Member	WikiPathways	WP1471	Target of rapamycin signaling	-4.16764	-3.16733	207,2280,2475,5578	AKT1,FKBP1A,MTOR,PRKCA	4/36
1_Member	GO Biological Processes	GO:0044282	small molecule catabolic process	-4.15971	-3.15959	100,1376,1576,4842,4843,4846,4860,5009,7157,7498	ADA,CPT2,CYP3A4,NOS1,NOS2,NOS3,PNP,OTC,TP53,XDH	10/354
1_Member	GO Biological Processes	GO:1900046	regulation of hemostasis	-4.15184	-3.15192	2147,4846,5054,5156,5580	F2,NOS3,SERPINE1,PDGFRA,PRKCD	5/70
1_Member	GO Biological Processes	GO:0050796	regulation of insulin secretion	-4.13801	-3.13828	240,952,1268,2147,4843,5566,7124	ALOX5,CD38,CNR1,F2,NOS2,PRKACA,TNF	7/165
1_Member	GO Biological Processes	GO:0098773	skin epidermis development	-4.1324	-3.13286	596,1956,2629,3065,3066,6469	BCL2,EGFR,GBA1,HDAC1,HDAC2,SHH	6/114
1_Member	GO Biological Processes	GO:1903317	regulation of protein maturation	-4.12227	-3.12293	331,4193,5054,5566,6714	XIAP,MDM2,SERPINE1,PRKACA,SRC	5/71
1_Member	GO Biological Processes	GO:0002052	positive regulation of neuroblast proliferation	-4.12002	-3.12186	2247,6469,7422,23028	FGF2,SHH,VEGFA,KDM1A	4/37
1_Member	GO Biological Processes	GO:0034113	heterotypic cell-cell adhesion	-4.12002	-3.12186	3676,3685,3690,5788	ITGA4,ITGAV,ITGB3,PTPRC	4/37
1_Member	GO Biological Processes	GO:0046326	positive regulation of glucose import	-4.12002	-3.12186	207,1432,5295,6041	AKT1,MAPK14,PIK3R1,RNASEL	4/37
1_Member	GO Biological Processes	GO:0141085	regulation of inflammasome-mediated signaling pathway	-4.12002	-3.12186	695,5599,5610,7099	BTK,MAPK8,EIF2AK2,TLR4	4/37
1_Member	WikiPathways	WP5269	Genetic causes of porto-sinusoidal vascular disease	-4.12002	-3.12186	695,5594,5595,54106	BTK,MAPK1,MAPK3,TLR9	4/37
1_Member	KEGG Pathway	hsa05216	Thyroid cancer	-4.12002	-3.12186	673,5594,5595,7157	BRAF,MAPK1,MAPK3,TP53	4/37
1_Member	GO Biological Processes	GO:0021782	glial cell development	-4.11131	-3.11539	207,351,4067,6469,7099,7124	AKT1,APP,LYN,SHH,TLR4,TNF	6/115
1_Member	GO Biological Processes	GO:0048259	regulation of receptor-mediated endocytosis	-4.11131	-3.11539	3685,3690,5054,6401,6850,7422	ITGAV,ITGB3,SERPINE1,SELE,SYK,VEGFA	6/115
1_Member	GO Biological Processes	GO:0001976	nervous system process involved in regulation of systemic arterial blood pressure	-4.11045	-3.11539	1139,6869,59272	CHRNA7,TACR1,ACE2	3/14
1_Member	GO Biological Processes	GO:0002295	T-helper cell lineage commitment	-4.11045	-3.11539	2475,3716,6774	MTOR,JAK1,STAT3	3/14
1_Member	GO Biological Processes	GO:0009159	deoxyribonucleoside monophosphate catabolic process	-4.11045	-3.11539	100,4860,7498	ADA,PNP,XDH	3/14
1_Member	GO Biological Processes	GO:0014909	smooth muscle cell migration	-4.11045	-3.11539	596,3690,5159	BCL2,ITGB3,PDGFRB	3/14
1_Member	GO Biological Processes	GO:0070102	interleukin-6-mediated signaling pathway	-4.11045	-3.11539	3716,6714,6774	JAK1,SRC,STAT3	3/14
1_Member	GO Biological Processes	GO:0070243	regulation of thymocyte apoptotic process	-4.11045	-3.11539	100,3718,7157	ADA,JAK3,TP53	3/14
1_Member	GO Biological Processes	GO:0090594	inflammatory response to wounding	-4.11045	-3.11539	3162,7099,7124	HMOX1,TLR4,TNF	3/14
1_Member	Reactome Gene Sets	R-HSA-169893	Prolonged ERK activation events	-4.11045	-3.11539	673,5594,5595	BRAF,MAPK1,MAPK3	3/14
1_Member	Reactome Gene Sets	R-HSA-198323	AKT phosphorylates targets in the cytosol	-4.11045	-3.11539	207,4193,10000	AKT1,MDM2,AKT3	3/14
1_Member	Reactome Gene Sets	R-HSA-3371568	Attenuation phase	-4.11045	-3.11539	2033,3320,3326	EP300,HSP90AA1,HSP90AB1	3/14
1_Member	Reactome Gene Sets	R-HSA-6804759	Regulation of TP53 Activity through Association with Co-factors	-4.11045	-3.11539	207,7157,10000	AKT1,TP53,AKT3	3/14
1_Member	Reactome Gene Sets	R-HSA-8983432	Interleukin-15 signaling	-4.11045	-3.11539	3716,3718,6774	JAK1,JAK3,STAT3	3/14
1_Member	WikiPathways	WP4582	Cancer immunotherapy by CTLA4 blockade	-4.11045	-3.11539	5290,5293,5295	PIK3CA,PIK3CD,PIK3R1	3/14
1_Member	WikiPathways	WP5192	Modulation of PI3K-Akt-mTOR signaling by bioactive sphingolipids	-4.11045	-3.11539	207,2475,5290	AKT1,MTOR,PIK3CA	3/14
1_Member	GO Biological Processes	GO:0032990	cell part morphogenesis	-4.10097	-3.1061	351,596,1139,2534,3251,3320,3326,3676,6446,6469,6868,7422	APP,BCL2,CHRNA7,FYN,HPRT1,HSP90AA1,HSP90AB1,ITGA4,SGK1,SHH,ADAM17,VEGFA	12/512
1_Member	GO Biological Processes	GO:0055074	calcium ion homeostasis	-4.09872	-3.10404	351,596,1139,1268,1991,2147,5566,7052	APP,BCL2,CHRNA7,CNR1,ELANE,F2,PRKACA,TGM2	8/226
1_Member	GO Biological Processes	GO:0014823	response to activity	-4.09315	-3.09867	983,3690,5290,7124,7852	CDK1,ITGB3,PIK3CA,TNF,CXCR4	5/72
1_Member	GO Biological Processes	GO:0050792	regulation of viral process	-4.08887	-3.09477	596,5610,6041,7124,7153,7852,9869	BCL2,EIF2AK2,RNASEL,TNF,TOP2A,CXCR4,SETDB1	7/168
1_Member	Reactome Gene Sets	R-HSA-983231	Factors involved in megakaryocyte development and platelet production	-4.08887	-3.09477	25,1017,3065,3066,5566,7157,23028	ABL1,CDK2,HDAC1,HDAC2,PRKACA,TP53,KDM1A	7/168
1_Member	GO Biological Processes	GO:0045815	transcription initiation-coupled chromatin remodeling	-4.07379	-3.08027	2033,5290,7157,11091	EP300,PIK3CA,TP53,WDR5	4/38
1_Member	WikiPathways	WP170	Nuclear receptors	-4.07379	-3.08027	367,2908,5241,6097	AR,NR3C1,PGR,RORC	4/38
1_Member	WikiPathways	WP4829	mBDNF and proBDNF regulation of GABA neurotransmission	-4.07379	-3.08027	5290,5294,5295,6774	PIK3CA,PIK3CG,PIK3R1,STAT3	4/38
1_Member	GO Biological Processes	GO:0007369	gastrulation	-4.07271	-3.07977	3676,3685,3690,4317,4318,5566,7157	ITGA4,ITGAV,ITGB3,MMP8,MMP9,PRKACA,TP53	7/169
1_Member	GO Biological Processes	GO:0034250	positive regulation of amide metabolic process	-4.07271	-3.07977	836,1139,1545,2475,5580,5591,7124	CASP3,CHRNA7,CYP1B1,MTOR,PRKCD,PRKDC,TNF	7/169
1_Member	GO Biological Processes	GO:0051250	negative regulation of lymphocyte activation	-4.07271	-3.07977	695,836,1511,3558,3718,4067,6469	BTK,CASP3,CTSG,IL2,JAK3,LYN,SHH	7/169
1_Member	GO Biological Processes	GO:0030029	actin filament-based process	-4.06957	-3.07682	25,596,673,781,3757,5156,5159,5290,6401,6714,7124,7139,7430	ABL1,BCL2,BRAF,CACNA2D1,KCNH2,PDGFRA,PDGFRB,PIK3CA,SELE,SRC,TNF,TNNT2,EZR	13/598
1_Member	GO Biological Processes	GO:0050818	regulation of coagulation	-4.06447	-3.0723	2147,4846,5054,5156,5580	F2,NOS3,SERPINE1,PDGFRA,PRKCD	5/73
1_Member	GO Biological Processes	GO:0055006	cardiac cell development	-4.06447	-3.0723	983,2475,5156,5159,7422	CDK1,MTOR,PDGFRA,PDGFRB,VEGFA	5/73
1_Member	GO Biological Processes	GO:1904377	positive regulation of protein localization to cell periphery	-4.06447	-3.0723	207,1956,5295,7124,7430	AKT1,EGFR,PIK3R1,TNF,EZR	5/73
1_Member	KEGG Pathway	hsa05014	Amyotrophic lateral sclerosis	-4.05988	-3.06791	596,836,1432,2081,2475,4842,4843,7124,7157,7415	BCL2,CASP3,MAPK14,ERN1,MTOR,NOS1,NOS2,TNF,TP53,VCP	10/364
1_Member	KEGG Pathway	hsa04141	Protein processing in endoplasmic reticulum	-4.05667	-3.06488	596,2081,3320,3326,5599,7415,11253	BCL2,ERN1,HSP90AA1,HSP90AB1,MAPK8,VCP,MAN1B1	7/170
1_Member	GO Biological Processes	GO:0048667	cell morphogenesis involved in neuron differentiation	-4.05625	-3.06466	351,596,1139,2534,3251,3320,3326,3676,6469,6868,7422	APP,BCL2,CHRNA7,FYN,HPRT1,HSP90AA1,HSP90AB1,ITGA4,SHH,ADAM17,VEGFA	11/439
1_Member	GO Biological Processes	GO:1903707	negative regulation of hemopoiesis	-4.04927	-3.05787	3558,3718,4067,5295,6469,7099	IL2,JAK3,LYN,PIK3R1,SHH,TLR4	6/118
1_Member	GO Biological Processes	GO:0006959	humoral immune response	-4.04576	-3.05455	240,596,1511,1991,2147,2597,3105,7124	ALOX5,BCL2,CTSG,ELANE,F2,GAPDH,HLA-A,TNF	8/230
1_Member	GO Biological Processes	GO:0030856	regulation of epithelial cell differentiation	-4.04073	-3.04971	2247,4318,5054,7124,7422,7498,54106	FGF2,MMP9,SERPINE1,TNF,VEGFA,XDH,TLR9	7/171
1_Member	GO Biological Processes	GO:0031644	regulation of nervous system process	-4.02899	-3.04013	154,351,1139,2629,4846,7124	ADRB2,APP,CHRNA7,GBA1,NOS3,TNF	6/119
1_Member	GO Biological Processes	GO:0002456	T cell mediated immunity	-4.02886	-3.04013	3105,3251,3383,5027	HLA-A,HPRT1,ICAM1,P2RX7	4/39
1_Member	GO Biological Processes	GO:0006693	prostaglandin metabolic process	-4.02886	-3.04013	2944,2950,5742,5743	GSTM1,GSTP1,PTGS1,PTGS2	4/39
1_Member	GO Biological Processes	GO:0010762	regulation of fibroblast migration	-4.02886	-3.04013	207,673,2247,3690	AKT1,BRAF,FGF2,ITGB3	4/39
1_Member	GO Biological Processes	GO:0043620	regulation of DNA-templated transcription in response to stress	-4.02886	-3.04013	3162,3725,7157,7422	HMOX1,JUN,TP53,VEGFA	4/39
1_Member	GO Biological Processes	GO:0045823	positive regulation of heart contraction	-4.02886	-3.04013	100,1139,3320,59272	ADA,CHRNA7,HSP90AA1,ACE2	4/39
1_Member	GO Biological Processes	GO:0048645	animal organ formation	-4.02886	-3.04013	367,5594,5595,6469	AR,MAPK1,MAPK3,SHH	4/39
1_Member	GO Biological Processes	GO:0061900	glial cell activation	-4.02886	-3.04013	351,7124,7442,54106	APP,TNF,TRPV1,TLR9	4/39
1_Member	GO Biological Processes	GO:0070229	negative regulation of lymphocyte apoptotic process	-4.02886	-3.04013	100,596,3558,3718	ADA,BCL2,IL2,JAK3	4/39
1_Member	Canonical Pathways	M156	PID ECADHERIN NASCENT AJ PATHWAY	-4.02886	-3.04013	207,5290,5295,6714	AKT1,PIK3CA,PIK3R1,SRC	4/39
1_Member	Reactome Gene Sets	R-HSA-111996	Ca-dependent events	-4.02886	-3.04013	5566,5578,5580,5594	PRKACA,PRKCA,PRKCD,MAPK1	4/39
1_Member	WikiPathways	WP5285	Immune infiltration in pancreatic cancer	-4.02886	-3.04013	3558,4318,7124,7422	IL2,MMP9,TNF,VEGFA	4/39
1_Member	KEGG Pathway	hsa04060	Cytokine-cytokine receptor interaction	-4.02542	-3.03689	1232,1233,1237,2833,3558,3577,3579,7124,7852	CCR3,CCR4,CCR8,CXCR3,IL2,CXCR1,CXCR2,TNF,CXCR4	9/297
1_Member	GO Biological Processes	GO:0003376	sphingosine-1-phosphate receptor signaling pathway	-4.0155	-3.02943	207,5294,7430	AKT1,PIK3CG,EZR	3/15
1_Member	GO Biological Processes	GO:0043101	purine-containing compound salvage	-4.0155	-3.02943	100,3251,4860	ADA,HPRT1,PNP	3/15
1_Member	GO Biological Processes	GO:0043201	response to leucine	-4.0155	-3.02943	2033,2475,5290	EP300,MTOR,PIK3CA	3/15
1_Member	GO Biological Processes	GO:0044849	estrous cycle	-4.0155	-3.02943	1545,4986,5111	CYP1B1,OPRK1,PCNA	3/15
1_Member	GO Biological Processes	GO:0045737	positive regulation of cyclin-dependent protein serine/threonine kinase activity	-4.0155	-3.02943	207,1956,6868	AKT1,EGFR,ADAM17	3/15
1_Member	GO Biological Processes	GO:0050966	detection of mechanical stimulus involved in sensory perception of pain	-4.0155	-3.02943	2534,7124,7852	FYN,TNF,CXCR4	3/15
1_Member	GO Biological Processes	GO:1902065	response to L-glutamate	-4.0155	-3.02943	2534,5111,7124	FYN,PCNA,TNF	3/15
1_Member	GO Biological Processes	GO:2001028	positive regulation of endothelial cell chemotaxis	-4.0155	-3.02943	2247,2260,7422	FGF2,FGFR1,VEGFA	3/15
1_Member	Canonical Pathways	M11736	SA MMP CYTOKINE CONNECTION	-4.0155	-3.02943	1636,6402,7124	ACE,SELL,TNF	3/15
1_Member	Canonical Pathways	M1529	SA G1 AND S PHASES	-4.0155	-3.02943	1017,4193,7157	CDK2,MDM2,TP53	3/15
1_Member	Reactome Gene Sets	R-HSA-111447	Activation of BAD and translocation to mitochondria	-4.0155	-3.02943	207,596,10000	AKT1,BCL2,AKT3	3/15
1_Member	WikiPathways	WP3853	ERK pathway in Huntington's disease	-4.0155	-3.02943	836,1956,5594	CASP3,EGFR,MAPK1	3/15
1_Member	WikiPathways	WP4891	COVID-19 adverse outcome pathway	-4.0155	-3.02943	3558,7124,59272	IL2,TNF,ACE2	3/15
1_Member	GO Biological Processes	GO:0001704	formation of primary germ layer	-4.00889	-3.02321	3676,3685,3690,4317,4318,5566	ITGA4,ITGAV,ITGB3,MMP8,MMP9,PRKACA	6/120
1_Member	GO Biological Processes	GO:0042476	odontogenesis	-4.00889	-3.02321	3065,3066,5054,5156,6469,6714	HDAC1,HDAC2,SERPINE1,PDGFRA,SHH,SRC	6/120
1_Member	GO Biological Processes	GO:0006887	exocytosis	-3.99389	-3.00839	673,695,4067,5027,5293,5294,5729,6850	BRAF,BTK,LYN,P2RX7,PIK3CD,PIK3CG,PTGDR,SYK	8/234
1_Member	KEGG Pathway	hsa04152	AMPK signaling pathway	-3.98899	-3.00368	207,2475,5290,5293,5295,10000	AKT1,MTOR,PIK3CA,PIK3CD,PIK3R1,AKT3	6/121
1_Member	GO Biological Processes	GO:0001953	negative regulation of cell-matrix adhesion	-3.98517	-3.00137	4321,5054,5295,6714	MMP12,SERPINE1,PIK3R1,SRC	4/40
1_Member	GO Biological Processes	GO:0006692	prostanoid metabolic process	-3.98517	-3.00137	2944,2950,5742,5743	GSTM1,GSTP1,PTGS1,PTGS2	4/40
1_Member	GO Biological Processes	GO:0008210	estrogen metabolic process	-3.98517	-3.00137	1545,1565,1576,5156	CYP1B1,CYP2D6,CYP3A4,PDGFRA	4/40
1_Member	GO Biological Processes	GO:0009167	purine ribonucleoside monophosphate metabolic process	-3.98517	-3.00137	100,3251,4860,7498	ADA,HPRT1,PNP,XDH	4/40
1_Member	GO Biological Processes	GO:0032570	response to progesterone	-3.98517	-3.00137	952,1545,6714,6869	CD38,CYP1B1,SRC,TACR1	4/40
1_Member	GO Biological Processes	GO:0051349	positive regulation of lyase activity	-3.98517	-3.00137	154,4842,4843,4846	ADRB2,NOS1,NOS2,NOS3	4/40
1_Member	GO Biological Processes	GO:1903524	positive regulation of blood circulation	-3.98517	-3.00137	100,1139,3320,59272	ADA,CHRNA7,HSP90AA1,ACE2	4/40
1_Member	WikiPathways	WP3941	Oxidative damage response	-3.98517	-3.00137	596,836,5111,7124	BCL2,CASP3,PCNA,TNF	4/40
1_Member	Reactome Gene Sets	R-HSA-157118	Signaling by NOTCH	-3.98109	-2.99794	207,1956,2033,3065,3066,3725,6868,7157	AKT1,EGFR,EP300,HDAC1,HDAC2,JUN,ADAM17,TP53	8/235
1_Member	GO Biological Processes	GO:0072524	pyridine-containing compound metabolic process	-3.98099	-2.99794	952,2539,4860,7086,7415	CD38,G6PD,PNP,TKT,VCP	5/76
1_Member	WikiPathways	WP4949	16p11.2 proximal deletion syndrome	-3.98099	-2.99794	2908,5111,5595,7157,7430	NR3C1,PCNA,MAPK3,TP53,EZR	5/76
1_Member	KEGG Pathway	hsa04971	Gastric acid secretion	-3.98099	-2.99794	3274,4638,5566,5578,7430	HRH2,MYLK,PRKACA,PRKCA,EZR	5/76
1_Member	GO Biological Processes	GO:0002637	regulation of immunoglobulin production	-3.95396	-2.97205	695,3558,5788,7124,54106	BTK,IL2,PTPRC,TNF,TLR9	5/77
1_Member	GO Biological Processes	GO:0009123	nucleoside monophosphate metabolic process	-3.95396	-2.97205	100,1723,3251,4860,7498	ADA,DHODH,HPRT1,PNP,XDH	5/77
1_Member	GO Biological Processes	GO:0022600	digestive system process	-3.95396	-2.97205	3274,6523,7099,7430,54106	HRH2,SLC5A1,TLR4,EZR,TLR9	5/77
1_Member	GO Biological Processes	GO:0032890	regulation of organic acid transport	-3.95396	-2.97205	207,5027,6850,7124,59272	AKT1,P2RX7,SYK,TNF,ACE2	5/77
1_Member	Reactome Gene Sets	R-HSA-8852276	The role of GTSE1 in G2/M progression after G2 checkpoint	-3.95396	-2.97205	983,3320,3326,5347,7157	CDK1,HSP90AA1,HSP90AB1,PLK1,TP53	5/77
1_Member	Reactome Gene Sets	R-HSA-909733	Interferon alpha/beta signaling	-3.95396	-2.97205	3105,3716,5610,6041,7297	HLA-A,JAK1,EIF2AK2,RNASEL,TYK2	5/77
1_Member	GO Biological Processes	GO:2000027	regulation of animal organ morphogenesis	-3.94974	-2.968	25,367,2247,6469,7124,7422	ABL1,AR,FGF2,SHH,TNF,VEGFA	6/123
1_Member	GO Biological Processes	GO:0002691	regulation of cellular extravasation	-3.94265	-2.96223	1991,3383,3676,6401	ELANE,ICAM1,ITGA4,SELE	4/41
1_Member	GO Biological Processes	GO:0010591	regulation of lamellipodium assembly	-3.94265	-2.96223	2475,3320,5290,5295	MTOR,HSP90AA1,PIK3CA,PIK3R1	4/41
1_Member	GO Biological Processes	GO:0035272	exocrine system development	-3.94265	-2.96223	1956,6469,7052,7124	EGFR,SHH,TGM2,TNF	4/41
1_Member	GO Biological Processes	GO:0043277	apoptotic cell clearance	-3.94265	-2.96223	246,3685,3690,7052	ALOX15,ITGAV,ITGB3,TGM2	4/41
1_Member	GO Biological Processes	GO:0060251	regulation of glial cell proliferation	-3.94265	-2.96223	4067,6469,7124,7157	LYN,SHH,TNF,TP53	4/41
1_Member	GO Biological Processes	GO:0071402	cellular response to lipoprotein particle stimulus	-3.94265	-2.96223	207,6850,6868,7099	AKT1,SYK,ADAM17,TLR4	4/41
1_Member	WikiPathways	WP2636	Common pathways underlying drug addiction	-3.94265	-2.96223	5566,5578,5594,5595	PRKACA,PRKCA,MAPK1,MAPK3	4/41
1_Member	GO Biological Processes	GO:0002761	regulation of myeloid leukocyte differentiation	-3.93038	-2.95058	2475,4067,5295,5578,7099,7124	MTOR,LYN,PIK3R1,PRKCA,TLR4,TNF	6/124
1_Member	KEGG Pathway	hsa05016	Huntington disease	-3.92746	-2.95058	836,2033,2081,2475,3065,3066,5599,7052,7157	CASP3,EP300,ERN1,MTOR,HDAC1,HDAC2,MAPK8,TGM2,TP53	9/306
1_Member	GO Biological Processes	GO:0043401	steroid hormone mediated signaling pathway	-3.92733	-2.95058	367,2908,5241,5594,6714	AR,NR3C1,PGR,MAPK1,SRC	5/78
1_Member	GO Biological Processes	GO:0055117	regulation of cardiac muscle contraction	-3.92733	-2.95058	3320,4842,5294,5566,59272	HSP90AA1,NOS1,PIK3CG,PRKACA,ACE2	5/78
1_Member	KEGG Pathway	hsa04612	Antigen processing and presentation	-3.92733	-2.95058	1508,3105,3320,3326,7124	CTSB,HLA-A,HSP90AA1,HSP90AB1,TNF	5/78
1_Member	GO Biological Processes	GO:0002755	MyD88-dependent toll-like receptor signaling pathway	-3.92728	-2.95058	695,7099,54106	BTK,TLR4,TLR9	3/16
1_Member	GO Biological Processes	GO:0002903	negative regulation of B cell apoptotic process	-3.92728	-2.95058	100,596,3558	ADA,BCL2,IL2	3/16
1_Member	GO Biological Processes	GO:0006206	pyrimidine nucleobase metabolic process	-3.92728	-2.95058	1723,2475,5594	DHODH,MTOR,MAPK1	3/16
1_Member	GO Biological Processes	GO:0009151	purine deoxyribonucleotide metabolic process	-3.92728	-2.95058	100,4860,7498	ADA,PNP,XDH	3/16
1_Member	GO Biological Processes	GO:0015732	prostaglandin transport	-3.92728	-2.95058	4843,5027,5743	NOS2,P2RX7,PTGS2	3/16
1_Member	GO Biological Processes	GO:0032930	positive regulation of superoxide anion generation	-3.92728	-2.95058	2950,5580,6850	GSTP1,PRKCD,SYK	3/16
1_Member	GO Biological Processes	GO:0045579	positive regulation of B cell differentiation	-3.92728	-2.95058	695,3558,6850	BTK,IL2,SYK	3/16
1_Member	GO Biological Processes	GO:0090336	positive regulation of brown fat cell differentiation	-3.92728	-2.95058	1432,5292,5743	MAPK14,PIM1,PTGS2	3/16
1_Member	GO Biological Processes	GO:0090520	sphingolipid mediated signaling pathway	-3.92728	-2.95058	207,5294,7430	AKT1,PIK3CG,EZR	3/16
1_Member	GO Biological Processes	GO:1900034	regulation of cellular response to heat	-3.92728	-2.95058	2033,2475,9261	EP300,MTOR,MAPKAPK2	3/16
1_Member	Reactome Gene Sets	R-HSA-156711	Polo-like kinase mediated events	-3.92728	-2.95058	993,2033,5347	CDC25A,EP300,PLK1	3/16
1_Member	Reactome Gene Sets	R-HSA-1963642	PI3K events in ERBB2 signaling	-3.92728	-2.95058	1956,5290,5295	EGFR,PIK3CA,PIK3R1	3/16
1_Member	Reactome Gene Sets	R-HSA-399954	Sema3A PAK dependent Axon repulsion	-3.92728	-2.95058	2534,3320,3326	FYN,HSP90AA1,HSP90AB1	3/16
1_Member	WikiPathways	WP4928	MAPK pathway in congenital thyroid cancer	-3.92728	-2.95058	673,3725,5595	BRAF,JUN,MAPK3	3/16
1_Member	WikiPathways	WP4962	Airway smooth muscle cell contraction	-3.92728	-2.95058	154,952,4638	ADRB2,CD38,MYLK	3/16
1_Member	GO Biological Processes	GO:0007276	gamete generation	-3.92082	-2.94431	207,367,596,1268,1636,2475,2735,4846,5241,5290,5347,5566,6714,7153,10919	AKT1,AR,BCL2,CNR1,ACE,MTOR,GLI1,NOS3,PGR,PIK3CA,PLK1,PRKACA,SRC,TOP2A,EHMT2	15/796
1_Member	GO Biological Processes	GO:0001654	eye development	-3.91638	-2.94005	596,1545,1956,3065,3066,5156,5159,6469,6774,7422	BCL2,CYP1B1,EGFR,HDAC1,HDAC2,PDGFRA,PDGFRB,SHH,STAT3,VEGFA	10/379
1_Member	GO Biological Processes	GO:0009126	purine nucleoside monophosphate metabolic process	-3.90125	-2.92622	100,3251,4860,7498	ADA,HPRT1,PNP,XDH	4/42
1_Member	GO Biological Processes	GO:0032733	positive regulation of interleukin-10 production	-3.90125	-2.92622	6774,6850,7099,54106	STAT3,SYK,TLR4,TLR9	4/42
1_Member	GO Biological Processes	GO:0060443	mammary gland morphogenesis	-3.90125	-2.92622	367,2908,5241,6714	AR,NR3C1,PGR,SRC	4/42
1_Member	WikiPathways	WP4290	Metabolic reprogramming in colon cancer	-3.90125	-2.92622	2539,2597,6513,7086	G6PD,GAPDH,SLC2A1,TKT	4/42
1_Member	GO Biological Processes	GO:0001942	hair follicle development	-3.90107	-2.92622	596,1956,3065,3066,6469	BCL2,EGFR,HDAC1,HDAC2,SHH	5/79
1_Member	GO Biological Processes	GO:0007492	endoderm development	-3.90107	-2.92622	3065,3676,3685,4317,4318	HDAC1,ITGA4,ITGAV,MMP8,MMP9	5/79
1_Member	GO Biological Processes	GO:0070828	heterochromatin organization	-3.90107	-2.92622	1786,3065,3066,6839,9869	DNMT1,HDAC1,HDAC2,SUV39H1,SETDB1	5/79
1_Member	GO Biological Processes	GO:0072676	lymphocyte migration	-3.90107	-2.92622	2629,3383,5293,5294,7535	GBA1,ICAM1,PIK3CD,PIK3CG,ZAP70	5/79
1_Member	Reactome Gene Sets	R-HSA-9705671	SARS-CoV-2 activates/modulates innate and adaptive immune responses	-3.89219	-2.91753	3105,3320,3326,3716,7297,9641	HLA-A,HSP90AA1,HSP90AB1,JAK1,TYK2,IKBKE	6/126
1_Member	GO Biological Processes	GO:0150063	visual system development	-3.87931	-2.90483	596,1545,1956,3065,3066,5156,5159,6469,6774,7422	BCL2,CYP1B1,EGFR,HDAC1,HDAC2,PDGFRA,PDGFRB,SHH,STAT3,VEGFA	10/383
1_Member	GO Biological Processes	GO:0050807	regulation of synapse organization	-3.86871	-2.89442	25,207,351,1139,1432,2534,7124,7415	ABL1,AKT1,APP,CHRNA7,MAPK14,FYN,TNF,VCP	8/244
1_Member	GO Biological Processes	GO:0002294	CD4-positive, alpha-beta T cell differentiation involved in immune response	-3.86092	-2.88828	2475,3716,6097,6774	MTOR,JAK1,RORC,STAT3	4/43
1_Member	GO Biological Processes	GO:0002714	positive regulation of B cell mediated immunity	-3.86092	-2.88828	695,3558,5788,7124	BTK,IL2,PTPRC,TNF	4/43
1_Member	GO Biological Processes	GO:0002891	positive regulation of immunoglobulin mediated immune response	-3.86092	-2.88828	695,3558,5788,7124	BTK,IL2,PTPRC,TNF	4/43
1_Member	GO Biological Processes	GO:0010453	regulation of cell fate commitment	-3.86092	-2.88828	367,2247,3065,3066	AR,FGF2,HDAC1,HDAC2	4/43
1_Member	GO Biological Processes	GO:0032735	positive regulation of interleukin-12 production	-3.86092	-2.88828	1432,6850,7099,54106	MAPK14,SYK,TLR4,TLR9	4/43
1_Member	GO Biological Processes	GO:0042093	T-helper cell differentiation	-3.86092	-2.88828	2475,3716,6097,6774	MTOR,JAK1,RORC,STAT3	4/43
1_Member	GO Biological Processes	GO:0051899	membrane depolarization	-3.86092	-2.88828	25,781,3757,5027	ABL1,CACNA2D1,KCNH2,P2RX7	4/43
1_Member	Canonical Pathways	M53	PID INTEGRIN3 PATHWAY	-3.86092	-2.88828	3685,3690,5159,7422	ITGAV,ITGB3,PDGFRB,VEGFA	4/43
1_Member	WikiPathways	WP4249	Hedgehog signaling pathway	-3.86092	-2.88828	596,2735,5566,6469	BCL2,GLI1,PRKACA,SHH	4/43
1_Member	GO Biological Processes	GO:0090407	organophosphate biosynthetic process	-3.85482	-2.88237	100,246,1723,2247,2539,3251,4860,5290,5293,5294,5295,7086	ADA,ALOX15,DHODH,FGF2,G6PD,HPRT1,PNP,PIK3CA,PIK3CD,PIK3CG,PIK3R1,TKT	12/544
1_Member	GO Biological Processes	GO:0030593	neutrophil chemotaxis	-3.84964	-2.87755	3577,3579,5293,5294,6850	CXCR1,CXCR2,PIK3CD,PIK3CG,SYK	5/81
1_Member	GO Biological Processes	GO:1901019	regulation of calcium ion transmembrane transporter activity	-3.84964	-2.87755	781,2280,4842,5566,54106	CACNA2D1,FKBP1A,NOS1,PRKACA,TLR9	5/81
1_Member	CORUM	CORUM:632	Anti-HDAC2 complex	-3.84491	-2.87702	3065,3066,23028	HDAC1,HDAC2,KDM1A	3/17
1_Member	GO Biological Processes	GO:0001913	T cell mediated cytotoxicity	-3.84491	-2.87702	3105,3251,5027	HLA-A,HPRT1,P2RX7	3/17
1_Member	GO Biological Processes	GO:0002730	regulation of dendritic cell cytokine production	-3.84491	-2.87702	3718,7099,54106	JAK3,TLR4,TLR9	3/17
1_Member	GO Biological Processes	GO:0009163	nucleoside biosynthetic process	-3.84491	-2.87702	100,3251,4860	ADA,HPRT1,PNP	3/17
1_Member	GO Biological Processes	GO:0030889	negative regulation of B cell proliferation	-3.84491	-2.87702	695,836,4067	BTK,CASP3,LYN	3/17
1_Member	GO Biological Processes	GO:0032780	negative regulation of ATP-dependent activity	-3.84491	-2.87702	7139,7157,54106	TNNT2,TP53,TLR9	3/17
1_Member	GO Biological Processes	GO:0034404	nucleobase-containing small molecule biosynthetic process	-3.84491	-2.87702	100,3251,4860	ADA,HPRT1,PNP	3/17
1_Member	GO Biological Processes	GO:0043373	CD4-positive, alpha-beta T cell lineage commitment	-3.84491	-2.87702	2475,3716,6774	MTOR,JAK1,STAT3	3/17
1_Member	GO Biological Processes	GO:0050746	regulation of lipoprotein metabolic process	-3.84491	-2.87702	2629,3685,3690	GBA1,ITGAV,ITGB3	3/17
1_Member	GO Biological Processes	GO:0072538	T-helper 17 type immune response	-3.84491	-2.87702	3716,6097,6774	JAK1,RORC,STAT3	3/17
1_Member	GO Biological Processes	GO:1902033	regulation of hematopoietic stem cell proliferation	-3.84491	-2.87702	1636,5292,5610	ACE,PIM1,EIF2AK2	3/17
1_Member	GO Biological Processes	GO:1902036	regulation of hematopoietic stem cell differentiation	-3.84491	-2.87702	25,5591,5610	ABL1,PRKDC,EIF2AK2	3/17
1_Member	GO Biological Processes	GO:1902514	regulation of calcium ion transmembrane transport via high voltage-gated calcium channel	-3.84491	-2.87702	781,2539,4842	CACNA2D1,G6PD,NOS1	3/17
1_Member	Canonical Pathways	M251	PID SYNDECAN 3 PATHWAY	-3.84491	-2.87702	1956,2534,6714	EGFR,FYN,SRC	3/17
1_Member	Reactome Gene Sets	R-HSA-202131	Metabolism of nitric oxide: NOS3 activation and regulation	-3.84491	-2.87702	207,3320,4846	AKT1,HSP90AA1,NOS3	3/17
1_Member	Reactome Gene Sets	R-HSA-9034015	Signaling by NTRK3 (TRKC)	-3.84491	-2.87702	5290,5295,6714	PIK3CA,PIK3R1,SRC	3/17
1_Member	WikiPathways	WP1946	Cori cycle	-3.84491	-2.87702	2539,2597,6513	G6PD,GAPDH,SLC2A1	3/17
1_Member	WikiPathways	WP206	Fatty acid omega-oxidation	-3.84491	-2.87702	1548,1565,1576	CYP2A6,CYP2D6,CYP3A4	3/17
1_Member	WikiPathways	WP3859	TGF-beta signaling in thyroid cells for epithelial-mesenchymal transition	-3.84491	-2.87702	207,5594,5595	AKT1,MAPK1,MAPK3	3/17
1_Member	WikiPathways	WP3935	Leptin-insulin signaling overlap	-3.84491	-2.87702	207,5294,6774	AKT1,PIK3CG,STAT3	3/17
1_Member	WikiPathways	WP4337	ncRNAs involved in STAT3 signaling in hepatocellular carcinoma	-3.84491	-2.87702	3716,3718,6774	JAK1,JAK3,STAT3	3/17
1_Member	WikiPathways	WP4462	Platelet-mediated interactions with vascular and circulating cells	-3.84491	-2.87702	3383,6401,7099	ICAM1,SELE,TLR4	3/17
1_Member	WikiPathways	WP4493	Cells and molecules involved in local acute inflammatory response	-3.84491	-2.87702	3383,3676,7124	ICAM1,ITGA4,TNF	3/17
1_Member	GO Biological Processes	GO:0009755	hormone-mediated signaling pathway	-3.83619	-2.86866	367,2908,5241,5594,5972,6714	AR,NR3C1,PGR,MAPK1,REN,SRC	6/129
1_Member	WikiPathways	WP5095	Overview of proinflammatory and profibrotic mediators	-3.83619	-2.86866	3558,4312,4314,4318,7124,7422	IL2,MMP1,MMP3,MMP9,TNF,VEGFA	6/129
1_Member	GO Biological Processes	GO:0048880	sensory system development	-3.82461	-2.85765	596,1545,1956,3065,3066,5156,5159,6469,6774,7422	BCL2,CYP1B1,EGFR,HDAC1,HDAC2,PDGFRA,PDGFRB,SHH,STAT3,VEGFA	10/389
1_Member	GO Biological Processes	GO:1902903	regulation of supramolecular fiber organization	-3.82461	-2.85765	25,246,351,673,1139,2475,5290,5295,5580,6869	ABL1,ALOX15,APP,BRAF,CHRNA7,MTOR,PIK3CA,PIK3R1,PRKCD,TACR1	10/389
1_Member	GO Biological Processes	GO:0000079	regulation of cyclin-dependent protein serine/threonine kinase activity	-3.82446	-2.85765	207,993,1956,5347,6868	AKT1,CDC25A,EGFR,PLK1,ADAM17	5/82
1_Member	Reactome Gene Sets	R-HSA-168928	DDX58/IFIH1-mediated induction of interferon-alpha/beta	-3.82446	-2.85765	351,2033,3320,3326,9641	APP,EP300,HSP90AA1,HSP90AB1,IKBKE	5/82
1_Member	GO Biological Processes	GO:0002287	alpha-beta T cell activation involved in immune response	-3.82159	-2.85605	2475,3716,6097,6774	MTOR,JAK1,RORC,STAT3	4/44
1_Member	GO Biological Processes	GO:0002293	alpha-beta T cell differentiation involved in immune response	-3.82159	-2.85605	2475,3716,6097,6774	MTOR,JAK1,RORC,STAT3	4/44
1_Member	GO Biological Processes	GO:0009409	response to cold	-3.82159	-2.85605	154,1139,3320,5566	ADRB2,CHRNA7,HSP90AA1,PRKACA	4/44
1_Member	GO Biological Processes	GO:0035987	endodermal cell differentiation	-3.82159	-2.85605	3676,3685,4317,4318	ITGA4,ITGAV,MMP8,MMP9	4/44
1_Member	Canonical Pathways	M16	PID INSULIN PATHWAY	-3.82159	-2.85605	207,5290,5295,6446	AKT1,PIK3CA,PIK3R1,SGK1	4/44
1_Member	Canonical Pathways	M285	PID HNF3A PATHWAY	-3.82159	-2.85605	367,2033,3725,6469	AR,EP300,JUN,SHH	4/44
1_Member	WikiPathways	WP4823	Genes controlling nephrogenesis	-3.82159	-2.85605	5159,6469,7422,7852	PDGFRB,SHH,VEGFA,CXCR4	4/44
1_Member	GO Biological Processes	GO:0001889	liver development	-3.79967	-2.83549	100,2735,5009,5111,5290,7124	ADA,GLI1,OTC,PCNA,PIK3CA,TNF	6/131
1_Member	GO Biological Processes	GO:0016125	sterol metabolic process	-3.79967	-2.83549	351,1545,1565,1576,2539,2629	APP,CYP1B1,CYP2D6,CYP3A4,G6PD,GBA1	6/131
1_Member	GO Biological Processes	GO:0070555	response to interleukin-1	-3.79967	-2.83549	351,952,5578,5595,6401,6714	APP,CD38,PRKCA,MAPK3,SELE,SRC	6/131
1_Member	GO Biological Processes	GO:0022404	molting cycle process	-3.79961	-2.83549	596,1956,3065,3066,6469	BCL2,EGFR,HDAC1,HDAC2,SHH	5/83
1_Member	GO Biological Processes	GO:0022405	hair cycle process	-3.79961	-2.83549	596,1956,3065,3066,6469	BCL2,EGFR,HDAC1,HDAC2,SHH	5/83
1_Member	GO Biological Processes	GO:0042475	odontogenesis of dentin-containing tooth	-3.79961	-2.83549	3065,3066,5054,5156,6469	HDAC1,HDAC2,SERPINE1,PDGFRA,SHH	5/83
1_Member	GO Biological Processes	GO:0051149	positive regulation of muscle cell differentiation	-3.79961	-2.83549	596,1432,2475,4193,6469	BCL2,MAPK14,MTOR,MDM2,SHH	5/83
1_Member	GO Biological Processes	GO:0008361	regulation of cell size	-3.79958	-2.83549	25,2475,3320,5027,7422,10000,23028	ABL1,MTOR,HSP90AA1,P2RX7,VEGFA,AKT3,KDM1A	7/187
1_Member	GO Biological Processes	GO:0050803	regulation of synapse structure or activity	-3.79651	-2.83278	25,207,351,1139,1432,2534,7124,7415	ABL1,AKT1,APP,CHRNA7,MAPK14,FYN,TNF,VCP	8/250
1_Member	KEGG Pathway	hsa04144	Endocytosis	-3.79651	-2.83278	1956,3105,3577,3579,4193,5156,6714,7852	EGFR,HLA-A,CXCR1,CXCR2,MDM2,PDGFRA,SRC,CXCR4	8/250
1_Member	GO Biological Processes	GO:0098662	inorganic cation transmembrane transport	-3.79205	-2.8285	596,781,1139,2247,2280,3685,3757,3932,4988,5027,5788,6523,7442	BCL2,CACNA2D1,CHRNA7,FGF2,FKBP1A,ITGAV,KCNH2,LCK,OPRM1,P2RX7,PTPRC,SLC5A1,TRPV1	13/638
1_Member	GO Biological Processes	GO:0002706	regulation of lymphocyte mediated immunity	-3.78531	-2.82194	695,3105,3558,5027,5788,7124,10892	BTK,HLA-A,IL2,P2RX7,PTPRC,TNF,MALT1	7/188
1_Member	GO Biological Processes	GO:0002224	toll-like receptor signaling pathway	-3.78323	-2.82111	695,7099,9261,54106	BTK,TLR4,MAPKAPK2,TLR9	4/45
1_Member	GO Biological Processes	GO:0008038	neuron recognition	-3.78323	-2.82111	351,836,1268,7852	APP,CASP3,CNR1,CXCR4	4/45
1_Member	GO Biological Processes	GO:0010907	positive regulation of glucose metabolic process	-3.78323	-2.82111	207,5566,6714,11091	AKT1,PRKACA,SRC,WDR5	4/45
1_Member	GO Biological Processes	GO:0050856	regulation of T cell receptor signaling pathway	-3.78323	-2.82111	100,3932,7430,10892	ADA,LCK,EZR,MALT1	4/45
1_Member	GO Biological Processes	GO:1900744	regulation of p38MAPK cascade	-3.78323	-2.82111	4986,7422,7430,7498	OPRK1,VEGFA,EZR,XDH	4/45
1_Member	Canonical Pathways	M106	PID HNF3B PATHWAY	-3.78323	-2.82111	207,2147,2908,7276	AKT1,F2,NR3C1,TTR	4/45
1_Member	Canonical Pathways	M71	PID ILK PATHWAY	-3.78323	-2.82111	142,207,3320,3725	PARP1,AKT1,HSP90AA1,JUN	4/45
1_Member	GO Biological Processes	GO:1904427	positive regulation of calcium ion transmembrane transport	-3.77509	-2.81333	25,781,2147,2539,5027	ABL1,CACNA2D1,F2,G6PD,P2RX7	5/84
1_Member	Reactome Gene Sets	R-HSA-6802957	Oncogenic MAPK signaling	-3.77509	-2.81333	673,3690,5594,5595,6714	BRAF,ITGB3,MAPK1,MAPK3,SRC	5/84
1_Member	GO Biological Processes	GO:0006977	DNA damage response, signal transduction by p53 class mediator resulting in cell cycle arrest	-3.76768	-2.80878	4193,7157,11200	MDM2,TP53,CHEK2	3/18
1_Member	GO Biological Processes	GO:0010522	regulation of calcium ion transport into cytosol	-3.76768	-2.80878	596,4842,5027	BCL2,NOS1,P2RX7	3/18
1_Member	GO Biological Processes	GO:0019373	epoxygenase P450 pathway	-3.76768	-2.80878	1545,1548,1557	CYP1B1,CYP2A6,CYP2C19	3/18
1_Member	GO Biological Processes	GO:0034968	histone lysine methylation	-3.76768	-2.80878	9869,10919,11091	SETDB1,EHMT2,WDR5	3/18
1_Member	GO Biological Processes	GO:0036303	lymph vessel morphogenesis	-3.76768	-2.80878	2247,3964,7422	FGF2,LGALS8,VEGFA	3/18
1_Member	GO Biological Processes	GO:0043117	positive regulation of vascular permeability	-3.76768	-2.80878	3579,6869,7422	CXCR2,TACR1,VEGFA	3/18
1_Member	GO Biological Processes	GO:0046040	IMP metabolic process	-3.76768	-2.80878	3251,4860,7498	HPRT1,PNP,XDH	3/18
1_Member	GO Biological Processes	GO:0050435	amyloid-beta metabolic process	-3.76768	-2.80878	1636,4311,5972	ACE,MME,REN	3/18
1_Member	GO Biological Processes	GO:0071318	cellular response to ATP	-3.76768	-2.80878	5027,5743,7442	P2RX7,PTGS2,TRPV1	3/18
1_Member	GO Biological Processes	GO:1903236	regulation of leukocyte tethering or rolling	-3.76768	-2.80878	1991,3676,6401	ELANE,ITGA4,SELE	3/18
1_Member	Reactome Gene Sets	R-HSA-1839117	Signaling by cytosolic FGFR1 fusion mutants	-3.76768	-2.80878	5290,5295,6774	PIK3CA,PIK3R1,STAT3	3/18
1_Member	Reactome Gene Sets	R-HSA-5654710	PI-3K cascade:FGFR3	-3.76768	-2.80878	2247,5290,5295	FGF2,PIK3CA,PIK3R1	3/18
1_Member	WikiPathways	WP3877	MYD88 distinct input-output pathway	-3.76768	-2.80878	3725,7099,54106	JUN,TLR4,TLR9	3/18
1_Member	WikiPathways	WP4301	Inhibition of exosome biogenesis and secretion by Manumycin A in CRPC cells	-3.76768	-2.80878	673,5594,5595	BRAF,MAPK1,MAPK3	3/18
1_Member	WikiPathways	WP5342	Pathophysiological roles of DUX4 in FSHD1	-3.76768	-2.80878	154,2033,7422	ADRB2,EP300,VEGFA	3/18
1_Member	WikiPathways	WP697	Estrogen metabolism	-3.76768	-2.80878	1545,1576,2944	CYP1B1,CYP3A4,GSTM1	3/18
1_Member	GO Biological Processes	GO:2000779	regulation of double-strand break repair	-3.76378	-2.80505	25,142,1111,4255,5591,23028	ABL1,PARP1,CHEK1,MGMT,PRKDC,KDM1A	6/133
1_Member	GO Biological Processes	GO:0002028	regulation of sodium ion transport	-3.7509	-2.79253	154,207,4842,4846,5027	ADRB2,AKT1,NOS1,NOS3,P2RX7	5/85
1_Member	GO Biological Processes	GO:0051101	regulation of DNA binding	-3.7509	-2.79253	2033,3725,4318,5599,23028	EP300,JUN,MMP9,MAPK8,KDM1A	5/85
1_Member	GO Biological Processes	GO:0061008	hepaticobiliary system development	-3.74606	-2.78883	100,2735,5009,5111,5290,7124	ADA,GLI1,OTC,PCNA,PIK3CA,TNF	6/134
1_Member	GO Biological Processes	GO:0045646	regulation of erythrocyte differentiation	-3.74578	-2.78883	1432,4067,5591,6774	MAPK14,LYN,PRKDC,STAT3	4/46
1_Member	GO Biological Processes	GO:0070849	response to epidermal growth factor	-3.74578	-2.78883	207,1956,5594,5595	AKT1,EGFR,MAPK1,MAPK3	4/46
1_Member	GO Biological Processes	GO:1900271	regulation of long-term synaptic potentiation	-3.74578	-2.78883	25,351,1139,4311	ABL1,APP,CHRNA7,MME	4/46
1_Member	GO Biological Processes	GO:1902175	regulation of oxidative stress-induced intrinsic apoptotic signaling pathway	-3.74578	-2.78883	142,207,2534,4170	PARP1,AKT1,FYN,MCL1	4/46
1_Member	GO Biological Processes	GO:1990090	cellular response to nerve growth factor stimulus	-3.74578	-2.78883	142,207,673,7442	PARP1,AKT1,BRAF,TRPV1	4/46
1_Member	Canonical Pathways	M70	PID PS1 PATHWAY	-3.74578	-2.78883	3065,3725,5594,5595	HDAC1,JUN,MAPK1,MAPK3	4/46
1_Member	WikiPathways	WP4861	Endoplasmic reticulum stress response in coronavirus infection	-3.74578	-2.78883	596,2081,5599,5610	BCL2,ERN1,MAPK8,EIF2AK2	4/46
1_Member	Reactome Gene Sets	R-HSA-196854	Metabolism of vitamins and cofactors	-3.74305	-2.78627	207,952,3320,4846,5743,6513,7276	AKT1,CD38,HSP90AA1,NOS3,PTGS2,SLC2A1,TTR	7/191
1_Member	GO Biological Processes	GO:0002262	myeloid cell homeostasis	-3.7285	-2.7719	695,836,2539,3162,4067,7422	BTK,CASP3,G6PD,HMOX1,LYN,VEGFA	6/135
1_Member	GO Biological Processes	GO:0008643	carbohydrate transport	-3.72702	-2.77095	207,1432,6513,6523,7430	AKT1,MAPK14,SLC2A1,SLC5A1,EZR	5/86
1_Member	GO Biological Processes	GO:0030901	midbrain development	-3.72702	-2.77095	2247,2539,3579,4129,6469	FGF2,G6PD,CXCR2,MAOB,SHH	5/86
1_Member	GO Biological Processes	GO:0071621	granulocyte chemotaxis	-3.72702	-2.77095	3577,3579,5293,5294,6850	CXCR1,CXCR2,PIK3CD,PIK3CG,SYK	5/86
1_Member	GO Biological Processes	GO:0000018	regulation of DNA recombination	-3.71109	-2.75537	25,142,1111,3558,5788,23028	ABL1,PARP1,CHEK1,IL2,PTPRC,KDM1A	6/136
1_Member	GO Biological Processes	GO:0001764	neuron migration	-3.71109	-2.75537	1233,2260,2534,3320,7422,7852	CCR4,FGFR1,FYN,HSP90AA1,VEGFA,CXCR4	6/136
1_Member	GO Biological Processes	GO:0009117	nucleotide metabolic process	-3.71061	-2.75508	100,142,952,1723,2539,3251,4860,5141,7086,7415,7498	ADA,PARP1,CD38,DHODH,G6PD,HPRT1,PNP,PDE4A,TKT,VCP,XDH	11/481
1_Member	GO Biological Processes	GO:0003254	regulation of membrane depolarization	-3.70922	-2.75457	142,596,5027,6714	PARP1,BCL2,P2RX7,SRC	4/47
1_Member	GO Biological Processes	GO:0042311	vasodilation	-3.70922	-2.75457	154,4842,4846,7124	ADRB2,NOS1,NOS3,TNF	4/47
1_Member	GO Biological Processes	GO:0071715	icosanoid transport	-3.70922	-2.75457	1636,4843,5027,5743	ACE,NOS2,P2RX7,PTGS2	4/47
1_Member	Reactome Gene Sets	R-HSA-69231	Cyclin D associated events in G1	-3.70922	-2.75457	25,1017,4067,6714	ABL1,CDK2,LYN,SRC	4/47
1_Member	Reactome Gene Sets	R-HSA-69236	G1 Phase	-3.70922	-2.75457	25,1017,4067,6714	ABL1,CDK2,LYN,SRC	4/47
1_Member	GO Biological Processes	GO:0001656	metanephros development	-3.70345	-2.74932	596,3579,5156,5159,6469	BCL2,CXCR2,PDGFRA,PDGFRB,SHH	5/87
1_Member	Reactome Gene Sets	R-HSA-5628897	TP53 Regulates Metabolic Genes	-3.70345	-2.74932	207,2475,2539,7157,10000	AKT1,MTOR,G6PD,TP53,AKT3	5/87
1_Member	WikiPathways	WP2840	Hair follicle development: cytodifferentiation - part 3 of 3	-3.70345	-2.74932	1956,1991,2908,3725,6868	EGFR,ELANE,NR3C1,JUN,ADAM17	5/87
1_Member	GO Biological Processes	GO:0032928	regulation of superoxide anion generation	-3.695	-2.74246	2950,5580,6850	GSTP1,PRKCD,SYK	3/19
1_Member	GO Biological Processes	GO:0046629	gamma-delta T cell activation	-3.695	-2.74246	3702,5788,6850	ITK,PTPRC,SYK	3/19
1_Member	GO Biological Processes	GO:0060438	trachea development	-3.695	-2.74246	5594,5595,6469	MAPK1,MAPK3,SHH	3/19
1_Member	GO Biological Processes	GO:0061298	retina vasculature development in camera-type eye	-3.695	-2.74246	1545,5156,5159	CYP1B1,PDGFRA,PDGFRB	3/19
1_Member	Canonical Pathways	M273	PID EPHA2 FWD PATHWAY	-3.695	-2.74246	5290,5295,6714	PIK3CA,PIK3R1,SRC	3/19
1_Member	Canonical Pathways	M7997	SA CASPASE CASCADE	-3.695	-2.74246	142,331,836	PARP1,XIAP,CASP3	3/19
1_Member	Reactome Gene Sets	R-HSA-9703465	Signaling by FLT3 fusion proteins	-3.695	-2.74246	5290,5292,5295	PIK3CA,PIM1,PIK3R1	3/19
1_Member	Reactome Gene Sets	R-HSA-9725371	Nuclear events stimulated by ALK signaling in cancer	-3.695	-2.74246	5594,5595,6774	MAPK1,MAPK3,STAT3	3/19
1_Member	WikiPathways	WP4478	LTF danger signal response pathway	-3.695	-2.74246	5594,7099,7124	MAPK1,TLR4,TNF	3/19
1_Member	GO Biological Processes	GO:0098655	monoatomic cation transmembrane transport	-3.69396	-2.74159	596,781,1139,2247,2280,3685,3757,3932,4988,5027,5788,6523,7442	BCL2,CACNA2D1,CHRNA7,FGF2,FKBP1A,ITGAV,KCNH2,LCK,OPRM1,P2RX7,PTPRC,SLC5A1,TRPV1	13/653
1_Member	GO Biological Processes	GO:0033365	protein localization to organelle	-3.69262	-2.74042	25,142,207,983,3320,4193,4321,5295,5347,5566,6469,6774,6850,7157	ABL1,PARP1,AKT1,CDK1,HSP90AA1,MDM2,MMP12,PIK3R1,PLK1,PRKACA,SHH,STAT3,SYK,TP53	14/743
1_Member	GO Biological Processes	GO:0090276	regulation of peptide hormone secretion	-3.68789	-2.73587	240,952,1268,2147,4843,5566,7124	ALOX5,CD38,CNR1,F2,NOS2,PRKACA,TNF	7/195
1_Member	GO Biological Processes	GO:0003007	heart morphogenesis	-3.68071	-2.72903	2280,2475,4193,4846,6469,7139,7157,7422	FKBP1A,MTOR,MDM2,NOS3,SHH,TNNT2,TP53,VEGFA	8/260
1_Member	GO Biological Processes	GO:0046330	positive regulation of JNK cascade	-3.68018	-2.72903	331,351,7099,7124,54106	XIAP,APP,TLR4,TNF,TLR9	5/88
1_Member	GO Biological Processes	GO:0050672	negative regulation of lymphocyte proliferation	-3.68018	-2.72903	695,836,3558,4067,6469	BTK,CASP3,IL2,LYN,SHH	5/88
1_Member	Reactome Gene Sets	R-HSA-418346	Platelet homeostasis	-3.68018	-2.72903	1432,4842,4843,4846,5027	MAPK14,NOS1,NOS2,NOS3,P2RX7	5/88
1_Member	Reactome Gene Sets	R-HSA-450531	Regulation of mRNA stability by proteins that bind AU-rich elements	-3.68018	-2.72903	207,1432,5578,5580,9261	AKT1,MAPK14,PRKCA,PRKCD,MAPKAPK2	5/88
1_Member	GO Biological Processes	GO:0002292	T cell differentiation involved in immune response	-3.67349	-2.72357	2475,3716,6097,6774	MTOR,JAK1,RORC,STAT3	4/48
1_Member	GO Biological Processes	GO:0007259	receptor signaling pathway via JAK-STAT	-3.67349	-2.72357	3716,3718,6774,7297	JAK1,JAK3,STAT3,TYK2	4/48
1_Member	GO Biological Processes	GO:0032369	negative regulation of lipid transport	-3.67349	-2.72357	207,3685,3690,6469	AKT1,ITGAV,ITGB3,SHH	4/48
1_Member	GO Biological Processes	GO:0032660	regulation of interleukin-17 production	-3.67349	-2.72357	695,3558,7099,7297	BTK,IL2,TLR4,TYK2	4/48
1_Member	GO Biological Processes	GO:0060976	coronary vasculature development	-3.67349	-2.72357	1636,2247,5159,7422	ACE,FGF2,PDGFRB,VEGFA	4/48
1_Member	GO Biological Processes	GO:1990089	response to nerve growth factor	-3.67349	-2.72357	142,207,673,7442	PARP1,AKT1,BRAF,TRPV1	4/48
1_Member	Reactome Gene Sets	R-HSA-5357905	Regulation of TNFR1 signaling	-3.67349	-2.72357	331,7124,9261,9641	XIAP,TNF,MAPKAPK2,IKBKE	4/48
1_Member	GO Biological Processes	GO:0046434	organophosphate catabolic process	-3.65971	-2.70996	100,3251,4860,5141,7415,7498	ADA,HPRT1,PNP,PDE4A,VCP,XDH	6/139
1_Member	GO Biological Processes	GO:0032945	negative regulation of mononuclear cell proliferation	-3.6572	-2.7078	695,836,3558,4067,6469	BTK,CASP3,IL2,LYN,SHH	5/89
1_Member	KEGG Pathway	hsa04976	Bile secretion	-3.6572	-2.7078	1576,2052,5566,6513,6523	CYP3A4,EPHX1,PRKACA,SLC2A1,SLC5A1	5/89
1_Member	GO Biological Processes	GO:0008544	epidermis development	-3.65361	-2.70456	596,836,1956,2247,2629,2735,3065,3066,6469	BCL2,CASP3,EGFR,FGF2,GBA1,GLI1,HDAC1,HDAC2,SHH	9/333
1_Member	GO Biological Processes	GO:0043010	camera-type eye development	-3.65361	-2.70456	1545,1956,3065,3066,5156,5159,6469,6774,7422	CYP1B1,EGFR,HDAC1,HDAC2,PDGFRA,PDGFRB,SHH,STAT3,VEGFA	9/333
1_Member	GO Biological Processes	GO:0002791	regulation of peptide secretion	-3.64739	-2.69851	240,952,1268,2147,4843,5566,7124	ALOX5,CD38,CNR1,F2,NOS2,PRKACA,TNF	7/198
1_Member	GO Biological Processes	GO:0006753	nucleoside phosphate metabolic process	-3.64161	-2.69307	100,142,952,1723,2539,3251,4860,5141,7086,7415,7498	ADA,PARP1,CD38,DHODH,G6PD,HPRT1,PNP,PDE4A,TKT,VCP,XDH	11/490
1_Member	GO Biological Processes	GO:0007268	chemical synaptic transmission	-3.64126	-2.69307	207,673,1139,2908,3269,3274,4986,5027,5594,7442	AKT1,BRAF,CHRNA7,NR3C1,HRH1,HRH2,OPRK1,P2RX7,MAPK1,TRPV1	10/410
1_Member	GO Biological Processes	GO:0098916	anterograde trans-synaptic signaling	-3.64126	-2.69307	207,673,1139,2908,3269,3274,4986,5027,5594,7442	AKT1,BRAF,CHRNA7,NR3C1,HRH1,HRH2,OPRK1,P2RX7,MAPK1,TRPV1	10/410
1_Member	Reactome Gene Sets	R-HSA-112316	Neuronal System	-3.64126	-2.69307	781,1139,3757,4128,4193,5566,5578,5594,5595,6714	CACNA2D1,CHRNA7,KCNH2,MAOA,MDM2,PRKACA,PRKCA,MAPK1,MAPK3,SRC	10/410
1_Member	GO Biological Processes	GO:0043457	regulation of cellular respiration	-3.63858	-2.69126	4843,5290,7124,7415	NOS2,PIK3CA,TNF,VCP	4/49
1_Member	GO Biological Processes	GO:0048013	ephrin receptor signaling pathway	-3.63858	-2.69126	2534,4067,4318,6714	FYN,LYN,MMP9,SRC	4/49
1_Member	GO Biological Processes	GO:0048286	lung alveolus development	-3.63858	-2.69126	100,1636,4321,5241	ADA,ACE,MMP12,PGR	4/49
1_Member	GO Biological Processes	GO:1902275	regulation of chromatin organization	-3.63858	-2.69126	1017,9869,11091,23028	CDK2,SETDB1,WDR5,KDM1A	4/49
1_Member	KEGG Pathway	hsa05030	Cocaine addiction	-3.63858	-2.69126	3725,4128,4129,5566	JUN,MAOA,MAOB,PRKACA	4/49
1_Member	GO Biological Processes	GO:0046889	positive regulation of lipid biosynthetic process	-3.63451	-2.68737	207,2475,5580,5743,7124	AKT1,MTOR,PRKCD,PTGS2,TNF	5/90
1_Member	GO Biological Processes	GO:0009651	response to salt stress	-3.62637	-2.68147	3320,7124,7157	HSP90AA1,TNF,TP53	3/20
1_Member	GO Biological Processes	GO:0042454	ribonucleoside catabolic process	-3.62637	-2.68147	100,4860,7498	ADA,PNP,XDH	3/20
1_Member	GO Biological Processes	GO:0045061	thymic T cell selection	-3.62637	-2.68147	5788,6469,7535	PTPRC,SHH,ZAP70	3/20
1_Member	GO Biological Processes	GO:0060444	branching involved in mammary gland duct morphogenesis	-3.62637	-2.68147	367,5241,6714	AR,PGR,SRC	3/20
1_Member	GO Biological Processes	GO:1900227	positive regulation of NLRP3 inflammasome complex assembly	-3.62637	-2.68147	695,5599,7099	BTK,MAPK8,TLR4	3/20
1_Member	GO Biological Processes	GO:1902004	positive regulation of amyloid-beta formation	-3.62637	-2.68147	836,1139,7124	CASP3,CHRNA7,TNF	3/20
1_Member	GO Biological Processes	GO:2000269	regulation of fibroblast apoptotic process	-3.62637	-2.68147	5290,5294,7157	PIK3CA,PIK3CG,TP53	3/20
1_Member	Reactome Gene Sets	R-HSA-167044	Signalling to RAS	-3.62637	-2.68147	1432,6714,9261	MAPK14,SRC,MAPKAPK2	3/20
1_Member	Reactome Gene Sets	R-HSA-5654720	PI-3K cascade:FGFR4	-3.62637	-2.68147	2247,5290,5295	FGF2,PIK3CA,PIK3R1	3/20
1_Member	WikiPathways	WP4206	Hereditary leiomyomatosis and renal cell carcinoma pathway	-3.62637	-2.68147	6513,7157,7422	SLC2A1,TP53,VEGFA	3/20
1_Member	WikiPathways	WP5149	Lipid metabolism in senescent cells	-3.62637	-2.68147	240,5743,7157	ALOX5,PTGS2,TP53	3/20
1_Member	WikiPathways	WP5331	Autophagy in pancreatic ductal adenocarcinoma	-3.62637	-2.68147	4193,6774,7157	MDM2,STAT3,TP53	3/20
1_Member	WikiPathways	WP732	Serotonin receptor 2 and ELK-SRF/GATA4 signaling	-3.62637	-2.68147	5594,5595,9261	MAPK1,MAPK3,MAPKAPK2	3/20
1_Member	GO Biological Processes	GO:0090087	regulation of peptide transport	-3.62079	-2.67606	240,952,1268,2147,4843,5566,7124	ALOX5,CD38,CNR1,F2,NOS2,PRKACA,TNF	7/200
1_Member	GO Biological Processes	GO:0045824	negative regulation of innate immune response	-3.6121	-2.66755	142,207,3105,4321,5591	PARP1,AKT1,HLA-A,MMP12,PRKDC	5/91
1_Member	GO Biological Processes	GO:0042149	cellular response to glucose starvation	-3.60443	-2.66039	596,6513,6839,7157	BCL2,SLC2A1,SUV39H1,TP53	4/50
1_Member	GO Biological Processes	GO:0071320	cellular response to cAMP	-3.60443	-2.66039	1545,5294,7430,23028	CYP1B1,PIK3CG,EZR,KDM1A	4/50
1_Member	GO Biological Processes	GO:1902041	regulation of extrinsic apoptotic signaling pathway via death domain receptors	-3.60443	-2.66039	3162,3383,4846,5054	HMOX1,ICAM1,NOS3,SERPINE1	4/50
1_Member	GO Biological Processes	GO:1903900	regulation of viral life cycle	-3.59315	-2.64929	596,5610,6041,7124,7153,9869	BCL2,EIF2AK2,RNASEL,TNF,TOP2A,SETDB1	6/143
1_Member	GO Biological Processes	GO:0061024	membrane organization	-3.59286	-2.64917	207,596,1803,1956,3320,5027,5347,5578,5580,5599,5788,7157,7852,59272	AKT1,BCL2,DPP4,EGFR,HSP90AA1,P2RX7,PLK1,PRKCA,PRKCD,MAPK8,PTPRC,TP53,CXCR4,ACE2	14/760
1_Member	GO Biological Processes	GO:1904063	negative regulation of cation transmembrane transport	-3.58996	-2.64661	596,3757,4318,4842,54106	BCL2,KCNH2,MMP9,NOS1,TLR9	5/92
1_Member	GO Biological Processes	GO:1990266	neutrophil migration	-3.58996	-2.64661	3577,3579,5293,5294,6850	CXCR1,CXCR2,PIK3CD,PIK3CG,SYK	5/92
1_Member	GO Biological Processes	GO:0010043	response to zinc ion	-3.57102	-2.62887	142,4048,5009,5027	PARP1,LTA4H,OTC,P2RX7	4/51
1_Member	GO Biological Processes	GO:0043407	negative regulation of MAP kinase activity	-3.57102	-2.62887	2629,2950,4067,5580	GBA1,GSTP1,LYN,PRKCD	4/51
1_Member	GO Biological Processes	GO:0050832	defense response to fungus	-3.57102	-2.62887	1511,1991,2597,4353	CTSG,ELANE,GAPDH,MPO	4/51
1_Member	GO Biological Processes	GO:0051496	positive regulation of stress fiber assembly	-3.57102	-2.62887	25,673,2475,6869	ABL1,BRAF,MTOR,TACR1	4/51
1_Member	Reactome Gene Sets	R-HSA-112043	PLC beta mediated events	-3.57102	-2.62887	5566,5578,5580,5594	PRKACA,PRKCA,PRKCD,MAPK1	4/51
1_Member	Reactome Gene Sets	R-HSA-3928665	EPH-ephrin mediated repulsion of cells	-3.57102	-2.62887	2534,4067,4318,6714	FYN,LYN,MMP9,SRC	4/51
1_Member	KEGG Pathway	hsa04913	Ovarian steroidogenesis	-3.57102	-2.62887	240,1545,5566,5743	ALOX5,CYP1B1,PRKACA,PTGS2	4/51
1_Member	GO Biological Processes	GO:0032436	positive regulation of proteasomal ubiquitin-dependent protein catabolic process	-3.5681	-2.62663	207,2629,4193,5347,7415	AKT1,GBA1,MDM2,PLK1,VCP	5/93
1_Member	GO Biological Processes	GO:0071897	DNA biosynthetic process	-3.5681	-2.62663	3320,3326,5111,6714,7415	HSP90AA1,HSP90AB1,PCNA,SRC,VCP	5/93
1_Member	WikiPathways	WP117	GPCRs, other	-3.5681	-2.62663	154,1268,2833,3577,3579	ADRB2,CNR1,CXCR3,CXCR1,CXCR2	5/93
1_Member	KEGG Pathway	hsa04970	Salivary secretion	-3.5681	-2.62663	154,952,4842,5566,5578	ADRB2,CD38,NOS1,PRKACA,PRKCA	5/93
1_Member	GO Biological Processes	GO:0002042	cell migration involved in sprouting angiogenesis	-3.56138	-2.62179	207,2247,7422	AKT1,FGF2,VEGFA	3/21
1_Member	GO Biological Processes	GO:0008631	intrinsic apoptotic signaling pathway in response to oxidative stress	-3.56138	-2.62179	596,1545,5580	BCL2,CYP1B1,PRKCD	3/21
1_Member	GO Biological Processes	GO:0010224	response to UV-B	-3.56138	-2.62179	596,1432,4311	BCL2,MAPK14,MME	3/21
1_Member	GO Biological Processes	GO:0016571	histone methylation	-3.56138	-2.62179	9869,10919,11091	SETDB1,EHMT2,WDR5	3/21
1_Member	GO Biological Processes	GO:0019370	leukotriene biosynthetic process	-3.56138	-2.62179	240,4048,6850	ALOX5,LTA4H,SYK	3/21
1_Member	GO Biological Processes	GO:0043651	linoleic acid metabolic process	-3.56138	-2.62179	240,246,2950	ALOX5,ALOX15,GSTP1	3/21
1_Member	GO Biological Processes	GO:0060218	hematopoietic stem cell differentiation	-3.56138	-2.62179	596,1636,7157	BCL2,ACE,TP53	3/21
1_Member	GO Biological Processes	GO:0141087	positive regulation of inflammasome-mediated signaling pathway	-3.56138	-2.62179	695,5599,7099	BTK,MAPK8,TLR4	3/21
1_Member	GO Biological Processes	GO:2000010	positive regulation of protein localization to cell surface	-3.56138	-2.62179	207,3326,7124	AKT1,HSP90AB1,TNF	3/21
1_Member	Reactome Gene Sets	R-HSA-8978934	Metabolism of cofactors	-3.56138	-2.62179	207,3320,4846	AKT1,HSP90AA1,NOS3	3/21
1_Member	WikiPathways	WP4884	Pathogenesis of SARS-CoV-2 mediated by nsp9-nsp10 complex	-3.56138	-2.62179	2534,3932,7535	FYN,LCK,ZAP70	3/21
1_Member	GO Biological Processes	GO:0030534	adult behavior	-3.56067	-2.6216	351,1139,3066,4986,4988,10919	APP,CHRNA7,HDAC2,OPRK1,OPRM1,EHMT2	6/145
1_Member	GO Biological Processes	GO:0035148	tube formation	-3.56067	-2.6216	25,836,5566,6469,7052,7422	ABL1,CASP3,PRKACA,SHH,TGM2,VEGFA	6/145
1_Member	WikiPathways	WP5224	2q37 copy number variation syndrome	-3.56067	-2.6216	1956,3690,3725,7124,7157,7852	EGFR,ITGB3,JUN,TNF,TP53,CXCR4	6/145
1_Member	GO Biological Processes	GO:0006163	purine nucleotide metabolic process	-3.55811	-2.6192	100,142,952,2539,3251,4860,5141,7086,7415,7498	ADA,PARP1,CD38,G6PD,HPRT1,PNP,PDE4A,TKT,VCP,XDH	10/420
1_Member	Reactome Gene Sets	R-HSA-112314	Neurotransmitter receptors and postsynaptic signal transmission	-3.55564	-2.6169	1139,4193,5566,5578,5594,5595,6714	CHRNA7,MDM2,PRKACA,PRKCA,MAPK1,MAPK3,SRC	7/205
1_Member	Reactome Gene Sets	R-HSA-3247509	Chromatin modifying enzymes	-3.54866	-2.61026	2033,3065,3066,6839,9869,10919,11091,23028	EP300,HDAC1,HDAC2,SUV39H1,SETDB1,EHMT2,WDR5,KDM1A	8/272
1_Member	Reactome Gene Sets	R-HSA-4839726	Chromatin organization	-3.54866	-2.61026	2033,3065,3066,6839,9869,10919,11091,23028	EP300,HDAC1,HDAC2,SUV39H1,SETDB1,EHMT2,WDR5,KDM1A	8/272
1_Member	GO Biological Processes	GO:0051492	regulation of stress fiber assembly	-3.54649	-2.60826	25,673,2475,5295,6869	ABL1,BRAF,MTOR,PIK3R1,TACR1	5/94
1_Member	GO Biological Processes	GO:0006281	DNA repair	-3.54483	-2.60677	25,142,983,1017,1111,4255,5111,5591,7157,7415,11200	ABL1,PARP1,CDK1,CDK2,CHEK1,MGMT,PCNA,PRKDC,TP53,VCP,CHEK2	11/503
1_Member	GO Biological Processes	GO:0097696	receptor signaling pathway via STAT	-3.53832	-2.60077	3716,3718,6774,7297	JAK1,JAK3,STAT3,TYK2	4/52
1_Member	GO Biological Processes	GO:1900087	positive regulation of G1/S transition of mitotic cell cycle	-3.53832	-2.60077	207,1956,4193,6868	AKT1,EGFR,MDM2,ADAM17	4/52
1_Member	Reactome Gene Sets	R-HSA-383280	Nuclear Receptor transcription pathway	-3.53832	-2.60077	367,2908,5241,6097	AR,NR3C1,PGR,RORC	4/52
1_Member	GO Biological Processes	GO:0110053	regulation of actin filament organization	-3.53798	-2.6006	25,246,673,2475,5290,5295,5580,6869	ABL1,ALOX15,BRAF,MTOR,PIK3CA,PIK3R1,PRKCD,TACR1	8/273
1_Member	GO Biological Processes	GO:0050905	neuromuscular process	-3.52871	-2.5915	25,351,2475,2629,3320,7124	ABL1,APP,MTOR,GBA1,HSP90AA1,TNF	6/147
1_Member	GO Biological Processes	GO:0055007	cardiac muscle cell differentiation	-3.52514	-2.5881	983,2475,5156,5159,7422	CDK1,MTOR,PDGFRA,PDGFRB,VEGFA	5/95
1_Member	GO Biological Processes	GO:0046488	phosphatidylinositol metabolic process	-3.51291	-2.57604	2247,5159,5290,5293,5294,5295	FGF2,PDGFRB,PIK3CA,PIK3CD,PIK3CG,PIK3R1	6/148
1_Member	GO Biological Processes	GO:0006111	regulation of gluconeogenesis	-3.5063	-2.57069	2033,2908,5566,11091	EP300,NR3C1,PRKACA,WDR5	4/53
1_Member	GO Biological Processes	GO:0045778	positive regulation of ossification	-3.5063	-2.57069	154,240,5027,6869	ADRB2,ALOX5,P2RX7,TACR1	4/53
1_Member	GO Biological Processes	GO:0048146	positive regulation of fibroblast proliferation	-3.5063	-2.57069	25,1956,3690,5156	ABL1,EGFR,ITGB3,PDGFRA	4/53
1_Member	GO Biological Processes	GO:0048260	positive regulation of receptor-mediated endocytosis	-3.5063	-2.57069	5054,6401,6850,7422	SERPINE1,SELE,SYK,VEGFA	4/53
1_Member	GO Biological Processes	GO:0051155	positive regulation of striated muscle cell differentiation	-3.5063	-2.57069	596,1432,2475,6469	BCL2,MAPK14,MTOR,SHH	4/53
1_Member	GO Biological Processes	GO:0071622	regulation of granulocyte chemotaxis	-3.5063	-2.57069	1803,3579,5594,5595	DPP4,CXCR2,MAPK1,MAPK3	4/53
1_Member	Reactome Gene Sets	R-HSA-1660499	Synthesis of PIPs at the plasma membrane	-3.5063	-2.57069	5290,5293,5294,5295	PIK3CA,PIK3CD,PIK3CG,PIK3R1	4/53
1_Member	GO Biological Processes	GO:0021537	telencephalon development	-3.50622	-2.57069	836,1956,3065,3251,6469,6513,7852,23028	CASP3,EGFR,HDAC1,HPRT1,SHH,SLC2A1,CXCR4,KDM1A	8/276
1_Member	GO Biological Processes	GO:0001910	regulation of leukocyte mediated cytotoxicity	-3.50404	-2.56869	3105,3383,4843,5027,5788	HLA-A,ICAM1,NOS2,P2RX7,PTPRC	5/96
1_Member	GO Biological Processes	GO:0001836	release of cytochrome c from mitochondria	-3.49966	-2.56749	596,4170,7157	BCL2,MCL1,TP53	3/22
1_Member	GO Biological Processes	GO:0003085	negative regulation of systemic arterial blood pressure	-3.49966	-2.56749	154,7124,7442	ADRB2,TNF,TRPV1	3/22
1_Member	GO Biological Processes	GO:0007263	nitric oxide mediated signal transduction	-3.49966	-2.56749	4842,4843,4846	NOS1,NOS2,NOS3	3/22
1_Member	GO Biological Processes	GO:0010888	negative regulation of lipid storage	-3.49966	-2.56749	3685,3690,7124	ITGAV,ITGB3,TNF	3/22
1_Member	GO Biological Processes	GO:0032069	regulation of nuclease activity	-3.49966	-2.56749	207,5111,5580	AKT1,PCNA,PRKCD	3/22
1_Member	GO Biological Processes	GO:0036092	phosphatidylinositol-3-phosphate biosynthetic process	-3.49966	-2.56749	5290,5293,5294	PIK3CA,PIK3CD,PIK3CG	3/22
1_Member	GO Biological Processes	GO:0045821	positive regulation of glycolytic process	-3.49966	-2.56749	351,2475,5027	APP,MTOR,P2RX7	3/22
1_Member	GO Biological Processes	GO:1900273	positive regulation of long-term synaptic potentiation	-3.49966	-2.56749	351,1139,4311	APP,CHRNA7,MME	3/22
1_Member	Reactome Gene Sets	R-HSA-1250196	SHC1 events in ERBB2 signaling	-3.49966	-2.56749	1956,5578,5580	EGFR,PRKCA,PRKCD	3/22
1_Member	Reactome Gene Sets	R-HSA-198753	ERK/MAPK targets	-3.49966	-2.56749	1432,5594,5595	MAPK14,MAPK1,MAPK3	3/22
1_Member	Reactome Gene Sets	R-HSA-392154	Nitric oxide stimulates guanylate cyclase	-3.49966	-2.56749	4842,4843,4846	NOS1,NOS2,NOS3	3/22
1_Member	Reactome Gene Sets	R-HSA-5655332	Signaling by FGFR3 in disease	-3.49966	-2.56749	2247,5290,5295	FGF2,PIK3CA,PIK3R1	3/22
1_Member	Reactome Gene Sets	R-HSA-8862803	Deregulated CDK5 triggers multiple neurodegenerative pathways in Alzheimer's disease models	-3.49966	-2.56749	351,993,3725	APP,CDC25A,JUN	3/22
1_Member	Reactome Gene Sets	R-HSA-8863678	Neurodegenerative Diseases	-3.49966	-2.56749	351,993,3725	APP,CDC25A,JUN	3/22
1_Member	Reactome Gene Sets	R-HSA-9768919	NPAS4 regulates expression of target genes	-3.49966	-2.56749	4193,5594,5595	MDM2,MAPK1,MAPK3	3/22
1_Member	WikiPathways	WP272	Blood clotting cascade	-3.49966	-2.56749	2147,3816,5054	F2,KLK1,SERPINE1	3/22
1_Member	WikiPathways	WP3599	Transcription factor regulation in adipogenesis	-3.49966	-2.56749	2908,5599,7124	NR3C1,MAPK8,TNF	3/22
1_Member	WikiPathways	WP4141	PI3K/AKT/mTOR - vitamin D3 signaling	-3.49966	-2.56749	207,2475,5290	AKT1,MTOR,PIK3CA	3/22
1_Member	WikiPathways	WP4482	Vitamin D in inflammatory diseases	-3.49966	-2.56749	1432,2908,7124	MAPK14,NR3C1,TNF	3/22
1_Member	GO Biological Processes	GO:0000723	telomere maintenance	-3.48319	-2.55169	142,3320,3326,5111,5591	PARP1,HSP90AA1,HSP90AB1,PCNA,PRKDC	5/97
1_Member	GO Biological Processes	GO:0051153	regulation of striated muscle cell differentiation	-3.48319	-2.55169	596,1432,2475,2539,6469	BCL2,MAPK14,MTOR,G6PD,SHH	5/97
1_Member	Reactome Gene Sets	R-HSA-193704	p75 NTR receptor-mediated signalling	-3.48319	-2.55169	836,3065,3066,5599,6868	CASP3,HDAC1,HDAC2,MAPK8,ADAM17	5/97
1_Member	KEGG Pathway	hsa04713	Circadian entrainment	-3.48319	-2.55169	4842,5566,5578,5594,5595	NOS1,PRKACA,PRKCA,MAPK1,MAPK3	5/97
1_Member	GO Biological Processes	GO:0001706	endoderm formation	-3.47494	-2.54428	3676,3685,4317,4318	ITGA4,ITGAV,MMP8,MMP9	4/54
1_Member	GO Biological Processes	GO:0002639	positive regulation of immunoglobulin production	-3.47494	-2.54428	695,3558,5788,54106	BTK,IL2,PTPRC,TLR9	4/54
1_Member	GO Biological Processes	GO:0010883	regulation of lipid storage	-3.47494	-2.54428	3685,3690,7124,9641	ITGAV,ITGB3,TNF,IKBKE	4/54
1_Member	Canonical Pathways	M278	PID RAC1 PATHWAY	-3.47494	-2.54428	1432,3725,5599,6774	MAPK14,JUN,MAPK8,STAT3	4/54
1_Member	WikiPathways	WP5097	CCL18 signaling pathway	-3.47494	-2.54428	1237,2033,4318,6513	CCR8,EP300,MMP9,SLC2A1	4/54
1_Member	GO Biological Processes	GO:0034248	regulation of amide metabolic process	-3.45417	-2.52367	207,351,836,1139,1545,2475,2597,5580,5591,5610,7124,7157	AKT1,APP,CASP3,CHRNA7,CYP1B1,MTOR,GAPDH,PRKCD,PRKDC,EIF2AK2,TNF,TP53	12/602
1_Member	GO Biological Processes	GO:0015718	monocarboxylic acid transport	-3.45095	-2.52095	1376,1636,4843,5027,5743,6513	CPT2,ACE,NOS2,P2RX7,PTGS2,SLC2A1	6/152
1_Member	GO Biological Processes	GO:1903038	negative regulation of leukocyte cell-cell adhesion	-3.45095	-2.52095	207,836,1511,3558,3718,6469	AKT1,CASP3,CTSG,IL2,JAK3,SHH	6/152
1_Member	KEGG Pathway	hsa04145	Phagosome	-3.45095	-2.52095	3105,3685,3690,4353,4842,7099	HLA-A,ITGAV,ITGB3,MPO,NOS1,TLR4	6/152
1_Member	GO Biological Processes	GO:0002686	negative regulation of leukocyte migration	-3.44421	-2.51455	100,207,1803,3162	ADA,AKT1,DPP4,HMOX1	4/55
1_Member	GO Biological Processes	GO:0045071	negative regulation of viral genome replication	-3.44421	-2.51455	5610,6041,7124,9869	EIF2AK2,RNASEL,TNF,SETDB1	4/55
1_Member	GO Biological Processes	GO:0006942	regulation of striated muscle contraction	-3.4422	-2.51374	3320,4842,5294,5566,59272	HSP90AA1,NOS1,PIK3CG,PRKACA,ACE2	5/99
1_Member	Reactome Gene Sets	R-HSA-15869	Metabolism of nucleotides	-3.4422	-2.51374	100,1723,3251,4860,7498	ADA,DHODH,HPRT1,PNP,XDH	5/99
1_Member	Reactome Gene Sets	R-HSA-9758941	Gastrulation	-3.4422	-2.51374	2033,2247,2260,6469,7852	EP300,FGF2,FGFR1,SHH,CXCR4	5/99
1_Member	GO Biological Processes	GO:0031445	regulation of heterochromatin formation	-3.44091	-2.51374	1017,9869,23028	CDK2,SETDB1,KDM1A	3/23
1_Member	GO Biological Processes	GO:0043171	peptide catabolic process	-3.44091	-2.51374	1636,4048,4311	ACE,LTA4H,MME	3/23
1_Member	GO Biological Processes	GO:0045932	negative regulation of muscle contraction	-3.44091	-2.51374	154,5294,5743	ADRB2,PIK3CG,PTGS2	3/23
1_Member	GO Biological Processes	GO:0046033	AMP metabolic process	-3.44091	-2.51374	100,3251,7498	ADA,HPRT1,XDH	3/23
1_Member	GO Biological Processes	GO:0061744	motor behavior	-3.44091	-2.51374	1803,2629,2908	DPP4,GBA1,NR3C1	3/23
1_Member	GO Biological Processes	GO:0120261	regulation of heterochromatin organization	-3.44091	-2.51374	1017,9869,23028	CDK2,SETDB1,KDM1A	3/23
1_Member	GO Biological Processes	GO:1901659	glycosyl compound biosynthetic process	-3.44091	-2.51374	100,3251,4860	ADA,HPRT1,PNP	3/23
1_Member	GO Biological Processes	GO:1902254	negative regulation of intrinsic apoptotic signaling pathway by p53 class mediator	-3.44091	-2.51374	596,4193,23028	BCL2,MDM2,KDM1A	3/23
1_Member	Canonical Pathways	M37	PID NFKAPPAB CANONICAL PATHWAY	-3.44091	-2.51374	5578,7124,10892	PRKCA,TNF,MALT1	3/23
1_Member	Reactome Gene Sets	R-HSA-373753	Nephrin family interactions	-3.44091	-2.51374	2534,5290,5295	FYN,PIK3CA,PIK3R1	3/23
1_Member	Reactome Gene Sets	R-HSA-5654695	PI-3K cascade:FGFR2	-3.44091	-2.51374	2247,5290,5295	FGF2,PIK3CA,PIK3R1	3/23
1_Member	Reactome Gene Sets	R-HSA-8956321	Nucleotide salvage	-3.44091	-2.51374	100,3251,4860	ADA,HPRT1,PNP	3/23
1_Member	Reactome Gene Sets	R-HSA-446652	Interleukin-1 family signaling	-3.43575	-2.50874	240,351,1511,5599,6774,7157	ALOX5,APP,CTSG,MAPK8,STAT3,TP53	6/153
1_Member	GO Biological Processes	GO:0034766	negative regulation of monoatomic ion transmembrane transport	-3.42206	-2.49538	596,3757,4318,4842,54106	BCL2,KCNH2,MMP9,NOS1,TLR9	5/100
1_Member	GO Biological Processes	GO:0097530	granulocyte migration	-3.42206	-2.49538	3577,3579,5293,5294,6850	CXCR1,CXCR2,PIK3CD,PIK3CG,SYK	5/100
1_Member	GO Biological Processes	GO:0007187	G protein-coupled receptor signaling pathway, coupled to cyclic nucleotide second messenger	-3.41409	-2.48873	1268,3269,3274,4988	CNR1,HRH1,HRH2,OPRM1	4/56
1_Member	GO Biological Processes	GO:0030316	osteoclast differentiation	-3.41409	-2.48873	1432,5295,6714,7124	MAPK14,PIK3R1,SRC,TNF	4/56
1_Member	GO Biological Processes	GO:0045912	negative regulation of carbohydrate metabolic process	-3.41409	-2.48873	2033,5566,6774,7157	EP300,PRKACA,STAT3,TP53	4/56
1_Member	GO Biological Processes	GO:0048678	response to axon injury	-3.41409	-2.48873	596,983,2247,4067	BCL2,CDK1,FGF2,LYN	4/56
1_Member	Reactome Gene Sets	R-HSA-112040	G-protein mediated events	-3.41409	-2.48873	5566,5578,5580,5594	PRKACA,PRKCA,PRKCD,MAPK1	4/56
1_Member	WikiPathways	WP4222	Phosphodiesterases in neuronal function	-3.41409	-2.48873	1139,4842,5141,5566	CHRNA7,NOS1,PDE4A,PRKACA	4/56
1_Member	KEGG Pathway	hsa04340	Hedgehog signaling pathway	-3.41409	-2.48873	596,2735,5566,6469	BCL2,GLI1,PRKACA,SHH	4/56
1_Member	KEGG Pathway	hsa05134	Legionellosis	-3.41409	-2.48873	836,7099,7124,7415	CASP3,TLR4,TNF,VCP	4/56
1_Member	GO Biological Processes	GO:0006366	transcription by RNA polymerase II	-3.40611	-2.48091	142,154,367,1432,2033,2247,3558,5295,6774	PARP1,ADRB2,AR,MAPK14,EP300,FGF2,IL2,PIK3R1,STAT3	9/360
1_Member	GO Biological Processes	GO:0034655	nucleobase-containing compound catabolic process	-3.40333	-2.4783	100,2081,3251,4860,5141,6036,7415,7498	ADA,ERN1,HPRT1,PNP,PDE4A,RNASE2,VCP,XDH	8/286
1_Member	GO Biological Processes	GO:0045814	negative regulation of gene expression, epigenetic	-3.40214	-2.47743	1111,1786,3065,3066,6839	CHEK1,DNMT1,HDAC1,HDAC2,SUV39H1	5/101
1_Member	KEGG Pathway	hsa04916	Melanogenesis	-3.40214	-2.47743	2033,5566,5578,5594,5595	EP300,PRKACA,PRKCA,MAPK1,MAPK3	5/101
1_Member	GO Biological Processes	GO:1902115	regulation of organelle assembly	-3.39474	-2.47021	207,2475,5347,6714,7124,7430,10919	AKT1,MTOR,PLK1,SRC,TNF,EZR,EHMT2	7/218
1_Member	WikiPathways	WP289	Myometrial relaxation and contraction pathways	-3.39084	-2.46647	3725,4842,4846,5566,5578,5580	JUN,NOS1,NOS3,PRKACA,PRKCA,PRKCD	6/156
1_Member	GO Biological Processes	GO:0009162	deoxyribonucleoside monophosphate metabolic process	-3.38487	-2.46246	100,4860,7498	ADA,PNP,XDH	3/24
1_Member	GO Biological Processes	GO:0030539	male genitalia development	-3.38487	-2.46246	367,5156,6469	AR,PDGFRA,SHH	3/24
1_Member	GO Biological Processes	GO:0032727	positive regulation of interferon-alpha production	-3.38487	-2.46246	4321,7099,54106	MMP12,TLR4,TLR9	3/24
1_Member	GO Biological Processes	GO:0045822	negative regulation of heart contraction	-3.38487	-2.46246	5294,7124,7442	PIK3CG,TNF,TRPV1	3/24
1_Member	GO Biological Processes	GO:0060907	positive regulation of macrophage cytokine production	-3.38487	-2.46246	5027,7099,9261	P2RX7,TLR4,MAPKAPK2	3/24
1_Member	GO Biological Processes	GO:2001026	regulation of endothelial cell chemotaxis	-3.38487	-2.46246	2247,2260,7422	FGF2,FGFR1,VEGFA	3/24
1_Member	Reactome Gene Sets	R-HSA-449836	Other interleukin signaling	-3.38487	-2.46246	836,3716,7297	CASP3,JAK1,TYK2	3/24
1_Member	Reactome Gene Sets	R-HSA-6783589	Interleukin-6 family signaling	-3.38487	-2.46246	3716,6774,7297	JAK1,STAT3,TYK2	3/24
1_Member	Reactome Gene Sets	R-HSA-9748787	Azathioprine ADME	-3.38487	-2.46246	2944,3251,7498	GSTM1,HPRT1,XDH	3/24
1_Member	WikiPathways	WP4925	Unfolded protein response	-3.38487	-2.46246	596,2081,7157	BCL2,ERN1,TP53	3/24
1_Member	WikiPathways	WP5272	LDL- influence on CD14 and TLR4	-3.38487	-2.46246	207,1432,7099	AKT1,MAPK14,TLR4	3/24
1_Member	WikiPathways	WP5276	Estrogen metabolism	-3.38487	-2.46246	1545,1557,1576	CYP1B1,CYP2C19,CYP3A4	3/24
1_Member	GO Biological Processes	GO:1903532	positive regulation of secretion by cell	-3.38328	-2.46104	952,2147,4986,5027,5566,6850,6869,7099	CD38,F2,OPRK1,P2RX7,PRKACA,SYK,TACR1,TLR4	8/288
1_Member	GO Biological Processes	GO:0007179	transforming growth factor beta receptor signaling pathway	-3.38244	-2.46052	142,3725,6714,6774,7157	PARP1,JUN,SRC,STAT3,TP53	5/102
1_Member	WikiPathways	WP399	Wnt signaling pathway and pluripotency	-3.38244	-2.46052	2033,3725,5578,5580,7157	EP300,JUN,PRKCA,PRKCD,TP53	5/102
1_Member	GO Biological Processes	GO:0019882	antigen processing and presentation	-3.36296	-2.44137	1509,1636,2629,3105,3383	CTSD,ACE,GBA1,HLA-A,ICAM1	5/103
1_Member	GO Biological Processes	GO:0045639	positive regulation of myeloid cell differentiation	-3.36296	-2.44137	1432,5578,5591,6774,7124	MAPK14,PRKCA,PRKDC,STAT3,TNF	5/103
1_Member	Reactome Gene Sets	R-HSA-418555	G alpha (s) signalling events	-3.36146	-2.44003	154,3274,5141,5566,5729,6714	ADRB2,HRH2,PDE4A,PRKACA,PTGDR,SRC	6/158
1_Member	GO Biological Processes	GO:0051339	regulation of lyase activity	-3.35557	-2.43513	154,4842,4843,4846	ADRB2,NOS1,NOS2,NOS3	4/58
1_Member	Reactome Gene Sets	R-HSA-2644602	Signaling by NOTCH1 PEST Domain Mutants in Cancer	-3.35557	-2.43513	2033,3065,3066,6868	EP300,HDAC1,HDAC2,ADAM17	4/58
1_Member	Reactome Gene Sets	R-HSA-2644603	Signaling by NOTCH1 in Cancer	-3.35557	-2.43513	2033,3065,3066,6868	EP300,HDAC1,HDAC2,ADAM17	4/58
1_Member	Reactome Gene Sets	R-HSA-2644606	Constitutive Signaling by NOTCH1 PEST Domain Mutants	-3.35557	-2.43513	2033,3065,3066,6868	EP300,HDAC1,HDAC2,ADAM17	4/58
1_Member	Reactome Gene Sets	R-HSA-2894858	Signaling by NOTCH1 HD+PEST Domain Mutants in Cancer	-3.35557	-2.43513	2033,3065,3066,6868	EP300,HDAC1,HDAC2,ADAM17	4/58
1_Member	Reactome Gene Sets	R-HSA-2894862	Constitutive Signaling by NOTCH1 HD+PEST Domain Mutants	-3.35557	-2.43513	2033,3065,3066,6868	EP300,HDAC1,HDAC2,ADAM17	4/58
1_Member	GO Biological Processes	GO:0007409	axonogenesis	-3.35428	-2.43399	351,596,2534,3320,3326,3676,6469,6868,7422	APP,BCL2,FYN,HSP90AA1,HSP90AB1,ITGA4,SHH,ADAM17,VEGFA	9/366
1_Member	GO Biological Processes	GO:0019693	ribose phosphate metabolic process	-3.33724	-2.41712	100,142,1723,2539,3251,4860,5141,7415,7498	ADA,PARP1,DHODH,G6PD,HPRT1,PNP,PDE4A,VCP,XDH	9/368
1_Member	Reactome Gene Sets	R-HSA-69620	Cell Cycle Checkpoints	-3.33391	-2.41395	983,993,1017,1111,4193,5347,7157,11200	CDK1,CDC25A,CDK2,CHEK1,MDM2,PLK1,TP53,CHEK2	8/293
1_Member	GO Biological Processes	GO:0000002	mitochondrial genome maintenance	-3.3313	-2.41329	142,7157,10000	PARP1,TP53,AKT3	3/25
1_Member	GO Biological Processes	GO:0003156	regulation of animal organ formation	-3.3313	-2.41329	367,2247,6469	AR,FGF2,SHH	3/25
1_Member	GO Biological Processes	GO:0009065	glutamine family amino acid catabolic process	-3.3313	-2.41329	4842,4843,4846	NOS1,NOS2,NOS3	3/25
1_Member	GO Biological Processes	GO:0009164	nucleoside catabolic process	-3.3313	-2.41329	100,4860,7498	ADA,PNP,XDH	3/25
1_Member	GO Biological Processes	GO:0045730	respiratory burst	-3.3313	-2.41329	4353,5293,5294	MPO,PIK3CD,PIK3CG	3/25
1_Member	GO Biological Processes	GO:0046697	decidualization	-3.3313	-2.41329	142,1508,5743	PARP1,CTSB,PTGS2	3/25
1_Member	GO Biological Processes	GO:0070233	negative regulation of T cell apoptotic process	-3.3313	-2.41329	100,596,3718	ADA,BCL2,JAK3	3/25
1_Member	GO Biological Processes	GO:0090335	regulation of brown fat cell differentiation	-3.3313	-2.41329	1432,5292,5743	MAPK14,PIM1,PTGS2	3/25
1_Member	GO Biological Processes	GO:1903523	negative regulation of blood circulation	-3.3313	-2.41329	5294,7124,7442	PIK3CG,TNF,TRPV1	3/25
1_Member	Reactome Gene Sets	R-HSA-392451	G beta:gamma signalling through PI3Kgamma	-3.3313	-2.41329	207,5294,10000	AKT1,PIK3CG,AKT3	3/25
1_Member	Reactome Gene Sets	R-HSA-5357786	TNFR1-induced proapoptotic signaling	-3.3313	-2.41329	331,7124,9641	XIAP,TNF,IKBKE	3/25
1_Member	Reactome Gene Sets	R-HSA-5654708	Downstream signaling of activated FGFR3	-3.3313	-2.41329	2247,5290,5295	FGF2,PIK3CA,PIK3R1	3/25
1_Member	Reactome Gene Sets	R-HSA-8866654	E3 ubiquitin ligases ubiquitinate target proteins	-3.32715	-2.4093	3105,5111,5591,7415	HLA-A,PCNA,PRKDC,VCP	4/59
1_Member	GO Biological Processes	GO:0110020	regulation of actomyosin structure organization	-3.32463	-2.40694	25,673,2475,5295,6869	ABL1,BRAF,MTOR,PIK3R1,TACR1	5/105
1_Member	GO Biological Processes	GO:0007005	mitochondrion organization	-3.30833	-2.3908	142,207,596,3320,4170,4846,5027,5599,7157,10000	PARP1,AKT1,BCL2,HSP90AA1,MCL1,NOS3,P2RX7,MAPK8,TP53,AKT3	10/452
1_Member	GO Biological Processes	GO:0048771	tissue remodeling	-3.30577	-2.38857	154,1636,4193,4846,6714	ADRB2,ACE,MDM2,NOS3,SRC	5/106
1_Member	WikiPathways	WP4932	7q11.23 copy number variation syndrome	-3.30577	-2.38857	695,2597,3066,5111,5595	BTK,GAPDH,HDAC2,PCNA,MAPK3	5/106
1_Member	GO Biological Processes	GO:0140888	interferon-mediated signaling pathway	-3.29924	-2.38236	3716,7157,7297,9641	JAK1,TP53,TYK2,IKBKE	4/60
1_Member	WikiPathways	WP3865	Novel intracellular components of RIG-I-like receptor pathway	-3.29924	-2.38236	1432,5599,7124,9641	MAPK14,MAPK8,TNF,IKBKE	4/60
1_Member	GO Biological Processes	GO:0030258	lipid modification	-3.28986	-2.37314	240,246,1376,1432,1576,2629	ALOX5,ALOX15,CPT2,MAPK14,CYP3A4,GBA1	6/163
1_Member	GO Biological Processes	GO:0032231	regulation of actin filament bundle assembly	-3.28712	-2.37088	25,673,2475,5295,6869	ABL1,BRAF,MTOR,PIK3R1,TACR1	5/107
1_Member	GO Biological Processes	GO:0034101	erythrocyte homeostasis	-3.28712	-2.37088	836,2539,3162,4067,7422	CASP3,G6PD,HMOX1,LYN,VEGFA	5/107
1_Member	KEGG Pathway	hsa04922	Glucagon signaling pathway	-3.28712	-2.37088	207,2033,5566,6513,10000	AKT1,EP300,PRKACA,SLC2A1,AKT3	5/107
1_Member	GO Biological Processes	GO:0046942	carboxylic acid transport	-3.28557	-2.36966	1376,1636,4843,5027,5743,6513,7442,59272	CPT2,ACE,NOS2,P2RX7,PTGS2,SLC2A1,TRPV1,ACE2	8/298
1_Member	Reactome Gene Sets	R-HSA-5688426	Deubiquitination	-3.28557	-2.36966	154,367,983,993,2033,4193,7157,7415	ADRB2,AR,CDK1,CDC25A,EP300,MDM2,TP53,VCP	8/298
1_Member	GO Biological Processes	GO:0032469	endoplasmic reticulum calcium ion homeostasis	-3.28	-2.36554	351,596,7052	APP,BCL2,TGM2	3/26
1_Member	GO Biological Processes	GO:0060259	regulation of feeding behavior	-3.28	-2.36554	1268,4986,6774	CNR1,OPRK1,STAT3	3/26
1_Member	GO Biological Processes	GO:0060314	regulation of ryanodine-sensitive calcium-release channel activity	-3.28	-2.36554	2280,4842,5566	FKBP1A,NOS1,PRKACA	3/26
1_Member	GO Biological Processes	GO:0098581	detection of external biotic stimulus	-3.28	-2.36554	3105,7099,54106	HLA-A,TLR4,TLR9	3/26
1_Member	GO Biological Processes	GO:0140718	facultative heterochromatin formation	-3.28	-2.36554	1786,3065,6839	DNMT1,HDAC1,SUV39H1	3/26
1_Member	GO Biological Processes	GO:1990000	amyloid fibril formation	-3.28	-2.36554	351,2280,4193	APP,FKBP1A,MDM2	3/26
1_Member	Canonical Pathways	M185	PID ALK1 PATHWAY	-3.28	-2.36554	2280,5594,5595	FKBP1A,MAPK1,MAPK3	3/26
1_Member	Canonical Pathways	M47	PID INTEGRIN CS PATHWAY	-3.28	-2.36554	3676,3685,3690	ITGA4,ITGAV,ITGB3	3/26
1_Member	WikiPathways	WP5284	Cell interactions of the pancreatic cancer microenvironment	-3.28	-2.36554	2833,7422,7852	CXCR3,VEGFA,CXCR4	3/26
1_Member	GO Biological Processes	GO:0061448	connective tissue development	-3.27861	-2.3643	1432,2247,4322,5159,5290,5595,6097	MAPK14,FGF2,MMP13,PDGFRB,PIK3CA,MAPK3,RORC	7/228
1_Member	GO Biological Processes	GO:0015849	organic acid transport	-3.27602	-2.36188	1376,1636,4843,5027,5743,6513,7442,59272	CPT2,ACE,NOS2,P2RX7,PTGS2,SLC2A1,TRPV1,ACE2	8/299
1_Member	GO Biological Processes	GO:0051640	organelle localization	-3.27332	-2.35934	695,2475,2908,3676,4067,5293,5294,5347,5729,6850,7430	BTK,MTOR,NR3C1,ITGA4,LYN,PIK3CD,PIK3CG,PLK1,PTGDR,SYK,EZR	11/542
1_Member	GO Biological Processes	GO:0006940	regulation of smooth muscle contraction	-3.27185	-2.35899	100,154,5743,6869	ADA,ADRB2,PTGS2,TACR1	4/61
1_Member	GO Biological Processes	GO:0032092	positive regulation of protein binding	-3.27185	-2.35899	25,351,2280,4318	ABL1,APP,FKBP1A,MMP9	4/61
1_Member	GO Biological Processes	GO:0032233	positive regulation of actin filament bundle assembly	-3.27185	-2.35899	25,673,2475,6869	ABL1,BRAF,MTOR,TACR1	4/61
1_Member	GO Biological Processes	GO:1903670	regulation of sprouting angiogenesis	-3.27185	-2.35899	240,2247,3716,7422	ALOX5,FGF2,JAK1,VEGFA	4/61
1_Member	GO Biological Processes	GO:1904356	regulation of telomere maintenance via telomere lengthening	-3.27185	-2.35899	142,5594,5595,6714	PARP1,MAPK1,MAPK3,SRC	4/61
1_Member	Canonical Pathways	M58	PID AR PATHWAY	-3.27185	-2.35899	207,367,5591,23028	AKT1,AR,PRKDC,KDM1A	4/61
1_Member	Reactome Gene Sets	R-HSA-2022090	Assembly of collagen fibrils and other multimeric structures	-3.27185	-2.35899	1508,4314,4318,4322	CTSB,MMP3,MMP9,MMP13	4/61
1_Member	GO Biological Processes	GO:0022412	cellular process involved in reproduction in multicellular organism	-3.25676	-2.34406	207,596,2475,2735,5290,5347,5566,6714,7153,10919	AKT1,BCL2,MTOR,GLI1,PIK3CA,PLK1,PRKACA,SRC,TOP2A,EHMT2	10/459
1_Member	GO Biological Processes	GO:0007586	digestion	-3.25039	-2.33817	3274,6523,7099,7430,54106	HRH2,SLC5A1,TLR4,EZR,TLR9	5/109
1_Member	GO Biological Processes	GO:2001252	positive regulation of chromosome organization	-3.25039	-2.33817	983,1017,5594,5595,9869	CDK1,CDK2,MAPK1,MAPK3,SETDB1	5/109
1_Member	Reactome Gene Sets	R-HSA-5250941	Negative epigenetic regulation of rRNA expression	-3.25039	-2.33817	1786,1789,3065,3066,6839	DNMT1,DNMT3B,HDAC1,HDAC2,SUV39H1	5/109
1_Member	GO Biological Processes	GO:0043488	regulation of mRNA stability	-3.24496	-2.3332	207,1432,5578,5580,6041,9261,9641	AKT1,MAPK14,PRKCA,PRKCD,RNASEL,MAPKAPK2,IKBKE	7/231
1_Member	GO Biological Processes	GO:0008637	apoptotic mitochondrial changes	-3.24494	-2.3332	207,596,4170,7157	AKT1,BCL2,MCL1,TP53	4/62
1_Member	KEGG Pathway	hsa04330	Notch signaling pathway	-3.24494	-2.3332	2033,3065,3066,6868	EP300,HDAC1,HDAC2,ADAM17	4/62
1_Member	Reactome Gene Sets	R-HSA-69481	G2/M Checkpoints	-3.2344	-2.32282	983,993,1017,1111,7157,11200	CDK1,CDC25A,CDK2,CHEK1,TP53,CHEK2	6/167
1_Member	KEGG Pathway	hsa04714	Thermogenesis	-3.23386	-2.32244	1268,1376,1432,2260,2475,5566,23028	CNR1,CPT2,MAPK14,FGFR1,MTOR,PRKACA,KDM1A	7/232
1_Member	GO Biological Processes	GO:0016358	dendrite development	-3.23232	-2.32137	351,1139,2534,3066,3251	APP,CHRNA7,FYN,HDAC2,HPRT1	5/110
1_Member	GO Biological Processes	GO:0090263	positive regulation of canonical Wnt signaling pathway	-3.23232	-2.32137	331,1956,2247,6714,7415	XIAP,EGFR,FGF2,SRC,VCP	5/110
1_Member	GO Biological Processes	GO:0120034	positive regulation of plasma membrane bounded cell projection assembly	-3.23232	-2.32137	2475,3320,5027,5290,5295	MTOR,HSP90AA1,P2RX7,PIK3CA,PIK3R1	5/110
1_Member	GO Biological Processes	GO:0002092	positive regulation of receptor internalization	-3.2308	-2.32129	6401,6850,7422	SELE,SYK,VEGFA	3/27
1_Member	GO Biological Processes	GO:0032740	positive regulation of interleukin-17 production	-3.2308	-2.32129	695,3558,7297	BTK,IL2,TYK2	3/27
1_Member	GO Biological Processes	GO:0042133	neurotransmitter metabolic process	-3.2308	-2.32129	4128,4129,4842	MAOA,MAOB,NOS1	3/27
1_Member	GO Biological Processes	GO:0046037	GMP metabolic process	-3.2308	-2.32129	100,3251,7498	ADA,HPRT1,XDH	3/27
1_Member	GO Biological Processes	GO:0050857	positive regulation of antigen receptor-mediated signaling pathway	-3.2308	-2.32129	100,3932,5788	ADA,LCK,PTPRC	3/27
1_Member	GO Biological Processes	GO:0050951	sensory perception of temperature stimulus	-3.2308	-2.32129	4986,7442,7852	OPRK1,TRPV1,CXCR4	3/27
1_Member	Reactome Gene Sets	R-HSA-5621480	Dectin-2 family	-3.2308	-2.32129	2534,4067,6850	FYN,LYN,SYK	3/27
1_Member	Reactome Gene Sets	R-HSA-5654716	Downstream signaling of activated FGFR4	-3.2308	-2.32129	2247,5290,5295	FGF2,PIK3CA,PIK3R1	3/27
1_Member	WikiPathways	WP4767	FGFR3 signaling in chondrocyte proliferation and terminal differentiation	-3.2308	-2.32129	1432,5594,5595	MAPK14,MAPK1,MAPK3	3/27
1_Member	GO Biological Processes	GO:0002090	regulation of receptor internalization	-3.21851	-2.30932	3690,6401,6850,7422	ITGB3,SELE,SYK,VEGFA	4/63
1_Member	Canonical Pathways	M254	PID MYC REPRESS PATHWAY	-3.21851	-2.30932	596,2033,3065,5159	BCL2,EP300,HDAC1,PDGFRB	4/63
1_Member	GO Biological Processes	GO:0030512	negative regulation of transforming growth factor beta receptor signaling pathway	-3.21443	-2.30539	2280,3065,3066,6868,7157	FKBP1A,HDAC1,HDAC2,ADAM17,TP53	5/111
1_Member	GO Biological Processes	GO:0098660	inorganic ion transmembrane transport	-3.21336	-2.30448	596,781,1139,2247,2280,3685,3757,3932,4988,5027,5788,6523,7442	BCL2,CACNA2D1,CHRNA7,FGF2,FKBP1A,ITGAV,KCNH2,LCK,OPRM1,P2RX7,PTPRC,SLC5A1,TRPV1	13/734
1_Member	KEGG Pathway	hsa04530	Tight junction	-3.19382	-2.28511	3725,5111,5566,5599,6714,7430	JUN,PCNA,PRKACA,MAPK8,SRC,EZR	6/170
1_Member	GO Biological Processes	GO:0002712	regulation of B cell mediated immunity	-3.19254	-2.28461	695,3558,5788,7124	BTK,IL2,PTPRC,TNF	4/64
1_Member	GO Biological Processes	GO:0002753	cytosolic pattern recognition receptor signaling pathway	-3.19254	-2.28461	331,7099,7124,54106	XIAP,TLR4,TNF,TLR9	4/64
1_Member	GO Biological Processes	GO:0002820	negative regulation of adaptive immune response	-3.19254	-2.28461	246,3558,3718,5788	ALOX15,IL2,JAK3,PTPRC	4/64
1_Member	GO Biological Processes	GO:0002889	regulation of immunoglobulin mediated immune response	-3.19254	-2.28461	695,3558,5788,7124	BTK,IL2,PTPRC,TNF	4/64
1_Member	GO Biological Processes	GO:0062208	positive regulation of pattern recognition receptor signaling pathway	-3.19254	-2.28461	695,5599,7099,54106	BTK,MAPK8,TLR4,TLR9	4/64
1_Member	GO Biological Processes	GO:0031331	positive regulation of cellular catabolic process	-3.18906	-2.28129	154,351,2475,3162,5027,5580,5595,7124,54106	ADRB2,APP,MTOR,HMOX1,P2RX7,PRKCD,MAPK3,TNF,TLR9	9/386
1_Member	GO Biological Processes	GO:0007202	activation of phospholipase C activity	-3.18353	-2.27734	1956,3702,6401	EGFR,ITK,SELE	3/28
1_Member	GO Biological Processes	GO:0014812	muscle cell migration	-3.18353	-2.27734	596,3690,5159	BCL2,ITGB3,PDGFRB	3/28
1_Member	GO Biological Processes	GO:0030325	adrenal gland development	-3.18353	-2.27734	1545,2908,5156	CYP1B1,NR3C1,PDGFRA	3/28
1_Member	GO Biological Processes	GO:0034656	nucleobase-containing small molecule catabolic process	-3.18353	-2.27734	100,4860,7498	ADA,PNP,XDH	3/28
1_Member	GO Biological Processes	GO:0046639	negative regulation of alpha-beta T cell differentiation	-3.18353	-2.27734	3558,3718,6469	IL2,JAK3,SHH	3/28
1_Member	GO Biological Processes	GO:1903672	positive regulation of sprouting angiogenesis	-3.18353	-2.27734	2247,3716,7422	FGF2,JAK1,VEGFA	3/28
1_Member	Reactome Gene Sets	R-HSA-164952	The role of Nef in HIV-1 replication and disease pathogenesis	-3.18353	-2.27734	2534,3105,3932	FYN,HLA-A,LCK	3/28
1_Member	Reactome Gene Sets	R-HSA-5620971	Pyroptosis	-3.18353	-2.27734	836,1991,7157	CASP3,ELANE,TP53	3/28
1_Member	Reactome Gene Sets	R-HSA-69205	G1/S-Specific Transcription	-3.18353	-2.27734	983,3065,5111	CDK1,HDAC1,PCNA	3/28
1_Member	WikiPathways	WP3851	TLR4 signaling and tolerance	-3.18353	-2.27734	7099,7124,9641	TLR4,TNF,IKBKE	3/28
1_Member	GO Biological Processes	GO:0042177	negative regulation of protein catabolic process	-3.1792	-2.27332	1956,2534,3326,4843,6469	EGFR,FYN,HSP90AB1,NOS2,SHH	5/113
1_Member	GO Biological Processes	GO:2000060	positive regulation of ubiquitin-dependent protein catabolic process	-3.1792	-2.27332	207,2629,4193,5347,7415	AKT1,GBA1,MDM2,PLK1,VCP	5/113
1_Member	GO Biological Processes	GO:0051047	positive regulation of secretion	-3.17357	-2.26785	952,2147,4986,5027,5566,6850,6869,7099	CD38,F2,OPRK1,P2RX7,PRKACA,SYK,TACR1,TLR4	8/310
1_Member	GO Biological Processes	GO:0010812	negative regulation of cell-substrate adhesion	-3.16702	-2.26177	4321,5054,5295,6714	MMP12,SERPINE1,PIK3R1,SRC	4/65
1_Member	Reactome Gene Sets	R-HSA-373755	Semaphorin interactions	-3.16702	-2.26177	2534,3320,3326,5788	FYN,HSP90AA1,HSP90AB1,PTPRC	4/65
1_Member	WikiPathways	WP4313	Ferroptosis	-3.16702	-2.26177	246,1803,3162,7157	ALOX15,DPP4,HMOX1,TP53	4/65
1_Member	GO Biological Processes	GO:0022037	metencephalon development	-3.16184	-2.25675	25,596,2629,2735,7157	ABL1,BCL2,GBA1,GLI1,TP53	5/114
1_Member	GO Biological Processes	GO:0046854	phosphatidylinositol phosphate biosynthetic process	-3.14192	-2.23746	5290,5293,5294,5295	PIK3CA,PIK3CD,PIK3CG,PIK3R1	4/66
1_Member	Canonical Pathways	M18	PID INTEGRIN1 PATHWAY	-3.14192	-2.23746	3676,3685,7052,7422	ITGA4,ITGAV,TGM2,VEGFA	4/66
1_Member	Reactome Gene Sets	R-HSA-69563	p53-Dependent G1 DNA Damage Response	-3.14192	-2.23746	1017,4193,7157,11200	CDK2,MDM2,TP53,CHEK2	4/66
1_Member	Reactome Gene Sets	R-HSA-69580	p53-Dependent G1/S DNA damage checkpoint	-3.14192	-2.23746	1017,4193,7157,11200	CDK2,MDM2,TP53,CHEK2	4/66
1_Member	WikiPathways	WP5316	Primary ovarian insufficiency	-3.14101	-2.23687	142,207,2475,3558,5054,7124	PARP1,AKT1,MTOR,IL2,SERPINE1,TNF	6/174
1_Member	KEGG Pathway	hsa04310	Wnt signaling pathway	-3.14101	-2.23687	2033,3725,5566,5578,5599,7157	EP300,JUN,PRKACA,PRKCA,MAPK8,TP53	6/174
1_Member	GO Biological Processes	GO:0009264	deoxyribonucleotide catabolic process	-3.13805	-2.23563	100,4860,7498	ADA,PNP,XDH	3/29
1_Member	GO Biological Processes	GO:0010800	positive regulation of peptidyl-threonine phosphorylation	-3.13805	-2.23563	351,5347,5594	APP,PLK1,MAPK1	3/29
1_Member	GO Biological Processes	GO:0010971	positive regulation of G2/M transition of mitotic cell cycle	-3.13805	-2.23563	351,983,993	APP,CDK1,CDC25A	3/29
1_Member	GO Biological Processes	GO:0046386	deoxyribose phosphate catabolic process	-3.13805	-2.23563	100,4860,7498	ADA,PNP,XDH	3/29
1_Member	GO Biological Processes	GO:0060765	regulation of androgen receptor signaling pathway	-3.13805	-2.23563	2033,3065,23028	EP300,HDAC1,KDM1A	3/29
1_Member	GO Biological Processes	GO:0071354	cellular response to interleukin-6	-3.13805	-2.23563	3716,6714,6774	JAK1,SRC,STAT3	3/29
1_Member	GO Biological Processes	GO:0097066	response to thyroid hormone	-3.13805	-2.23563	1508,1636,2629	CTSB,ACE,GBA1	3/29
1_Member	GO Biological Processes	GO:0097421	liver regeneration	-3.13805	-2.23563	2735,5111,7124	GLI1,PCNA,TNF	3/29
1_Member	Reactome Gene Sets	R-HSA-9615017	FOXO-mediated transcription of oxidative stress, metabolic and neuronal genes	-3.13805	-2.23563	2908,3065,3066	NR3C1,HDAC1,HDAC2	3/29
1_Member	WikiPathways	WP241	One-carbon metabolism	-3.13805	-2.23563	191,1786,1789	AHCY,DNMT1,DNMT3B	3/29
1_Member	WikiPathways	WP3965	Lipid metabolism pathway	-3.13805	-2.23563	207,5566,10000	AKT1,PRKACA,AKT3	3/29
1_Member	GO Biological Processes	GO:1902905	positive regulation of supramolecular fiber organization	-3.12804	-2.22577	25,246,351,673,2475,6869	ABL1,ALOX15,APP,BRAF,MTOR,TACR1	6/175
1_Member	GO Biological Processes	GO:0002526	acute inflammatory response	-3.11724	-2.2156	1991,2147,3579,7442	ELANE,F2,CXCR2,TRPV1	4/67
1_Member	GO Biological Processes	GO:0048857	neural nucleus development	-3.11724	-2.2156	596,2247,2539,4129	BCL2,FGF2,G6PD,MAOB	4/67
1_Member	GO Biological Processes	GO:0051057	positive regulation of small GTPase mediated signal transduction	-3.11724	-2.2156	3685,5294,6714,7052	ITGAV,PIK3CG,SRC,TGM2	4/67
1_Member	GO Biological Processes	GO:0070252	actin-mediated cell contraction	-3.11724	-2.2156	781,3757,5290,7139	CACNA2D1,KCNH2,PIK3CA,TNNT2	4/67
1_Member	GO Biological Processes	GO:0043487	regulation of RNA stability	-3.11548	-2.21399	207,1432,5578,5580,6041,9261,9641	AKT1,MAPK14,PRKCA,PRKCD,RNASEL,MAPKAPK2,IKBKE	7/243
1_Member	GO Biological Processes	GO:0008203	cholesterol metabolic process	-3.11081	-2.20979	351,1565,1576,2539,2629	APP,CYP2D6,CYP3A4,G6PD,GBA1	5/117
1_Member	GO Biological Processes	GO:0031032	actomyosin structure organization	-3.11081	-2.20979	673,5156,5159,6714,7139	BRAF,PDGFRA,PDGFRB,SRC,TNNT2	5/117
1_Member	GO Biological Processes	GO:1901800	positive regulation of proteasomal protein catabolic process	-3.11081	-2.20979	207,2629,4193,5347,7415	AKT1,GBA1,MDM2,PLK1,VCP	5/117
1_Member	GO Biological Processes	GO:0010955	negative regulation of protein processing	-3.09424	-2.1956	331,4193,5054	XIAP,MDM2,SERPINE1	3/30
1_Member	GO Biological Processes	GO:0032647	regulation of interferon-alpha production	-3.09424	-2.1956	4321,7099,54106	MMP12,TLR4,TLR9	3/30
1_Member	GO Biological Processes	GO:0042417	dopamine metabolic process	-3.09424	-2.1956	3251,4128,4129	HPRT1,MAOA,MAOB	3/30
1_Member	GO Biological Processes	GO:0042771	intrinsic apoptotic signaling pathway in response to DNA damage by p53 class mediator	-3.09424	-2.1956	2033,7157,11200	EP300,TP53,CHEK2	3/30
1_Member	GO Biological Processes	GO:0045987	positive regulation of smooth muscle contraction	-3.09424	-2.1956	100,5743,6869	ADA,PTGS2,TACR1	3/30
1_Member	GO Biological Processes	GO:0061098	positive regulation of protein tyrosine kinase activity	-3.09424	-2.1956	1636,6714,6868	ACE,SRC,ADAM17	3/30
1_Member	GO Biological Processes	GO:1903318	negative regulation of protein maturation	-3.09424	-2.1956	331,4193,5054	XIAP,MDM2,SERPINE1	3/30
1_Member	Reactome Gene Sets	R-HSA-3928663	EPHA-mediated growth cone collapse	-3.09424	-2.1956	2534,4067,6714	FYN,LYN,SRC	3/30
1_Member	Reactome Gene Sets	R-HSA-4090294	SUMOylation of intracellular receptors	-3.09424	-2.1956	367,2908,5241	AR,NR3C1,PGR	3/30
1_Member	Reactome Gene Sets	R-HSA-5654696	Downstream signaling of activated FGFR2	-3.09424	-2.1956	2247,5290,5295	FGF2,PIK3CA,PIK3R1	3/30
1_Member	WikiPathways	WP2533	Glycerophospholipid biosynthetic pathway	-3.09424	-2.1956	5290,5293,5294	PIK3CA,PIK3CD,PIK3CG	3/30
1_Member	WikiPathways	WP2855	Dopaminergic neurogenesis	-3.09424	-2.1956	2735,6469,6774	GLI1,SHH,STAT3	3/30
1_Member	WikiPathways	WP2870	Extracellular vesicle-mediated signaling in recipient cells	-3.09424	-2.1956	207,1956,2475	AKT1,EGFR,MTOR	3/30
1_Member	WikiPathways	WP453	Inflammatory response pathway	-3.09424	-2.1956	3558,3932,7535	IL2,LCK,ZAP70	3/30
1_Member	KEGG Pathway	hsa00591	Linoleic acid metabolism	-3.09424	-2.1956	246,1557,1576	ALOX15,CYP2C19,CYP3A4	3/30
1_Member	GO Biological Processes	GO:0050830	defense response to Gram-positive bacterium	-3.09414	-2.1956	1511,3105,5027,6868,7124	CTSG,HLA-A,P2RX7,ADAM17,TNF	5/118
1_Member	GO Biological Processes	GO:0006919	activation of cysteine-type endopeptidase activity involved in apoptotic process	-3.09297	-2.19505	3932,7124,7415,7498	LCK,TNF,VCP,XDH	4/68
1_Member	GO Biological Processes	GO:0031507	heterochromatin formation	-3.09297	-2.19505	1786,3065,3066,6839	DNMT1,HDAC1,HDAC2,SUV39H1	4/68
1_Member	GO Biological Processes	GO:0060079	excitatory postsynaptic potential	-3.09297	-2.19505	207,1139,5027,7442	AKT1,CHRNA7,P2RX7,TRPV1	4/68
1_Member	GO Biological Processes	GO:0150116	regulation of cell-substrate junction organization	-3.09297	-2.19505	25,5295,6714,7422	ABL1,PIK3R1,SRC,VEGFA	4/68
1_Member	GO Biological Processes	GO:0060485	mesenchyme development	-3.08433	-2.18656	596,2260,4193,4846,5594,5595,6469	BCL2,FGFR1,MDM2,NOS3,MAPK1,MAPK3,SHH	7/246
1_Member	GO Biological Processes	GO:0090101	negative regulation of transmembrane receptor protein serine/threonine kinase signaling pathway	-3.07698	-2.17937	25,2280,3065,3066,6868,7157	ABL1,FKBP1A,HDAC1,HDAC2,ADAM17,TP53	6/179
1_Member	GO Biological Processes	GO:0022604	regulation of cell morphogenesis	-3.07405	-2.17659	2147,2534,5591,6714,7422,7430,7852	F2,FYN,PRKDC,SRC,VEGFA,EZR,CXCR4	7/247
1_Member	GO Biological Processes	GO:0001912	positive regulation of leukocyte mediated cytotoxicity	-3.06909	-2.17256	3105,4843,5027,5788	HLA-A,NOS2,P2RX7,PTPRC	4/69
1_Member	GO Biological Processes	GO:0002711	positive regulation of T cell mediated immunity	-3.06909	-2.17256	3105,5027,5788,10892	HLA-A,P2RX7,PTPRC,MALT1	4/69
1_Member	GO Biological Processes	GO:0019362	pyridine nucleotide metabolic process	-3.06909	-2.17256	952,2539,7086,7415	CD38,G6PD,TKT,VCP	4/69
1_Member	GO Biological Processes	GO:0032715	negative regulation of interleukin-6 production	-3.06909	-2.17256	1139,2629,7099,7124	CHRNA7,GBA1,TLR4,TNF	4/69
1_Member	GO Biological Processes	GO:0045670	regulation of osteoclast differentiation	-3.06909	-2.17256	2475,5295,7099,7124	MTOR,PIK3R1,TLR4,TNF	4/69
1_Member	GO Biological Processes	GO:0046496	nicotinamide nucleotide metabolic process	-3.06909	-2.17256	952,2539,7086,7415	CD38,G6PD,TKT,VCP	4/69
1_Member	GO Biological Processes	GO:0006986	response to unfolded protein	-3.06126	-2.16504	2081,3320,3326,5610,7415	ERN1,HSP90AA1,HSP90AB1,EIF2AK2,VCP	5/120
1_Member	WikiPathways	WP4946	DNA repair pathways, full network	-3.06126	-2.16504	142,1111,4255,5111,5591	PARP1,CHEK1,MGMT,PCNA,PRKDC	5/120
1_Member	Reactome Gene Sets	R-HSA-5668914	Diseases of metabolism	-3.05364	-2.15757	100,191,1545,3251,4128,4860,11253	ADA,AHCY,CYP1B1,HPRT1,MAOA,PNP,MAN1B1	7/249
1_Member	GO Biological Processes	GO:0007617	mating behavior	-3.05198	-2.15743	100,351,6869	ADA,APP,TACR1	3/31
1_Member	GO Biological Processes	GO:0043094	cellular metabolic compound salvage	-3.05198	-2.15743	100,3251,4860	ADA,HPRT1,PNP	3/31
1_Member	GO Biological Processes	GO:0071353	cellular response to interleukin-4	-3.05198	-2.15743	3326,3716,3718	HSP90AB1,JAK1,JAK3	3/31
1_Member	GO Biological Processes	GO:0090322	regulation of superoxide metabolic process	-3.05198	-2.15743	2950,5580,6850	GSTP1,PRKCD,SYK	3/31
1_Member	GO Biological Processes	GO:0150117	positive regulation of cell-substrate junction organization	-3.05198	-2.15743	25,5295,7422	ABL1,PIK3R1,VEGFA	3/31
1_Member	GO Biological Processes	GO:1900017	positive regulation of cytokine production involved in inflammatory response	-3.05198	-2.15743	6774,7099,7124	STAT3,TLR4,TNF	3/31
1_Member	GO Biological Processes	GO:1900745	positive regulation of p38MAPK cascade	-3.05198	-2.15743	4986,7422,7498	OPRK1,VEGFA,XDH	3/31
1_Member	GO Biological Processes	GO:2000191	regulation of fatty acid transport	-3.05198	-2.15743	207,5027,6850	AKT1,P2RX7,SYK	3/31
1_Member	WikiPathways	WP4304	Oligodendrocyte specification and differentiation, leading to myelin components for CNS	-3.05198	-2.15743	2247,6469,7124	FGF2,SHH,TNF	3/31
1_Member	GO Biological Processes	GO:0043414	macromolecule methylation	-3.05196	-2.15743	1786,1789,4255,9869,10919,11091	DNMT1,DNMT3B,MGMT,SETDB1,EHMT2,WDR5	6/181
1_Member	GO Biological Processes	GO:0072089	stem cell proliferation	-3.0456	-2.15183	2247,2629,6469,7157	FGF2,GBA1,SHH,TP53	4/70
1_Member	Reactome Gene Sets	R-HSA-3214841	PKMTs methylate histone lysines	-3.0456	-2.15183	6839,9869,10919,11091	SUV39H1,SETDB1,EHMT2,WDR5	4/70
1_Member	Reactome Gene Sets	R-HSA-380259	Loss of Nlp from mitotic centrosomes	-3.0456	-2.15183	983,3320,5347,5566	CDK1,HSP90AA1,PLK1,PRKACA	4/70
1_Member	Reactome Gene Sets	R-HSA-380284	Loss of proteins required for interphase microtubule organization from the centrosome	-3.0456	-2.15183	983,3320,5347,5566	CDK1,HSP90AA1,PLK1,PRKACA	4/70
1_Member	WikiPathways	WP2880	Glucocorticoid receptor pathway	-3.0456	-2.15183	2908,3320,3725,5743	NR3C1,HSP90AA1,JUN,PTGS2	4/70
1_Member	GO Biological Processes	GO:0051656	establishment of organelle localization	-3.04201	-2.1484	695,3676,4067,5293,5294,5347,5729,6850,7430	BTK,ITGA4,LYN,PIK3CD,PIK3CG,PLK1,PTGDR,SYK,EZR	9/405
1_Member	GO Biological Processes	GO:0019730	antimicrobial humoral response	-3.02901	-2.1357	1511,1991,2147,2597,3105	CTSG,ELANE,F2,GAPDH,HLA-A	5/122
1_Member	GO Biological Processes	GO:0045444	fat cell differentiation	-3.02901	-2.1357	154,2033,5156,5743,6041	ADRB2,EP300,PDGFRA,PTGS2,RNASEL	5/122
1_Member	GO Biological Processes	GO:0061013	regulation of mRNA catabolic process	-3.02339	-2.13024	207,1432,5578,5580,6041,9261,9641	AKT1,MAPK14,PRKCA,PRKCD,RNASEL,MAPKAPK2,IKBKE	7/252
1_Member	GO Biological Processes	GO:0045600	positive regulation of fat cell differentiation	-3.02247	-2.12977	207,1432,5292,5743	AKT1,MAPK14,PIM1,PTGS2	4/71
1_Member	WikiPathways	WP1982	Sterol regulatory element-binding proteins (SREBP) signaling	-3.02247	-2.12977	207,2475,5290,5566	AKT1,MTOR,PIK3CA,PRKACA	4/71
1_Member	KEGG Pathway	hsa04622	RIG-I-like receptor signaling pathway	-3.02247	-2.12977	1432,5599,7124,9641	MAPK14,MAPK8,TNF,IKBKE	4/71
1_Member	GO Biological Processes	GO:0051495	positive regulation of cytoskeleton organization	-3.01504	-2.1225	25,246,673,2475,5027,6869	ABL1,ALOX15,BRAF,MTOR,P2RX7,TACR1	6/184
1_Member	GO Biological Processes	GO:0032259	methylation	-3.01341	-2.12103	1786,1789,4255,6839,9869,10919,11091	DNMT1,DNMT3B,MGMT,SUV39H1,SETDB1,EHMT2,WDR5	7/253
1_Member	GO Biological Processes	GO:0010811	positive regulation of cell-substrate adhesion	-3.01311	-2.12103	25,246,673,3690,7422	ABL1,ALOX15,BRAF,ITGB3,VEGFA	5/123
1_Member	GO Biological Processes	GO:2001257	regulation of cation channel activity	-3.01311	-2.12103	781,2280,4318,4842,5566	CACNA2D1,FKBP1A,MMP9,NOS1,PRKACA	5/123
1_Member	GO Biological Processes	GO:0002209	behavioral defense response	-3.01118	-2.12046	596,1803,2033	BCL2,DPP4,EP300	3/32
1_Member	GO Biological Processes	GO:0046685	response to arsenic-containing substance	-3.01118	-2.12046	1545,3162,7415	CYP1B1,HMOX1,VCP	3/32
1_Member	GO Biological Processes	GO:1901889	negative regulation of cell junction assembly	-3.01118	-2.12046	1636,6714,7124	ACE,SRC,TNF	3/32
1_Member	GO Biological Processes	GO:1902751	positive regulation of cell cycle G2/M phase transition	-3.01118	-2.12046	351,983,993	APP,CDK1,CDC25A	3/32
1_Member	GO Biological Processes	GO:2000316	regulation of T-helper 17 type immune response	-3.01118	-2.12046	3558,7297,10892	IL2,TYK2,MALT1	3/32
1_Member	Reactome Gene Sets	R-HSA-1251985	Nuclear signaling by ERBB4	-3.01118	-2.12046	5241,6714,6868	PGR,SRC,ADAM17	3/32
1_Member	WikiPathways	WP2363	Gastric cancer network 2	-3.01118	-2.12046	1956,7153,7157	EGFR,TOP2A,TP53	3/32
1_Member	WikiPathways	WP2839	Hair follicle development: organogenesis - part 2 of 3	-3.01118	-2.12046	2735,5156,6469	GLI1,PDGFRA,SHH	3/32
1_Member	WikiPathways	WP3414	Initiation of transcription and translation elongation at the HIV-1 LTR	-3.01118	-2.12046	2033,3065,3066	EP300,HDAC1,HDAC2	3/32
1_Member	GO Biological Processes	GO:0001570	vasculogenesis	-2.9997	-2.10944	3685,5159,6469,7422	ITGAV,PDGFRB,SHH,VEGFA	4/72
1_Member	GO Biological Processes	GO:0009064	glutamine family amino acid metabolic process	-2.9997	-2.10944	4842,4843,4846,5009	NOS1,NOS2,NOS3,OTC	4/72
1_Member	KEGG Pathway	hsa04137	Mitophagy - animal	-2.9997	-2.10944	3725,5599,6714,7157	JUN,MAPK8,SRC,TP53	4/72
1_Member	GO Biological Processes	GO:0002698	negative regulation of immune effector process	-2.98175	-2.0918	3105,3558,3718,5788,7124	HLA-A,IL2,JAK3,PTPRC,TNF	5/125
1_Member	Reactome Gene Sets	R-HSA-381426	Regulation of Insulin-like Growth Factor (IGF) transport and uptake by Insulin-like Growth Factor Binding Proteins (IGFBPs)	-2.98175	-2.0918	351,1511,2147,3816,4312	APP,CTSG,F2,KLK1,MMP1	5/125
1_Member	WikiPathways	WP2877	Vitamin D receptor pathway	-2.97883	-2.08903	154,240,1017,1565,1576,2539	ADRB2,ALOX5,CDK2,CYP2D6,CYP3A4,G6PD	6/187
1_Member	GO Biological Processes	GO:0010569	regulation of double-strand break repair via homologous recombination	-2.97728	-2.08778	25,142,1111,23028	ABL1,PARP1,CHEK1,KDM1A	4/73
1_Member	Reactome Gene Sets	R-HSA-8854518	AURKA Activation by TPX2	-2.97728	-2.08778	983,3320,5347,5566	CDK1,HSP90AA1,PLK1,PRKACA	4/73
1_Member	GO Biological Processes	GO:0030511	positive regulation of transforming growth factor beta receptor signaling pathway	-2.97173	-2.0839	2033,3326,6868	EP300,HSP90AB1,ADAM17	3/33
1_Member	GO Biological Processes	GO:0033198	response to ATP	-2.97173	-2.0839	5027,5743,7442	P2RX7,PTGS2,TRPV1	3/33
1_Member	GO Biological Processes	GO:0045648	positive regulation of erythrocyte differentiation	-2.97173	-2.0839	1432,5591,6774	MAPK14,PRKDC,STAT3	3/33
1_Member	GO Biological Processes	GO:0050869	negative regulation of B cell activation	-2.97173	-2.0839	695,836,4067	BTK,CASP3,LYN	3/33
1_Member	GO Biological Processes	GO:0070670	response to interleukin-4	-2.97173	-2.0839	3326,3716,3718	HSP90AB1,JAK1,JAK3	3/33
1_Member	GO Biological Processes	GO:0070741	response to interleukin-6	-2.97173	-2.0839	3716,6714,6774	JAK1,SRC,STAT3	3/33
1_Member	GO Biological Processes	GO:1903846	positive regulation of cellular response to transforming growth factor beta stimulus	-2.97173	-2.0839	2033,3326,6868	EP300,HSP90AB1,ADAM17	3/33
1_Member	Canonical Pathways	M277	PID INTEGRIN A4B1 PATHWAY	-2.97173	-2.0839	3676,5566,6714	ITGA4,PRKACA,SRC	3/33
1_Member	Reactome Gene Sets	R-HSA-9022692	Regulation of MECP2 expression and activity	-2.97173	-2.0839	3065,3066,5566	HDAC1,HDAC2,PRKACA	3/33
1_Member	WikiPathways	WP2817	Mammary gland development pathway - Pregnancy and lactation (Stage 3 of 4)	-2.97173	-2.0839	1956,2908,5241	EGFR,NR3C1,PGR	3/33
1_Member	WikiPathways	WP58	Monoamine GPCRs	-2.97173	-2.0839	154,3269,3274	ADRB2,HRH1,HRH2	3/33
1_Member	GO Biological Processes	GO:0002064	epithelial cell development	-2.96691	-2.07923	367,3383,5241,6714,7430,7852	AR,ICAM1,PGR,SRC,EZR,CXCR4	6/188
1_Member	GO Biological Processes	GO:0006661	phosphatidylinositol biosynthetic process	-2.96629	-2.07876	2247,5290,5293,5294,5295	FGF2,PIK3CA,PIK3CD,PIK3CG,PIK3R1	5/126
1_Member	GO Biological Processes	GO:0031623	receptor internalization	-2.9552	-2.06814	3577,3579,6850,7430	CXCR1,CXCR2,SYK,EZR	4/74
1_Member	GO Biological Processes	GO:0099565	chemical synaptic transmission, postsynaptic	-2.9552	-2.06814	207,1139,5027,7442	AKT1,CHRNA7,P2RX7,TRPV1	4/74
1_Member	Reactome Gene Sets	R-HSA-1980143	Signaling by NOTCH1	-2.9552	-2.06814	2033,3065,3066,6868	EP300,HDAC1,HDAC2,ADAM17	4/74
1_Member	GO Biological Processes	GO:0046890	regulation of lipid biosynthetic process	-2.95507	-2.06814	207,2475,2908,5580,5743,7124	AKT1,MTOR,NR3C1,PRKCD,PTGS2,TNF	6/189
1_Member	GO Biological Processes	GO:0003206	cardiac chamber morphogenesis	-2.95097	-2.0645	2280,4193,4846,7139,7157	FKBP1A,MDM2,NOS3,TNNT2,TP53	5/127
1_Member	GO Biological Processes	GO:0051099	positive regulation of binding	-2.95097	-2.0645	25,351,2033,2280,4318	ABL1,APP,EP300,FKBP1A,MMP9	5/127
1_Member	GO Biological Processes	GO:1902652	secondary alcohol metabolic process	-2.95097	-2.0645	351,1565,1576,2539,2629	APP,CYP2D6,CYP3A4,G6PD,GBA1	5/127
1_Member	GO Biological Processes	GO:0007498	mesoderm development	-2.93579	-2.04961	695,3690,5566,6469,7422	BTK,ITGB3,PRKACA,SHH,VEGFA	5/128
1_Member	KEGG Pathway	hsa00230	Purine metabolism	-2.93579	-2.04961	100,3251,4860,5141,7498	ADA,HPRT1,PNP,PDE4A,XDH	5/128
1_Member	GO Biological Processes	GO:0001659	temperature homeostasis	-2.93356	-2.04893	154,6774,7442	ADRB2,STAT3,TRPV1	3/34
1_Member	GO Biological Processes	GO:0018198	peptidyl-cysteine modification	-2.93356	-2.04893	2597,4842,4843	GAPDH,NOS1,NOS2	3/34
1_Member	GO Biological Processes	GO:0071542	dopaminergic neuron differentiation	-2.93356	-2.04893	3251,6469,7422	HPRT1,SHH,VEGFA	3/34
1_Member	GO Biological Processes	GO:1901797	negative regulation of signal transduction by p53 class mediator	-2.93356	-2.04893	596,4193,23028	BCL2,MDM2,KDM1A	3/34
1_Member	Reactome Gene Sets	R-HSA-202433	Generation of second messenger molecules	-2.93356	-2.04893	3702,3932,7535	ITK,LCK,ZAP70	3/34
1_Member	Reactome Gene Sets	R-HSA-5579029	Metabolic disorders of biological oxidation enzymes	-2.93356	-2.04893	191,1545,4128	AHCY,CYP1B1,MAOA	3/34
1_Member	WikiPathways	WP4241	Type 2 papillary renal cell carcinoma	-2.93356	-2.04893	2033,6513,7422	EP300,SLC2A1,VEGFA	3/34
1_Member	GO Biological Processes	GO:0061515	myeloid cell development	-2.93345	-2.04893	351,2033,2539,6714	APP,EP300,G6PD,SRC	4/75
1_Member	GO Biological Processes	GO:0090559	regulation of membrane permeability	-2.93345	-2.04893	596,2475,5599,7157	BCL2,MTOR,MAPK8,TP53	4/75
1_Member	WikiPathways	WP2118	Arrhythmogenic right ventricular cardiomyopathy	-2.93345	-2.04893	781,3676,3685,3690	CACNA2D1,ITGA4,ITGAV,ITGB3	4/75
1_Member	KEGG Pathway	hsa04918	Thyroid hormone synthesis	-2.93345	-2.04893	5566,5578,7173,7276	PRKACA,PRKCA,TPO,TTR	4/75
1_Member	GO Biological Processes	GO:0031345	negative regulation of cell projection organization	-2.91999	-2.03562	207,952,2534,3066,4193,5580	AKT1,CD38,FYN,HDAC2,MDM2,PRKCD	6/192
1_Member	Reactome Gene Sets	R-HSA-3000178	ECM proteoglycans	-2.91202	-2.0278	351,3685,3690,5054	APP,ITGAV,ITGB3,SERPINE1	4/76
1_Member	GO Biological Processes	GO:0032200	telomere organization	-2.90583	-2.02191	142,3320,3326,5111,5591	PARP1,HSP90AA1,HSP90AB1,PCNA,PRKDC	5/130
1_Member	GO Biological Processes	GO:0045739	positive regulation of DNA repair	-2.90583	-2.02191	142,1956,4255,5111,5591	PARP1,EGFR,MGMT,PCNA,PRKDC	5/130
1_Member	GO Biological Processes	GO:0001935	endothelial cell proliferation	-2.89658	-2.014	2081,2247,3162	ERN1,FGF2,HMOX1	3/35
1_Member	GO Biological Processes	GO:0002021	response to dietary excess	-2.89658	-2.014	154,1432,7442	ADRB2,MAPK14,TRPV1	3/35
1_Member	GO Biological Processes	GO:0009156	ribonucleoside monophosphate biosynthetic process	-2.89658	-2.014	100,1723,3251	ADA,DHODH,HPRT1	3/35
1_Member	GO Biological Processes	GO:0014855	striated muscle cell proliferation	-2.89658	-2.014	25,6469,6714	ABL1,SHH,SRC	3/35
1_Member	GO Biological Processes	GO:0033146	regulation of intracellular estrogen receptor signaling pathway	-2.89658	-2.014	142,367,6714	PARP1,AR,SRC	3/35
1_Member	GO Biological Processes	GO:0050974	detection of mechanical stimulus involved in sensory perception	-2.89658	-2.014	2534,7124,7852	FYN,TNF,CXCR4	3/35
1_Member	GO Biological Processes	GO:0070059	intrinsic apoptotic signaling pathway in response to endoplasmic reticulum stress	-2.89658	-2.014	596,2081,7157	BCL2,ERN1,TP53	3/35
1_Member	GO Biological Processes	GO:0090311	regulation of protein deacetylation	-2.89658	-2.014	2033,6839,11091	EP300,SUV39H1,WDR5	3/35
1_Member	WikiPathways	WP5221	2q11.2 copy number variation syndrome	-2.89658	-2.014	5594,5595,6774	MAPK1,MAPK3,STAT3	3/35
1_Member	Reactome Gene Sets	R-HSA-5693565	Recruitment and ATM-mediated phosphorylation of repair and signaling proteins at DNA double strand breaks	-2.89091	-2.00878	25,5599,7157,11200	ABL1,MAPK8,TP53,CHEK2	4/77
1_Member	KEGG Pathway	hsa05100	Bacterial invasion of epithelial cells	-2.89091	-2.00878	5290,5293,5295,6714	PIK3CA,PIK3CD,PIK3R1,SRC	4/77
1_Member	KEGG Pathway	hsa05412	Arrhythmogenic right ventricular cardiomyopathy	-2.89091	-2.00878	781,3676,3685,3690	CACNA2D1,ITGA4,ITGAV,ITGB3	4/77
1_Member	KEGG Pathway	hsa05012	Parkinson disease	-2.88792	-2.00594	836,2081,4128,4129,5566,5599,7157	CASP3,ERN1,MAOA,MAOB,PRKACA,MAPK8,TP53	7/266
1_Member	GO Biological Processes	GO:0060348	bone development	-2.88556	-2.00373	1432,4322,5788,6714,7052,7157	MAPK14,MMP13,PTPRC,SRC,TGM2,TP53	6/195
1_Member	GO Biological Processes	GO:1903322	positive regulation of protein modification by small protein conjugation or removal	-2.8764	-1.99472	331,5347,7415,10892,23028	XIAP,PLK1,VCP,MALT1,KDM1A	5/132
1_Member	GO Biological Processes	GO:0033273	response to vitamin	-2.8701	-1.98886	4193,5009,5292,5743	MDM2,OTC,PIM1,PTGS2	4/78
1_Member	GO Biological Processes	GO:2001251	negative regulation of chromosome organization	-2.8701	-1.98886	142,5347,6714,7153	PARP1,PLK1,SRC,TOP2A	4/78
1_Member	Reactome Gene Sets	R-HSA-5693606	DNA Double Strand Break Response	-2.8701	-1.98886	25,5599,7157,11200	ABL1,MAPK8,TP53,CHEK2	4/78
1_Member	GO Biological Processes	GO:0050868	negative regulation of T cell activation	-2.86188	-1.9808	836,1511,3558,3718,6469	CASP3,CTSG,IL2,JAK3,SHH	5/133
1_Member	GO Biological Processes	GO:0014002	astrocyte development	-2.86074	-1.98024	351,7099,7124	APP,TLR4,TNF	3/36
1_Member	GO Biological Processes	GO:1990776	response to angiotensin	-2.86074	-1.98024	5580,5743,6714	PRKCD,PTGS2,SRC	3/36
1_Member	WikiPathways	WP3850	Factors and pathways affecting insulin-like growth factor (IGF1)-Akt signaling	-2.86074	-1.98024	207,2475,5294	AKT1,MTOR,PIK3CG	3/36
1_Member	KEGG Pathway	hsa00350	Tyrosine metabolism	-2.86074	-1.98024	4128,4129,7173	MAOA,MAOB,TPO	3/36
1_Member	GO Biological Processes	GO:0061053	somite development	-2.84959	-1.96969	2033,5591,6469,7157	EP300,PRKDC,SHH,TP53	4/79
1_Member	Reactome Gene Sets	R-HSA-6806834	Signaling by MET	-2.84959	-1.96969	5290,5295,6714,6774	PIK3CA,PIK3R1,SRC,STAT3	4/79
1_Member	Reactome Gene Sets	R-HSA-8852135	Protein ubiquitination	-2.84959	-1.96969	3105,5111,5591,7415	HLA-A,PCNA,PRKDC,VCP	4/79
1_Member	Reactome Gene Sets	R-HSA-9759194	Nuclear events mediated by NFE2L2	-2.84959	-1.96969	2033,2539,3162,7086	EP300,G6PD,HMOX1,TKT	4/79
1_Member	Reactome Gene Sets	R-HSA-76005	Response to elevated platelet cytosolic Ca2+	-2.84749	-1.96774	351,3690,5054,5578,7422	APP,ITGB3,SERPINE1,PRKCA,VEGFA	5/134
1_Member	GO Biological Processes	GO:0007281	germ cell development	-2.83645	-1.95684	207,596,2475,2735,5290,5566,6714,10919	AKT1,BCL2,MTOR,GLI1,PIK3CA,PRKACA,SRC,EHMT2	8/350
1_Member	GO Biological Processes	GO:0009582	detection of abiotic stimulus	-2.83322	-1.95377	2534,6869,7124,7442,7852	FYN,TACR1,TNF,TRPV1,CXCR4	5/135
1_Member	GO Biological Processes	GO:0046474	glycerophospholipid biosynthetic process	-2.82958	-1.9505	246,2247,5290,5293,5294,5295	ALOX15,FGF2,PIK3CA,PIK3CD,PIK3CG,PIK3R1	6/200
1_Member	Reactome Gene Sets	R-HSA-1169410	Antiviral mechanism by IFN-stimulated genes	-2.82936	-1.9505	3716,5595,5610,6041	JAK1,MAPK3,EIF2AK2,RNASEL	4/80
1_Member	Reactome Gene Sets	R-HSA-438064	Post NMDA receptor activation events	-2.82936	-1.9505	5566,5594,5595,6714	PRKACA,MAPK1,MAPK3,SRC	4/80
1_Member	WikiPathways	WP5205	Clock-controlled autophagy in bone metabolism	-2.82936	-1.9505	207,596,2475,7415	AKT1,BCL2,MTOR,VCP	4/80
1_Member	GO Biological Processes	GO:0072594	establishment of protein localization to organelle	-2.82866	-1.94994	207,3320,4321,5295,6469,6774,6850,7157	AKT1,HSP90AA1,MMP12,PIK3R1,SHH,STAT3,SYK,TP53	8/351
1_Member	GO Biological Processes	GO:0007095	mitotic G2 DNA damage checkpoint signaling	-2.82596	-1.94901	983,1111,5347	CDK1,CHEK1,PLK1	3/37
1_Member	GO Biological Processes	GO:0010935	regulation of macrophage cytokine production	-2.82596	-1.94901	5027,7099,9261	P2RX7,TLR4,MAPKAPK2	3/37
1_Member	GO Biological Processes	GO:0043243	positive regulation of protein-containing complex disassembly	-2.82596	-1.94901	154,2629,7124	ADRB2,GBA1,TNF	3/37
1_Member	GO Biological Processes	GO:0043267	negative regulation of potassium ion transport	-2.82596	-1.94901	3757,4842,4846	KCNH2,NOS1,NOS3	3/37
1_Member	GO Biological Processes	GO:0044058	regulation of digestive system process	-2.82596	-1.94901	4986,5733,6446	OPRK1,PTGER3,SGK1	3/37
1_Member	GO Biological Processes	GO:0060323	head morphogenesis	-2.82596	-1.94901	673,2033,5156	BRAF,EP300,PDGFRA	3/37
1_Member	GO Biological Processes	GO:2000279	negative regulation of DNA biosynthetic process	-2.82596	-1.94901	1111,6714,7157	CHEK1,SRC,TP53	3/37
1_Member	Reactome Gene Sets	R-HSA-111933	Calmodulin induced events	-2.82596	-1.94901	5566,5578,5580	PRKACA,PRKCA,PRKCD	3/37
1_Member	Reactome Gene Sets	R-HSA-111997	CaM pathway	-2.82596	-1.94901	5566,5578,5580	PRKACA,PRKCA,PRKCD	3/37
1_Member	Reactome Gene Sets	R-HSA-176187	Activation of ATR in response to replication stress	-2.82596	-1.94901	993,1017,1111	CDC25A,CDK2,CHEK1	3/37
1_Member	WikiPathways	WP34	Ovarian infertility	-2.82596	-1.94901	207,2475,5241	AKT1,MTOR,PGR	3/37
1_Member	WikiPathways	WP4698	Vitamin D-sensitive calcium signaling in depression	-2.82596	-1.94901	596,2539,23028	BCL2,G6PD,KDM1A	3/37
1_Member	GO Biological Processes	GO:0007160	cell-matrix adhesion	-2.81907	-1.94228	596,3676,3685,3690,6714	BCL2,ITGA4,ITGAV,ITGB3,SRC	5/136
1_Member	GO Biological Processes	GO:0090596	sensory organ morphogenesis	-2.81442	-1.93777	596,3065,3066,5594,5595,6774,7422	BCL2,HDAC1,HDAC2,MAPK1,MAPK3,STAT3,VEGFA	7/274
1_Member	GO Biological Processes	GO:0060560	developmental growth involved in morphogenesis	-2.80505	-1.92869	351,3320,3326,3676,6469	APP,HSP90AA1,HSP90AB1,ITGA4,SHH	5/137
1_Member	GO Biological Processes	GO:0072006	nephron development	-2.80505	-1.92869	596,2247,5156,5159,6469	BCL2,FGF2,PDGFRA,PDGFRB,SHH	5/137
1_Member	GO Biological Processes	GO:0002437	inflammatory response to antigenic stimulus	-2.79218	-1.9173	1991,3579,7124	ELANE,CXCR2,TNF	3/38
1_Member	GO Biological Processes	GO:0007616	long-term memory	-2.79218	-1.9173	6446,6869,10919	SGK1,TACR1,EHMT2	3/38
1_Member	GO Biological Processes	GO:0043516	regulation of DNA damage response, signal transduction by p53 class mediator	-2.79218	-1.9173	4193,7157,23028	MDM2,TP53,KDM1A	3/38
1_Member	GO Biological Processes	GO:0048536	spleen development	-2.79218	-1.9173	25,596,6868	ABL1,BCL2,ADAM17	3/38
1_Member	GO Biological Processes	GO:0055094	response to lipoprotein particle	-2.79218	-1.9173	207,6850,7099	AKT1,SYK,TLR4	3/38
1_Member	GO Biological Processes	GO:0071404	cellular response to low-density lipoprotein particle stimulus	-2.79218	-1.9173	207,6850,7099	AKT1,SYK,TLR4	3/38
1_Member	Reactome Gene Sets	R-HSA-8864260	Transcriptional regulation by the AP-2 (TFAP2) family of transcription factors	-2.79218	-1.9173	1956,2033,7422	EGFR,EP300,VEGFA	3/38
1_Member	Reactome Gene Sets	R-HSA-9013407	RHOH GTPase cycle	-2.79218	-1.9173	3932,7415,7535	LCK,VCP,ZAP70	3/38
1_Member	WikiPathways	WP3591	Sleep regulation	-2.79218	-1.9173	100,191,5729	ADA,AHCY,PTGDR	3/38
1_Member	KEGG Pathway	hsa05330	Allograft rejection	-2.79218	-1.9173	3105,3558,7124	HLA-A,IL2,TNF	3/38
1_Member	Reactome Gene Sets	R-HSA-5693538	Homology Directed Repair	-2.79114	-1.9164	25,142,1017,1111,5111	ABL1,PARP1,CDK2,CHEK1,PCNA	5/138
1_Member	GO Biological Processes	GO:0031640	killing of cells of another organism	-2.78975	-1.91574	1511,1991,2147,2597	CTSG,ELANE,F2,GAPDH	4/82
1_Member	GO Biological Processes	GO:0051341	regulation of oxidoreductase activity	-2.78975	-1.91574	25,207,1956,7124	ABL1,AKT1,EGFR,TNF	4/82
1_Member	GO Biological Processes	GO:0141061	disruption of cell in another organism	-2.78975	-1.91574	1511,1991,2147,2597	CTSG,ELANE,F2,GAPDH	4/82
1_Member	Reactome Gene Sets	R-HSA-380270	Recruitment of mitotic centrosome proteins and complexes	-2.78975	-1.91574	983,3320,5347,5566	CDK1,HSP90AA1,PLK1,PRKACA	4/82
1_Member	Reactome Gene Sets	R-HSA-380287	Centrosome maturation	-2.78975	-1.91574	983,3320,5347,5566	CDK1,HSP90AA1,PLK1,PRKACA	4/82
1_Member	GO Biological Processes	GO:0043588	skin development	-2.78755	-1.91369	596,836,1956,2629,3065,3066,6469	BCL2,CASP3,EGFR,GBA1,HDAC1,HDAC2,SHH	7/277
1_Member	GO Biological Processes	GO:1903052	positive regulation of proteolysis involved in protein catabolic process	-2.77735	-1.90363	207,2629,4193,5347,7415	AKT1,GBA1,MDM2,PLK1,VCP	5/139
1_Member	Reactome Gene Sets	R-HSA-397014	Muscle contraction	-2.77526	-1.90169	3757,4311,4638,4842,5566,7139	KCNH2,MME,MYLK,NOS1,PRKACA,TNNT2	6/205
1_Member	GO Biological Processes	GO:0048709	oligodendrocyte differentiation	-2.77035	-1.89708	2475,3065,4067,6469	MTOR,HDAC1,LYN,SHH	4/83
1_Member	Reactome Gene Sets	R-HSA-69202	Cyclin E associated events during G1/S transition	-2.77035	-1.89708	207,993,1017,10000	AKT1,CDC25A,CDK2,AKT3	4/83
1_Member	GO Biological Processes	GO:0009259	ribonucleotide metabolic process	-2.75983	-1.88711	100,142,1723,3251,4860,5141,7415,7498	ADA,PARP1,DHODH,HPRT1,PNP,PDE4A,VCP,XDH	8/360
1_Member	GO Biological Processes	GO:0001974	blood vessel remodeling	-2.75936	-1.88711	1636,4193,4846	ACE,MDM2,NOS3	3/39
1_Member	GO Biological Processes	GO:0006636	unsaturated fatty acid biosynthetic process	-2.75936	-1.88711	246,5742,5743	ALOX15,PTGS1,PTGS2	3/39
1_Member	GO Biological Processes	GO:0018022	peptidyl-lysine methylation	-2.75936	-1.88711	9869,10919,11091	SETDB1,EHMT2,WDR5	3/39
1_Member	GO Biological Processes	GO:0031670	cellular response to nutrient	-2.75936	-1.88711	2475,4193,5292	MTOR,MDM2,PIM1	3/39
1_Member	Reactome Gene Sets	R-HSA-390471	Association of TriC/CCT with target proteins during biosynthesis	-2.75936	-1.88711	2629,6774,7157	GBA1,STAT3,TP53	3/39
1_Member	Reactome Gene Sets	R-HSA-5689896	Ovarian tumor domain proteases	-2.75936	-1.88711	983,7157,7415	CDK1,TP53,VCP	3/39
1_Member	GO Biological Processes	GO:0006650	glycerophospholipid metabolic process	-2.75228	-1.88017	246,2247,5159,5290,5293,5294,5295	ALOX15,FGF2,PDGFRB,PIK3CA,PIK3CD,PIK3CG,PIK3R1	7/281
1_Member	Reactome Gene Sets	R-HSA-1483255	PI Metabolism	-2.75121	-1.8794	5290,5293,5294,5295	PIK3CA,PIK3CD,PIK3CG,PIK3R1	4/84
1_Member	KEGG Pathway	hsa03083	Polycomb repressive complex	-2.75121	-1.8794	2033,3065,3066,11091	EP300,HDAC1,HDAC2,WDR5	4/84
1_Member	GO Biological Processes	GO:0001649	osteoblast differentiation	-2.75011	-1.87859	207,1432,2247,2735,6469	AKT1,MAPK14,FGF2,GLI1,SHH	5/141
1_Member	Reactome Gene Sets	R-HSA-68875	Mitotic Prophase	-2.75011	-1.87859	983,5347,5578,5594,5595	CDK1,PLK1,PRKCA,MAPK1,MAPK3	5/141
1_Member	GO Biological Processes	GO:0030036	actin cytoskeleton organization	-2.7392	-1.86782	25,596,673,5156,5159,5290,6714,7124,7139,7430	ABL1,BCL2,BRAF,PDGFRA,PDGFRB,PIK3CA,SRC,TNF,TNNT2,EZR	10/538
1_Member	GO Biological Processes	GO:0006997	nucleus organization	-2.73666	-1.86572	983,1111,5347,5578,6839	CDK1,CHEK1,PLK1,PRKCA,SUV39H1	5/142
1_Member	GO Biological Processes	GO:0035966	response to topologically incorrect protein	-2.73666	-1.86572	2081,3320,3326,5610,7415	ERN1,HSP90AA1,HSP90AB1,EIF2AK2,VCP	5/142
1_Member	Reactome Gene Sets	R-HSA-9678108	SARS-CoV-1 Infection	-2.73666	-1.86572	2033,2280,7415,9641,59272	EP300,FKBP1A,VCP,IKBKE,ACE2	5/142
1_Member	Reactome Gene Sets	R-HSA-216083	Integrin cell surface interactions	-2.73233	-1.86182	3383,3676,3685,3690	ICAM1,ITGA4,ITGAV,ITGB3	4/85
1_Member	Reactome Gene Sets	R-HSA-69656	Cyclin A:Cdk2-associated events at S phase entry	-2.73233	-1.86182	207,993,1017,10000	AKT1,CDC25A,CDK2,AKT3	4/85
1_Member	KEGG Pathway	hsa01232	Nucleotide metabolism	-2.73233	-1.86182	100,3251,4860,7498	ADA,HPRT1,PNP,XDH	4/85
1_Member	GO Biological Processes	GO:0001916	positive regulation of T cell mediated cytotoxicity	-2.72744	-1.8581	3105,5027,5788	HLA-A,P2RX7,PTPRC	3/40
1_Member	GO Biological Processes	GO:0007044	cell-substrate junction assembly	-2.72744	-1.8581	596,3690,6714	BCL2,ITGB3,SRC	3/40
1_Member	GO Biological Processes	GO:0009595	detection of biotic stimulus	-2.72744	-1.8581	3105,7099,54106	HLA-A,TLR4,TLR9	3/40
1_Member	GO Biological Processes	GO:0030330	DNA damage response, signal transduction by p53 class mediator	-2.72744	-1.8581	4193,7157,11200	MDM2,TP53,CHEK2	3/40
1_Member	GO Biological Processes	GO:0031056	regulation of histone modification	-2.72744	-1.8581	6839,10919,11091	SUV39H1,EHMT2,WDR5	3/40
1_Member	GO Biological Processes	GO:0032728	positive regulation of interferon-beta production	-2.72744	-1.8581	3320,7099,54106	HSP90AA1,TLR4,TLR9	3/40
1_Member	GO Biological Processes	GO:0042743	hydrogen peroxide metabolic process	-2.72744	-1.8581	4129,4353,7173	MAOB,MPO,TPO	3/40
1_Member	GO Biological Processes	GO:1901532	regulation of hematopoietic progenitor cell differentiation	-2.72744	-1.8581	25,5591,5610	ABL1,PRKDC,EIF2AK2	3/40
1_Member	GO Biological Processes	GO:0008589	regulation of smoothened signaling pathway	-2.71369	-1.84449	2735,5566,6469,7415	GLI1,PRKACA,SHH,VCP	4/86
1_Member	GO Biological Processes	GO:0050714	positive regulation of protein secretion	-2.71009	-1.84103	952,2147,5027,5566,7099	CD38,F2,P2RX7,PRKACA,TLR4	5/144
1_Member	GO Biological Processes	GO:0007189	adenylate cyclase-activating G protein-coupled receptor signaling pathway	-2.69697	-1.82848	154,1268,5566,5731,5733	ADRB2,CNR1,PRKACA,PTGER1,PTGER3	5/145
1_Member	GO Biological Processes	GO:0031952	regulation of protein autophosphorylation	-2.69638	-1.82848	1636,5788,7422	ACE,PTPRC,VEGFA	3/41
1_Member	GO Biological Processes	GO:0045454	cell redox homeostasis	-2.69638	-1.82848	4842,4843,4846	NOS1,NOS2,NOS3	3/41
1_Member	GO Biological Processes	GO:0051954	positive regulation of amine transport	-2.69638	-1.82848	4986,5027,59272	OPRK1,P2RX7,ACE2	3/41
1_Member	GO Biological Processes	GO:1904659	glucose transmembrane transport	-2.69638	-1.82848	1432,6513,6523	MAPK14,SLC2A1,SLC5A1	3/41
1_Member	Reactome Gene Sets	R-HSA-165159	MTOR signalling	-2.69638	-1.82848	207,2280,2475	AKT1,FKBP1A,MTOR	3/41
1_Member	Reactome Gene Sets	R-HSA-186712	Regulation of beta-cell development	-2.69638	-1.82848	207,2033,10000	AKT1,EP300,AKT3	3/41
1_Member	KEGG Pathway	hsa04216	Ferroptosis	-2.69638	-1.82848	246,3162,7157	ALOX15,HMOX1,TP53	3/41
1_Member	GO Biological Processes	GO:0000082	G1/S transition of mitotic cell cycle	-2.6953	-1.82769	596,983,993,1017	BCL2,CDK1,CDC25A,CDK2	4/87
1_Member	GO Biological Processes	GO:0034440	lipid oxidation	-2.6953	-1.82769	240,246,1376,1432	ALOX5,ALOX15,CPT2,MAPK14	4/87
1_Member	GO Biological Processes	GO:0051053	negative regulation of DNA metabolic process	-2.68396	-1.81648	25,142,1111,6714,7157	ABL1,PARP1,CHEK1,SRC,TP53	5/146
1_Member	GO Biological Processes	GO:0035264	multicellular organism growth	-2.67715	-1.81011	367,2033,2475,7157	AR,EP300,MTOR,TP53	4/88
1_Member	GO Biological Processes	GO:0044843	cell cycle G1/S phase transition	-2.67715	-1.81011	596,983,993,1017	BCL2,CDK1,CDC25A,CDK2	4/88
1_Member	Reactome Gene Sets	R-HSA-2565942	Regulation of PLK1 Activity at G2/M Transition	-2.67715	-1.81011	983,3320,5347,5566	CDK1,HSP90AA1,PLK1,PRKACA	4/88
1_Member	GO Biological Processes	GO:0009268	response to pH	-2.66614	-1.80097	2629,6714,7442	GBA1,SRC,TRPV1	3/42
1_Member	GO Biological Processes	GO:0009394	2'-deoxyribonucleotide metabolic process	-2.66614	-1.80097	100,4860,7498	ADA,PNP,XDH	3/42
1_Member	GO Biological Processes	GO:0030261	chromosome condensation	-2.66614	-1.80097	983,5347,7153	CDK1,PLK1,TOP2A	3/42
1_Member	GO Biological Processes	GO:0042551	neuron maturation	-2.66614	-1.80097	351,596,23028	APP,BCL2,KDM1A	3/42
1_Member	GO Biological Processes	GO:0071634	regulation of transforming growth factor beta production	-2.66614	-1.80097	3326,3685,5743	HSP90AB1,ITGAV,PTGS2	3/42
1_Member	GO Biological Processes	GO:0150115	cell-substrate junction organization	-2.66614	-1.80097	596,3690,6714	BCL2,ITGB3,SRC	3/42
1_Member	GO Biological Processes	GO:1900026	positive regulation of substrate adhesion-dependent cell spreading	-2.66614	-1.80097	25,673,3690	ABL1,BRAF,ITGB3	3/42
1_Member	GO Biological Processes	GO:2000008	regulation of protein localization to cell surface	-2.66614	-1.80097	207,3326,7124	AKT1,HSP90AB1,TNF	3/42
1_Member	Reactome Gene Sets	R-HSA-375280	Amine ligand-binding receptors	-2.66614	-1.80097	154,3269,3274	ADRB2,HRH1,HRH2	3/42
1_Member	Reactome Gene Sets	R-HSA-3769402	Deactivation of the beta-catenin transactivating complex	-2.66614	-1.80097	207,331,3065	AKT1,XIAP,HDAC1	3/42
1_Member	Reactome Gene Sets	R-HSA-3928662	EPHB-mediated forward signaling	-2.66614	-1.80097	2534,4067,6714	FYN,LYN,SRC	3/42
1_Member	KEGG Pathway	hsa00380	Tryptophan metabolism	-2.66614	-1.80097	1545,4128,4129	CYP1B1,MAOA,MAOB	3/42
1_Member	KEGG Pathway	hsa05332	Graft-versus-host disease	-2.66614	-1.80097	3105,3558,7124	HLA-A,IL2,TNF	3/42
1_Member	GO Biological Processes	GO:0001960	negative regulation of cytokine-mediated signaling pathway	-2.65922	-1.79463	331,2950,4321,5788	XIAP,GSTP1,MMP12,PTPRC	4/89
1_Member	GO Biological Processes	GO:0072331	signal transduction by p53 class mediator	-2.65922	-1.79463	2033,4193,7157,11200	EP300,MDM2,TP53,CHEK2	4/89
1_Member	GO Biological Processes	GO:0141060	disruption of anatomical structure in another organism	-2.65922	-1.79463	1511,1991,2147,2597	CTSG,ELANE,F2,GAPDH	4/89
1_Member	Canonical Pathways	M5493	WNT SIGNALING	-2.65922	-1.79463	2033,2597,3251,3725	EP300,GAPDH,HPRT1,JUN	4/89
1_Member	Reactome Gene Sets	R-HSA-5358351	Signaling by Hedgehog	-2.64553	-1.78107	2735,5566,6469,6868,7415	GLI1,PRKACA,SHH,ADAM17,VCP	5/149
1_Member	Reactome Gene Sets	R-HSA-1474290	Collagen formation	-2.64153	-1.77722	1508,4314,4318,4322	CTSB,MMP3,MMP9,MMP13	4/90
1_Member	GO Biological Processes	GO:0006801	superoxide metabolic process	-2.63667	-1.7745	4353,4843,4846	MPO,NOS2,NOS3	3/43
1_Member	GO Biological Processes	GO:0008625	extrinsic apoptotic signaling pathway via death domain receptors	-2.63667	-1.7745	596,5295,7124	BCL2,PIK3R1,TNF	3/43
1_Member	GO Biological Processes	GO:0009124	nucleoside monophosphate biosynthetic process	-2.63667	-1.7745	100,1723,3251	ADA,DHODH,HPRT1	3/43
1_Member	GO Biological Processes	GO:0009262	deoxyribonucleotide metabolic process	-2.63667	-1.7745	100,4860,7498	ADA,PNP,XDH	3/43
1_Member	GO Biological Processes	GO:0019692	deoxyribose phosphate metabolic process	-2.63667	-1.7745	100,4860,7498	ADA,PNP,XDH	3/43
1_Member	GO Biological Processes	GO:0033002	muscle cell proliferation	-2.63667	-1.7745	25,6469,6714	ABL1,SHH,SRC	3/43
1_Member	GO Biological Processes	GO:0033003	regulation of mast cell activation	-2.63667	-1.7745	1268,4067,6850	CNR1,LYN,SYK	3/43
1_Member	GO Biological Processes	GO:0045622	regulation of T-helper cell differentiation	-2.63667	-1.7745	3558,3718,10892	IL2,JAK3,MALT1	3/43
1_Member	GO Biological Processes	GO:0050881	musculoskeletal movement	-2.63667	-1.7745	2475,3320,7124	MTOR,HSP90AA1,TNF	3/43
1_Member	GO Biological Processes	GO:0051955	regulation of amino acid transport	-2.63667	-1.7745	5027,7124,59272	P2RX7,TNF,ACE2	3/43
1_Member	GO Biological Processes	GO:0086003	cardiac muscle cell contraction	-2.63667	-1.7745	781,3757,5290	CACNA2D1,KCNH2,PIK3CA	3/43
1_Member	Reactome Gene Sets	R-HSA-1489509	DAG and IP3 signaling	-2.63667	-1.7745	5566,5578,5580	PRKACA,PRKCA,PRKCD	3/43
1_Member	Reactome Gene Sets	R-HSA-5655253	Signaling by FGFR2 in disease	-2.63667	-1.7745	2247,5290,5295	FGF2,PIK3CA,PIK3R1	3/43
1_Member	Reactome Gene Sets	R-HSA-5675221	Negative regulation of MAPK pathway	-2.63667	-1.7745	673,5594,5595	BRAF,MAPK1,MAPK3	3/43
1_Member	KEGG Pathway	hsa04940	Type I diabetes mellitus	-2.63667	-1.7745	3105,3558,7124	HLA-A,IL2,TNF	3/43
1_Member	GO Biological Processes	GO:0002832	negative regulation of response to biotic stimulus	-2.63292	-1.77089	142,207,3105,4321,5591	PARP1,AKT1,HLA-A,MMP12,PRKDC	5/150
1_Member	GO Biological Processes	GO:0043583	ear development	-2.63134	-1.7696	596,2247,5594,5595,6469,9261	BCL2,FGF2,MAPK1,MAPK3,SHH,MAPKAPK2	6/219
1_Member	GO Biological Processes	GO:0045017	glycerolipid biosynthetic process	-2.63134	-1.7696	246,2247,5290,5293,5294,5295	ALOX15,FGF2,PIK3CA,PIK3CD,PIK3CG,PIK3R1	6/219
1_Member	GO Biological Processes	GO:0001823	mesonephros development	-2.62405	-1.76302	596,2247,5972,6469	BCL2,FGF2,REN,SHH	4/91
1_Member	GO Biological Processes	GO:1901606	alpha-amino acid catabolic process	-2.62405	-1.76302	4842,4843,4846,5009	NOS1,NOS2,NOS3,OTC	4/91
1_Member	WikiPathways	WP35	G protein signaling pathways	-2.62405	-1.76302	5141,5566,5578,5580	PDE4A,PRKACA,PRKCA,PRKCD	4/91
1_Member	WikiPathways	WP5355	Metabolic Epileptic Disorders	-2.62405	-1.76302	2597,5009,6513,7498	GAPDH,OTC,SLC2A1,XDH	4/91
1_Member	KEGG Pathway	hsa05032	Morphine addiction	-2.62405	-1.76302	4988,5141,5566,5578	OPRM1,PDE4A,PRKACA,PRKCA	4/91
1_Member	GO Biological Processes	GO:0006839	mitochondrial transport	-2.62041	-1.75966	596,1376,3320,5599,7157	BCL2,CPT2,HSP90AA1,MAPK8,TP53	5/151
1_Member	Reactome Gene Sets	R-HSA-9612973	Autophagy	-2.62041	-1.75966	2475,3320,3326,6714,7415	MTOR,HSP90AA1,HSP90AB1,SRC,VCP	5/151
1_Member	GO Biological Processes	GO:0010821	regulation of mitochondrion organization	-2.608	-1.74946	207,2033,4318,5599,7157	AKT1,EP300,MMP9,MAPK8,TP53	5/152
1_Member	GO Biological Processes	GO:1903531	negative regulation of secretion by cell	-2.608	-1.74946	673,1268,4129,4986,4988	BRAF,CNR1,MAOB,OPRK1,OPRM1	5/152
1_Member	WikiPathways	WP536	Calcium regulation in cardiac cells	-2.608	-1.74946	154,2280,5566,5578,5580	ADRB2,FKBP1A,PRKACA,PRKCA,PRKCD	5/152
1_Member	GO Biological Processes	GO:0007566	embryo implantation	-2.60794	-1.74946	3690,4318,5743	ITGB3,MMP9,PTGS2	3/44
1_Member	GO Biological Processes	GO:0008645	hexose transmembrane transport	-2.60794	-1.74946	1432,6513,6523	MAPK14,SLC2A1,SLC5A1	3/44
1_Member	GO Biological Processes	GO:0010171	body morphogenesis	-2.60794	-1.74946	673,2033,5156	BRAF,EP300,PDGFRA	3/44
1_Member	GO Biological Processes	GO:0021587	cerebellum morphogenesis	-2.60794	-1.74946	25,2629,2735	ABL1,GBA1,GLI1	3/44
1_Member	GO Biological Processes	GO:0021762	substantia nigra development	-2.60794	-1.74946	2247,2539,4129	FGF2,G6PD,MAOB	3/44
1_Member	GO Biological Processes	GO:0030501	positive regulation of bone mineralization	-2.60794	-1.74946	154,240,5027	ADRB2,ALOX5,P2RX7	3/44
1_Member	GO Biological Processes	GO:0043506	regulation of JUN kinase activity	-2.60794	-1.74946	2081,2950,7124	ERN1,GSTP1,TNF	3/44
1_Member	GO Biological Processes	GO:0050879	multicellular organismal movement	-2.60794	-1.74946	2475,3320,7124	MTOR,HSP90AA1,TNF	3/44
1_Member	GO Biological Processes	GO:0070988	demethylation	-2.60794	-1.74946	1565,1576,23028	CYP2D6,CYP3A4,KDM1A	3/44
1_Member	GO Biological Processes	GO:0106027	neuron projection organization	-2.60794	-1.74946	351,1139,2534	APP,CHRNA7,FYN	3/44
1_Member	GO Biological Processes	GO:1903426	regulation of reactive oxygen species biosynthetic process	-2.60794	-1.74946	240,2534,7099	ALOX5,FYN,TLR4	3/44
1_Member	Reactome Gene Sets	R-HSA-9749641	Aspirin ADME	-2.60794	-1.74946	1557,1565,1576	CYP2C19,CYP2D6,CYP3A4	3/44
1_Member	WikiPathways	WP4756	Renin-angiotensin-aldosterone system (RAAS)	-2.60794	-1.74946	1511,1636,5972	CTSG,ACE,REN	3/44
1_Member	Reactome Gene Sets	R-HSA-2682334	EPH-Ephrin signaling	-2.6068	-1.74845	2534,4067,4318,6714	FYN,LYN,MMP9,SRC	4/92
1_Member	GO Biological Processes	GO:0010876	lipid localization	-2.59369	-1.73549	1376,1636,2629,4843,5027,5743,6513,7124	CPT2,ACE,GBA1,NOS2,P2RX7,PTGS2,SLC2A1,TNF	8/383
1_Member	GO Biological Processes	GO:0043502	regulation of muscle adaptation	-2.58975	-1.73197	142,2539,4846,5578	PARP1,G6PD,NOS3,PRKCA	4/93
1_Member	GO Biological Processes	GO:0048525	negative regulation of viral process	-2.58975	-1.73197	5610,6041,7124,9869	EIF2AK2,RNASEL,TNF,SETDB1	4/93
1_Member	Reactome Gene Sets	R-HSA-442755	Activation of NMDA receptors and postsynaptic events	-2.58975	-1.73197	5566,5594,5595,6714	PRKACA,MAPK1,MAPK3,SRC	4/93
1_Member	GO Biological Processes	GO:0001658	branching involved in ureteric bud morphogenesis	-2.57992	-1.72354	596,2247,6469	BCL2,FGF2,SHH	3/45
1_Member	GO Biological Processes	GO:0006584	catecholamine metabolic process	-2.57992	-1.72354	3251,4128,4129	HPRT1,MAOA,MAOB	3/45
1_Member	GO Biological Processes	GO:0009712	catechol-containing compound metabolic process	-2.57992	-1.72354	3251,4128,4129	HPRT1,MAOA,MAOB	3/45
1_Member	GO Biological Processes	GO:0010799	regulation of peptidyl-threonine phosphorylation	-2.57992	-1.72354	351,5347,5594	APP,PLK1,MAPK1	3/45
1_Member	GO Biological Processes	GO:0031641	regulation of myelination	-2.57992	-1.72354	207,2475,7124	AKT1,MTOR,TNF	3/45
1_Member	GO Biological Processes	GO:0051602	response to electrical stimulus	-2.57992	-1.72354	5027,6714,6869	P2RX7,SRC,TACR1	3/45
1_Member	GO Biological Processes	GO:0060337	type I interferon-mediated signaling pathway	-2.57992	-1.72354	3716,7297,9641	JAK1,TYK2,IKBKE	3/45
1_Member	GO Biological Processes	GO:0090199	regulation of release of cytochrome c from mitochondria	-2.57992	-1.72354	207,4318,7157	AKT1,MMP9,TP53	3/45
1_Member	Canonical Pathways	M12	PID RHOA PATHWAY	-2.57992	-1.72354	3725,5599,7430	JUN,MAPK8,EZR	3/45
1_Member	WikiPathways	WP268	Notch signaling	-2.57992	-1.72354	3065,3066,6868	HDAC1,HDAC2,ADAM17	3/45
1_Member	GO Biological Processes	GO:0009791	post-embryonic development	-2.57291	-1.71738	25,596,2475,7422	ABL1,BCL2,MTOR,VEGFA	4/94
1_Member	GO Biological Processes	GO:0032411	positive regulation of transporter activity	-2.57291	-1.71738	154,781,5580,6446	ADRB2,CACNA2D1,PRKCD,SGK1	4/94
1_Member	GO Biological Processes	GO:0046165	alcohol biosynthetic process	-2.57291	-1.71738	1576,2247,2539,2629	CYP3A4,FGF2,G6PD,GBA1	4/94
1_Member	GO Biological Processes	GO:0060761	negative regulation of response to cytokine stimulus	-2.57291	-1.71738	331,2950,4321,5788	XIAP,GSTP1,MMP12,PTPRC	4/94
1_Member	Reactome Gene Sets	R-HSA-380320	Recruitment of NuMA to mitotic centrosomes	-2.57291	-1.71738	983,3320,5347,5566	CDK1,HSP90AA1,PLK1,PRKACA	4/94
1_Member	Reactome Gene Sets	R-HSA-69473	G2/M DNA damage checkpoint	-2.57291	-1.71738	983,1111,7157,11200	CDK1,CHEK1,TP53,CHEK2	4/94
1_Member	GO Biological Processes	GO:0030048	actin filament-based movement	-2.55627	-1.70089	781,3757,5290,7139	CACNA2D1,KCNH2,PIK3CA,TNNT2	4/95
1_Member	GO Biological Processes	GO:0032768	regulation of monooxygenase activity	-2.55256	-1.69787	207,1956,7124	AKT1,EGFR,TNF	3/46
1_Member	GO Biological Processes	GO:0050919	negative chemotaxis	-2.55256	-1.69787	1803,3685,3690	DPP4,ITGAV,ITGB3	3/46
1_Member	GO Biological Processes	GO:0070527	platelet aggregation	-2.55256	-1.69787	3690,5156,5294	ITGB3,PDGFRA,PIK3CG	3/46
1_Member	GO Biological Processes	GO:0071357	cellular response to type I interferon	-2.55256	-1.69787	3716,7297,9641	JAK1,TYK2,IKBKE	3/46
1_Member	Reactome Gene Sets	R-HSA-2173789	TGF-beta receptor signaling activates SMADs	-2.55256	-1.69787	2280,3685,3690	FKBP1A,ITGAV,ITGB3	3/46
1_Member	GO Biological Processes	GO:0015711	organic anion transport	-2.54572	-1.69117	1376,1636,4843,5027,5743,6513,7442,59272	CPT2,ACE,NOS2,P2RX7,PTGS2,SLC2A1,TRPV1,ACE2	8/390
1_Member	GO Biological Processes	GO:0010830	regulation of myotube differentiation	-2.52586	-1.67368	596,1432,2475	BCL2,MAPK14,MTOR	3/47
1_Member	GO Biological Processes	GO:0014075	response to amine	-2.52586	-1.67368	983,3066,3251	CDK1,HDAC2,HPRT1	3/47
1_Member	GO Biological Processes	GO:0015749	monosaccharide transmembrane transport	-2.52586	-1.67368	1432,6513,6523	MAPK14,SLC2A1,SLC5A1	3/47
1_Member	GO Biological Processes	GO:0021575	hindbrain morphogenesis	-2.52586	-1.67368	25,2629,2735	ABL1,GBA1,GLI1	3/47
1_Member	GO Biological Processes	GO:0030850	prostate gland development	-2.52586	-1.67368	367,2735,6469	AR,GLI1,SHH	3/47
1_Member	GO Biological Processes	GO:0038061	non-canonical NF-kappaB signal transduction	-2.52586	-1.67368	207,9641,10892	AKT1,IKBKE,MALT1	3/47
1_Member	GO Biological Processes	GO:0045601	regulation of endothelial cell differentiation	-2.52586	-1.67368	7124,7422,7498	TNF,VEGFA,XDH	3/47
1_Member	GO Biological Processes	GO:0046173	polyol biosynthetic process	-2.52586	-1.67368	1576,2247,2629	CYP3A4,FGF2,GBA1	3/47
1_Member	GO Biological Processes	GO:0046636	negative regulation of alpha-beta T cell activation	-2.52586	-1.67368	3558,3718,6469	IL2,JAK3,SHH	3/47
1_Member	GO Biological Processes	GO:0048806	genitalia development	-2.52586	-1.67368	367,5156,6469	AR,PDGFRA,SHH	3/47
1_Member	GO Biological Processes	GO:0051353	positive regulation of oxidoreductase activity	-2.52586	-1.67368	25,207,7124	ABL1,AKT1,TNF	3/47
1_Member	Canonical Pathways	M236	PID DELTA NP63 PATHWAY	-2.52586	-1.67368	100,4193,7153	ADA,MDM2,TOP2A	3/47
1_Member	Reactome Gene Sets	R-HSA-437239	Recycling pathway of L1	-2.52586	-1.67368	5594,6714,7430	MAPK1,SRC,EZR	3/47
1_Member	Reactome Gene Sets	R-HSA-73762	RNA Polymerase I Transcription Initiation	-2.52586	-1.67368	3065,3066,10919	HDAC1,HDAC2,EHMT2	3/47
1_Member	Reactome Gene Sets	R-HSA-9707616	Heme signaling	-2.52586	-1.67368	2033,3162,7099	EP300,HMOX1,TLR4	3/47
1_Member	WikiPathways	WP1591	Heart development	-2.52586	-1.67368	5594,6469,7422	MAPK1,SHH,VEGFA	3/47
1_Member	WikiPathways	WP4534	Mechanoregulation and pathology of YAP/TAZ via Hippo and non-Hippo mechanisms	-2.52586	-1.67368	3690,5599,6714	ITGB3,MAPK8,SRC	3/47
1_Member	GO Biological Processes	GO:0006721	terpenoid metabolic process	-2.52359	-1.6717	1545,1557,1565,1576	CYP1B1,CYP2C19,CYP2D6,CYP3A4	4/97
1_Member	KEGG Pathway	hsa04070	Phosphatidylinositol signaling system	-2.52359	-1.6717	5290,5293,5295,5578	PIK3CA,PIK3CD,PIK3R1,PRKCA	4/97
1_Member	GO Biological Processes	GO:0007517	muscle organ development	-2.51429	-1.66253	596,1432,2033,2280,4638,6469,7139	BCL2,MAPK14,EP300,FKBP1A,MYLK,SHH,TNNT2	7/310
1_Member	GO Biological Processes	GO:0008593	regulation of Notch signaling pathway	-2.50754	-1.65655	207,4846,6714,6774	AKT1,NOS3,SRC,STAT3	4/98
1_Member	GO Biological Processes	GO:0030218	erythrocyte differentiation	-2.50754	-1.65655	836,2539,4067,7422	CASP3,G6PD,LYN,VEGFA	4/98
1_Member	GO Biological Processes	GO:0035282	segmentation	-2.50754	-1.65655	2033,5591,6469,7157	EP300,PRKDC,SHH,TP53	4/98
1_Member	Reactome Gene Sets	R-HSA-202424	Downstream TCR signaling	-2.50754	-1.65655	3932,5290,5295,10892	LCK,PIK3CA,PIK3R1,MALT1	4/98
1_Member	Reactome Gene Sets	R-HSA-5620912	Anchoring of the basal body to the plasma membrane	-2.50754	-1.65655	983,3320,5347,5566	CDK1,HSP90AA1,PLK1,PRKACA	4/98
1_Member	GO Biological Processes	GO:0002449	lymphocyte mediated immunity	-2.50748	-1.65655	695,3105,3251,3383,5027,5580	BTK,HLA-A,HPRT1,ICAM1,P2RX7,PRKCD	6/232
1_Member	GO Biological Processes	GO:0008542	visual learning	-2.49976	-1.64995	351,673,3269	APP,BRAF,HRH1	3/48
1_Member	GO Biological Processes	GO:0045747	positive regulation of Notch signaling pathway	-2.49976	-1.64995	4846,6714,6774	NOS3,SRC,STAT3	3/48
1_Member	GO Biological Processes	GO:0060425	lung morphogenesis	-2.49976	-1.64995	5594,5595,6469	MAPK1,MAPK3,SHH	3/48
1_Member	GO Biological Processes	GO:0099601	regulation of neurotransmitter receptor activity	-2.49976	-1.64995	154,351,4988	ADRB2,APP,OPRM1	3/48
1_Member	GO Biological Processes	GO:1902003	regulation of amyloid-beta formation	-2.49976	-1.64995	836,1139,7124	CASP3,CHRNA7,TNF	3/48
1_Member	GO Biological Processes	GO:1903587	regulation of blood vessel endothelial cell proliferation involved in sprouting angiogenesis	-2.49976	-1.64995	2247,3162,7422	FGF2,HMOX1,VEGFA	3/48
1_Member	Reactome Gene Sets	R-HSA-2122947	NOTCH1 Intracellular Domain Regulates Transcription	-2.49976	-1.64995	2033,3065,3066	EP300,HDAC1,HDAC2	3/48
1_Member	WikiPathways	WP1541	Energy metabolism	-2.49976	-1.64995	1432,2033,3065	MAPK14,EP300,HDAC1	3/48
1_Member	GO Biological Processes	GO:0002709	regulation of T cell mediated immunity	-2.49167	-1.64199	3105,5027,5788,10892	HLA-A,P2RX7,PTPRC,MALT1	4/99
1_Member	Reactome Gene Sets	R-HSA-69242	S Phase	-2.47757	-1.62803	207,993,1017,5111,10000	AKT1,CDC25A,CDK2,PCNA,AKT3	5/163
1_Member	GO Biological Processes	GO:0098815	modulation of excitatory postsynaptic potential	-2.47426	-1.62541	154,351,1139	ADRB2,APP,CHRNA7	3/49
1_Member	GO Biological Processes	GO:1903170	negative regulation of calcium ion transmembrane transport	-2.47426	-1.62541	596,4842,54106	BCL2,NOS1,TLR9	3/49
1_Member	Canonical Pathways	M67	PID ARF6 TRAFFICKING PATHWAY	-2.47426	-1.62541	154,3676,3685	ADRB2,ITGA4,ITGAV	3/49
1_Member	WikiPathways	WP4971	Phosphoinositides metabolism	-2.47426	-1.62541	5290,5293,5294	PIK3CA,PIK3CD,PIK3CG	3/49
1_Member	KEGG Pathway	hsa04672	Intestinal immune network for IgA production	-2.47426	-1.62541	3558,3676,7852	IL2,ITGA4,CXCR4	3/49
1_Member	Reactome Gene Sets	R-HSA-8878171	Transcriptional regulation by RUNX1	-2.46211	-1.6134	25,2033,3065,3558,6714,11091	ABL1,EP300,HDAC1,IL2,SRC,WDR5	6/237
1_Member	GO Biological Processes	GO:0060840	artery development	-2.46048	-1.61218	4638,5159,6469,7422	MYLK,PDGFRB,SHH,VEGFA	4/101
1_Member	Reactome Gene Sets	R-HSA-5607764	CLEC7A (Dectin-1) signaling	-2.46048	-1.61218	5580,6714,6850,10892	PRKCD,SRC,SYK,MALT1	4/101
1_Member	WikiPathways	WP2064	Neural crest differentiation	-2.46048	-1.61218	2247,2260,3065,3066	FGF2,FGFR1,HDAC1,HDAC2	4/101
1_Member	GO Biological Processes	GO:0001914	regulation of T cell mediated cytotoxicity	-2.44932	-1.6013	3105,5027,5788	HLA-A,P2RX7,PTPRC	3/50
1_Member	GO Biological Processes	GO:0071385	cellular response to glucocorticoid stimulus	-2.44932	-1.6013	1545,2322,2908	CYP1B1,FLT3,NR3C1	3/50
1_Member	GO Biological Processes	GO:0043266	regulation of potassium ion transport	-2.44515	-1.5974	3757,4842,4846,4986	KCNH2,NOS1,NOS3,OPRK1	4/102
1_Member	GO Biological Processes	GO:0070167	regulation of biomineral tissue development	-2.44515	-1.5974	154,240,4846,5027	ADRB2,ALOX5,NOS3,P2RX7	4/102
1_Member	GO Biological Processes	GO:0008654	phospholipid biosynthetic process	-2.43546	-1.58785	246,2247,5290,5293,5294,5295	ALOX15,FGF2,PIK3CA,PIK3CD,PIK3CG,PIK3R1	6/240
1_Member	GO Biological Processes	GO:0048477	oogenesis	-2.42999	-1.58252	207,596,6714,10919	AKT1,BCL2,SRC,EHMT2	4/103
1_Member	GO Biological Processes	GO:0006968	cellular defense response	-2.42493	-1.57773	1232,3579,3702	CCR3,CXCR2,ITK	3/51
1_Member	GO Biological Processes	GO:0045581	negative regulation of T cell differentiation	-2.42493	-1.57773	3558,3718,6469	IL2,JAK3,SHH	3/51
1_Member	GO Biological Processes	GO:0003205	cardiac chamber development	-2.42171	-1.57465	2280,4193,4846,7139,7157	FKBP1A,MDM2,NOS3,TNNT2,TP53	5/168
1_Member	GO Biological Processes	GO:0006091	generation of precursor metabolites and energy	-2.42111	-1.57419	207,2475,2539,2597,2629,4129,7086,7157	AKT1,MTOR,G6PD,GAPDH,GBA1,MAOB,TKT,TP53	8/409
1_Member	GO Biological Processes	GO:0021549	cerebellum development	-2.415	-1.56849	25,2629,2735,7157	ABL1,GBA1,GLI1,TP53	4/104
1_Member	GO Biological Processes	GO:0032204	regulation of telomere maintenance	-2.415	-1.56849	142,5594,5595,6714	PARP1,MAPK1,MAPK3,SRC	4/104
1_Member	GO Biological Processes	GO:0090100	positive regulation of transmembrane receptor protein serine/threonine kinase signaling pathway	-2.415	-1.56849	142,2033,3326,6868	PARP1,EP300,HSP90AB1,ADAM17	4/104
1_Member	GO Biological Processes	GO:0018205	peptidyl-lysine modification	-2.41078	-1.5644	2033,4193,9869,10919,11091	EP300,MDM2,SETDB1,EHMT2,WDR5	5/169
1_Member	GO Biological Processes	GO:0006066	alcohol metabolic process	-2.4094	-1.56316	351,1545,1565,1576,2247,2539,2629	APP,CYP1B1,CYP2D6,CYP3A4,FGF2,G6PD,GBA1	7/324
1_Member	GO Biological Processes	GO:0001541	ovarian follicle development	-2.40106	-1.55606	596,6714,7422	BCL2,SRC,VEGFA	3/52
1_Member	GO Biological Processes	GO:0030968	endoplasmic reticulum unfolded protein response	-2.40106	-1.55606	2081,5610,7415	ERN1,EIF2AK2,VCP	3/52
1_Member	GO Biological Processes	GO:0042572	retinol metabolic process	-2.40106	-1.55606	1545,1565,1576	CYP1B1,CYP2D6,CYP3A4	3/52
1_Member	GO Biological Processes	GO:0097194	execution phase of apoptosis	-2.40106	-1.55606	207,836,7153	AKT1,CASP3,TOP2A	3/52
1_Member	Reactome Gene Sets	R-HSA-2980766	Nuclear Envelope Breakdown	-2.40106	-1.55606	983,5347,5578	CDK1,PLK1,PRKCA	3/52
1_Member	Reactome Gene Sets	R-HSA-69601	Ubiquitin Mediated Degradation of Phosphorylated Cdc25A	-2.40106	-1.55606	993,1111,11200	CDC25A,CHEK1,CHEK2	3/52
1_Member	Reactome Gene Sets	R-HSA-69610	p53-Independent DNA Damage Response	-2.40106	-1.55606	993,1111,11200	CDC25A,CHEK1,CHEK2	3/52
1_Member	Reactome Gene Sets	R-HSA-69613	p53-Independent G1/S DNA damage checkpoint	-2.40106	-1.55606	993,1111,11200	CDC25A,CHEK1,CHEK2	3/52
1_Member	KEGG Pathway	hsa00270	Cysteine and methionine metabolism	-2.40106	-1.55606	191,1786,1789	AHCY,DNMT1,DNMT3B	3/52
1_Member	Reactome Gene Sets	R-HSA-1236975	Antigen processing-Cross presentation	-2.40018	-1.55545	695,3105,3685,7099	BTK,HLA-A,ITGAV,TLR4	4/105
1_Member	Reactome Gene Sets	R-HSA-5250913	Positive epigenetic regulation of rRNA expression	-2.40018	-1.55545	2033,3065,3066,10919	EP300,HDAC1,HDAC2,EHMT2	4/105
1_Member	GO Biological Processes	GO:0098739	import across plasma membrane	-2.39992	-1.55533	781,3757,6513,6523,7442	CACNA2D1,KCNH2,SLC2A1,SLC5A1,TRPV1	5/170
1_Member	GO Biological Processes	GO:0032526	response to retinoic acid	-2.38551	-1.54119	952,3066,4067,7124	CD38,HDAC2,LYN,TNF	4/106
1_Member	Reactome Gene Sets	R-HSA-427413	NoRC negatively regulates rRNA expression	-2.38551	-1.54119	1786,1789,3065,3066	DNMT1,DNMT3B,HDAC1,HDAC2	4/106
1_Member	GO Biological Processes	GO:1901617	organic hydroxy compound biosynthetic process	-2.37844	-1.53473	246,1576,2247,2539,2629	ALOX15,CYP3A4,FGF2,G6PD,GBA1	5/172
1_Member	GO Biological Processes	GO:0002762	negative regulation of myeloid leukocyte differentiation	-2.37768	-1.53473	4067,5295,7099	LYN,PIK3R1,TLR4	3/53
1_Member	GO Biological Processes	GO:0007157	heterophilic cell-cell adhesion via plasma membrane cell adhesion molecules	-2.37768	-1.53473	3383,6401,6402	ICAM1,SELE,SELL	3/53
1_Member	GO Biological Processes	GO:0032210	regulation of telomere maintenance via telomerase	-2.37768	-1.53473	5594,5595,6714	MAPK1,MAPK3,SRC	3/53
1_Member	GO Biological Processes	GO:0043124	negative regulation of canonical NF-kappaB signal transduction	-2.37768	-1.53473	25,2950,3065	ABL1,GSTP1,HDAC1	3/53
1_Member	GO Biological Processes	GO:0044818	mitotic G2/M transition checkpoint	-2.37768	-1.53473	983,1111,5347	CDK1,CHEK1,PLK1	3/53
1_Member	GO Biological Processes	GO:0050982	detection of mechanical stimulus	-2.37768	-1.53473	2534,7124,7852	FYN,TNF,CXCR4	3/53
1_Member	GO Biological Processes	GO:2001238	positive regulation of extrinsic apoptotic signaling pathway	-2.37768	-1.53473	5788,7099,7124	PTPRC,TLR4,TNF	3/53
1_Member	KEGG Pathway	hsa04961	Endocrine and other factor-regulated calcium reabsorption	-2.37768	-1.53473	3816,5566,5578	KLK1,PRKACA,PRKCA	3/53
1_Member	KEGG Pathway	hsa05320	Autoimmune thyroid disease	-2.37768	-1.53473	3105,3558,7173	HLA-A,IL2,TPO	3/53
1_Member	GO Biological Processes	GO:0060078	regulation of postsynaptic membrane potential	-2.37101	-1.52833	207,1139,5027,7442	AKT1,CHRNA7,P2RX7,TRPV1	4/107
1_Member	WikiPathways	WP5090	Complement system in neuronal development and plasticity	-2.37101	-1.52833	331,836,3685,3690	XIAP,CASP3,ITGAV,ITGB3	4/107
1_Member	GO Biological Processes	GO:0002065	columnar/cuboidal epithelial cell differentiation	-2.35666	-1.51438	25,2247,5241,6714	ABL1,FGF2,PGR,SRC	4/108
1_Member	GO Biological Processes	GO:0099173	postsynapse organization	-2.35666	-1.51438	1139,2534,3690,7430	CHRNA7,FYN,ITGB3,EZR	4/108
1_Member	Reactome Gene Sets	R-HSA-163685	Integration of energy metabolism	-2.35666	-1.51438	5566,5578,6513,7086	PRKACA,PRKCA,SLC2A1,TKT	4/108
1_Member	GO Biological Processes	GO:0034340	response to type I interferon	-2.35479	-1.51293	3716,7297,9641	JAK1,TYK2,IKBKE	3/54
1_Member	GO Biological Processes	GO:0070169	positive regulation of biomineral tissue development	-2.35479	-1.51293	154,240,5027	ADRB2,ALOX5,P2RX7	3/54
1_Member	GO Biological Processes	GO:2000772	regulation of cellular senescence	-2.35479	-1.51293	25,7157,10000	ABL1,TP53,AKT3	3/54
1_Member	GO Biological Processes	GO:0048762	mesenchymal cell differentiation	-2.34678	-1.50505	596,2260,5594,5595,6469	BCL2,FGFR1,MAPK1,MAPK3,SHH	5/175
1_Member	Reactome Gene Sets	R-HSA-73854	RNA Polymerase I Promoter Clearance	-2.34246	-1.50087	3065,3066,5595,10919	HDAC1,HDAC2,MAPK3,EHMT2	4/109
1_Member	GO Biological Processes	GO:0006518	peptide metabolic process	-2.33545	-1.49399	1511,1636,1803,1991,4048,4311,5610,5972,59272	CTSG,ACE,DPP4,ELANE,LTA4H,MME,EIF2AK2,REN,ACE2	9/516
1_Member	GO Biological Processes	GO:0007405	neuroblast proliferation	-2.33237	-1.49159	2247,6469,7157	FGF2,SHH,TP53	3/55
1_Member	GO Biological Processes	GO:0015909	long-chain fatty acid transport	-2.33237	-1.49159	1376,1636,6513	CPT2,ACE,SLC2A1	3/55
1_Member	GO Biological Processes	GO:0072332	intrinsic apoptotic signaling pathway by p53 class mediator	-2.33237	-1.49159	2033,7157,11200	EP300,TP53,CHEK2	3/55
1_Member	GO Biological Processes	GO:2000648	positive regulation of stem cell proliferation	-2.33237	-1.49159	2247,5788,23028	FGF2,PTPRC,KDM1A	3/55
1_Member	Reactome Gene Sets	R-HSA-8941858	Regulation of RUNX3 expression and activity	-2.33237	-1.49159	2033,4193,6714	EP300,MDM2,SRC	3/55
1_Member	GO Biological Processes	GO:0031398	positive regulation of protein ubiquitination	-2.32841	-1.48777	331,5347,10892,23028	XIAP,PLK1,MALT1,KDM1A	4/110
1_Member	GO Biological Processes	GO:0140694	non-membrane-bounded organelle assembly	-2.31716	-1.47666	1017,5156,5159,5591,7139,7430,11200	CDK2,PDGFRA,PDGFRB,PRKDC,TNNT2,EZR,CHEK2	7/337
1_Member	GO Biological Processes	GO:0009063	amino acid catabolic process	-2.31451	-1.47428	4842,4843,4846,5009	NOS1,NOS2,NOS3,OTC	4/111
1_Member	Reactome Gene Sets	R-HSA-73864	RNA Polymerase I Transcription	-2.31451	-1.47428	3065,3066,5595,10919	HDAC1,HDAC2,MAPK3,EHMT2	4/111
1_Member	GO Biological Processes	GO:0001954	positive regulation of cell-matrix adhesion	-2.31039	-1.4715	25,3690,7422	ABL1,ITGB3,VEGFA	3/56
1_Member	GO Biological Processes	GO:0007254	JNK cascade	-2.31039	-1.4715	5599,7099,7124	MAPK8,TLR4,TNF	3/56
1_Member	GO Biological Processes	GO:0007632	visual behavior	-2.31039	-1.4715	351,673,3269	APP,BRAF,HRH1	3/56
1_Member	GO Biological Processes	GO:0030857	negative regulation of epithelial cell differentiation	-2.31039	-1.4715	4318,7422,7498	MMP9,VEGFA,XDH	3/56
1_Member	GO Biological Processes	GO:0032835	glomerulus development	-2.31039	-1.4715	596,5156,5159	BCL2,PDGFRA,PDGFRB	3/56
1_Member	GO Biological Processes	GO:0043370	regulation of CD4-positive, alpha-beta T cell differentiation	-2.31039	-1.4715	3558,3718,10892	IL2,JAK3,MALT1	3/56
1_Member	GO Biological Processes	GO:0050433	regulation of catecholamine secretion	-2.31039	-1.4715	1139,1268,4986	CHRNA7,CNR1,OPRK1	3/56
1_Member	GO Biological Processes	GO:0060675	ureteric bud morphogenesis	-2.31039	-1.4715	596,2247,6469	BCL2,FGF2,SHH	3/56
1_Member	GO Biological Processes	GO:0070542	response to fatty acid	-2.31039	-1.4715	5290,5743,6714	PIK3CA,PTGS2,SRC	3/56
1_Member	WikiPathways	WP5348	11p11.2 copy number variation syndrome	-2.31039	-1.4715	3676,6469,7157	ITGA4,SHH,TP53	3/56
1_Member	GO Biological Processes	GO:0045833	negative regulation of lipid metabolic process	-2.30076	-1.46201	207,1268,5294,7124	AKT1,CNR1,PIK3CG,TNF	4/112
1_Member	GO Biological Processes	GO:0009150	purine ribonucleotide metabolic process	-2.29654	-1.45793	100,142,3251,4860,5141,7415,7498	ADA,PARP1,HPRT1,PNP,PDE4A,VCP,XDH	7/340
1_Member	GO Biological Processes	GO:0002312	B cell activation involved in immune response	-2.28884	-1.4517	25,100,7099	ABL1,ADA,TLR4	3/57
1_Member	GO Biological Processes	GO:0006749	glutathione metabolic process	-2.28884	-1.4517	2539,2944,2950	G6PD,GSTM1,GSTP1	3/57
1_Member	GO Biological Processes	GO:0042733	embryonic digit morphogenesis	-2.28884	-1.4517	3065,3066,6469	HDAC1,HDAC2,SHH	3/57
1_Member	GO Biological Processes	GO:0043331	response to dsRNA	-2.28884	-1.4517	5027,5594,5595	P2RX7,MAPK1,MAPK3	3/57
1_Member	GO Biological Processes	GO:0072171	mesonephric tubule morphogenesis	-2.28884	-1.4517	596,2247,6469	BCL2,FGF2,SHH	3/57
1_Member	GO Biological Processes	GO:1901616	organic hydroxy compound catabolic process	-2.28884	-1.4517	1576,4128,4129	CYP3A4,MAOA,MAOB	3/57
1_Member	Reactome Gene Sets	R-HSA-447115	Interleukin-12 family signaling	-2.28884	-1.4517	3716,6774,7297	JAK1,STAT3,TYK2	3/57
1_Member	Reactome Gene Sets	R-HSA-69541	Stabilization of p53	-2.28884	-1.4517	4193,7157,11200	MDM2,TP53,CHEK2	3/57
1_Member	WikiPathways	WP4879	Overlap between signal transduction pathways contributing to LMNA laminopathies	-2.28884	-1.4517	3065,4128,4129	HDAC1,MAOA,MAOB	3/57
1_Member	WikiPathways	WP5265	Neurogenesis regulation in the olfactory epithelium	-2.28884	-1.4517	351,6774,23028	APP,STAT3,KDM1A	3/57
1_Member	KEGG Pathway	hsa00480	Glutathione metabolism	-2.28884	-1.4517	2539,2944,2950	G6PD,GSTM1,GSTP1	3/57
1_Member	GO Biological Processes	GO:0098659	inorganic cation import across plasma membrane	-2.28714	-1.45028	781,3757,6523,7442	CACNA2D1,KCNH2,SLC5A1,TRPV1	4/113
1_Member	GO Biological Processes	GO:0099587	inorganic ion import across plasma membrane	-2.28714	-1.45028	781,3757,6523,7442	CACNA2D1,KCNH2,SLC5A1,TRPV1	4/113
1_Member	GO Biological Processes	GO:0050954	sensory perception of mechanical stimulus	-2.28538	-1.44865	836,2534,7124,7442,7852	CASP3,FYN,TNF,TRPV1,CXCR4	5/181
1_Member	GO Biological Processes	GO:0030282	bone mineralization	-2.2677	-1.43124	246,4322,5743	ALOX15,MMP13,PTGS2	3/58
1_Member	GO Biological Processes	GO:0051017	actin filament bundle assembly	-2.2677	-1.43124	673,6714,7430	BRAF,SRC,EZR	3/58
1_Member	GO Biological Processes	GO:0048588	developmental cell growth	-2.26033	-1.42414	351,3320,3326,3676	APP,HSP90AA1,HSP90AB1,ITGA4	4/115
1_Member	KEGG Pathway	hsa04724	Glutamatergic synapse	-2.26033	-1.42414	5566,5578,5594,5595	PRKACA,PRKCA,MAPK1,MAPK3	4/115
1_Member	GO Biological Processes	GO:0002823	negative regulation of adaptive immune response based on somatic recombination of immune receptors built from immunoglobulin superfamily domains	-2.24697	-1.41158	3558,3718,5788	IL2,JAK3,PTPRC	3/59
1_Member	GO Biological Processes	GO:0002886	regulation of myeloid leukocyte mediated immunity	-2.24697	-1.41158	695,4067,6850	BTK,LYN,SYK	3/59
1_Member	GO Biological Processes	GO:0032648	regulation of interferon-beta production	-2.24697	-1.41158	3320,7099,54106	HSP90AA1,TLR4,TLR9	3/59
1_Member	GO Biological Processes	GO:0051480	regulation of cytosolic calcium ion concentration	-2.24697	-1.41158	1268,2147,5566	CNR1,F2,PRKACA	3/59
1_Member	Canonical Pathways	M17	PID NOTCH PATHWAY	-2.24697	-1.41158	2033,3065,23028	EP300,HDAC1,KDM1A	3/59
1_Member	WikiPathways	WP5407	15q11q13 copy number variation	-2.24697	-1.41158	351,1139,3065	APP,CHRNA7,HDAC1	3/59
1_Member	GO Biological Processes	GO:0046486	glycerolipid metabolic process	-2.24271	-1.40745	246,2247,5159,5290,5293,5294,5295	ALOX15,FGF2,PDGFRB,PIK3CA,PIK3CD,PIK3CG,PIK3R1	7/348
1_Member	GO Biological Processes	GO:0051302	regulation of cell division	-2.23609	-1.40096	2247,5347,6469,7422,11091	FGF2,PLK1,SHH,VEGFA,WDR5	5/186
1_Member	GO Biological Processes	GO:0007006	mitochondrial membrane organization	-2.23406	-1.39921	596,3320,5599,7157	BCL2,HSP90AA1,MAPK8,TP53	4/117
1_Member	GO Biological Processes	GO:0016049	cell growth	-2.23406	-1.39921	351,3320,3326,3676	APP,HSP90AA1,HSP90AB1,ITGA4	4/117
1_Member	GO Biological Processes	GO:0002040	sprouting angiogenesis	-2.22662	-1.3923	207,2247,7422	AKT1,FGF2,VEGFA	3/60
1_Member	GO Biological Processes	GO:0034219	carbohydrate transmembrane transport	-2.22662	-1.3923	1432,6513,6523	MAPK14,SLC2A1,SLC5A1	3/60
1_Member	GO Biological Processes	GO:0045620	negative regulation of lymphocyte differentiation	-2.22662	-1.3923	3558,3718,6469	IL2,JAK3,SHH	3/60
1_Member	GO Biological Processes	GO:0097006	regulation of plasma lipoprotein particle levels	-2.22662	-1.3923	3162,4353,5566	HMOX1,MPO,PRKACA	3/60
1_Member	GO Biological Processes	GO:0007088	regulation of mitotic nuclear division	-2.22112	-1.38693	1111,5159,5347,7124	CHEK1,PDGFRB,PLK1,TNF	4/118
1_Member	GO Biological Processes	GO:0006644	phospholipid metabolic process	-2.2164	-1.38235	246,2247,5159,5290,5293,5294,5295	ALOX15,FGF2,PDGFRB,PIK3CA,PIK3CD,PIK3CG,PIK3R1	7/352
1_Member	GO Biological Processes	GO:0001756	somitogenesis	-2.20665	-1.37339	2033,5591,7157	EP300,PRKDC,TP53	3/61
1_Member	GO Biological Processes	GO:0003179	heart valve morphogenesis	-2.20665	-1.37339	2475,4193,4846	MTOR,MDM2,NOS3	3/61
1_Member	GO Biological Processes	GO:0046902	regulation of mitochondrial membrane permeability	-2.20665	-1.37339	596,5599,7157	BCL2,MAPK8,TP53	3/61
1_Member	GO Biological Processes	GO:0048255	mRNA stabilization	-2.20665	-1.37339	1432,9261,9641	MAPK14,MAPKAPK2,IKBKE	3/61
1_Member	GO Biological Processes	GO:1900024	regulation of substrate adhesion-dependent cell spreading	-2.20665	-1.37339	25,673,3690	ABL1,BRAF,ITGB3	3/61
1_Member	WikiPathways	WP5352	10q11.21q11.23 copy number variation syndrome	-2.20665	-1.37339	596,5111,5599	BCL2,PCNA,MAPK8	3/61
1_Member	GO Biological Processes	GO:0021543	pallium development	-2.18838	-1.35526	836,1956,3065,6513,23028	CASP3,EGFR,HDAC1,SLC2A1,KDM1A	5/191
1_Member	GO Biological Processes	GO:0043030	regulation of macrophage activation	-2.18704	-1.35458	4317,5788,7099	MMP8,PTPRC,TLR4	3/62
1_Member	GO Biological Processes	GO:0048813	dendrite morphogenesis	-2.18704	-1.35458	1139,2534,3251	CHRNA7,FYN,HPRT1	3/62
1_Member	GO Biological Processes	GO:0061572	actin filament bundle organization	-2.18704	-1.35458	673,6714,7430	BRAF,SRC,EZR	3/62
1_Member	GO Biological Processes	GO:1903053	regulation of extracellular matrix organization	-2.18704	-1.35458	25,1803,3690	ABL1,DPP4,ITGB3	3/62
1_Member	Reactome Gene Sets	R-HSA-6796648	TP53 Regulates Transcription of DNA Repair Genes	-2.18704	-1.35458	1111,3725,7157	CHEK1,JUN,TP53	3/62
1_Member	Reactome Gene Sets	R-HSA-9012999	RHO GTPase cycle	-2.18275	-1.35043	3320,3326,3932,5290,5295,6714,7415,7535	HSP90AA1,HSP90AB1,LCK,PIK3CA,PIK3R1,SRC,VCP,ZAP70	8/449
1_Member	GO Biological Processes	GO:0002931	response to ischemia	-2.16777	-1.33625	596,5027,7157	BCL2,P2RX7,TP53	3/63
1_Member	GO Biological Processes	GO:0034109	homotypic cell-cell adhesion	-2.16777	-1.33625	3690,5156,5294	ITGB3,PDGFRA,PIK3CG	3/63
1_Member	GO Biological Processes	GO:0051893	regulation of focal adhesion assembly	-2.16777	-1.33625	25,6714,7422	ABL1,SRC,VEGFA	3/63
1_Member	GO Biological Processes	GO:0090109	regulation of cell-substrate junction assembly	-2.16777	-1.33625	25,6714,7422	ABL1,SRC,VEGFA	3/63
1_Member	KEGG Pathway	hsa00310	Lysine degradation	-2.16777	-1.33625	6839,9869,10919	SUV39H1,SETDB1,EHMT2	3/63
1_Member	KEGG Pathway	hsa05217	Basal cell carcinoma	-2.16777	-1.33625	2735,6469,7157	GLI1,SHH,TP53	3/63
1_Member	GO Biological Processes	GO:0043244	regulation of protein-containing complex disassembly	-2.15829	-1.3269	154,2629,5290,7124	ADRB2,GBA1,PIK3CA,TNF	4/123
1_Member	GO Biological Processes	GO:1903311	regulation of mRNA metabolic process	-2.15236	-1.3211	207,1432,5578,5580,6041,9261,9641	AKT1,MAPK14,PRKCA,PRKCD,RNASEL,MAPKAPK2,IKBKE	7/362
1_Member	GO Biological Processes	GO:0001655	urogenital system development	-2.14885	-1.31826	367,2735,6469	AR,GLI1,SHH	3/64
1_Member	GO Biological Processes	GO:0019731	antibacterial humoral response	-2.14885	-1.31826	1511,1991,3105	CTSG,ELANE,HLA-A	3/64
1_Member	GO Biological Processes	GO:0030239	myofibril assembly	-2.14885	-1.31826	5156,5159,7139	PDGFRA,PDGFRB,TNNT2	3/64
1_Member	GO Biological Processes	GO:0043462	regulation of ATP-dependent activity	-2.14885	-1.31826	7139,7157,54106	TNNT2,TP53,TLR9	3/64
1_Member	GO Biological Processes	GO:2001244	positive regulation of intrinsic apoptotic signaling pathway	-2.14885	-1.31826	3932,4170,7157	LCK,MCL1,TP53	3/64
1_Member	GO Biological Processes	GO:0006479	protein methylation	-2.13026	-1.30045	9869,10919,11091	SETDB1,EHMT2,WDR5	3/65
1_Member	GO Biological Processes	GO:0008213	protein alkylation	-2.13026	-1.30045	9869,10919,11091	SETDB1,EHMT2,WDR5	3/65
1_Member	GO Biological Processes	GO:0030101	natural killer cell activation	-2.13026	-1.30045	3558,5293,5788	IL2,PIK3CD,PTPRC	3/65
1_Member	GO Biological Processes	GO:0061337	cardiac conduction	-2.13026	-1.30045	781,3757,5566	CACNA2D1,KCNH2,PRKACA	3/65
1_Member	Reactome Gene Sets	R-HSA-5358346	Hedgehog ligand biogenesis	-2.13026	-1.30045	6469,6868,7415	SHH,ADAM17,VCP	3/65
1_Member	WikiPathways	WP2369	Histone modifications	-2.13026	-1.30045	6839,9869,10919	SUV39H1,SETDB1,EHMT2	3/65
1_Member	GO Biological Processes	GO:0006260	DNA replication	-2.12412	-1.29459	142,983,1017,1111,5111	PARP1,CDK1,CDK2,CHEK1,PCNA	5/198
1_Member	GO Biological Processes	GO:0045664	regulation of neuron differentiation	-2.12412	-1.29459	351,596,2247,2260,6469	APP,BCL2,FGF2,FGFR1,SHH	5/198
1_Member	GO Biological Processes	GO:0055002	striated muscle cell development	-2.11198	-1.28257	5156,5159,7139	PDGFRA,PDGFRB,TNNT2	3/66
1_Member	GO Biological Processes	GO:0003231	cardiac ventricle development	-2.11015	-1.28087	2280,4193,4846,7139	FKBP1A,MDM2,NOS3,TNNT2	4/127
1_Member	GO Biological Processes	GO:0010611	regulation of cardiac muscle hypertrophy	-2.09401	-1.26513	142,2539,5578	PARP1,G6PD,PRKCA	3/67
1_Member	GO Biological Processes	GO:0010972	negative regulation of G2/M transition of mitotic cell cycle	-2.09401	-1.26513	983,1111,5347	CDK1,CHEK1,PLK1	3/67
1_Member	GO Biological Processes	GO:0071300	cellular response to retinoic acid	-2.09401	-1.26513	3066,4067,7124	HDAC2,LYN,TNF	3/67
1_Member	GO Biological Processes	GO:0009913	epidermal cell differentiation	-2.08865	-1.25991	836,2247,2735,3065,3066	CASP3,FGF2,GLI1,HDAC1,HDAC2	5/202
1_Member	Reactome Gene Sets	R-HSA-114608	Platelet degranulation	-2.08674	-1.25813	351,3690,5054,7422	APP,ITGB3,SERPINE1,VEGFA	4/129
1_Member	GO Biological Processes	GO:0072078	nephron tubule morphogenesis	-2.07634	-1.24812	596,2247,6469	BCL2,FGF2,SHH	3/68
1_Member	GO Biological Processes	GO:0140029	exocytic process	-2.07634	-1.24812	695,4067,6850	BTK,LYN,SYK	3/68
1_Member	WikiPathways	WP1545	miRNAs involved in DNA damage response	-2.07634	-1.24812	25,993,7157	ABL1,CDC25A,TP53	3/68
1_Member	GO Biological Processes	GO:0016051	carbohydrate biosynthetic process	-2.0752	-1.24725	142,207,2539,11091	PARP1,AKT1,G6PD,WDR5	4/130
1_Member	GO Biological Processes	GO:1902850	microtubule cytoskeleton organization involved in mitosis	-2.0752	-1.24725	983,5347,7415,11200	CDK1,PLK1,VCP,CHEK2	4/130
1_Member	GO Biological Processes	GO:0032271	regulation of protein polymerization	-2.07125	-1.24342	25,246,2475,3320,5580	ABL1,ALOX15,MTOR,HSP90AA1,PRKCD	5/204
1_Member	GO Biological Processes	GO:0006720	isoprenoid metabolic process	-2.06377	-1.2362	1545,1557,1565,1576	CYP1B1,CYP2C19,CYP2D6,CYP3A4	4/131
1_Member	WikiPathways	WP236	Adipogenesis	-2.06377	-1.2362	2908,5054,6774,7124	NR3C1,SERPINE1,STAT3,TNF	4/131
1_Member	GO Biological Processes	GO:0002704	negative regulation of leukocyte mediated immunity	-2.05896	-1.23218	3105,3718,5788	HLA-A,JAK3,PTPRC	3/69
1_Member	GO Biological Processes	GO:0034620	cellular response to unfolded protein	-2.05896	-1.23218	2081,5610,7415	ERN1,EIF2AK2,VCP	3/69
1_Member	GO Biological Processes	GO:0046626	regulation of insulin receptor signaling pathway	-2.05896	-1.23218	1509,5580,6714	CTSD,PRKCD,SRC	3/69
1_Member	GO Biological Processes	GO:0048002	antigen processing and presentation of peptide antigen	-2.05896	-1.23218	1509,1636,3105	CTSD,ACE,HLA-A	3/69
1_Member	Reactome Gene Sets	R-HSA-3371453	Regulation of HSF1-mediated heat shock response	-2.05896	-1.23218	5594,5595,9261	MAPK1,MAPK3,MAPKAPK2	3/69
1_Member	Reactome Gene Sets	R-HSA-8948751	Regulation of PTEN stability and activity	-2.05896	-1.23218	207,331,10000	AKT1,XIAP,AKT3	3/69
1_Member	GO Biological Processes	GO:0009581	detection of external stimulus	-2.05243	-1.22618	2534,7124,7442,7852	FYN,TNF,TRPV1,CXCR4	4/132
1_Member	Reactome Gene Sets	R-HSA-5576891	Cardiac conduction	-2.05243	-1.22618	3757,4311,4842,5566	KCNH2,MME,NOS1,PRKACA	4/132
1_Member	Reactome Gene Sets	R-HSA-5693567	HDR through Homologous Recombination (HRR) or Single Strand Annealing (SSA)	-2.05243	-1.22618	25,1017,1111,5111	ABL1,CDK2,CHEK1,PCNA	4/132
1_Member	KEGG Pathway	hsa04142	Lysosome	-2.05243	-1.22618	1508,1509,1511,2629	CTSB,CTSD,CTSG,GBA1	4/132
1_Member	GO Biological Processes	GO:0014743	regulation of muscle hypertrophy	-2.04186	-1.21692	142,2539,5578	PARP1,G6PD,PRKCA	3/70
1_Member	GO Biological Processes	GO:0032922	circadian regulation of gene expression	-2.04186	-1.21692	3065,3066,6097	HDAC1,HDAC2,RORC	3/70
1_Member	GO Biological Processes	GO:0043489	RNA stabilization	-2.04186	-1.21692	1432,9261,9641	MAPK14,MAPKAPK2,IKBKE	3/70
1_Member	GO Biological Processes	GO:0048662	negative regulation of smooth muscle cell proliferation	-2.04186	-1.21692	3162,4846,59272	HMOX1,NOS3,ACE2	3/70
1_Member	GO Biological Processes	GO:0048844	artery morphogenesis	-2.04186	-1.21692	4638,5159,7422	MYLK,PDGFRB,VEGFA	3/70
1_Member	GO Biological Processes	GO:0051148	negative regulation of muscle cell differentiation	-2.04186	-1.21692	1786,2539,6469	DNMT1,G6PD,SHH	3/70
1_Member	GO Biological Processes	GO:0061912	selective autophagy	-2.04186	-1.21692	3964,5595,7157	LGALS8,MAPK3,TP53	3/70
1_Member	GO Biological Processes	GO:0072088	nephron epithelium morphogenesis	-2.04186	-1.21692	596,2247,6469	BCL2,FGF2,SHH	3/70
1_Member	GO Biological Processes	GO:1902750	negative regulation of cell cycle G2/M phase transition	-2.04186	-1.21692	983,1111,5347	CDK1,CHEK1,PLK1	3/70
1_Member	Reactome Gene Sets	R-HSA-400253	Circadian Clock	-2.04186	-1.21692	2033,2908,5054	EP300,NR3C1,SERPINE1	3/70
1_Member	GO Biological Processes	GO:0030010	establishment of cell polarity	-2.0412	-1.21639	3320,3326,5347,6469	HSP90AA1,HSP90AB1,PLK1,SHH	4/133
1_Member	GO Biological Processes	GO:0008037	cell recognition	-2.03007	-1.20552	351,836,1268,7852	APP,CASP3,CNR1,CXCR4	4/134
1_Member	Reactome Gene Sets	R-HSA-198933	Immunoregulatory interactions between a Lymphoid and a non-Lymphoid cell	-2.03007	-1.20552	3105,3383,3676,6402	HLA-A,ICAM1,ITGA4,SELL	4/134
1_Member	GO Biological Processes	GO:0045911	positive regulation of DNA recombination	-2.02503	-1.20075	142,3558,5788	PARP1,IL2,PTPRC	3/71
1_Member	GO Biological Processes	GO:1900076	regulation of cellular response to insulin stimulus	-2.02503	-1.20075	1509,5580,6714	CTSD,PRKCD,SRC	3/71
1_Member	GO Biological Processes	GO:0006302	double-strand break repair	-2.02027	-1.19612	142,5591,7157,7415,11200	PARP1,PRKDC,TP53,VCP,CHEK2	5/210
1_Member	GO Biological Processes	GO:0050766	positive regulation of phagocytosis	-2.00847	-1.1851	695,5788,7124	BTK,PTPRC,TNF	3/72
1_Member	GO Biological Processes	GO:0060411	cardiac septum morphogenesis	-2.00847	-1.1851	4193,4846,7157	MDM2,NOS3,TP53	3/72
1_Member	GO Biological Processes	GO:0061333	renal tubule morphogenesis	-2.00847	-1.1851	596,2247,6469	BCL2,FGF2,SHH	3/72
1_Member	GO Biological Processes	GO:0072028	nephron morphogenesis	-2.00847	-1.1851	596,2247,6469	BCL2,FGF2,SHH	3/72
1_Member	GO Biological Processes	GO:0140962	multicellular organismal-level chemical homeostasis	-2.00847	-1.1851	3162,5566,7422	HMOX1,PRKACA,VEGFA	3/72
1_Member	Reactome Gene Sets	R-HSA-1169408	ISG15 antiviral mechanism	-2.00847	-1.1851	3716,5595,5610	JAK1,MAPK3,EIF2AK2	3/72
1_Member	GO Biological Processes	GO:0007519	skeletal muscle tissue development	-2.0081	-1.18499	596,1432,2033,6469	BCL2,MAPK14,EP300,SHH	4/136
1_Member	Reactome Gene Sets	R-HSA-1632852	Macroautophagy	-2.0081	-1.18499	2475,3320,6714,7415	MTOR,HSP90AA1,SRC,VCP	4/136
2_Summary	KEGG Pathway	hsa05200	Pathways in cancer	-48.1978	-43.8513	25,207,331,367,596,673,836,1017,1956,2033,2147,2247,2260,2322,2475,2735,2944,2950,3065,3066,3162,3320,3326,3558,3685,3716,3718,3725,4193,4312,4318,4843,5156,5159,5290,5292,5293,5295,5566,5578,5594,5595,5599,5731,5733,5743,6469,6513,6774,7157,7422,7852,10000,154,993,1139,1545,1576,2052,5241,6714,9641,4314,1111,1432,1509,2534,3690,3932,4067,4846,5580,6446,6868,9261,54106,1548,2081,3383,6401,7099,71…	ABL1,AKT1,XIAP,AR,BCL2,BRAF,CASP3,CDK2,EGFR,EP300,F2,FGF2,FGFR1,FLT3,MTOR,GLI1,GSTM1,GSTP1,HDAC1,HDAC2,HMOX1,HSP90AA1,HSP90AB1,IL2,ITGAV,JAK1,JAK3,JUN,MDM2,MMP1,MMP9,NOS2,PDGFRA,PDGFRB,PIK3CA,PIM1,PIK3CD,PIK3R1,PRKACA,PRKCA,MAPK1,MAPK3,MAPK8,PTGER1,PTGER3,PTGS2,SHH,SLC2A1,STAT3,TP53,VEGFA,CXCR4,AKT3,ADRB2,CDC25A,CHRNA7,CYP1B1,CYP3A4,EPHX1,PGR,SRC,IKBKE,MMP3,CHEK1,MAPK14,CTSD,FYN,ITGB3,LCK,LYN,NOS…	139/-
2_Member	KEGG Pathway	hsa05200	Pathways in cancer	-48.1978	-43.8513	25,207,331,367,596,673,836,1017,1956,2033,2147,2247,2260,2322,2475,2735,2944,2950,3065,3066,3162,3320,3326,3558,3685,3716,3718,3725,4193,4312,4318,4843,5156,5159,5290,5292,5293,5295,5566,5578,5594,5595,5599,5731,5733,5743,6469,6513,6774,7157,7422,7852,10000	ABL1,AKT1,XIAP,AR,BCL2,BRAF,CASP3,CDK2,EGFR,EP300,F2,FGF2,FGFR1,FLT3,MTOR,GLI1,GSTM1,GSTP1,HDAC1,HDAC2,HMOX1,HSP90AA1,HSP90AB1,IL2,ITGAV,JAK1,JAK3,JUN,MDM2,MMP1,MMP9,NOS2,PDGFRA,PDGFRB,PIK3CA,PIM1,PIK3CD,PIK3R1,PRKACA,PRKCA,MAPK1,MAPK3,MAPK8,PTGER1,PTGER3,PTGS2,SHH,SLC2A1,STAT3,TP53,VEGFA,CXCR4,AKT3	53/531
2_Member	KEGG Pathway	hsa05207	Chemical carcinogenesis - receptor activation	-31.4666	-28.5181	154,207,331,367,596,993,1139,1545,1576,1956,2052,2247,2475,2944,3320,3326,3725,5241,5290,5293,5295,5566,5578,5594,5595,6714,6774,7422,9641,10000	ADRB2,AKT1,XIAP,AR,BCL2,CDC25A,CHRNA7,CYP1B1,CYP3A4,EGFR,EPHX1,FGF2,MTOR,GSTM1,HSP90AA1,HSP90AB1,JUN,PGR,PIK3CA,PIK3CD,PIK3R1,PRKACA,PRKCA,MAPK1,MAPK3,SRC,STAT3,VEGFA,IKBKE,AKT3	30/212
2_Member	KEGG Pathway	hsa05215	Prostate cancer	-31.4394	-28.5079	207,367,596,673,1017,1956,2033,2260,2475,2950,3320,3326,4193,4314,4318,5156,5159,5290,5293,5295,5594,5595,7157,10000	AKT1,AR,BCL2,BRAF,CDK2,EGFR,EP300,FGFR1,MTOR,GSTP1,HSP90AA1,HSP90AB1,MDM2,MMP3,MMP9,PDGFRA,PDGFRB,PIK3CA,PIK3CD,PIK3R1,MAPK1,MAPK3,TP53,AKT3	24/97
2_Member	Reactome Gene Sets	R-HSA-9006934	Signaling by Receptor Tyrosine Kinases	-31.333	-28.4179	207,673,1111,1432,1509,1956,2033,2247,2260,2322,2475,2534,3065,3066,3320,3685,3690,3718,3932,4067,4318,4846,5156,5159,5241,5290,5295,5566,5578,5580,5594,5595,6446,6714,6774,6868,7422,9261,10000,54106	AKT1,BRAF,CHEK1,MAPK14,CTSD,EGFR,EP300,FGF2,FGFR1,FLT3,MTOR,FYN,HDAC1,HDAC2,HSP90AA1,ITGAV,ITGB3,JAK3,LCK,LYN,MMP9,NOS3,PDGFRA,PDGFRB,PGR,PIK3CA,PIK3R1,PRKACA,PRKCA,PRKCD,MAPK1,MAPK3,SGK1,SRC,STAT3,ADAM17,VEGFA,MAPKAPK2,AKT3,TLR9	40/524
2_Member	KEGG Pathway	hsa05417	Lipid and atherosclerosis	-31.2763	-28.377	207,596,836,1432,1548,2081,3320,3326,3383,3725,4067,4312,4314,4318,4846,5290,5293,5295,5578,5594,5595,5599,6401,6714,6774,7099,7124,7157,9641,10000	AKT1,BCL2,CASP3,MAPK14,CYP2A6,ERN1,HSP90AA1,HSP90AB1,ICAM1,JUN,LYN,MMP1,MMP3,MMP9,NOS3,PIK3CA,PIK3CD,PIK3R1,PRKCA,MAPK1,MAPK3,MAPK8,SELE,SRC,STAT3,TLR4,TNF,TP53,IKBKE,AKT3	30/215
2_Member	KEGG Pathway	hsa05163	Human cytomegalovirus infection	-30.6627	-27.8348	207,836,1232,1432,1956,2475,3105,3579,3685,3690,3716,4193,5156,5290,5293,5295,5566,5578,5594,5595,5731,5733,5743,6714,6774,7124,7157,7422,7852,10000	AKT1,CASP3,CCR3,MAPK14,EGFR,MTOR,HLA-A,CXCR2,ITGAV,ITGB3,JAK1,MDM2,PDGFRA,PIK3CA,PIK3CD,PIK3R1,PRKACA,PRKCA,MAPK1,MAPK3,PTGER1,PTGER3,PTGS2,SRC,STAT3,TNF,TP53,VEGFA,CXCR4,AKT3	30/225
2_Member	WikiPathways	WP4172	PI3K-Akt signaling pathway	-30.5169	-27.7145	207,596,1017,1956,2247,2260,2322,2475,3320,3326,3558,3676,3685,3690,3716,3718,4170,4193,4846,5156,5159,5290,5293,5294,5295,5578,5594,5595,6446,6850,7099,7157,7422,10000	AKT1,BCL2,CDK2,EGFR,FGF2,FGFR1,FLT3,MTOR,HSP90AA1,HSP90AB1,IL2,ITGA4,ITGAV,ITGB3,JAK1,JAK3,MCL1,MDM2,NOS3,PDGFRA,PDGFRB,PIK3CA,PIK3CD,PIK3CG,PIK3R1,PRKCA,MAPK1,MAPK3,SGK1,SYK,TLR4,TP53,VEGFA,AKT3	34/339
2_Member	KEGG Pathway	hsa05161	Hepatitis B	-30.3215	-27.5433	207,596,673,836,1017,1432,2033,3716,3718,3725,4318,5111,5290,5293,5295,5578,5594,5595,5599,6714,6774,7099,7124,7157,7297,9641,10000	AKT1,BCL2,BRAF,CASP3,CDK2,MAPK14,EP300,JAK1,JAK3,JUN,MMP9,PCNA,PIK3CA,PIK3CD,PIK3R1,PRKCA,MAPK1,MAPK3,MAPK8,SRC,STAT3,TLR4,TNF,TP53,TYK2,IKBKE,AKT3	27/162
2_Member	KEGG Pathway	hsa04151	PI3K-Akt signaling pathway	-29.6702	-26.9148	207,596,1017,1956,2247,2260,2322,2475,3320,3326,3558,3676,3685,3690,3716,3718,4170,4193,4846,5156,5159,5290,5293,5294,5295,5578,5594,5595,6446,6850,7099,7157,7422,10000	AKT1,BCL2,CDK2,EGFR,FGF2,FGFR1,FLT3,MTOR,HSP90AA1,HSP90AB1,IL2,ITGA4,ITGAV,ITGB3,JAK1,JAK3,MCL1,MDM2,NOS3,PDGFRA,PDGFRB,PIK3CA,PIK3CD,PIK3CG,PIK3R1,PRKCA,MAPK1,MAPK3,SGK1,SYK,TLR4,TP53,VEGFA,AKT3	34/359
2_Member	KEGG Pathway	hsa05205	Proteoglycans in cancer	-28.9117	-26.1987	207,673,836,1432,1956,2247,2260,2475,3685,3690,4193,4318,5290,5293,5295,5566,5578,5594,5595,6469,6714,6774,7099,7124,7157,7422,7430,10000	AKT1,BRAF,CASP3,MAPK14,EGFR,FGF2,FGFR1,MTOR,ITGAV,ITGB3,MDM2,MMP9,PIK3CA,PIK3CD,PIK3R1,PRKACA,PRKCA,MAPK1,MAPK3,SHH,SRC,STAT3,TLR4,TNF,TP53,VEGFA,EZR,AKT3	28/205
2_Member	WikiPathways	WP4666	Hepatitis B infection	-28.0006	-25.3262	207,596,673,836,1432,2033,3716,3718,3725,4318,5111,5290,5293,5295,5578,5594,5595,5599,6714,6774,7099,7124,7297,9641,10000	AKT1,BCL2,BRAF,CASP3,MAPK14,EP300,JAK1,JAK3,JUN,MMP9,PCNA,PIK3CA,PIK3CD,PIK3R1,PRKCA,MAPK1,MAPK3,MAPK8,SRC,STAT3,TLR4,TNF,TYK2,IKBKE,AKT3	25/151
2_Member	WikiPathways	WP5087	Pleural mesothelioma	-27.9367	-25.2715	207,596,1017,1432,1956,2247,2260,2322,2475,3676,3685,3690,3716,3725,4170,4193,4314,4318,5156,5159,5290,5293,5294,5594,5595,5599,6401,6513,6714,7157,7422,9261,9869,10000,11091	AKT1,BCL2,CDK2,MAPK14,EGFR,FGF2,FGFR1,FLT3,MTOR,ITGA4,ITGAV,ITGB3,JAK1,JUN,MCL1,MDM2,MMP3,MMP9,PDGFRA,PDGFRB,PIK3CA,PIK3CD,PIK3CG,MAPK1,MAPK3,MAPK8,SELE,SLC2A1,SRC,TP53,VEGFA,MAPKAPK2,SETDB1,AKT3,WDR5	35/440
2_Member	KEGG Pathway	hsa05206	MicroRNAs in cancer	-27.7522	-25.1047	25,596,836,993,1545,1786,1789,1956,2033,2475,3065,3066,3162,3690,4170,4193,4318,5156,5159,5290,5292,5293,5295,5578,5594,5595,5743,6774,7157,7422,7430	ABL1,BCL2,CASP3,CDC25A,CYP1B1,DNMT1,DNMT3B,EGFR,EP300,MTOR,HDAC1,HDAC2,HMOX1,ITGB3,MCL1,MDM2,MMP9,PDGFRA,PDGFRB,PIK3CA,PIM1,PIK3CD,PIK3R1,PRKCA,MAPK1,MAPK3,PTGS2,STAT3,TP53,VEGFA,EZR	31/310
2_Member	KEGG Pathway	hsa04933	AGE-RAGE signaling pathway in diabetic complications	-27.5863	-24.9558	207,596,836,1432,3383,3725,4846,5054,5290,5292,5293,5295,5578,5580,5594,5595,5599,6401,6774,7124,7422,10000	AKT1,BCL2,CASP3,MAPK14,ICAM1,JUN,NOS3,SERPINE1,PIK3CA,PIM1,PIK3CD,PIK3R1,PRKCA,PRKCD,MAPK1,MAPK3,MAPK8,SELE,STAT3,TNF,VEGFA,AKT3	22/100
2_Member	KEGG Pathway	hsa05418	Fluid shear stress and atherosclerosis	-27.349	-24.7268	207,596,1432,2944,2950,3162,3320,3326,3383,3685,3690,3725,4318,4846,5290,5293,5295,5599,6401,6714,7124,7157,7422,10000	AKT1,BCL2,MAPK14,GSTM1,GSTP1,HMOX1,HSP90AA1,HSP90AB1,ICAM1,ITGAV,ITGB3,JUN,MMP9,NOS3,PIK3CA,PIK3CD,PIK3R1,MAPK8,SELE,SRC,TNF,TP53,VEGFA,AKT3	24/139
2_Member	WikiPathways	WP3888	VEGFA-VEGFR2 signaling	-26.9709	-24.3568	25,154,207,596,781,1432,2081,2475,2534,2597,3065,3320,3383,3685,3690,3725,4193,4846,4860,5290,5295,5578,5580,5594,5595,5599,5743,6401,6714,6774,7086,7422,7430,9261	ABL1,ADRB2,AKT1,BCL2,CACNA2D1,MAPK14,ERN1,MTOR,FYN,GAPDH,HDAC1,HSP90AA1,ICAM1,ITGAV,ITGB3,JUN,MDM2,NOS3,PNP,PIK3CA,PIK3R1,PRKCA,PRKCD,MAPK1,MAPK3,MAPK8,PTGS2,SELE,SRC,STAT3,TKT,VEGFA,EZR,MAPKAPK2	34/432
2_Member	WikiPathways	WP5353	A network map of Macrophage-stimulating protein (MSP) signaling	-26.0936	-23.4953	25,142,207,1432,2260,2475,3725,4318,5111,5156,5159,5295,5594,5595,5599,6513,6714,7124,7157,7422	ABL1,PARP1,AKT1,MAPK14,FGFR1,MTOR,JUN,MMP9,PCNA,PDGFRA,PDGFRB,PIK3R1,MAPK1,MAPK3,MAPK8,SLC2A1,SRC,TNF,TP53,VEGFA	20/82
2_Member	WikiPathways	WP2261	Glioblastoma signaling pathways	-25.9761	-23.3855	207,673,1017,1956,2033,2260,4193,5156,5159,5290,5293,5294,5295,5578,5580,5594,5595,6714,7157,10000	AKT1,BRAF,CDK2,EGFR,EP300,FGFR1,MDM2,PDGFRA,PDGFRB,PIK3CA,PIK3CD,PIK3CG,PIK3R1,PRKCA,PRKCD,MAPK1,MAPK3,SRC,TP53,AKT3	20/83
2_Member	Canonical Pathways	M237	PID VEGFR1 2 PATHWAY	-25.9336	-23.358	207,673,1432,2534,3320,3326,3685,3690,4846,5290,5295,5566,5578,5580,5594,5595,6714,7422,9261	AKT1,BRAF,MAPK14,FYN,HSP90AA1,HSP90AB1,ITGAV,ITGB3,NOS3,PIK3CA,PIK3R1,PRKACA,PRKCA,PRKCD,MAPK1,MAPK3,SRC,VEGFA,MAPKAPK2	19/69
2_Member	GO Biological Processes	GO:0007169	transmembrane receptor protein tyrosine kinase signaling pathway	-25.0524	-22.4983	25,154,207,367,673,836,1432,1956,2247,2260,2322,2534,3690,3716,3718,3932,4067,4318,5156,5159,5290,5293,5295,5594,5595,6714,6774,6850,7297,7422,7535,9261	ABL1,ADRB2,AKT1,AR,BRAF,CASP3,MAPK14,EGFR,FGF2,FGFR1,FLT3,FYN,ITGB3,JAK1,JAK3,LCK,LYN,MMP9,PDGFRA,PDGFRB,PIK3CA,PIK3CD,PIK3R1,MAPK1,MAPK3,SRC,STAT3,SYK,TYK2,VEGFA,ZAP70,MAPKAPK2	32/416
2_Member	KEGG Pathway	hsa01521	EGFR tyrosine kinase inhibitor resistance	-24.6751	-22.1547	207,596,673,1956,2247,2475,3716,5156,5159,5290,5293,5295,5578,5594,5595,6714,6774,7422,10000	AKT1,BCL2,BRAF,EGFR,FGF2,MTOR,JAK1,PDGFRA,PDGFRB,PIK3CA,PIK3CD,PIK3R1,PRKCA,MAPK1,MAPK3,SRC,STAT3,VEGFA,AKT3	19/79
2_Member	WikiPathways	WP4483	Relationship between inflammation, COX-2 and EGFR	-24.5945	-22.0805	207,673,1956,4312,5290,5293,5294,5594,5595,5731,5733,5743,6714,10000	AKT1,BRAF,EGFR,MMP1,PIK3CA,PIK3CD,PIK3CG,MAPK1,MAPK3,PTGER1,PTGER3,PTGS2,SRC,AKT3	14/25
2_Member	WikiPathways	WP4659	Gastrin signaling pathway	-24.5005	-21.9991	207,836,1432,1956,2475,2534,3558,3725,5054,5290,5295,5566,5578,5580,5594,5595,5599,5743,6714,6774,7422	AKT1,CASP3,MAPK14,EGFR,MTOR,FYN,IL2,JUN,SERPINE1,PIK3CA,PIK3R1,PRKACA,PRKCA,PRKCD,MAPK1,MAPK3,MAPK8,PTGS2,SRC,STAT3,VEGFA	21/115
2_Member	KEGG Pathway	hsa01522	Endocrine resistance	-24.3886	-21.8994	207,596,673,1432,1565,1956,2475,3725,4193,4318,5290,5293,5295,5566,5594,5595,5599,6714,7157,10000	AKT1,BCL2,BRAF,MAPK14,CYP2D6,EGFR,MTOR,JUN,MDM2,MMP9,PIK3CA,PIK3CD,PIK3R1,PRKACA,MAPK1,MAPK3,MAPK8,SRC,TP53,AKT3	20/98
2_Member	KEGG Pathway	hsa05165	Human papillomavirus infection	-24.2936	-21.8222	207,836,1017,1956,2033,2475,3065,3066,3105,3676,3685,3690,3716,4193,5159,5290,5293,5295,5566,5594,5595,5610,5743,7124,7157,7297,7422,9641,10000	AKT1,CASP3,CDK2,EGFR,EP300,MTOR,HDAC1,HDAC2,HLA-A,ITGA4,ITGAV,ITGB3,JAK1,MDM2,PDGFRB,PIK3CA,PIK3CD,PIK3R1,PRKACA,MAPK1,MAPK3,EIF2AK2,PTGS2,TNF,TP53,TYK2,VEGFA,IKBKE,AKT3	29/331
2_Member	Canonical Pathways	M122	PID IL2 1PATHWAY	-24.2235	-21.7691	596,1017,1432,2534,3558,3716,3718,3725,3932,5290,5295,5594,5595,5599,6774,6850,9261	BCL2,CDK2,MAPK14,FYN,IL2,JAK1,JAK3,JUN,LCK,PIK3CA,PIK3R1,MAPK1,MAPK3,MAPK8,STAT3,SYK,MAPKAPK2	17/55
2_Member	WikiPathways	WP3932	Focal adhesion: PI3K-Akt-mTOR-signaling pathway	-24.1349	-21.6969	207,1956,2247,2260,2475,3320,3326,3558,3676,3685,3690,3716,3718,4193,4842,4843,4846,5156,5159,5290,5293,5294,5295,5594,5595,6513,7422,10000	AKT1,EGFR,FGF2,FGFR1,MTOR,HSP90AA1,HSP90AB1,IL2,ITGA4,ITGAV,ITGB3,JAK1,JAK3,MDM2,NOS1,NOS2,NOS3,PDGFRA,PDGFRB,PIK3CA,PIK3CD,PIK3CG,PIK3R1,MAPK1,MAPK3,SLC2A1,VEGFA,AKT3	28/302
2_Member	WikiPathways	WP4806	EGFR tyrosine kinase inhibitor resistance	-24.1138	-21.6812	207,596,673,1956,2247,2475,3716,5156,5159,5290,5293,5295,5578,5594,5595,6714,6774,7422,10000	AKT1,BCL2,BRAF,EGFR,FGF2,MTOR,JAK1,PDGFRA,PDGFRB,PIK3CA,PIK3CD,PIK3R1,PRKCA,MAPK1,MAPK3,SRC,STAT3,VEGFA,AKT3	19/84
2_Member	KEGG Pathway	hsa04625	C-type lectin receptor signaling pathway	-23.8301	-21.4181	207,1432,3558,3725,4193,5290,5293,5295,5580,5594,5595,5599,5743,6714,6850,7124,9261,9641,10000,10892	AKT1,MAPK14,IL2,JUN,MDM2,PIK3CA,PIK3CD,PIK3R1,PRKCD,MAPK1,MAPK3,MAPK8,PTGS2,SRC,SYK,TNF,MAPKAPK2,IKBKE,AKT3,MALT1	20/104
2_Member	Reactome Gene Sets	R-HSA-9006925	Intracellular signaling by second messengers	-23.8196	-21.4127	207,331,1956,2247,2260,2322,2475,2534,3065,3066,3725,3932,4193,5156,5159,5290,5293,5295,5566,5578,5580,5594,5595,6446,6714,7157,10000,23028	AKT1,XIAP,EGFR,FGF2,FGFR1,FLT3,MTOR,FYN,HDAC1,HDAC2,JUN,LCK,MDM2,PDGFRA,PDGFRB,PIK3CA,PIK3CD,PIK3R1,PRKACA,PRKCA,PRKCD,MAPK1,MAPK3,SGK1,SRC,TP53,AKT3,KDM1A	28/310
2_Member	Canonical Pathways	M186	PID PDGFRB PATHWAY	-23.3872	-21.0139	25,673,2534,3685,3690,3725,3932,4067,5159,5290,5293,5294,5295,5578,5580,5594,5595,5599,5610,6714,6774	ABL1,BRAF,FYN,ITGAV,ITGB3,JUN,LCK,LYN,PDGFRB,PIK3CA,PIK3CD,PIK3CG,PIK3R1,PRKCA,PRKCD,MAPK1,MAPK3,MAPK8,EIF2AK2,SRC,STAT3	21/129
2_Member	KEGG Pathway	hsa04926	Relaxin signaling pathway	-23.3872	-21.0139	207,1432,1956,3725,4312,4318,4322,4842,4843,4846,5290,5293,5295,5566,5578,5594,5595,5599,6714,7422,10000	AKT1,MAPK14,EGFR,JUN,MMP1,MMP9,MMP13,NOS1,NOS2,NOS3,PIK3CA,PIK3CD,PIK3R1,PRKACA,PRKCA,MAPK1,MAPK3,MAPK8,SRC,VEGFA,AKT3	21/129
2_Member	Reactome Gene Sets	R-HSA-5663202	Diseases of signal transduction by growth factor receptors and second messengers	-23.3234	-20.9547	207,673,1956,2033,2247,2260,2280,2322,2475,2534,3065,3066,3320,3690,3932,4067,4193,5156,5159,5290,5292,5293,5295,5594,5595,6469,6714,6774,6868,7415,10000	AKT1,BRAF,EGFR,EP300,FGF2,FGFR1,FKBP1A,FLT3,MTOR,FYN,HDAC1,HDAC2,HSP90AA1,ITGB3,LCK,LYN,MDM2,PDGFRA,PDGFRB,PIK3CA,PIM1,PIK3CD,PIK3R1,MAPK1,MAPK3,SHH,SRC,STAT3,ADAM17,VCP,AKT3	31/433
2_Member	WikiPathways	WP2037	Prolactin signaling pathway	-23.2609	-20.8967	207,836,1432,1509,2475,2534,3716,3725,4843,5290,5294,5295,5594,5595,5599,6714,6774,7535	AKT1,CASP3,MAPK14,CTSD,MTOR,FYN,JAK1,JUN,NOS2,PIK3CA,PIK3CG,PIK3R1,MAPK1,MAPK3,MAPK8,SRC,STAT3,ZAP70	18/76
2_Member	WikiPathways	WP286	IL-3 signaling pathway	-23.1029	-20.7477	207,596,1232,2534,3716,3725,4067,5293,5295,5566,5594,5595,5599,6714,6774,6850	AKT1,BCL2,CCR3,FYN,JAK1,JUN,LYN,PIK3CD,PIK3R1,PRKACA,MAPK1,MAPK3,MAPK8,SRC,STAT3,SYK	16/50
2_Member	GO Biological Processes	GO:0007167	enzyme-linked receptor protein signaling pathway	-23.0209	-20.67	25,142,154,207,367,673,836,1432,1956,2247,2260,2322,2534,3690,3716,3718,3725,3932,4067,4318,5156,5159,5290,5293,5295,5594,5595,6714,6774,6850,7157,7297,7422,7535,9261	ABL1,PARP1,ADRB2,AKT1,AR,BRAF,CASP3,MAPK14,EGFR,FGF2,FGFR1,FLT3,FYN,ITGB3,JAK1,JAK3,JUN,LCK,LYN,MMP9,PDGFRA,PDGFRB,PIK3CA,PIK3CD,PIK3R1,MAPK1,MAPK3,SRC,STAT3,SYK,TP53,TYK2,VEGFA,ZAP70,MAPKAPK2	35/616
2_Member	Reactome Gene Sets	R-HSA-109582	Hemostasis	-22.9051	-20.5587	25,207,351,1017,1432,2147,2534,3065,3066,3676,3685,3690,3932,4067,4312,4842,4843,4846,5027,5054,5290,5294,5295,5566,5578,5580,5594,5595,6401,6402,6714,6850,7157,7422,23028	ABL1,AKT1,APP,CDK2,MAPK14,F2,FYN,HDAC1,HDAC2,ITGA4,ITGAV,ITGB3,LCK,LYN,MMP1,NOS1,NOS2,NOS3,P2RX7,SERPINE1,PIK3CA,PIK3CG,PIK3R1,PRKACA,PRKCA,PRKCD,MAPK1,MAPK3,SELE,SELL,SRC,SYK,TP53,VEGFA,KDM1A	35/621
2_Member	WikiPathways	WP2324	AGE/RAGE pathway	-22.6819	-20.3483	207,836,1432,1956,3725,4318,4322,4843,4846,5578,5580,5594,5595,5599,6714,6774,7430	AKT1,CASP3,MAPK14,EGFR,JUN,MMP9,MMP13,NOS2,NOS3,PRKCA,PRKCD,MAPK1,MAPK3,MAPK8,SRC,STAT3,EZR	17/66
2_Member	KEGG Pathway	hsa04611	Platelet activation	-22.2027	-19.8976	207,695,1432,2147,2534,3690,4067,4638,4846,5290,5293,5294,5295,5566,5594,5595,5742,6714,6850,10000	AKT1,BTK,MAPK14,F2,FYN,ITGB3,LYN,MYLK,NOS3,PIK3CA,PIK3CD,PIK3CG,PIK3R1,PRKACA,MAPK1,MAPK3,PTGS1,SRC,SYK,AKT3	20/124
2_Member	GO Biological Processes	GO:0070848	response to growth factor	-22.1437	-19.8426	25,142,207,673,836,1432,1956,2081,2247,2260,2322,2534,2908,3065,3066,3690,3725,4193,4842,5156,5159,5290,5293,5594,5595,6714,6774,7099,7157,7422,7442,9261	ABL1,PARP1,AKT1,BRAF,CASP3,MAPK14,EGFR,ERN1,FGF2,FGFR1,FLT3,FYN,NR3C1,HDAC1,HDAC2,ITGB3,JUN,MDM2,NOS1,PDGFRA,PDGFRB,PIK3CA,PIK3CD,MAPK1,MAPK3,SRC,STAT3,TLR4,TP53,VEGFA,TRPV1,MAPKAPK2	32/517
2_Member	WikiPathways	WP306	Focal adhesion	-22.0523	-19.7627	207,331,596,673,1956,2534,3676,3685,3690,3725,4638,5156,5159,5290,5293,5295,5578,5594,5595,5599,6714,7422,10000	AKT1,XIAP,BCL2,BRAF,EGFR,FYN,ITGA4,ITGAV,ITGB3,JUN,MYLK,PDGFRA,PDGFRB,PIK3CA,PIK3CD,PIK3R1,PRKCA,MAPK1,MAPK3,MAPK8,SRC,VEGFA,AKT3	23/199
2_Member	KEGG Pathway	hsa04510	Focal adhesion	-21.8507	-19.5687	207,331,596,673,1956,2534,3676,3685,3690,3725,4638,5156,5159,5290,5293,5295,5578,5594,5595,5599,6714,7422,10000	AKT1,XIAP,BCL2,BRAF,EGFR,FYN,ITGA4,ITGAV,ITGB3,JUN,MYLK,PDGFRA,PDGFRB,PIK3CA,PIK3CD,PIK3R1,PRKCA,MAPK1,MAPK3,MAPK8,SRC,VEGFA,AKT3	23/203
2_Member	GO Biological Processes	GO:0071363	cellular response to growth factor stimulus	-21.8306	-19.5524	25,142,207,673,836,1432,1956,2081,2247,2260,2322,2534,2908,3065,3066,3690,3725,4193,4842,5156,5159,5290,5293,5595,6714,6774,7099,7157,7422,7442,9261	ABL1,PARP1,AKT1,BRAF,CASP3,MAPK14,EGFR,ERN1,FGF2,FGFR1,FLT3,FYN,NR3C1,HDAC1,HDAC2,ITGB3,JUN,MDM2,NOS1,PDGFRA,PDGFRB,PIK3CA,PIK3CD,MAPK3,SRC,STAT3,TLR4,TP53,VEGFA,TRPV1,MAPKAPK2	31/486
2_Member	Reactome Gene Sets	R-HSA-1257604	PIP3 activates AKT signaling	-21.6196	-19.345	207,331,1956,2247,2260,2322,2475,2534,3065,3066,3725,3932,4193,5156,5159,5290,5293,5295,5594,5595,6446,6714,7157,10000,23028	AKT1,XIAP,EGFR,FGF2,FGFR1,FLT3,MTOR,FYN,HDAC1,HDAC2,JUN,LCK,MDM2,PDGFRA,PDGFRB,PIK3CA,PIK3CD,PIK3R1,MAPK1,MAPK3,SGK1,SRC,TP53,AKT3,KDM1A	25/268
2_Member	KEGG Pathway	hsa04915	Estrogen signaling pathway	-21.2959	-19.0428	207,596,1509,1956,3320,3326,3725,4318,4846,4988,5241,5290,5293,5295,5566,5580,5594,5595,6714,10000	AKT1,BCL2,CTSD,EGFR,HSP90AA1,HSP90AB1,JUN,MMP9,NOS3,OPRM1,PGR,PIK3CA,PIK3CD,PIK3R1,PRKACA,PRKCD,MAPK1,MAPK3,SRC,AKT3	20/137
2_Member	KEGG Pathway	hsa04919	Thyroid hormone signaling pathway	-20.8766	-18.655	207,2033,2475,3065,3066,3685,3690,4193,5290,5293,5295,5566,5578,5594,5595,6513,6714,7157,10000	AKT1,EP300,MTOR,HDAC1,HDAC2,ITGAV,ITGB3,MDM2,PIK3CA,PIK3CD,PIK3R1,PRKACA,PRKCA,MAPK1,MAPK3,SLC2A1,SRC,TP53,AKT3	19/121
2_Member	KEGG Pathway	hsa04914	Progesterone-mediated oocyte maturation	-20.7618	-18.5489	207,673,983,993,1017,1432,3320,3326,5241,5290,5293,5295,5347,5566,5594,5595,5599,10000	AKT1,BRAF,CDK1,CDC25A,CDK2,MAPK14,HSP90AA1,HSP90AB1,PGR,PIK3CA,PIK3CD,PIK3R1,PLK1,PRKACA,MAPK1,MAPK3,MAPK8,AKT3	18/102
2_Member	KEGG Pathway	hsa04664	Fc epsilon RI signaling pathway	-20.6692	-18.4626	207,240,695,1432,2534,4067,5290,5293,5295,5578,5594,5595,5599,6850,7124,10000	AKT1,ALOX5,BTK,MAPK14,FYN,LYN,PIK3CA,PIK3CD,PIK3R1,PRKCA,MAPK1,MAPK3,MAPK8,SYK,TNF,AKT3	16/68
2_Member	KEGG Pathway	hsa05230	Central carbon metabolism in cancer	-20.4465	-18.2554	207,1956,2260,2322,2475,2539,5156,5159,5290,5293,5295,5594,5595,6513,7157,10000	AKT1,EGFR,FGFR1,FLT3,MTOR,G6PD,PDGFRA,PDGFRB,PIK3CA,PIK3CD,PIK3R1,MAPK1,MAPK3,SLC2A1,TP53,AKT3	16/70
2_Member	KEGG Pathway	hsa05235	PD-L1 expression and PD-1 checkpoint pathway in cancer	-20.2555	-18.0734	207,1432,1956,2475,3716,3725,3932,5290,5293,5295,5594,5595,6774,7099,7535,10000,54106	AKT1,MAPK14,EGFR,MTOR,JAK1,JUN,LCK,PIK3CA,PIK3CD,PIK3R1,MAPK1,MAPK3,STAT3,TLR4,ZAP70,AKT3,TLR9	17/89
2_Member	WikiPathways	WP673	ErbB signaling pathway	-19.9929	-17.8283	25,207,673,1956,2475,3725,4193,5290,5293,5295,5578,5594,5595,5599,6714,7157,10000	ABL1,AKT1,BRAF,EGFR,MTOR,JUN,MDM2,PIK3CA,PIK3CD,PIK3R1,PRKCA,MAPK1,MAPK3,MAPK8,SRC,TP53,AKT3	17/92
2_Member	WikiPathways	WP4566	Translation inhibitors in chronically activated PDGFRA cells	-19.9117	-17.7528	207,1432,2475,5290,5292,5294,5295,5566,5578,5580,5594,5595,5599,10000	AKT1,MAPK14,MTOR,PIK3CA,PIM1,PIK3CG,PIK3R1,PRKACA,PRKCA,PRKCD,MAPK1,MAPK3,MAPK8,AKT3	14/46
2_Member	KEGG Pathway	hsa04668	TNF signaling pathway	-19.8426	-17.6892	207,331,836,1432,3383,3725,4314,4318,5290,5293,5295,5594,5595,5599,5743,6401,7124,10000	AKT1,XIAP,CASP3,MAPK14,ICAM1,JUN,MMP3,MMP9,PIK3CA,PIK3CD,PIK3R1,MAPK1,MAPK3,MAPK8,PTGS2,SELE,TNF,AKT3	18/114
2_Member	WikiPathways	WP2203	Thymic stromal lymphopoietin (TSLP) signaling pathway	-19.7605	-17.6126	207,695,1432,2475,2534,3716,3932,4067,5290,5594,5595,5599,6714,6774	AKT1,BTK,MAPK14,MTOR,FYN,JAK1,LCK,LYN,PIK3CA,MAPK1,MAPK3,MAPK8,SRC,STAT3	14/47
2_Member	Reactome Gene Sets	R-HSA-4420097	VEGFA-VEGFR2 Pathway	-19.4161	-17.2897	207,1432,2475,2534,3320,3685,3690,4846,5290,5295,5566,5578,5580,6714,7422,9261,10000	AKT1,MAPK14,MTOR,FYN,HSP90AA1,ITGAV,ITGB3,NOS3,PIK3CA,PIK3R1,PRKACA,PRKCA,PRKCD,SRC,VEGFA,MAPKAPK2,AKT3	17/99
2_Member	KEGG Pathway	hsa05142	Chagas disease	-19.1828	-17.0693	207,1432,1636,3558,3725,4843,5054,5290,5293,5295,5594,5595,5599,7099,7124,10000,54106	AKT1,MAPK14,ACE,IL2,JUN,NOS2,SERPINE1,PIK3CA,PIK3CD,PIK3R1,MAPK1,MAPK3,MAPK8,TLR4,TNF,AKT3,TLR9	17/102
2_Member	WikiPathways	WP4747	Netrin-UNC5B signaling pathway	-19.0578	-16.9519	207,836,1432,2534,3383,3725,5290,5578,5594,5595,6401,6714,7124,7157	AKT1,CASP3,MAPK14,FYN,ICAM1,JUN,PIK3CA,PRKCA,MAPK1,MAPK3,SELE,SRC,TNF,TP53	14/52
2_Member	WikiPathways	WP127	IL-5 signaling pathway	-18.9541	-16.8532	207,596,695,3558,3716,3725,4067,5294,5295,5594,5595,6774,6850	AKT1,BCL2,BTK,IL2,JAK1,JUN,LYN,PIK3CG,PIK3R1,MAPK1,MAPK3,STAT3,SYK	13/40
2_Member	Reactome Gene Sets	R-HSA-194138	Signaling by VEGF	-18.7385	-16.6497	207,1432,2475,2534,3320,3685,3690,4846,5290,5295,5566,5578,5580,6714,7422,9261,10000	AKT1,MAPK14,MTOR,FYN,HSP90AA1,ITGAV,ITGB3,NOS3,PIK3CA,PIK3R1,PRKACA,PRKCA,PRKCD,SRC,VEGFA,MAPKAPK2,AKT3	17/108
2_Member	WikiPathways	WP4263	Pancreatic adenocarcinoma pathway	-18.6377	-16.5584	207,673,1956,2475,3716,5290,5293,5295,5580,5594,5595,5599,6774,7157,7422,10000	AKT1,BRAF,EGFR,MTOR,JAK1,PIK3CA,PIK3CD,PIK3R1,PRKCD,MAPK1,MAPK3,MAPK8,STAT3,TP53,VEGFA,AKT3	16/89
2_Member	WikiPathways	WP49	IL-2 signaling pathway	-18.6323	-16.5553	207,596,2534,3558,3716,3718,3725,3932,5295,5594,5595,6774,6850	AKT1,BCL2,FYN,IL2,JAK1,JAK3,JUN,LCK,PIK3R1,MAPK1,MAPK3,STAT3,SYK	13/42
2_Member	KEGG Pathway	hsa05218	Melanoma	-18.5345	-16.4691	207,673,1956,2247,2260,4193,5156,5159,5290,5293,5295,5594,5595,7157,10000	AKT1,BRAF,EGFR,FGF2,FGFR1,MDM2,PDGFRA,PDGFRB,PIK3CA,PIK3CD,PIK3R1,MAPK1,MAPK3,TP53,AKT3	15/72
2_Member	KEGG Pathway	hsa04380	Osteoclast differentiation	-18.4685	-16.412	207,695,1432,2534,3690,3716,3725,3932,5290,5293,5295,5594,5595,5599,6850,7124,7297,10000	AKT1,BTK,MAPK14,FYN,ITGB3,JAK1,JUN,LCK,PIK3CA,PIK3CD,PIK3R1,MAPK1,MAPK3,MAPK8,SYK,TNF,TYK2,AKT3	18/135
2_Member	KEGG Pathway	hsa05214	Glioma	-18.2462	-16.2094	207,673,1956,2475,4193,5156,5159,5290,5293,5295,5578,5594,5595,7157,10000	AKT1,BRAF,EGFR,MTOR,MDM2,PDGFRA,PDGFRB,PIK3CA,PIK3CD,PIK3R1,PRKCA,MAPK1,MAPK3,TP53,AKT3	15/75
2_Member	WikiPathways	WP304	Kit receptor signaling pathway	-18.1978	-16.1673	207,596,695,1432,2033,2534,4067,5295,5578,5594,5595,5599,6714,6774	AKT1,BCL2,BTK,MAPK14,EP300,FYN,LYN,PIK3R1,PRKCA,MAPK1,MAPK3,MAPK8,SRC,STAT3	14/59
2_Member	KEGG Pathway	hsa04370	VEGF signaling pathway	-18.1978	-16.1673	207,1432,4846,5290,5293,5295,5578,5594,5595,5743,6714,7422,9261,10000	AKT1,MAPK14,NOS3,PIK3CA,PIK3CD,PIK3R1,PRKCA,MAPK1,MAPK3,PTGS2,SRC,VEGFA,MAPKAPK2,AKT3	14/59
2_Member	KEGG Pathway	hsa05212	Pancreatic cancer	-18.153	-16.1267	207,673,1956,2475,3716,5290,5293,5295,5594,5595,5599,6774,7157,7422,10000	AKT1,BRAF,EGFR,MTOR,JAK1,PIK3CA,PIK3CD,PIK3R1,MAPK1,MAPK3,MAPK8,STAT3,TP53,VEGFA,AKT3	15/76
2_Member	KEGG Pathway	hsa04810	Regulation of actin cytoskeleton	-18.0418	-16.0176	207,673,1956,2147,2247,2260,3676,3685,3690,4638,5156,5159,5290,5293,5295,5594,5595,6714,7430,7852,10000	AKT1,BRAF,EGFR,F2,FGF2,FGFR1,ITGA4,ITGAV,ITGB3,MYLK,PDGFRA,PDGFRB,PIK3CA,PIK3CD,PIK3R1,MAPK1,MAPK3,SRC,EZR,CXCR4,AKT3	21/229
2_Member	KEGG Pathway	hsa04072	Phospholipase D signaling pathway	-17.7322	-15.7379	207,1956,2147,2475,2534,3577,3579,5156,5159,5290,5293,5294,5295,5578,5594,5595,6850,10000	AKT1,EGFR,F2,MTOR,FYN,CXCR1,CXCR2,PDGFRA,PDGFRB,PIK3CA,PIK3CD,PIK3CG,PIK3R1,PRKCA,MAPK1,MAPK3,SYK,AKT3	18/148
2_Member	Reactome Gene Sets	R-HSA-2219528	PI3K/AKT Signaling in Cancer	-17.4949	-15.5158	207,1956,2247,2260,2322,2475,2534,3932,4193,5156,5159,5290,5293,5295,6714,10000	AKT1,EGFR,FGF2,FGFR1,FLT3,MTOR,FYN,LCK,MDM2,PDGFRA,PDGFRB,PIK3CA,PIK3CD,PIK3R1,SRC,AKT3	16/104
2_Member	KEGG Pathway	hsa05170	Human immunodeficiency virus 1 infection	-17.4422	-15.4668	207,596,836,983,1111,1432,2475,3105,3725,5290,5293,5295,5578,5594,5595,5599,7099,7124,7852,10000	AKT1,BCL2,CASP3,CDK1,CHEK1,MAPK14,MTOR,HLA-A,JUN,PIK3CA,PIK3CD,PIK3R1,PRKCA,MAPK1,MAPK3,MAPK8,TLR4,TNF,CXCR4,AKT3	20/212
2_Member	WikiPathways	WP4217	Ebola virus infection in host	-17.3763	-15.4046	207,1508,1956,2033,3105,3676,3685,3690,5290,5293,5295,5594,5595,5610,6868,7099,9641	AKT1,CTSB,EGFR,EP300,HLA-A,ITGA4,ITGAV,ITGB3,PIK3CA,PIK3CD,PIK3R1,MAPK1,MAPK3,EIF2AK2,ADAM17,TLR4,IKBKE	17/129
2_Member	KEGG Pathway	hsa04012	ErbB signaling pathway	-17.3722	-15.4023	25,207,673,1956,2475,3725,5290,5293,5295,5578,5594,5595,5599,6714,10000	ABL1,AKT1,BRAF,EGFR,MTOR,JUN,PIK3CA,PIK3CD,PIK3R1,PRKCA,MAPK1,MAPK3,MAPK8,SRC,AKT3	15/85
2_Member	KEGG Pathway	hsa05210	Colorectal cancer	-17.2912	-15.3249	207,596,673,836,1956,2475,3725,5290,5293,5295,5594,5595,5599,7157,10000	AKT1,BCL2,BRAF,CASP3,EGFR,MTOR,JUN,PIK3CA,PIK3CD,PIK3R1,MAPK1,MAPK3,MAPK8,TP53,AKT3	15/86
2_Member	KEGG Pathway	hsa04068	FoxO signaling pathway	-17.2596	-15.3006	207,673,1017,1432,1956,2033,4193,5290,5293,5295,5347,5594,5595,5599,6446,6774,10000	AKT1,BRAF,CDK2,MAPK14,EGFR,EP300,MDM2,PIK3CA,PIK3CD,PIK3R1,PLK1,MAPK1,MAPK3,MAPK8,SGK1,STAT3,AKT3	17/131
2_Member	Reactome Gene Sets	R-HSA-8939211	ESR-mediated signaling	-17.0459	-15.1025	207,596,1509,1956,2033,3065,3320,3326,3725,4314,4318,4846,5241,5290,5295,5594,5595,6714,10000,23028	AKT1,BCL2,CTSD,EGFR,EP300,HDAC1,HSP90AA1,HSP90AB1,JUN,MMP3,MMP9,NOS3,PGR,PIK3CA,PIK3R1,MAPK1,MAPK3,SRC,AKT3,KDM1A	20/222
2_Member	KEGG Pathway	hsa04613	Neutrophil extracellular trap formation	-17.0234	-15.0821	207,1432,1511,1991,2475,3065,3066,3690,4353,5290,5293,5295,5578,5594,5595,6714,6850,7099,10000	AKT1,MAPK14,CTSG,ELANE,MTOR,HDAC1,HDAC2,ITGB3,MPO,PIK3CA,PIK3CD,PIK3R1,PRKCA,MAPK1,MAPK3,SRC,SYK,TLR4,AKT3	19/191
2_Member	WikiPathways	WP395	IL-4 signaling pathway	-17.0221	-15.0821	207,1432,2033,3269,3716,3718,5290,5293,5295,5594,5595,6774,7297	AKT1,MAPK14,EP300,HRH1,JAK1,JAK3,PIK3CA,PIK3CD,PIK3R1,MAPK1,MAPK3,STAT3,TYK2	13/54
2_Member	KEGG Pathway	hsa05208	Chemical carcinogenesis - reactive oxygen species	-17.0073	-15.0691	25,207,673,1432,1545,1956,2052,2944,3162,3725,5290,5293,5295,5580,5594,5595,5599,6714,7422,10000	ABL1,AKT1,BRAF,MAPK14,CYP1B1,EGFR,EPHX1,GSTM1,HMOX1,JUN,PIK3CA,PIK3CD,PIK3R1,PRKCD,MAPK1,MAPK3,MAPK8,SRC,VEGFA,AKT3	20/223
2_Member	KEGG Pathway	hsa05135	Yersinia infection	-16.9212	-14.9873	207,1432,3558,3676,3725,3932,5290,5293,5295,5594,5595,5599,6714,7099,7124,7535,10000	AKT1,MAPK14,IL2,ITGA4,JUN,LCK,PIK3CA,PIK3CD,PIK3R1,MAPK1,MAPK3,MAPK8,SRC,TLR4,TNF,ZAP70,AKT3	17/137
2_Member	Reactome Gene Sets	R-HSA-199418	Negative regulation of the PI3K/AKT network	-16.8946	-14.9648	207,1956,2247,2260,2322,2534,3932,5156,5159,5290,5293,5295,5594,5595,6714,10000	AKT1,EGFR,FGF2,FGFR1,FLT3,FYN,LCK,PDGFRA,PDGFRB,PIK3CA,PIK3CD,PIK3R1,MAPK1,MAPK3,SRC,AKT3	16/113
2_Member	WikiPathways	WP4255	Non-small cell lung cancer	-16.876	-14.9486	207,673,836,1956,3718,5290,5293,5295,5578,5594,5595,6774,7157,10000	AKT1,BRAF,CASP3,EGFR,JAK3,PIK3CA,PIK3CD,PIK3R1,PRKCA,MAPK1,MAPK3,STAT3,TP53,AKT3	14/72
2_Member	KEGG Pathway	hsa04010	MAPK signaling pathway	-16.7677	-14.851	207,673,781,836,1432,1956,2247,2260,2322,3725,5156,5159,5566,5578,5594,5595,5599,7124,7157,7422,9261,10000	AKT1,BRAF,CACNA2D1,CASP3,MAPK14,EGFR,FGF2,FGFR1,FLT3,JUN,PDGFRA,PDGFRB,PRKACA,PRKCA,MAPK1,MAPK3,MAPK8,TNF,TP53,VEGFA,MAPKAPK2,AKT3	22/301
2_Member	KEGG Pathway	hsa04722	Neurotrophin signaling pathway	-16.5233	-14.6146	25,207,596,673,1432,3725,5290,5293,5295,5580,5594,5595,5599,7157,9261,10000	ABL1,AKT1,BCL2,BRAF,MAPK14,JUN,PIK3CA,PIK3CD,PIK3R1,PRKCD,MAPK1,MAPK3,MAPK8,TP53,MAPKAPK2,AKT3	16/119
2_Member	Canonical Pathways	M175	PID ERBB2 ERBB3 PATHWAY	-16.4786	-14.5715	207,2475,3725,5290,5293,5295,5566,5594,5595,5599,6714,6774	AKT1,MTOR,JUN,PIK3CA,PIK3CD,PIK3R1,PRKACA,MAPK1,MAPK3,MAPK8,SRC,STAT3	12/44
2_Member	WikiPathways	WP4205	MET in type 1 papillary renal cell carcinoma	-16.471	-14.5654	207,673,3718,3725,5290,5293,5295,5594,5595,5599,6714,6774,10000	AKT1,BRAF,JAK3,JUN,PIK3CA,PIK3CD,PIK3R1,MAPK1,MAPK3,MAPK8,SRC,STAT3,AKT3	13/59
2_Member	KEGG Pathway	hsa04071	Sphingolipid signaling pathway	-16.4041	-14.5017	207,596,1432,1509,2534,4846,5290,5293,5295,5578,5594,5595,5599,7124,7157,10000	AKT1,BCL2,MAPK14,CTSD,FYN,NOS3,PIK3CA,PIK3CD,PIK3R1,PRKCA,MAPK1,MAPK3,MAPK8,TNF,TP53,AKT3	16/121
2_Member	KEGG Pathway	hsa04015	Rap1 signaling pathway	-16.2465	-14.3519	207,673,1268,1432,1956,2247,2260,3690,5156,5159,5290,5293,5295,5578,5594,5595,6714,7422,10000	AKT1,BRAF,CNR1,MAPK14,EGFR,FGF2,FGFR1,ITGB3,PDGFRA,PDGFRB,PIK3CA,PIK3CD,PIK3R1,PRKCA,MAPK1,MAPK3,SRC,VEGFA,AKT3	19/210
2_Member	Canonical Pathways	M8626	SIG BCR SIGNALING PATHWAY	-16.2172	-14.3241	207,596,695,4067,5290,5293,5295,5594,5595,5788,6850,10000	AKT1,BCL2,BTK,LYN,PIK3CA,PIK3CD,PIK3R1,MAPK1,MAPK3,PTPRC,SYK,AKT3	12/46
2_Member	WikiPathways	WP382	MAPK signaling pathway	-16.1358	-14.2488	207,673,781,836,1432,1956,2247,2260,3725,5159,5566,5578,5580,5594,5595,5599,7124,7157,9261,10000	AKT1,BRAF,CACNA2D1,CASP3,MAPK14,EGFR,FGF2,FGFR1,JUN,PDGFRB,PRKACA,PRKCA,PRKCD,MAPK1,MAPK3,MAPK8,TNF,TP53,MAPKAPK2,AKT3	20/247
2_Member	KEGG Pathway	hsa05131	Shigellosis	-16.1358	-14.2488	207,596,1432,1956,2475,3725,4193,5290,5293,5295,5580,5594,5595,5599,6714,7099,7124,7157,10000,10892	AKT1,BCL2,MAPK14,EGFR,MTOR,JUN,MDM2,PIK3CA,PIK3CD,PIK3R1,PRKCD,MAPK1,MAPK3,MAPK8,SRC,TLR4,TNF,TP53,AKT3,MALT1	20/247
2_Member	Canonical Pathways	M10	PID BCR 5PATHWAY	-16.0675	-14.1819	207,695,1432,3725,4067,5290,5295,5594,5595,5599,5788,6850,10892	AKT1,BTK,MAPK14,JUN,LYN,PIK3CA,PIK3R1,MAPK1,MAPK3,MAPK8,PTPRC,SYK,MALT1	13/63
2_Member	WikiPathways	WP75	Toll-like receptor signaling pathway	-16.0574	-14.1733	207,1432,3725,5290,5293,5294,5295,5594,5595,5599,7099,7124,9641,10000,54106	AKT1,MAPK14,JUN,PIK3CA,PIK3CD,PIK3CG,PIK3R1,MAPK1,MAPK3,MAPK8,TLR4,TNF,IKBKE,AKT3,TLR9	15/103
2_Member	WikiPathways	WP1544	MicroRNAs in cardiomyocyte hypertrophy	-15.992	-14.1109	207,1432,2247,2475,4638,5290,5293,5294,5295,5594,5595,5599,6774,7124,9641	AKT1,MAPK14,FGF2,MTOR,MYLK,PIK3CA,PIK3CD,PIK3CG,PIK3R1,MAPK1,MAPK3,MAPK8,STAT3,TNF,IKBKE	15/104
2_Member	WikiPathways	WP1539	Angiogenesis	-15.9896	-14.11	207,1432,2247,4318,4846,5156,5290,5594,6714,7422	AKT1,MAPK14,FGF2,MMP9,NOS3,PDGFRA,PIK3CA,MAPK1,SRC,VEGFA	10/24
2_Member	Canonical Pathways	M164	PID ERBB1 DOWNSTREAM PATHWAY	-15.9274	-14.0522	207,673,1956,2475,3725,5290,5293,5295,5578,5580,5594,5595,5599,6714,6774	AKT1,BRAF,EGFR,MTOR,JUN,PIK3CA,PIK3CD,PIK3R1,PRKCA,PRKCD,MAPK1,MAPK3,MAPK8,SRC,STAT3	15/105
2_Member	Reactome Gene Sets	R-HSA-6811558	PI5P, PP2A and IER3 Regulate PI3K/AKT Signaling	-15.8634	-13.9911	207,1956,2247,2260,2322,2534,3932,5156,5159,5290,5293,5295,5594,5595,6714	AKT1,EGFR,FGF2,FGFR1,FLT3,FYN,LCK,PDGFRA,PDGFRB,PIK3CA,PIK3CD,PIK3R1,MAPK1,MAPK3,SRC	15/106
2_Member	Canonical Pathways	M92	PID ANGIOPOIETIN RECEPTOR PATHWAY	-15.8491	-13.9783	207,1432,2147,2247,2534,4846,5290,5295,5594,5595,5599,7124	AKT1,MAPK14,F2,FGF2,FYN,NOS3,PIK3CA,PIK3R1,MAPK1,MAPK3,MAPK8,TNF	12/49
2_Member	WikiPathways	WP2032	Thyroid stimulating hormone (TSH) signaling pathway	-15.7836	-13.9171	207,673,1017,1432,2475,3716,3725,5290,5295,5594,5595,6714,6774	AKT1,BRAF,CDK2,MAPK14,MTOR,JAK1,JUN,PIK3CA,PIK3R1,MAPK1,MAPK3,SRC,STAT3	13/66
2_Member	KEGG Pathway	hsa05221	Acute myeloid leukemia	-15.6922	-13.8357	207,673,2322,2475,4353,5290,5292,5293,5295,5594,5595,6774,10000	AKT1,BRAF,FLT3,MTOR,MPO,PIK3CA,PIM1,PIK3CD,PIK3R1,MAPK1,MAPK3,STAT3,AKT3	13/67
2_Member	WikiPathways	WP437	EGF/EGFR signaling pathway	-15.6689	-13.8138	25,207,673,1432,1956,2475,3716,3725,4846,5111,5295,5578,5580,5594,5599,6714,6774	ABL1,AKT1,BRAF,MAPK14,EGFR,MTOR,JAK1,JUN,NOS3,PCNA,PIK3R1,PRKCA,PRKCD,MAPK1,MAPK8,SRC,STAT3	17/162
2_Member	WikiPathways	WP3303	RAC1/PAK1/p38/MMP2 pathway	-15.6023	-13.7486	207,1432,1956,4842,4843,5290,5295,5594,5595,5599,6714,6774,7157	AKT1,MAPK14,EGFR,NOS1,NOS2,PIK3CA,PIK3R1,MAPK1,MAPK3,MAPK8,SRC,STAT3,TP53	13/68
2_Member	Canonical Pathways	M226	PID VEGFR1 PATHWAY	-15.5615	-13.7119	207,3320,4846,5290,5295,5566,5578,5594,5595,7422	AKT1,HSP90AA1,NOS3,PIK3CA,PIK3R1,PRKACA,PRKCA,MAPK1,MAPK3,VEGFA	10/26
2_Member	Canonical Pathways	M94	PID FAS PATHWAY	-15.47	-13.6273	207,695,836,1432,5290,5293,5295,5599,6714,6850,7430	AKT1,BTK,CASP3,MAPK14,PIK3CA,PIK3CD,PIK3R1,MAPK8,SRC,SYK,EZR	11/38
2_Member	Canonical Pathways	M1718	SIG IL4RECEPTOR IN B LYPHOCYTES	-15.3629	-13.5269	207,596,3716,3718,5290,5293,5295,5594,5595,10000	AKT1,BCL2,JAK1,JAK3,PIK3CA,PIK3CD,PIK3R1,MAPK1,MAPK3,AKT3	10/27
2_Member	KEGG Pathway	hsa04014	Ras signaling pathway	-15.3013	-13.468	25,207,1956,2247,2260,2322,5156,5159,5290,5293,5295,5566,5578,5594,5595,5599,7422,7535,10000	ABL1,AKT1,EGFR,FGF2,FGFR1,FLT3,PDGFRA,PDGFRB,PIK3CA,PIK3CD,PIK3R1,PRKACA,PRKCA,MAPK1,MAPK3,MAPK8,VEGFA,ZAP70,AKT3	19/236
2_Member	KEGG Pathway	hsa05223	Non-small cell lung cancer	-15.2573	-13.4254	207,673,1956,3718,5290,5293,5295,5578,5594,5595,6774,7157,10000	AKT1,BRAF,EGFR,JAK3,PIK3CA,PIK3CD,PIK3R1,PRKCA,MAPK1,MAPK3,STAT3,TP53,AKT3	13/72
2_Member	WikiPathways	WP3931	Embryonic stem cell pluripotency pathways	-15.2011	-13.3705	207,673,1956,2247,2260,2475,3716,3725,4193,5156,5159,5293,5594,6774,10000	AKT1,BRAF,EGFR,FGF2,FGFR1,MTOR,JAK1,JUN,MDM2,PDGFRA,PDGFRB,PIK3CD,MAPK1,STAT3,AKT3	15/117
2_Member	WikiPathways	WP2018	RANKL/RANK signaling pathway	-15.1858	-13.3565	207,1432,2475,3383,3725,4067,5295,5594,5595,5599,6714,6850	AKT1,MAPK14,MTOR,ICAM1,JUN,LYN,PIK3R1,MAPK1,MAPK3,MAPK8,SRC,SYK	12/55
2_Member	WikiPathways	WP3972	PDGFR-beta pathway	-14.9919	-13.1692	3716,3725,5159,5290,5295,5578,5595,5599,5610,6774	JAK1,JUN,PDGFRB,PIK3CA,PIK3R1,PRKCA,MAPK3,MAPK8,EIF2AK2,STAT3	10/29
2_Member	Reactome Gene Sets	R-HSA-5683057	MAPK family signaling cascades	-14.942	-13.1219	673,983,1956,2247,2260,2322,2534,3558,3690,3716,3718,3725,5156,5159,5290,5295,5566,5594,5595,6714,7297	BRAF,CDK1,EGFR,FGF2,FGFR1,FLT3,FYN,IL2,ITGB3,JAK1,JAK3,JUN,PDGFRA,PDGFRB,PIK3CA,PIK3R1,PRKACA,MAPK1,MAPK3,SRC,TYK2	21/325
2_Member	KEGG Pathway	hsa05220	Chronic myeloid leukemia	-14.9333	-13.117	25,207,673,3065,3066,4193,5290,5293,5295,5594,5595,7157,10000	ABL1,AKT1,BRAF,HDAC1,HDAC2,MDM2,PIK3CA,PIK3CD,PIK3R1,MAPK1,MAPK3,TP53,AKT3	13/76
2_Member	KEGG Pathway	hsa05231	Choline metabolism in cancer	-14.8975	-13.0851	207,1956,2475,3725,5156,5159,5290,5293,5295,5578,5594,5595,5599,10000	AKT1,EGFR,MTOR,JUN,PDGFRA,PDGFRB,PIK3CA,PIK3CD,PIK3R1,PRKCA,MAPK1,MAPK3,MAPK8,AKT3	14/98
2_Member	KEGG Pathway	hsa05132	Salmonella infection	-14.8711	-13.0599	207,596,836,1432,2597,3320,3326,3725,5290,5293,5294,5594,5595,5599,5788,7099,7124,10000,54106	AKT1,BCL2,CASP3,MAPK14,GAPDH,HSP90AA1,HSP90AB1,JUN,PIK3CA,PIK3CD,PIK3CG,MAPK1,MAPK3,MAPK8,PTPRC,TLR4,TNF,AKT3,TLR9	19/249
2_Member	Reactome Gene Sets	R-HSA-9009391	Extra-nuclear estrogen signaling	-14.8553	-13.0454	207,596,1956,3320,4314,4318,4846,5290,5295,5594,5595,6714,10000	AKT1,BCL2,EGFR,HSP90AA1,MMP3,MMP9,NOS3,PIK3CA,PIK3R1,MAPK1,MAPK3,SRC,AKT3	13/77
2_Member	WikiPathways	WP4223	Ras signaling	-14.7325	-12.9263	25,207,1956,2260,2322,5156,5159,5290,5293,5295,5566,5578,5594,5595,5599,7535,10000	ABL1,AKT1,EGFR,FGFR1,FLT3,PDGFRA,PDGFRB,PIK3CA,PIK3CD,PIK3R1,PRKACA,PRKCA,MAPK1,MAPK3,MAPK8,ZAP70,AKT3	17/184
2_Member	Canonical Pathways	M7	PID FCER1 PATHWAY	-14.6935	-12.8917	207,695,2534,3702,3725,4067,5290,5295,5594,5595,5599,6850	AKT1,BTK,FYN,ITK,JUN,LYN,PIK3CA,PIK3R1,MAPK1,MAPK3,MAPK8,SYK	12/60
2_Member	WikiPathways	WP2332	Interleukin-11 signaling pathway	-14.6793	-12.8794	207,596,2534,3383,3716,5295,5594,5595,6714,6774,7297	AKT1,BCL2,FYN,ICAM1,JAK1,PIK3R1,MAPK1,MAPK3,SRC,STAT3,TYK2	11/44
2_Member	WikiPathways	WP4262	Breast cancer pathway	-14.6589	-12.8602	142,207,673,1956,2247,2260,2475,3725,5241,5290,5293,5295,5594,5595,7157,10000	PARP1,AKT1,BRAF,EGFR,FGF2,FGFR1,MTOR,JUN,PGR,PIK3CA,PIK3CD,PIK3R1,MAPK1,MAPK3,TP53,AKT3	16/155
2_Member	Canonical Pathways	M63	PID AVB3 OPN PATHWAY	-14.6512	-12.8538	3685,3690,3725,4318,5290,5295,5594,5595,5599,6850	ITGAV,ITGB3,JUN,MMP9,PIK3CA,PIK3R1,MAPK1,MAPK3,MAPK8,SYK	10/31
2_Member	Reactome Gene Sets	R-HSA-9006931	Signaling by Nuclear Receptors	-14.5612	-12.7674	207,596,1509,1956,2033,3065,3320,3326,3725,4314,4318,4846,5241,5290,5295,5594,5595,6714,10000,23028	AKT1,BCL2,CTSD,EGFR,EP300,HDAC1,HSP90AA1,HSP90AB1,JUN,MMP3,MMP9,NOS3,PGR,PIK3CA,PIK3R1,MAPK1,MAPK3,SRC,AKT3,KDM1A	20/298
2_Member	KEGG Pathway	hsa04620	Toll-like receptor signaling pathway	-14.5244	-12.733	207,1432,3725,5290,5293,5295,5594,5595,5599,7099,7124,9641,10000,54106	AKT1,MAPK14,JUN,PIK3CA,PIK3CD,PIK3R1,MAPK1,MAPK3,MAPK8,TLR4,TNF,IKBKE,AKT3,TLR9	14/104
2_Member	Reactome Gene Sets	R-HSA-76002	Platelet activation, signaling and aggregation	-14.4349	-12.6507	207,351,1432,2147,2534,3690,3932,4067,5054,5290,5294,5295,5578,5580,5594,5595,6714,6850,7422	AKT1,APP,MAPK14,F2,FYN,ITGB3,LCK,LYN,SERPINE1,PIK3CA,PIK3CG,PIK3R1,PRKCA,PRKCD,MAPK1,MAPK3,SRC,SYK,VEGFA	19/263
2_Member	WikiPathways	WP4155	Endometrial cancer	-14.4201	-12.6371	207,673,1956,2247,2260,5290,5293,5295,5594,5595,7157,10000	AKT1,BRAF,EGFR,FGF2,FGFR1,PIK3CA,PIK3CD,PIK3R1,MAPK1,MAPK3,TP53,AKT3	12/63
2_Member	WikiPathways	WP5373	Role of hypoxia, angiogenesis, and FGF pathway in OA chondrocyte hypertrophy	-14.0055	-12.2411	207,2260,3725,4322,5290,5578,5594,5595,6774,7422,10000	AKT1,FGFR1,JUN,MMP13,PIK3CA,PRKCA,MAPK1,MAPK3,STAT3,VEGFA,AKT3	11/50
2_Member	KEGG Pathway	hsa05211	Renal cell carcinoma	-13.9149	-12.1583	207,673,2033,3725,5290,5293,5295,5594,5595,6513,7422,10000	AKT1,BRAF,EP300,JUN,PIK3CA,PIK3CD,PIK3R1,MAPK1,MAPK3,SLC2A1,VEGFA,AKT3	12/69
2_Member	WikiPathways	WP2380	Brain-derived neurotrophic factor (BDNF) signaling pathway	-13.8313	-12.0803	207,836,1268,1432,2475,2534,3725,5295,5580,5594,5595,5599,6714,6774,6868	AKT1,CASP3,CNR1,MAPK14,MTOR,FYN,JUN,PIK3R1,PRKCD,MAPK1,MAPK3,MAPK8,SRC,STAT3,ADAM17	15/144
2_Member	Reactome Gene Sets	R-HSA-5684996	MAPK1/MAPK3 signaling	-13.7717	-12.0262	673,983,1956,2247,2260,2322,2534,3558,3690,3716,3718,5156,5159,5290,5295,5594,5595,6714,7297	BRAF,CDK1,EGFR,FGF2,FGFR1,FLT3,FYN,IL2,ITGB3,JAK1,JAK3,PDGFRA,PDGFRB,PIK3CA,PIK3R1,MAPK1,MAPK3,SRC,TYK2	19/286
2_Member	KEGG Pathway	hsa05224	Breast cancer	-13.6969	-11.9568	207,673,1956,2247,2260,2475,3725,5241,5290,5293,5295,5594,5595,7157,10000	AKT1,BRAF,EGFR,FGF2,FGFR1,MTOR,JUN,PGR,PIK3CA,PIK3CD,PIK3R1,MAPK1,MAPK3,TP53,AKT3	15/147
2_Member	KEGG Pathway	hsa04935	Growth hormone synthesis, secretion and action	-13.6359	-11.9001	207,1432,2033,2475,5290,5293,5295,5566,5578,5594,5595,5599,6774,10000	AKT1,MAPK14,EP300,MTOR,PIK3CA,PIK3CD,PIK3R1,PRKACA,PRKCA,MAPK1,MAPK3,MAPK8,STAT3,AKT3	14/120
2_Member	KEGG Pathway	hsa05226	Gastric cancer	-13.609	-11.8753	207,596,673,1017,1956,2247,2475,5290,5293,5295,5594,5595,6469,7157,10000	AKT1,BCL2,BRAF,CDK2,EGFR,FGF2,MTOR,PIK3CA,PIK3CD,PIK3R1,MAPK1,MAPK3,SHH,TP53,AKT3	15/149
2_Member	WikiPathways	WP51	Regulation of actin cytoskeleton	-13.5656	-11.8371	673,1956,2147,2247,2260,4638,5156,5159,5290,5293,5294,5295,5594,5595,7430	BRAF,EGFR,F2,FGF2,FGFR1,MYLK,PDGFRA,PDGFRB,PIK3CA,PIK3CD,PIK3CG,PIK3R1,MAPK1,MAPK3,EZR	15/150
2_Member	Canonical Pathways	M161	PID IFNG PATHWAY	-13.3905	-11.6662	207,2033,2475,3716,5290,5295,5580,5594,5595,6774	AKT1,EP300,MTOR,JAK1,PIK3CA,PIK3R1,PRKCD,MAPK1,MAPK3,STAT3	10/40
2_Member	WikiPathways	WP2034	Leptin signaling pathway	-13.3845	-11.6632	207,1432,2475,2534,3716,4846,5295,5594,5595,5599,6714,6774	AKT1,MAPK14,MTOR,FYN,JAK1,NOS3,PIK3R1,MAPK1,MAPK3,MAPK8,SRC,STAT3	12/76
2_Member	Reactome Gene Sets	R-HSA-2219530	Constitutive Signaling by Aberrant PI3K in Cancer	-13.2429	-11.5279	1956,2247,2260,2322,2534,3932,5156,5159,5290,5293,5295,6714	EGFR,FGF2,FGFR1,FLT3,FYN,LCK,PDGFRA,PDGFRB,PIK3CA,PIK3CD,PIK3R1,SRC	12/78
2_Member	WikiPathways	WP481	Insulin signaling	-13.1478	-11.44	207,1432,2475,3725,5290,5293,5294,5295,5578,5580,5594,5595,5599,6446,6513	AKT1,MAPK14,MTOR,JUN,PIK3CA,PIK3CD,PIK3CG,PIK3R1,PRKCA,PRKCD,MAPK1,MAPK3,MAPK8,SGK1,SLC2A1	15/160
2_Member	Canonical Pathways	M222	PID CXCR3 PATHWAY	-13.0429	-11.3428	207,1432,2475,2833,5290,5293,5295,5594,5595,6714	AKT1,MAPK14,MTOR,CXCR3,PIK3CA,PIK3CD,PIK3R1,MAPK1,MAPK3,SRC	10/43
2_Member	KEGG Pathway	hsa04140	Autophagy - animal	-12.9496	-11.2564	207,596,1508,1509,2081,2475,5290,5293,5295,5566,5580,5594,5595,5599,10000	AKT1,BCL2,CTSB,CTSD,ERN1,MTOR,PIK3CA,PIK3CD,PIK3R1,PRKACA,PRKCD,MAPK1,MAPK3,MAPK8,AKT3	15/165
2_Member	KEGG Pathway	hsa04662	B cell receptor signaling pathway	-12.8415	-11.153	207,695,3725,4067,5290,5293,5295,5594,5595,6850,10000,10892	AKT1,BTK,JUN,LYN,PIK3CA,PIK3CD,PIK3R1,MAPK1,MAPK3,SYK,AKT3,MALT1	12/84
2_Member	KEGG Pathway	hsa05225	Hepatocellular carcinoma	-12.8339	-11.1464	207,673,1956,2475,2944,2950,3162,5290,5293,5295,5578,5594,5595,7157,10000	AKT1,BRAF,EGFR,MTOR,GSTM1,GSTP1,HMOX1,PIK3CA,PIK3CD,PIK3R1,PRKCA,MAPK1,MAPK3,TP53,AKT3	15/168
2_Member	WikiPathways	WP710	DNA damage response (only ATM dependent)	-12.72	-11.04	25,207,596,3725,4193,5290,5293,5294,5295,5594,5599,7157,10000	ABL1,AKT1,BCL2,JUN,MDM2,PIK3CA,PIK3CD,PIK3CG,PIK3R1,MAPK1,MAPK8,TP53,AKT3	13/111
2_Member	KEGG Pathway	hsa04725	Cholinergic synapse	-12.6179	-10.9435	207,596,1139,2534,5290,5293,5294,5295,5566,5578,5594,5595,10000	AKT1,BCL2,CHRNA7,FYN,PIK3CA,PIK3CD,PIK3CG,PIK3R1,PRKACA,PRKCA,MAPK1,MAPK3,AKT3	13/113
2_Member	KEGG Pathway	hsa04550	Signaling pathways regulating pluripotency of stem cells	-12.5656	-10.8949	207,1432,2247,2260,3716,3718,5290,5293,5295,5594,5595,6774,9869,10000	AKT1,MAPK14,FGF2,FGFR1,JAK1,JAK3,PIK3CA,PIK3CD,PIK3R1,MAPK1,MAPK3,STAT3,SETDB1,AKT3	14/143
2_Member	WikiPathways	WP4481	Resistin as a regulator of inflammation	-12.4827	-10.8165	207,1432,5290,5293,5294,5594,5595,7124,10000	AKT1,MAPK14,PIK3CA,PIK3CD,PIK3CG,MAPK1,MAPK3,TNF,AKT3	9/33
2_Member	WikiPathways	WP4787	Osteoblast differentiation and related diseases	-12.3233	-10.6635	1432,2247,2260,5290,5293,5294,5295,5578,5580,5591,5594,5595,5599	MAPK14,FGF2,FGFR1,PIK3CA,PIK3CD,PIK3CG,PIK3R1,PRKCA,PRKCD,PRKDC,MAPK1,MAPK3,MAPK8	13/119
2_Member	KEGG Pathway	hsa04917	Prolactin signaling pathway	-12.2885	-10.6304	207,1432,5290,5293,5295,5594,5595,5599,6714,6774,10000	AKT1,MAPK14,PIK3CA,PIK3CD,PIK3R1,MAPK1,MAPK3,MAPK8,SRC,STAT3,AKT3	11/70
2_Member	WikiPathways	WP712	Estrogen signaling pathway	-12.1243	-10.4751	207,596,673,1432,3725,5290,5566,5594	AKT1,BCL2,BRAF,MAPK14,JUN,PIK3CA,PRKACA,MAPK1	8/23
2_Member	KEGG Pathway	hsa04024	cAMP signaling pathway	-12.1188	-10.4713	154,207,673,2033,2735,3725,5141,5290,5293,5295,5566,5594,5595,5599,5733,10000	ADRB2,AKT1,BRAF,EP300,GLI1,JUN,PDE4A,PIK3CA,PIK3CD,PIK3R1,PRKACA,MAPK1,MAPK3,MAPK8,PTGER3,AKT3	16/225
2_Member	Canonical Pathways	M22	PID GMCSF PATHWAY	-12.1019	-10.4562	4067,5290,5292,5295,5566,5594,5595,6774,6850	LYN,PIK3CA,PIM1,PIK3R1,PRKACA,MAPK1,MAPK3,STAT3,SYK	9/36
2_Member	KEGG Pathway	hsa04666	Fc gamma R-mediated phagocytosis	-12.0714	-10.429	207,4067,5290,5293,5295,5578,5580,5594,5595,5788,6850,10000	AKT1,LYN,PIK3CA,PIK3CD,PIK3R1,PRKCA,PRKCD,MAPK1,MAPK3,PTPRC,SYK,AKT3	12/97
2_Member	Canonical Pathways	M160	PID AVB3 INTEGRIN PATHWAY	-12.0117	-10.3753	207,2247,3320,3685,3690,5290,5295,5594,5595,6714,7422	AKT1,FGF2,HSP90AA1,ITGAV,ITGB3,PIK3CA,PIK3R1,MAPK1,MAPK3,SRC,VEGFA	11/74
2_Member	Canonical Pathways	M276	PID FGF PATHWAY	-11.8869	-10.2622	207,2247,2260,3725,4318,5290,5295,5594,5595,6714	AKT1,FGF2,FGFR1,JUN,MMP9,PIK3CA,PIK3R1,MAPK1,MAPK3,SRC	10/55
2_Member	WikiPathways	WP2795	Cardiac hypertrophic response	-11.8869	-10.2622	207,1432,2247,2475,5578,5594,5595,5599,7124,9641	AKT1,MAPK14,FGF2,MTOR,PRKCA,MAPK1,MAPK3,MAPK8,TNF,IKBKE	10/55
2_Member	WikiPathways	WP205	IL-7 signaling pathway	-11.7852	-10.1647	207,2534,3716,3718,5295,5594,5595,6774	AKT1,FYN,JAK1,JAK3,PIK3R1,MAPK1,MAPK3,STAT3	8/25
2_Member	Canonical Pathways	M82	PID RET PATHWAY	-11.7564	-10.1375	3725,5290,5295,5566,5578,5594,5595,5599,6714	JUN,PIK3CA,PIK3R1,PRKACA,PRKCA,MAPK1,MAPK3,MAPK8,SRC	9/39
[truncated: 399 more rows]

## Sheet: Annotation（mix2）
MyList	Gene ID	Type	Tax ID	Homologene Gene ID	Homologene Gene Tax ID	Gene Symbol	Description	Biological Process (GO)	Kinase Class (UniProt)	Protein Function (Protein Atlas)	Subcellular Location (Protein Atlas)	Drug (DrugBank)	Canonical Pathways	Hallmark Gene Sets	GO:0015908 fatty acid transport	hsa05200 Pathways in cancer	GO:0001775 cell activation	R-HSA-1280215 Cytokine Signaling in Immune s	GO:1901699 cellular response to nitrogen	GO:0006468 protein phosphorylation	GO:0010562 positive regulation of phospho	GO:0009410 response to xenobiotic stimulu	GO:0010035 response to inorganic substanc	GO:0002237 response to molecule of bacter	GO:0030335 positive regulation of cell mi	GO:0032103 positive regulation of respons	GO:0001819 positive regulation of cytokin	hsa05206 MicroRNAs in cancer	GO:0050865 regulation of cell activation	WP2263 Androgen receptor network in p	WP5158 Urotensin-II-mediated signalin	GO:0050778 positive regulation of immune	GO:0050727 regulation of inflammatory res	WP4483 Relationship between inflammat
[truncated: 188 more rows]

[truncated: 1 more sheets: Enrichment (mix2)]
