# Supplementary material for: Systems pharmacology-based optimization of Ma Xing Shi Gan components for the enhanced treatment of chick health issues caused by infectious bronchitis virus
Source: Front Cell Infect Microbiol. 2025 Aug 7;15:1585293. doi: 10.3389/fcimb.2025.1585293 (PMC12367666; doi:10.3389/fcimb.2025.1585293)
Supplement: Supplementary file 8 [file Table8.xlsx]

## Sheet: GO_membership_parent(mix1)
_MEMBER_MyList	_LogP_MyList	GO	Description	_PATTERN_	_RANK_	CHILD_GO_MyList
1	-44.2979	GO:0050896	response to stimulus	M1	1	GO:1901699 cellular response to nitrogen compound
1	-42.4275	GO:0032501	multicellular organismal process	M1	1	GO:0001775 cell activation
1	-40.1127	GO:0008152	metabolic process	M1	1	GO:0006468 protein phosphorylation
1	-37.6004	GO:0002376	immune system process	M1	1	GO:0045321 leukocyte activation
1	-37.3011	GO:0048518	positive regulation of biological process	M1	1	GO:0010562 positive regulation of phosphorus metabolic process
1	-34.925	GO:0044419	biological process involved in interspecies interaction between organisms	M1	1	GO:0032496 response to lipopolysaccharide
1	-31.1468	GO:0032502	developmental process	M1	1	GO:0002521 leukocyte differentiation
1	-31.0083	GO:0040011	locomotion	M1	1	GO:0040017 positive regulation of locomotion
1	-23.4492	GO:0065007	biological regulation	M1	1	GO:0051338 regulation of transferase activity
1	-22.7736	GO:0050789	regulation of biological process	M1	1	GO:0022407 regulation of cell-cell adhesion
1	-19.1524	GO:0009987	cellular process	M1	1	GO:0070661 leukocyte proliferation
1	-19.1025	GO:0051179	localization	M1	1	GO:0098657 import into cell
1	-17.881	GO:0048511	rhythmic process	M1	1	GO:0048511 rhythmic process
1	-17.7675	GO:0042592	homeostatic process	M1	1	GO:0048871 multicellular organismal-level homeostasis
1	-17.6594	GO:0048519	negative regulation of biological process	M1	1	GO:0032102 negative regulation of response to external stimulus
1	-13.9858	GO:0040007	growth	M1	1	GO:0040008 regulation of growth
1	-12.0162	GO:0022414	reproductive process	M1	1	GO:0044703 multi-organism reproductive process
1	-10.3883	GO:0016032	viral process	M1	1	GO:0016032 viral process
1	-6.42914	GO:0098754	detoxification	M1	1	GO:1990748 cellular detoxification

## Sheet: GO_membership(mix1)
_MEMBER_MyList	_LogP_MyList	GO	Description	_PATTERN_	_RANK_	GiniIndex
1	-3.8	M71	PID ILK PATHWAY	M1	1	0
1	-3.5	GO:0055007	cardiac muscle cell differentiation	M1	1	0
1	-3.6	hsa04913	Ovarian steroidogenesis	M1	1	0
1	-11	GO:0048638	regulation of developmental growth	M1	1	0
1	-3.1	GO:0002526	acute inflammatory response	M1	1	0
1	-2.6	GO:0007566	embryo implantation	M1	1	0
1	-3.3	R-HSA-5357786	TNFR1-induced proapoptotic signaling	M1	1	0
1	-40	R-HSA-1280215	Cytokine Signaling in Immune system	M1	1	0
1	-13	WP2034	Leptin signaling pathway	M1	1	0
1	-12	WP707	DNA damage response	M1	1	0
1	-6.7	GO:0000902	cell morphogenesis	M1	1	0
1	-4	R-HSA-111447	Activation of BAD and translocation to mitochondria	M1	1	0
1	-13	GO:0031668	cellular response to extracellular stimulus	M1	1	0
1	-6.5	GO:0072593	reactive oxygen species metabolic process	M1	1	0
1	-2.1	GO:2001244	positive regulation of intrinsic apoptotic signaling pathway	M1	1	0
1	-7.7	GO:0042220	response to cocaine	M1	1	0
1	-13	GO:0001938	positive regulation of endothelial cell proliferation	M1	1	0
1	-5.4	GO:0060421	positive regulation of heart growth	M1	1	0
1	-4	GO:0006692	prostanoid metabolic process	M1	1	0
1	-2.6	GO:0010876	lipid localization	M1	1	0
1	-23	GO:0071345	cellular response to cytokine stimulus	M1	1	0
1	-2.1	GO:0030239	myofibril assembly	M1	1	0
1	-5	M239	PID A6B1 A6B4 INTEGRIN PATHWAY	M1	1	0
1	-3.3	GO:0034101	erythrocyte homeostasis	M1	1	0
1	-7	GO:0043009	chordate embryonic development	M1	1	0
1	-6	GO:0046394	carboxylic acid biosynthetic process	M1	1	0
1	-3.6	GO:1904063	negative regulation of cation transmembrane transport	M1	1	0
1	-5.8	GO:0071695	anatomical structure maturation	M1	1	0
1	-4.2	GO:0072539	T-helper 17 cell differentiation	M1	1	0
1	-3.8	GO:1902514	regulation of calcium ion transmembrane transport via high voltage-gated calcium channel	M1	1	0
1	-22	hsa04611	Platelet activation	M1	1	0
1	-18	WP5124	Alzheimer's disease	M1	1	0
1	-4.3	GO:0006691	leukotriene metabolic process	M1	1	0
1	-5.4	GO:0046112	nucleobase biosynthetic process	M1	1	0
1	-8.7	GO:0031400	negative regulation of protein modification process	M1	1	0
1	-2.6	GO:0021587	cerebellum morphogenesis	M1	1	0
1	-16	WP1544	MicroRNAs in cardiomyocyte hypertrophy	M1	1	0
1	-5.3	GO:0032368	regulation of lipid transport	M1	1	0
1	-2.3	GO:0098659	inorganic cation import across plasma membrane	M1	1	0
1	-2	GO:0051148	negative regulation of muscle cell differentiation	M1	1	0
1	-8.2	hsa05022	Pathways of neurodegeneration - multiple diseases	M1	1	0
1	-3.1	WP2533	Glycerophospholipid biosynthetic pathway	M1	1	0
1	-4.5	GO:0009161	ribonucleoside monophosphate metabolic process	M1	1	0
1	-5.9	WP3982	miRNA regulation of p53 pathway in prostate cancer	M1	1	0
1	-20	hsa04210	Apoptosis	M1	1	0
1	-7.2	GO:0030879	mammary gland development	M1	1	0
1	-7.2	GO:0030307	positive regulation of cell growth	M1	1	0
1	-5.6	M200	PID ERA GENOMIC PATHWAY	M1	1	0
1	-2.8	R-HSA-397014	Muscle contraction	M1	1	0
1	-3.6	GO:0071320	cellular response to cAMP	M1	1	0
1	-8.4	GO:0007346	regulation of mitotic cell cycle	M1	1	0
1	-9.3	GO:0002703	regulation of leukocyte mediated immunity	M1	1	0
1	-7.4	GO:0042100	B cell proliferation	M1	1	0
1	-5.5	hsa05321	Inflammatory bowel disease	M1	1	0
1	-2.3	GO:0042733	embryonic digit morphogenesis	M1	1	0
1	-3.7	GO:0001656	metanephros development	M1	1	0
1	-2.8	R-HSA-9759194	Nuclear events mediated by NFE2L2	M1	1	0
1	-2.5	GO:0038061	non-canonical NF-kappaB signal transduction	M1	1	0
1	-5.7	GO:0071356	cellular response to tumor necrosis factor	M1	1	0
1	-4.7	GO:0031589	cell-substrate adhesion	M1	1	0
1	-12	GO:0070302	regulation of stress-activated protein kinase signaling cascade	M1	1	0
1	-3.7	WP2840	Hair follicle development: cytodifferentiation - part 3 of 3	M1	1	0
1	-3.3	GO:0015849	organic acid transport	M1	1	0
1	-8.5	GO:0070228	regulation of lymphocyte apoptotic process	M1	1	0
1	-3.4	WP4222	Phosphodiesterases in neuronal function	M1	1	0
1	-4	R-HSA-909733	Interferon alpha/beta signaling	M1	1	0
1	-6.8	GO:0031620	regulation of fever generation	M1	1	0
1	-3.8	GO:0008361	regulation of cell size	M1	1	0
1	-4.3	GO:0045732	positive regulation of protein catabolic process	M1	1	0
1	-14	R-HSA-5684996	MAPK1/MAPK3 signaling	M1	1	0
1	-8.4	GO:0009620	response to fungus	M1	1	0
1	-7.8	GO:0042759	long-chain fatty acid biosynthetic process	M1	1	0
1	-3.1	GO:0051057	positive regulation of small GTPase mediated signal transduction	M1	1	0
1	-4.5	R-HSA-8863795	Downregulation of ERBB2 signaling	M1	1	0
1	-4.4	GO:0051276	chromosome organization	M1	1	0
1	-2.1	GO:0072078	nephron tubule morphogenesis	M1	1	0
1	-2.7	GO:0007044	cell-substrate junction assembly	M1	1	0
1	-4.6	GO:0048568	embryonic organ development	M1	1	0
1	-3.8	hsa04144	Endocytosis	M1	1	0
1	-3.1	WP2855	Dopaminergic neurogenesis	M1	1	0
1	-8.4	GO:0048608	reproductive structure development	M1	1	0
1	-4.7	R-HSA-111885	Opioid Signalling	M1	1	0
1	-36	hsa05167	Kaposi sarcoma-associated herpesvirus infection	M1	1	0
1	-9.7	GO:0010507	negative regulation of autophagy	M1	1	0
1	-5.7	GO:0001909	leukocyte mediated cytotoxicity	M1	1	0
1	-3.1	GO:0071353	cellular response to interleukin-4	M1	1	0
1	-3.8	GO:0071318	cellular response to ATP	M1	1	0
1	-2.4	GO:0060078	regulation of postsynaptic membrane potential	M1	1	0
1	-3.4	R-HSA-6783589	Interleukin-6 family signaling	M1	1	0
1	-2.5	GO:0002709	regulation of T cell mediated immunity	M1	1	0
1	-2.9	GO:1901797	negative regulation of signal transduction by p53 class mediator	M1	1	0
1	-4.6	GO:0042303	molting cycle	M1	1	0
1	-3.9	GO:0045579	positive regulation of B cell differentiation	M1	1	0
1	-9.3	M167	PID AP1 PATHWAY	M1	1	0
1	-6.7	GO:0060537	muscle tissue development	M1	1	0
1	-28	hsa04933	AGE-RAGE signaling pathway in diabetic complications	M1	1	0
1	-3.2	GO:0016358	dendrite development	M1	1	0
1	-2.4	GO:0002762	negative regulation of myeloid leukocyte differentiation	M1	1	0
1	-21	GO:0035239	tube morphogenesis	M1	1	0
1	-3.6	GO:1900227	positive regulation of NLRP3 inflammasome complex assembly	M1	1	0
1	-5.2	GO:0046427	positive regulation of receptor signaling pathway via JAK-STAT	M1	1	0
1	-16	GO:0010634	positive regulation of epithelial cell migration	M1	1	0
1	-6.7	GO:1901224	positive regulation of non-canonical NF-kappaB signal transduction	M1	1	0
1	-4.8	WP26	S1P receptor signal transduction	M1	1	0
1	-3.9	GO:0006206	pyrimidine nucleobase metabolic process	M1	1	0
1	-3.3	GO:0046697	decidualization	M1	1	0
1	-7.5	WP2864	Apoptosis-related network due to altered Notch3 in ovarian cancer	M1	1	0
1	-4.2	GO:0071479	cellular response to ionizing radiation	M1	1	0
1	-2.2	GO:0032648	regulation of interferon-beta production	M1	1	0
1	-3.3	GO:0032233	positive regulation of actin filament bundle assembly	M1	1	0
1	-18	hsa05214	Glioma	M1	1	0
1	-6.1	GO:0050848	regulation of calcium-mediated signaling	M1	1	0
1	-3.1	R-HSA-5654696	Downstream signaling of activated FGFR2	M1	1	0
1	-5.3	GO:0060420	regulation of heart growth	M1	1	0
1	-7.3	GO:0061180	mammary gland epithelium development	M1	1	0
1	-5.4	WP4586	Metabolism of alpha-linolenic acid	M1	1	0
1	-4.5	GO:0046700	heterocycle catabolic process	M1	1	0
1	-2.8	R-HSA-380287	Centrosome maturation	M1	1	0
1	-7.7	R-HSA-9018679	Biosynthesis of EPA-derived SPMs	M1	1	0
1	-2.4	GO:0090100	positive regulation of transmembrane receptor protein serine/threonine kinase signaling pathway	M1	1	0
1	-7	GO:0042594	response to starvation	M1	1	0
1	-8.1	GO:0042178	xenobiotic catabolic process	M1	1	0
1	-4.8	WP1981	Thyroxine (thyroid hormone) production	M1	1	0
1	-5	M11	PID PRL SIGNALING EVENTS PATHWAY	M1	1	0
1	-5.8	GO:0008585	female gonad development	M1	1	0
1	-6	GO:0050829	defense response to Gram-negative bacterium	M1	1	0
1	-6.6	GO:0070669	response to interleukin-2	M1	1	0
1	-4.5	M125	PID IGF1 PATHWAY	M1	1	0
1	-3.5	R-HSA-9768919	NPAS4 regulates expression of target genes	M1	1	0
1	-5.3	GO:0031341	regulation of cell killing	M1	1	0
1	-3.5	GO:0002639	positive regulation of immunoglobulin production	M1	1	0
1	-4.4	R-HSA-9645723	Diseases of programmed cell death	M1	1	0
1	-3.8	GO:1904427	positive regulation of calcium ion transmembrane transport	M1	1	0
1	-18	WP2355	Corticotropin-releasing hormone signaling pathway	M1	1	0
1	-10	GO:0051282	regulation of sequestering of calcium ion	M1	1	0
1	-10	hsa05140	Leishmaniasis	M1	1	0
1	-14	GO:0009612	response to mechanical stimulus	M1	1	0
1	-8.3	WP5093	Opioid receptor pathways	M1	1	0
1	-3.6	GO:0060218	hematopoietic stem cell differentiation	M1	1	0
1	-3.3	GO:0046942	carboxylic acid transport	M1	1	0
1	-2.3	GO:0099587	inorganic ion import across plasma membrane	M1	1	0
1	-15	M91	PID TCPTP PATHWAY	M1	1	0
1	-16	hsa05152	Tuberculosis	M1	1	0
1	-6	R-HSA-5693532	DNA Double-Strand Break Repair	M1	1	0
1	-5.8	GO:0035821	modulation of process of another organism	M1	1	0
1	-4.2	R-HSA-5663213	RHO GTPases Activate WASPs and WAVEs	M1	1	0
1	-3.1	GO:0060485	mesenchyme development	M1	1	0
1	-9.3	WP22	IL-9 signaling pathway	M1	1	0
1	-4.9	GO:0043114	regulation of vascular permeability	M1	1	0
1	-15	GO:0062012	regulation of small molecule metabolic process	M1	1	0
1	-7.1	WP4877	Host-pathogen interaction of human coronaviruses - MAPK signaling	M1	1	0
1	-10	WP5294	Sildenafil treatment	M1	1	0
1	-3.3	GO:0045730	respiratory burst	M1	1	0
1	-5	GO:0055001	muscle cell development	M1	1	0
1	-24	GO:1901653	cellular response to peptide	M1	1	0
1	-24	WP3932	Focal adhesion: PI3K-Akt-mTOR-signaling pathway	M1	1	0
1	-15	M7	PID FCER1 PATHWAY	M1	1	0
1	-4.8	GO:0009261	ribonucleotide catabolic process	M1	1	0
1	-21	GO:0080135	regulation of cellular response to stress	M1	1	0
1	-2.6	R-HSA-2173789	TGF-beta receptor signaling activates SMADs	M1	1	0
1	-12	M160	PID AVB3 INTEGRIN PATHWAY	M1	1	0
1	-3.1	GO:0060765	regulation of androgen receptor signaling pathway	M1	1	0
1	-14	GO:0052548	regulation of endopeptidase activity	M1	1	0
1	-11	WP4685	Melanoma	M1	1	0
1	-2.8	R-HSA-1169410	Antiviral mechanism by IFN-stimulated genes	M1	1	0
1	-7.7	GO:0042692	muscle cell differentiation	M1	1	0
1	-18	hsa05212	Pancreatic cancer	M1	1	0
1	-11	GO:0043279	response to alkaloid	M1	1	0
1	-4	GO:0003376	sphingosine-1-phosphate receptor signaling pathway	M1	1	0
1	-9.7	GO:1903555	regulation of tumor necrosis factor superfamily cytokine production	M1	1	0
1	-8	WP4540	Hippo signaling regulation pathways	M1	1	0
1	-13	WP710	DNA damage response (only ATM dependent)	M1	1	0
1	-3.1	GO:0061098	positive regulation of protein tyrosine kinase activity	M1	1	0
1	-4.3	GO:1901888	regulation of cell junction assembly	M1	1	0
1	-5.5	GO:1901988	negative regulation of cell cycle phase transition	M1	1	0
1	-7.5	GO:0001890	placenta development	M1	1	0
1	-6.4	R-HSA-9711123	Cellular response to chemical stress	M1	1	0
1	-3	GO:0006661	phosphatidylinositol biosynthetic process	M1	1	0
1	-7.5	GO:1904035	regulation of epithelial cell apoptotic process	M1	1	0
1	-8.9	R-HSA-9018678	Biosynthesis of specialized proresolving mediators (SPMs)	M1	1	0
1	-3.8	R-HSA-1839117	Signaling by cytosolic FGFR1 fusion mutants	M1	1	0
1	-3.5	GO:0048146	positive regulation of fibroblast proliferation	M1	1	0
1	-5.6	GO:1905332	positive regulation of morphogenesis of an epithelium	M1	1	0
1	-2.3	R-HSA-69541	Stabilization of p53	M1	1	0
1	-4.5	R-HSA-3000171	Non-integrin membrane-ECM interactions	M1	1	0
1	-14	hsa04935	Growth hormone synthesis, secretion and action	M1	1	0
1	-6.8	R-HSA-168176	Toll Like Receptor 5 (TLR5) Cascade	M1	1	0
1	-4.9	GO:1901657	glycosyl compound metabolic process	M1	1	0
1	-3.2	GO:0007202	activation of phospholipase C activity	M1	1	0
1	-5.4	GO:0016236	macroautophagy	M1	1	0
1	-2.3	GO:0140694	non-membrane-bounded organelle assembly	M1	1	0
1	-2.1	GO:0002704	negative regulation of leukocyte mediated immunity	M1	1	0
1	-16	M8626	SIG BCR SIGNALING PATHWAY	M1	1	0
1	-3.7	GO:0030901	midbrain development	M1	1	0
1	-7	GO:2000351	regulation of endothelial cell apoptotic process	M1	1	0
1	-2.3	GO:0043331	response to dsRNA	M1	1	0
1	-3.1	GO:0097421	liver regeneration	M1	1	0
1	-5.6	GO:1900373	positive regulation of purine nucleotide biosynthetic process	M1	1	0
1	-6.4	GO:0097191	extrinsic apoptotic signaling pathway	M1	1	0
1	-2.8	GO:0010935	regulation of macrophage cytokine production	M1	1	0
1	-5.7	GO:1990849	vacuolar localization	M1	1	0
1	-4.4	R-HSA-111458	Formation of apoptosome	M1	1	0
1	-9.6	WP231	TNF-alpha signaling pathway	M1	1	0
1	-5.4	GO:0002326	B cell lineage commitment	M1	1	0
1	-6.6	hsa05017	Spinocerebellar ataxia	M1	1	0
1	-5.8	R-HSA-8941326	RUNX2 regulates bone development	M1	1	0
1	-4.4	GO:0051709	regulation of killing of cells of another organism	M1	1	0
1	-4.2	GO:0001893	maternal placenta development	M1	1	0
1	-3.9	hsa05016	Huntington disease	M1	1	0
1	-3	GO:1901889	negative regulation of cell junction assembly	M1	1	0
1	-8.6	GO:0010517	regulation of phospholipase activity	M1	1	0
1	-14	GO:0051345	positive regulation of hydrolase activity	M1	1	0
1	-6.8	R-HSA-8853659	RET signaling	M1	1	0
1	-12	GO:0071241	cellular response to inorganic substance	M1	1	0
1	-5.5	GO:0050854	regulation of antigen receptor-mediated signaling pathway	M1	1	0
1	-24	GO:0071396	cellular response to lipid	M1	1	0
1	-31	GO:0002521	leukocyte differentiation	M1	1	0
1	-9.4	GO:0032388	positive regulation of intracellular transport	M1	1	0
1	-3.2	GO:0046639	negative regulation of alpha-beta T cell differentiation	M1	1	0
1	-7.2	GO:0045428	regulation of nitric oxide biosynthetic process	M1	1	0
1	-2.2	GO:0090109	regulation of cell-substrate junction assembly	M1	1	0
1	-8.6	WP3657	Hematopoietic stem cell gene regulation by GABP alpha/beta complex	M1	1	0
1	-4.2	GO:0043383	negative T cell selection	M1	1	0
1	-5.3	GO:0046660	female sex differentiation	M1	1	0
1	-21	GO:0043549	regulation of kinase activity	M1	1	0
1	-5	GO:0090049	regulation of cell migration involved in sprouting angiogenesis	M1	1	0
1	-16	hsa05131	Shigellosis	M1	1	0
1	-8.9	R-HSA-211859	Biological oxidations	M1	1	0
1	-2.8	GO:1903052	positive regulation of proteolysis involved in protein catabolic process	M1	1	0
1	-2	GO:0030010	establishment of cell polarity	M1	1	0
1	-7.5	GO:0022898	regulation of transmembrane transporter activity	M1	1	0
1	-6.9	GO:0006144	purine nucleobase metabolic process	M1	1	0
1	-4.6	GO:0042633	hair cycle	M1	1	0
1	-3.9	GO:0002755	MyD88-dependent toll-like receptor signaling pathway	M1	1	0
1	-3.6	GO:0035148	tube formation	M1	1	0
1	-17	GO:0071900	regulation of protein serine/threonine kinase activity	M1	1	0
1	-6	GO:2000243	positive regulation of reproductive process	M1	1	0
1	-7.3	GO:0090287	regulation of cellular response to growth factor stimulus	M1	1	0
1	-10	R-HSA-2454202	Fc epsilon receptor (FCERI) signaling	M1	1	0
1	-2.1	GO:0034620	cellular response to unfolded protein	M1	1	0
1	-6.5	GO:0014015	positive regulation of gliogenesis	M1	1	0
1	-5.6	R-HSA-9703648	Signaling by FLT3 ITD and TKD mutants	M1	1	0
1	-9.1	WP4539	Synaptic signaling pathways associated with autism spectrum disorder	M1	1	0
1	-6.9	GO:0032652	regulation of interleukin-1 production	M1	1	0
1	-2.2	GO:1903311	regulation of mRNA metabolic process	M1	1	0
1	-4.8	WP363	Wnt signaling pathway	M1	1	0
1	-2.7	GO:0009595	detection of biotic stimulus	M1	1	0
1	-2.7	GO:0000082	G1/S transition of mitotic cell cycle	M1	1	0
1	-2.9	WP3850	Factors and pathways affecting insulin-like growth factor (IGF1)-Akt signaling	M1	1	0
1	-2.6	R-HSA-5358351	Signaling by Hedgehog	M1	1	0
1	-13	hsa04140	Autophagy - animal	M1	1	0
1	-7	GO:0046677	response to antibiotic	M1	1	0
1	-18	WP1971	Integrated cancer pathway	M1	1	0
1	-10	WP24	Peptide GPCRs	M1	1	0
1	-7	GO:0001959	regulation of cytokine-mediated signaling pathway	M1	1	0
1	-20	GO:0009411	response to UV	M1	1	0
1	-3.7	GO:0033365	protein localization to organelle	M1	1	0
1	-7.9	GO:0043409	negative regulation of MAPK cascade	M1	1	0
1	-3.7	GO:0090276	regulation of peptide hormone secretion	M1	1	0
1	-17	GO:0097305	response to alcohol	M1	1	0
1	-3.9	GO:1900034	regulation of cellular response to heat	M1	1	0
1	-4.8	GO:0060688	regulation of morphogenesis of a branching structure	M1	1	0
1	-3.1	GO:0019362	pyridine nucleotide metabolic process	M1	1	0
1	-12	GO:0051129	negative regulation of cellular component organization	M1	1	0
1	-10	GO:0034605	cellular response to heat	M1	1	0
1	-5.9	GO:0061043	regulation of vascular wound healing	M1	1	0
1	-11	WP364	IL6 signaling pathway	M1	1	0
1	-13	GO:0045088	regulation of innate immune response	M1	1	0
1	-11	GO:0031334	positive regulation of protein-containing complex assembly	M1	1	0
1	-3.6	R-HSA-167044	Signalling to RAS	M1	1	0
1	-4.2	GO:0035710	CD4-positive, alpha-beta T cell activation	M1	1	0
1	-4.2	WP2436	Dopamine metabolism	M1	1	0
1	-10	R-HSA-168898	Toll-like Receptor Cascades	M1	1	0
1	-12	R-HSA-202733	Cell surface interactions at the vascular wall	M1	1	0
1	-18	GO:0032102	negative regulation of response to external stimulus	M1	1	0
1	-2.6	GO:0001658	branching involved in ureteric bud morphogenesis	M1	1	0
1	-7.8	GO:0030198	extracellular matrix organization	M1	1	0
1	-8.4	GO:0006809	nitric oxide biosynthetic process	M1	1	0
1	-5.6	GO:2000177	regulation of neural precursor cell proliferation	M1	1	0
1	-5	GO:0045933	positive regulation of muscle contraction	M1	1	0
1	-11	GO:2000278	regulation of DNA biosynthetic process	M1	1	0
1	-4.8	GO:0016570	histone modification	M1	1	0
1	-6.7	WP1403	AMP-activated protein kinase signaling	M1	1	0
1	-5.1	R-HSA-2142691	Synthesis of Leukotrienes (LT) and Eoxins (EX)	M1	1	0
1	-5.5	GO:1903351	cellular response to dopamine	M1	1	0
1	-4.2	R-HSA-75035	Chk1/Chk2(Cds1) mediated inactivation of Cyclin B:Cdk1 complex	M1	1	0
1	-7.7	GO:0002673	regulation of acute inflammatory response	M1	1	0
1	-4.2	GO:0030193	regulation of blood coagulation	M1	1	0
1	-3.1	GO:0010955	negative regulation of protein processing	M1	1	0
1	-5.7	hsa00590	Arachidonic acid metabolism	M1	1	0
1	-8.3	GO:0019229	regulation of vasoconstriction	M1	1	0
1	-4.4	GO:0071350	cellular response to interleukin-15	M1	1	0
1	-3.9	GO:0150063	visual system development	M1	1	0
1	-3.1	GO:0050830	defense response to Gram-positive bacterium	M1	1	0
1	-2.8	R-HSA-1483255	PI Metabolism	M1	1	0
1	-17	hsa04630	JAK-STAT signaling pathway	M1	1	0
1	-5.3	GO:2000641	regulation of early endosome to late endosome transport	M1	1	0
1	-3.9	GO:0072676	lymphocyte migration	M1	1	0
1	-3.5	GO:0010888	negative regulation of lipid storage	M1	1	0
1	-25	GO:0050865	regulation of cell activation	M1	1	0
1	-5.8	hsa04728	Dopaminergic synapse	M1	1	0
1	-6.6	GO:0051402	neuron apoptotic process	M1	1	0
1	-3.8	GO:0032780	negative regulation of ATP-dependent activity	M1	1	0
1	-3.1	GO:0010971	positive regulation of G2/M transition of mitotic cell cycle	M1	1	0
1	-2.4	GO:2000772	regulation of cellular senescence	M1	1	0
1	-6.2	M235	PID TCR CALCIUM PATHWAY	M1	1	0
1	-9	GO:0032675	regulation of interleukin-6 production	M1	1	0
1	-3.2	GO:0002092	positive regulation of receptor internalization	M1	1	0
1	-9.1	R-HSA-2022377	Metabolism of Angiotensinogen to Angiotensins	M1	1	0
1	-2.8	R-HSA-111933	Calmodulin induced events	M1	1	0
1	-6.8	GO:0009743	response to carbohydrate	M1	1	0
1	-7.4	GO:0045913	positive regulation of carbohydrate metabolic process	M1	1	0
1	-2.3	GO:0045833	negative regulation of lipid metabolic process	M1	1	0
1	-38	GO:0045321	leukocyte activation	M1	1	0
1	-8.2	GO:0098609	cell-cell adhesion	M1	1	0
1	-3.8	R-HSA-9034015	Signaling by NTRK3 (TRKC)	M1	1	0
1	-9	R-HSA-211945	Phase I - Functionalization of compounds	M1	1	0
1	-13	GO:0010506	regulation of autophagy	M1	1	0
1	-4.2	GO:1901099	negative regulation of signal transduction in absence of ligand	M1	1	0
1	-7	WP1772	Apoptosis modulation and signaling	M1	1	0
1	-4.1	GO:0032990	cell part morphogenesis	M1	1	0
1	-17	M174	PID UPA UPAR PATHWAY	M1	1	0
1	-7.9	GO:1905564	positive regulation of vascular endothelial cell proliferation	M1	1	0
1	-5.5	WP3678	Amplification and expansion of oncogenic pathways as metastatic traits	M1	1	0
1	-5.2	GO:0045637	regulation of myeloid cell differentiation	M1	1	0
1	-5.7	GO:0060978	angiogenesis involved in coronary vascular morphogenesis	M1	1	0
1	-2.7	hsa00380	Tryptophan metabolism	M1	1	0
1	-5.4	CORUM:5117	RBL2 complex (DNMT1, E2F4, E2F5, HDAC1, SUV39H1, RBL2)	M1	1	0
1	-9.7	GO:0016485	protein processing	M1	1	0
1	-2.8	GO:0009259	ribonucleotide metabolic process	M1	1	0
1	-7.6	GO:0070373	negative regulation of ERK1 and ERK2 cascade	M1	1	0
1	-3.6	GO:0060444	branching involved in mammary gland duct morphogenesis	M1	1	0
1	-8.3	GO:0032757	positive regulation of interleukin-8 production	M1	1	0
1	-10	M13	PID ERBB4 PATHWAY	M1	1	0
1	-4.6	GO:0033044	regulation of chromosome organization	M1	1	0
1	-5	WP5046	NAD metabolism in oncogene-induced senescence and mitochondrial dysfunction-associated senescence	M1	1	0
1	-2.9	R-HSA-5693565	Recruitment and ATM-mediated phosphorylation of repair and signaling proteins at DNA double strand breaks	M1	1	0
1	-8.7	GO:0060397	growth hormone receptor signaling pathway via JAK-STAT	M1	1	0
1	-13	GO:0002444	myeloid leukocyte mediated immunity	M1	1	0
1	-17	hsa04657	IL-17 signaling pathway	M1	1	0
1	-14	R-HSA-2262752	Cellular responses to stress	M1	1	0
1	-4.6	GO:0002690	positive regulation of leukocyte chemotaxis	M1	1	0
1	-4.2	R-HSA-2559582	Senescence-Associated Secretory Phenotype (SASP)	M1	1	0
1	-7	R-HSA-2029482	Regulation of actin dynamics for phagocytic cup formation	M1	1	0
1	-5.8	GO:1904892	regulation of receptor signaling pathway via STAT	M1	1	0
1	-8.7	GO:0071674	mononuclear cell migration	M1	1	0
1	-2.1	GO:0006720	isoprenoid metabolic process	M1	1	0
1	-4.9	WP2637	Interleukin-1 (IL-1) structural pathway	M1	1	0
1	-12	WP4787	Osteoblast differentiation and related diseases	M1	1	0
1	-8.1	GO:0030225	macrophage differentiation	M1	1	0
1	-6.9	GO:0048565	digestive tract development	M1	1	0
1	-5	WP262	Ebstein-Barr virus LMP1 signaling	M1	1	0
1	-3.7	GO:0001764	neuron migration	M1	1	0
1	-4.4	GO:0001774	microglial cell activation	M1	1	0
1	-3.1	WP453	Inflammatory response pathway	M1	1	0
1	-2.7	GO:0141060	disruption of anatomical structure in another organism	M1	1	0
1	-19	WP3646	Hepatitis C and hepatocellular carcinoma	M1	1	0
1	-6.2	GO:0002320	lymphoid progenitor cell differentiation	M1	1	0
1	-3.8	GO:0022404	molting cycle process	M1	1	0
1	-8.8	GO:0043369	CD4-positive or CD8-positive, alpha-beta T cell lineage commitment	M1	1	0
1	-16	GO:0010959	regulation of metal ion transport	M1	1	0
1	-9.2	R-HSA-9680350	Signaling by CSF1 (M-CSF) in myeloid cells	M1	1	0
1	-3.2	R-HSA-69205	G1/S-Specific Transcription	M1	1	0
1	-4.6	GO:0070664	negative regulation of leukocyte proliferation	M1	1	0
1	-6.3	GO:0030001	metal ion transport	M1	1	0
1	-5.7	R-HSA-5654727	Negative regulation of FGFR2 signaling	M1	1	0
1	-7.7	GO:0060759	regulation of response to cytokine stimulus	M1	1	0
1	-4.1	GO:0141085	regulation of inflammasome-mediated signaling pathway	M1	1	0
1	-3.8	GO:0050435	amyloid-beta metabolic process	M1	1	0
1	-19	GO:0033674	positive regulation of kinase activity	M1	1	0
1	-24	GO:0043410	positive regulation of MAPK cascade	M1	1	0
1	-25	hsa04066	HIF-1 signaling pathway	M1	1	0
1	-3.1	GO:0006986	response to unfolded protein	M1	1	0
1	-2.4	GO:0001914	regulation of T cell mediated cytotoxicity	M1	1	0
1	-29	GO:0000302	response to reactive oxygen species	M1	1	0
1	-35	GO:1901652	response to peptide	M1	1	0
1	-2.6	GO:0021762	substantia nigra development	M1	1	0
1	-12	M19	PID P73PATHWAY	M1	1	0
1	-4.3	GO:0036230	granulocyte activation	M1	1	0
1	-2.7	GO:0050714	positive regulation of protein secretion	M1	1	0
1	-5.7	R-HSA-8986944	Transcriptional Regulation by MECP2	M1	1	0
1	-7.2	GO:0002532	production of molecular mediator involved in inflammatory response	M1	1	0
1	-11	R-HSA-2990846	SUMOylation	M1	1	0
1	-20	GO:0044057	regulation of system process	M1	1	0
1	-15	M207	PID RETINOIC ACID PATHWAY	M1	1	0
1	-3.7	GO:0000018	regulation of DNA recombination	M1	1	0
1	-8.6	WP4816	TGF-beta receptor signaling in skeletal dysplasias	M1	1	0
1	-3	GO:0045600	positive regulation of fat cell differentiation	M1	1	0
1	-2.8	GO:0006650	glycerophospholipid metabolic process	M1	1	0
1	-4.4	GO:0120162	positive regulation of cold-induced thermogenesis	M1	1	0
1	-5.7	GO:0046102	inosine metabolic process	M1	1	0
1	-3.2	GO:0051047	positive regulation of secretion	M1	1	0
1	-2	GO:0008037	cell recognition	M1	1	0
1	-3	GO:1902751	positive regulation of cell cycle G2/M phase transition	M1	1	0
1	-31	WP4172	PI3K-Akt signaling pathway	M1	1	0
1	-4.3	R-HSA-211897	Cytochrome P450 - arranged by substrate type	M1	1	0
1	-4.4	WP5049	Glycolysis in senescence	M1	1	0
1	-7.9	hsa04061	Viral protein interaction with cytokine and cytokine receptor	M1	1	0
1	-2.5	GO:0035282	segmentation	M1	1	0
1	-4.4	GO:0048812	neuron projection morphogenesis	M1	1	0
1	-9.9	GO:0070141	response to UV-A	M1	1	0
1	-27	hsa05418	Fluid shear stress and atherosclerosis	M1	1	0
1	-8.9	M12705	SIG CD40PATHWAYMAP	M1	1	0
1	-6.6	GO:0055123	digestive system development	M1	1	0
1	-6.2	R-HSA-9664433	Leishmania parasite growth and survival	M1	1	0
1	-5.1	GO:0071470	cellular response to osmotic stress	M1	1	0
1	-3.8	GO:0010522	regulation of calcium ion transport into cytosol	M1	1	0
1	-11	GO:0045927	positive regulation of growth	M1	1	0
1	-7.2	R-HSA-881907	Gastrin-CREB signalling pathway via PKC and MAPK	M1	1	0
1	-4.4	R-HSA-1226099	Signaling by FGFR in disease	M1	1	0
1	-7.5	GO:0001894	tissue homeostasis	M1	1	0
1	-4.5	WP4721	Eicosanoid metabolism via lipooxygenases (LOX)	M1	1	0
1	-4.1	WP170	Nuclear receptors	M1	1	0
1	-3.3	GO:0110020	regulation of actomyosin structure organization	M1	1	0
1	-15	GO:0018209	peptidyl-serine modification	M1	1	0
1	-6.4	hsa04973	Carbohydrate digestion and absorption	M1	1	0
1	-4	GO:0008210	estrogen metabolic process	M1	1	0
1	-4.6	GO:0010922	positive regulation of phosphatase activity	M1	1	0
1	-7.2	GO:0001990	regulation of systemic arterial blood pressure by hormone	M1	1	0
1	-5.4	GO:0046130	purine ribonucleoside catabolic process	M1	1	0
1	-10	R-HSA-9607240	FLT3 Signaling	M1	1	0
1	-3.1	R-HSA-9615017	FOXO-mediated transcription of oxidative stress, metabolic and neuronal genes	M1	1	0
1	-2.1	GO:0032271	regulation of protein polymerization	M1	1	0
1	-7.1	GO:0007631	feeding behavior	M1	1	0
1	-4.3	WP2197	Endothelin pathways	M1	1	0
1	-30	GO:0009617	response to bacterium	M1	1	0
1	-2.5	R-HSA-73762	RNA Polymerase I Transcription Initiation	M1	1	0
1	-7.8	GO:0045776	negative regulation of blood pressure	M1	1	0
1	-5	GO:0003014	renal system process	M1	1	0
1	-3.9	WP2636	Common pathways underlying drug addiction	M1	1	0
1	-6.5	GO:0062207	regulation of pattern recognition receptor signaling pathway	M1	1	0
1	-14	WP585	Interferon type I signaling pathways	M1	1	0
1	-2.6	WP35	G protein signaling pathways	M1	1	0
1	-6	GO:0046098	guanine metabolic process	M1	1	0
1	-3.2	GO:0042133	neurotransmitter metabolic process	M1	1	0
1	-4.5	GO:0008584	male gonad development	M1	1	0
1	-2	R-HSA-1169408	ISG15 antiviral mechanism	M1	1	0
1	-3.7	GO:0050672	negative regulation of lymphocyte proliferation	M1	1	0
1	-9.3	GO:0002861	regulation of inflammatory response to antigenic stimulus	M1	1	0
1	-2	GO:0045911	positive regulation of DNA recombination	M1	1	0
1	-3.8	GO:0072538	T-helper 17 type immune response	M1	1	0
1	-8.6	R-HSA-2142753	Arachidonic acid metabolism	M1	1	0
1	-15	GO:1902074	response to salt	M1	1	0
1	-3.7	GO:0009117	nucleotide metabolic process	M1	1	0
1	-5.3	GO:0097553	calcium ion transmembrane import into cytosol	M1	1	0
1	-3.7	GO:0071621	granulocyte chemotaxis	M1	1	0
1	-3.7	R-HSA-69236	G1 Phase	M1	1	0
1	-22	GO:0071363	cellular response to growth factor stimulus	M1	1	0
1	-8.5	GO:0045429	positive regulation of nitric oxide biosynthetic process	M1	1	0
1	-4.4	R-HSA-211999	CYP2E1 reactions	M1	1	0
1	-6.6	GO:0046640	regulation of alpha-beta T cell proliferation	M1	1	0
1	-4.6	GO:0007229	integrin-mediated signaling pathway	M1	1	0
1	-3.1	WP3965	Lipid metabolism pathway	M1	1	0
1	-9.8	GO:0043086	negative regulation of catalytic activity	M1	1	0
1	-28	WP5087	Pleural mesothelioma	M1	1	0
1	-7.6	GO:0035304	regulation of protein dephosphorylation	M1	1	0
1	-2	GO:0014743	regulation of muscle hypertrophy	M1	1	0
1	-15	GO:0034644	cellular response to UV	M1	1	0
1	-4.4	GO:0070242	thymocyte apoptotic process	M1	1	0
1	-5	M198	PID SYNDECAN 1 PATHWAY	M1	1	0
1	-6.2	R-HSA-2173793	Transcriptional activity of SMAD2/SMAD3:SMAD4 heterotrimer	M1	1	0
1	-4.6	GO:0001701	in utero embryonic development	M1	1	0
1	-7.4	GO:0031279	regulation of cyclase activity	M1	1	0
1	-2.6	GO:0071357	cellular response to type I interferon	M1	1	0
1	-20	WP5055	Burn wound healing	M1	1	0
1	-3.2	GO:0050951	sensory perception of temperature stimulus	M1	1	0
1	-22	WP306	Focal adhesion	M1	1	0
1	-7.9	hsa05204	Chemical carcinogenesis - DNA adducts	M1	1	0
1	-15	GO:0051054	positive regulation of DNA metabolic process	M1	1	0
1	-17	GO:1900180	regulation of protein localization to nucleus	M1	1	0
1	-6	WP4792	Purine metabolism	M1	1	0
1	-3.3	GO:0090335	regulation of brown fat cell differentiation	M1	1	0
1	-7.6	GO:0019216	regulation of lipid metabolic process	M1	1	0
1	-5.5	GO:2000117	negative regulation of cysteine-type endopeptidase activity	M1	1	0
1	-3.5	R-HSA-4839726	Chromatin organization	M1	1	0
1	-26	WP5353	A network map of Macrophage-stimulating protein (MSP) signaling	M1	1	0
1	-11	GO:0071248	cellular response to metal ion	M1	1	0
1	-4.3	R-HSA-9634815	Transcriptional Regulation by NPAS4	M1	1	0
1	-9.6	M272	PID CD8 TCR DOWNSTREAM PATHWAY	M1	1	0
1	-14	GO:0009636	response to toxic substance	M1	1	0
1	-19	GO:0070661	leukocyte proliferation	M1	1	0
1	-12	M22	PID GMCSF PATHWAY	M1	1	0
1	-6.8	GO:0045787	positive regulation of cell cycle	M1	1	0
1	-2.7	GO:0001960	negative regulation of cytokine-mediated signaling pathway	M1	1	0
1	-9.4	GO:0007507	heart development	M1	1	0
1	-3.8	WP1946	Cori cycle	M1	1	0
1	-14	M143	PID IL2 PI3K PATHWAY	M1	1	0
1	-21	GO:0002253	activation of immune response	M1	1	0
1	-3.9	GO:0090336	positive regulation of brown fat cell differentiation	M1	1	0
1	-2.8	GO:0007281	germ cell development	M1	1	0
1	-4.4	GO:1903078	positive regulation of protein localization to plasma membrane	M1	1	0
1	-14	GO:0009266	response to temperature stimulus	M1	1	0
1	-11	GO:1902075	cellular response to salt	M1	1	0
1	-19	GO:0002685	regulation of leukocyte migration	M1	1	0
1	-5.4	GO:0040029	epigenetic regulation of gene expression	M1	1	0
1	-3	GO:0070670	response to interleukin-4	M1	1	0
1	-3.7	GO:0045646	regulation of erythrocyte differentiation	M1	1	0
1	-4.8	GO:0034341	response to type II interferon	M1	1	0
1	-5.8	GO:0010721	negative regulation of cell development	M1	1	0
1	-2.4	GO:0006066	alcohol metabolic process	M1	1	0
1	-22	R-HSA-1257604	PIP3 activates AKT signaling	M1	1	0
1	-3.1	GO:0043414	macromolecule methylation	M1	1	0
1	-3	GO:0009064	glutamine family amino acid metabolic process	M1	1	0
1	-8.2	R-HSA-170834	Signaling by TGF-beta Receptor Complex	M1	1	0
1	-6.4	GO:0044406	adhesion of symbiont to host	M1	1	0
1	-2.7	R-HSA-216083	Integrin cell surface interactions	M1	1	0
1	-8.3	GO:0140747	regulation of ncRNA transcription	M1	1	0
1	-12	R-HSA-389356	CD28 co-stimulation	M1	1	0
1	-26	WP5347	IL-26 signaling pathways	M1	1	0
1	-4.5	GO:2001235	positive regulation of apoptotic signaling pathway	M1	1	0
1	-2.1	GO:0046626	regulation of insulin receptor signaling pathway	M1	1	0
1	-7.2	GO:0071453	cellular response to oxygen levels	M1	1	0
1	-2.8	GO:0055094	response to lipoprotein particle	M1	1	0
1	-2.1	R-HSA-5693567	HDR through Homologous Recombination (HRR) or Single Strand Annealing (SSA)	M1	1	0
1	-4.9	GO:2000404	regulation of T cell migration	M1	1	0
1	-4.9	R-HSA-8941332	RUNX2 regulates genes involved in cell migration	M1	1	0
1	-2.6	GO:0043506	regulation of JUN kinase activity	M1	1	0
1	-6.2	GO:0031098	stress-activated protein kinase signaling cascade	M1	1	0
1	-3.4	GO:0032727	positive regulation of interferon-alpha production	M1	1	0
1	-4.3	GO:0045060	negative thymic T cell selection	M1	1	0
1	-14	GO:1902532	negative regulation of intracellular signal transduction	M1	1	0
1	-9	hsa04080	Neuroactive ligand-receptor interaction	M1	1	0
1	-4.3	R-HSA-3371511	HSF1 activation	M1	1	0
1	-19	GO:0071222	cellular response to lipopolysaccharide	M1	1	0
1	-2.8	GO:0060560	developmental growth involved in morphogenesis	M1	1	0
1	-3.7	GO:0046434	organophosphate catabolic process	M1	1	0
1	-18	hsa04020	Calcium signaling pathway	M1	1	0
1	-11	hsa05130	Pathogenic Escherichia coli infection	M1	1	0
1	-4.4	GO:0021936	regulation of cerebellar granule cell precursor proliferation	M1	1	0
1	-4	WP5285	Immune infiltration in pancreatic cancer	M1	1	0
1	-2.3	R-HSA-447115	Interleukin-12 family signaling	M1	1	0
1	-4.3	GO:0048858	cell projection morphogenesis	M1	1	0
1	-8.8	GO:1903708	positive regulation of hemopoiesis	M1	1	0
1	-7.3	GO:0001667	ameboidal-type cell migration	M1	1	0
1	-3.6	GO:0098916	anterograde trans-synaptic signaling	M1	1	0
1	-3.7	R-HSA-450531	Regulation of mRNA stability by proteins that bind AU-rich elements	M1	1	0
1	-6.8	GO:0002003	angiotensin maturation	M1	1	0
1	-5.5	WP4320	Effect of progerin on genes involved in Hutchinson-Gilford progeria syndrome	M1	1	0
1	-24	GO:0071214	cellular response to abiotic stimulus	M1	1	0
1	-7.7	GO:0070231	T cell apoptotic process	M1	1	0
1	-4.1	GO:0002295	T-helper cell lineage commitment	M1	1	0
1	-2.2	GO:0046486	glycerolipid metabolic process	M1	1	0
1	-9	R-HSA-975155	MyD88 dependent cascade initiated on endosome	M1	1	0
1	-30	hsa05161	Hepatitis B	M1	1	0
1	-2.7	GO:0072331	signal transduction by p53 class mediator	M1	1	0
1	-6.3	GO:0046850	regulation of bone remodeling	M1	1	0
1	-5.1	GO:0097009	energy homeostasis	M1	1	0
1	-2.1	GO:0010611	regulation of cardiac muscle hypertrophy	M1	1	0
1	-6.4	GO:1990748	cellular detoxification	M1	1	0
1	-9.7	hsa04261	Adrenergic signaling in cardiomyocytes	M1	1	0
1	-2.2	R-HSA-6796648	TP53 Regulates Transcription of DNA Repair Genes	M1	1	0
1	-8.5	M206	PID PDGFRA PATHWAY	M1	1	0
1	-8.8	GO:0022411	cellular component disassembly	M1	1	0
1	-5.6	GO:0009119	ribonucleoside metabolic process	M1	1	0
1	-3.2	GO:0002820	negative regulation of adaptive immune response	M1	1	0
1	-2.7	GO:0045454	cell redox homeostasis	M1	1	0
1	-3.2	GO:0090263	positive regulation of canonical Wnt signaling pathway	M1	1	0
1	-8.8	WP560	TGF-beta receptor signaling	M1	1	0
1	-4.8	GO:0048864	stem cell development	M1	1	0
1	-4	GO:0043101	purine-containing compound salvage	M1	1	0
1	-3.5	GO:0071622	regulation of granulocyte chemotaxis	M1	1	0
1	-3.7	GO:0002292	T cell differentiation involved in immune response	M1	1	0
1	-8.4	GO:0036120	cellular response to platelet-derived growth factor stimulus	M1	1	0
1	-5.2	GO:0060048	cardiac muscle contraction	M1	1	0
1	-6	GO:0046124	purine deoxyribonucleoside catabolic process	M1	1	0
1	-4.3	GO:0051607	defense response to virus	M1	1	0
1	-3.7	R-HSA-69231	Cyclin D associated events in G1	M1	1	0
1	-4.2	GO:0008286	insulin receptor signaling pathway	M1	1	0
1	-2.5	WP4534	Mechanoregulation and pathology of YAP/TAZ via Hippo and non-Hippo mechanisms	M1	1	0
1	-30	hsa04151	PI3K-Akt signaling pathway	M1	1	0
1	-15	hsa05220	Chronic myeloid leukemia	M1	1	0
1	-8.9	GO:0042770	signal transduction in response to DNA damage	M1	1	0
1	-7.9	WP185	Integrin-mediated cell adhesion	M1	1	0
1	-3.8	M285	PID HNF3A PATHWAY	M1	1	0
1	-32	GO:0046649	lymphocyte activation	M1	1	0
1	-4.9	WP5133	Non-classical role of vitamin D	M1	1	0
1	-17	hsa05135	Yersinia infection	M1	1	0
1	-7.8	GO:0032481	positive regulation of type I interferon production	M1	1	0
1	-2.4	GO:0097194	execution phase of apoptosis	M1	1	0
1	-4.4	GO:0006306	DNA methylation	M1	1	0
1	-16	GO:0043269	regulation of monoatomic ion transport	M1	1	0
1	-13	R-HSA-512988	Interleukin-3, Interleukin-5 and GM-CSF signaling	M1	1	0
1	-8.6	hsa04960	Aldosterone-regulated sodium reabsorption	M1	1	0
1	-3.1	WP2870	Extracellular vesicle-mediated signaling in recipient cells	M1	1	0
1	-14	WP179	Cell cycle	M1	1	0
1	-8.4	WP5181	Roles of ceramides in development of insulin resistance	M1	1	0
1	-11	M144	PID CERAMIDE PATHWAY	M1	1	0
1	-16	GO:0019221	cytokine-mediated signaling pathway	M1	1	0
1	-3.8	GO:0002730	regulation of dendritic cell cytokine production	M1	1	0
1	-7.8	GO:0002675	positive regulation of acute inflammatory response	M1	1	0
1	-3.7	R-HSA-418346	Platelet homeostasis	M1	1	0
1	-3.8	WP4462	Platelet-mediated interactions with vascular and circulating cells	M1	1	0
1	-15	GO:0070663	regulation of leukocyte proliferation	M1	1	0
1	-11	R-HSA-9670439	Signaling by phosphorylated juxtamembrane, extracellular and kinase domain KIT mutants	M1	1	0
1	-4.9	GO:0150076	neuroinflammatory response	M1	1	0
1	-2.5	GO:0010830	regulation of myotube differentiation	M1	1	0
1	-6.5	R-HSA-9824439	Bacterial Infection Pathways	M1	1	0
1	-4.9	GO:0010948	negative regulation of cell cycle process	M1	1	0
1	-6.8	GO:0045981	positive regulation of nucleotide metabolic process	M1	1	0
1	-3.1	WP4304	Oligodendrocyte specification and differentiation, leading to myelin components for CNS	M1	1	0
1	-2.8	GO:0051341	regulation of oxidoreductase activity	M1	1	0
1	-5.8	hsa04520	Adherens junction	M1	1	0
1	-19	hsa05218	Melanoma	M1	1	0
1	-3.5	GO:0001706	endoderm formation	M1	1	0
1	-5.4	CORUM:5118	RBL2 complex (E2F4, E2F5, HDAC1, SUV39H1, P300, RBL2)	M1	1	0
1	-12	WP4481	Resistin as a regulator of inflammation	M1	1	0
1	-15	WP3972	PDGFR-beta pathway	M1	1	0
1	-6.3	R-HSA-983705	Signaling by the B Cell Receptor (BCR)	M1	1	0
1	-4.8	R-HSA-9006115	Signaling by NTRK2 (TRKB)	M1	1	0
1	-2.7	GO:0030330	DNA damage response, signal transduction by p53 class mediator	M1	1	0
1	-2.5	WP1591	Heart development	M1	1	0
1	-4.7	GO:0032774	RNA biosynthetic process	M1	1	0
1	-4.9	R-HSA-3371571	HSF1-dependent transactivation	M1	1	0
1	-15	M1718	SIG IL4RECEPTOR IN B LYPHOCYTES	M1	1	0
1	-6.2	WP5324	Octadecanoid formation from linoleic acid	M1	1	0
1	-3.1	GO:0032715	negative regulation of interleukin-6 production	M1	1	0
1	-3	GO:0072089	stem cell proliferation	M1	1	0
1	-3.8	GO:0009755	hormone-mediated signaling pathway	M1	1	0
1	-4.2	GO:1903238	positive regulation of leukocyte tethering or rolling	M1	1	0
1	-2.2	hsa05217	Basal cell carcinoma	M1	1	0
1	-3.4	GO:0060907	positive regulation of macrophage cytokine production	M1	1	0
1	-2.3	GO:0060675	ureteric bud morphogenesis	M1	1	0
1	-3.7	WP4478	LTF danger signal response pathway	M1	1	0
1	-5.3	R-HSA-913531	Interferon Signaling	M1	1	0
1	-3.5	WP5097	CCL18 signaling pathway	M1	1	0
1	-4.4	WP5336	Induction of autophagy and toll-like receptor signaling pathways by graphene oxide	M1	1	0
1	-2.5	GO:0051353	positive regulation of oxidoreductase activity	M1	1	0
1	-8.5	GO:0043123	positive regulation of canonical NF-kappaB signal transduction	M1	1	0
1	-21	hsa04664	Fc epsilon RI signaling pathway	M1	1	0
1	-5.8	WP2876	Pregnane X receptor pathway	M1	1	0
1	-5.2	GO:0050795	regulation of behavior	M1	1	0
1	-15	GO:0071375	cellular response to peptide hormone stimulus	M1	1	0
1	-8	GO:1901136	carbohydrate derivative catabolic process	M1	1	0
1	-5.2	R-HSA-9656223	Signaling by RAF1 mutants	M1	1	0
1	-4.9	GO:0045069	regulation of viral genome replication	M1	1	0
1	-4	GO:0043201	response to leucine	M1	1	0
1	-4.4	CORUM:633	anti-BHC110 complex	M1	1	0
1	-2.6	GO:0045017	glycerolipid biosynthetic process	M1	1	0
1	-2.6	GO:1903531	negative regulation of secretion by cell	M1	1	0
1	-2.6	GO:0006839	mitochondrial transport	M1	1	0
1	-4.7	GO:1902991	regulation of amyloid precursor protein catabolic process	M1	1	0
1	-3.5	GO:0051153	regulation of striated muscle cell differentiation	M1	1	0
1	-5.1	GO:0050798	activated T cell proliferation	M1	1	0
1	-26	M237	PID VEGFR1 2 PATHWAY	M1	1	0
1	-12	GO:0050878	regulation of body fluid levels	M1	1	0
1	-7.1	GO:0080164	regulation of nitric oxide metabolic process	M1	1	0
1	-2.6	GO:0010799	regulation of peptidyl-threonine phosphorylation	M1	1	0
1	-6.6	R-HSA-110056	MAPK3 (ERK1) activation	M1	1	0
1	-2.6	GO:0009262	deoxyribonucleotide metabolic process	M1	1	0
1	-17	GO:0019722	calcium-mediated signaling	M1	1	0
1	-31	hsa05417	Lipid and atherosclerosis	M1	1	0
1	-7.6	M7955	SIG INSULIN RECEPTOR PATHWAY IN CARDIAC MYOCYTES	M1	1	0
1	-35	GO:0032496	response to lipopolysaccharide	M1	1	0
1	-4	GO:0043620	regulation of DNA-templated transcription in response to stress	M1	1	0
1	-2.5	GO:1903170	negative regulation of calcium ion transmembrane transport	M1	1	0
1	-3.6	GO:1902275	regulation of chromatin organization	M1	1	0
1	-2.6	R-HSA-442755	Activation of NMDA receptors and postsynaptic events	M1	1	0
1	-9	GO:0043122	regulation of canonical NF-kappaB signal transduction	M1	1	0
1	-9.1	hsa05146	Amoebiasis	M1	1	0
1	-2.9	hsa05012	Parkinson disease	M1	1	0
1	-2.8	GO:0031640	killing of cells of another organism	M1	1	0
1	-12	hsa04923	Regulation of lipolysis in adipocytes	M1	1	0
1	-4.1	GO:0009159	deoxyribonucleoside monophosphate catabolic process	M1	1	0
1	-5.8	GO:0060047	heart contraction	M1	1	0
1	-4.6	GO:0097529	myeloid leukocyte migration	M1	1	0
1	-6.2	hsa00983	Drug metabolism - other enzymes	M1	1	0
1	-2.6	GO:0001823	mesonephros development	M1	1	0
1	-2.5	R-HSA-5620912	Anchoring of the basal body to the plasma membrane	M1	1	0
1	-14	hsa04650	Natural killer cell mediated cytotoxicity	M1	1	0
1	-13	M261	PID P53 REGULATION PATHWAY	M1	1	0
1	-5.4	GO:0051926	negative regulation of calcium ion transport	M1	1	0
1	-2.9	GO:0050974	detection of mechanical stimulus involved in sensory perception	M1	1	0
1	-4.3	GO:0045807	positive regulation of endocytosis	M1	1	0
1	-9.6	M15	PID LYSOPHOSPHOLIPID PATHWAY	M1	1	0
1	-5.5	R-HSA-180292	GAB1 signalosome	M1	1	0
1	-5.2	GO:0033143	regulation of intracellular steroid hormone receptor signaling pathway	M1	1	0
1	-11	WP3981	miRNA regulation of prostate cancer signaling pathways	M1	1	0
1	-3.4	GO:1903532	positive regulation of secretion by cell	M1	1	0
1	-2.7	R-HSA-2565942	Regulation of PLK1 Activity at G2/M Transition	M1	1	0
1	-4	GO:1903707	negative regulation of hemopoiesis	M1	1	0
1	-3.1	GO:1900745	positive regulation of p38MAPK cascade	M1	1	0
1	-2.2	GO:0002823	negative regulation of adaptive immune response based on somatic recombination of immune receptors built from immunoglobulin superfamily domains	M1	1	0
1	-3	GO:2000316	regulation of T-helper 17 type immune response	M1	1	0
1	-10	GO:0044283	small molecule biosynthetic process	M1	1	0
1	-11	GO:1904646	cellular response to amyloid-beta	M1	1	0
1	-10	GO:0016032	viral process	M1	1	0
1	-6.3	M36	PID IL27 PATHWAY	M1	1	0
1	-9.6	GO:0031295	T cell costimulation	M1	1	0
1	-4.1	WP5269	Genetic causes of porto-sinusoidal vascular disease	M1	1	0
1	-16	WP3303	RAC1/PAK1/p38/MMP2 pathway	M1	1	0
1	-4.7	GO:0006913	nucleocytoplasmic transport	M1	1	0
1	-4	GO:0010762	regulation of fibroblast migration	M1	1	0
1	-3.3	M58	PID AR PATHWAY	M1	1	0
1	-34	R-HSA-6785807	Interleukin-4 and Interleukin-13 signaling	M1	1	0
1	-3	GO:1902652	secondary alcohol metabolic process	M1	1	0
1	-5.1	M60	PID NFAT TFPATHWAY	M1	1	0
1	-8.6	GO:0002433	immune response-regulating cell surface receptor signaling pathway involved in phagocytosis	M1	1	0
1	-4	GO:0044849	estrous cycle	M1	1	0
1	-3.3	GO:0032231	regulation of actin filament bundle assembly	M1	1	0
1	-2.6	GO:0051955	regulation of amino acid transport	M1	1	0
1	-6.2	R-HSA-9673767	Signaling by PDGFRA transmembrane, juxtamembrane and kinase domain mutants	M1	1	0
1	-5	GO:0060043	regulation of cardiac muscle cell proliferation	M1	1	0
1	-3.4	M37	PID NFKAPPAB CANONICAL PATHWAY	M1	1	0
1	-6.6	R-HSA-112409	RAF-independent MAPK1/3 activation	M1	1	0
1	-5.6	GO:1901992	positive regulation of mitotic cell cycle phase transition	M1	1	0
1	-20	hsa05230	Central carbon metabolism in cancer	M1	1	0
1	-3.2	GO:0042177	negative regulation of protein catabolic process	M1	1	0
1	-23	WP286	IL-3 signaling pathway	M1	1	0
1	-3.9	R-HSA-1963642	PI3K events in ERBB2 signaling	M1	1	0
1	-4.1	GO:0045815	transcription initiation-coupled chromatin remodeling	M1	1	0
1	-3.8	GO:2000779	regulation of double-strand break repair	M1	1	0
1	-3.6	GO:0051496	positive regulation of stress fiber assembly	M1	1	0
1	-11	R-HSA-451927	Interleukin-2 family signaling	M1	1	0
1	-11	GO:0045089	positive regulation of innate immune response	M1	1	0
1	-3.6	R-HSA-5654720	PI-3K cascade:FGFR4	M1	1	0
1	-2.4	GO:0050982	detection of mechanical stimulus	M1	1	0
1	-11	GO:0038093	Fc receptor signaling pathway	M1	1	0
1	-6.1	GO:0001818	negative regulation of cytokine production	M1	1	0
1	-3.6	GO:0071897	DNA biosynthetic process	M1	1	0
1	-13	hsa04931	Insulin resistance	M1	1	0
1	-19	GO:0002768	immune response-regulating cell surface receptor signaling pathway	M1	1	0
1	-7.6	GO:0046718	viral entry into host cell	M1	1	0
1	-7.5	GO:0090399	replicative senescence	M1	1	0
1	-16	GO:0046777	protein autophosphorylation	M1	1	0
1	-2.7	M5493	WNT SIGNALING	M1	1	0
1	-8.6	R-HSA-9664422	FCGR3A-mediated phagocytosis	M1	1	0
1	-3.6	R-HSA-8978934	Metabolism of cofactors	M1	1	0
1	-42	GO:0001775	cell activation	M1	1	0
1	-3.4	GO:0045932	negative regulation of muscle contraction	M1	1	0
1	-5.3	GO:0050806	positive regulation of synaptic transmission	M1	1	0
1	-13	WP481	Insulin signaling	M1	1	0
1	-3.8	GO:0030593	neutrophil chemotaxis	M1	1	0
1	-2.2	GO:0034219	carbohydrate transmembrane transport	M1	1	0
1	-2.8	hsa05330	Allograft rejection	M1	1	0
1	-7.1	WP734	Serotonin receptor 4/6/7 and NR3C signaling	M1	1	0
1	-5.7	WP5072	Modulators of TCR signaling and T cell activation	M1	1	0
1	-5.5	hsa05143	African trypanosomiasis	M1	1	0
1	-5.1	GO:0031282	regulation of guanylate cyclase activity	M1	1	0
1	-9.8	GO:0032680	regulation of tumor necrosis factor production	M1	1	0
1	-4.4	R-HSA-9020956	Interleukin-27 signaling	M1	1	0
1	-3.2	hsa04330	Notch signaling pathway	M1	1	0
1	-2.5	R-HSA-5607764	CLEC7A (Dectin-1) signaling	M1	1	0
1	-2.4	GO:0042572	retinol metabolic process	M1	1	0
1	-4.2	R-HSA-1222556	ROS and RNS production in phagocytes	M1	1	0
1	-3.6	hsa04970	Salivary secretion	M1	1	0
1	-2.5	GO:0098815	modulation of excitatory postsynaptic potential	M1	1	0
1	-8.3	GO:0061458	reproductive system development	M1	1	0
1	-6.7	GO:0032008	positive regulation of TOR signaling	M1	1	0
1	-3.9	WP4962	Airway smooth muscle cell contraction	M1	1	0
1	-10	GO:0019369	arachidonic acid metabolic process	M1	1	0
1	-5.6	GO:1902745	positive regulation of lamellipodium organization	M1	1	0
1	-23	M186	PID PDGFRB PATHWAY	M1	1	0
1	-6.1	GO:0071867	response to monoamine	M1	1	0
1	-4.3	M84	PID ATM PATHWAY	M1	1	0
1	-22	GO:0006954	inflammatory response	M1	1	0
1	-10	GO:0002250	adaptive immune response	M1	1	0
1	-6.4	WP3668	Hypothesized pathways in pathogenesis of cardiovascular disease	M1	1	0
1	-5.6	GO:0034504	protein localization to nucleus	M1	1	0
1	-4.3	GO:0043534	blood vessel endothelial cell migration	M1	1	0
1	-19	GO:0045860	positive regulation of protein kinase activity	M1	1	0
1	-17	GO:0050678	regulation of epithelial cell proliferation	M1	1	0
1	-5.7	GO:0032310	prostaglandin secretion	M1	1	0
1	-5.7	GO:0048010	vascular endothelial growth factor receptor signaling pathway	M1	1	0
1	-3.8	M251	PID SYNDECAN 3 PATHWAY	M1	1	0
1	-8.6	GO:0060135	maternal process involved in female pregnancy	M1	1	0
1	-3.9	GO:0002294	CD4-positive, alpha-beta T cell differentiation involved in immune response	M1	1	0
1	-6.9	GO:2000146	negative regulation of cell motility	M1	1	0
1	-3.9	hsa04612	Antigen processing and presentation	M1	1	0
1	-3.7	WP4861	Endoplasmic reticulum stress response in coronavirus infection	M1	1	0
1	-3.5	GO:0006281	DNA repair	M1	1	0
1	-12	WP706	Sudden infant death syndrome (SIDS) susceptibility pathways	M1	1	0
1	-14	GO:1903706	regulation of hemopoiesis	M1	1	0
1	-4.3	GO:0045777	positive regulation of blood pressure	M1	1	0
1	-2.8	R-HSA-6806834	Signaling by MET	M1	1	0
1	-8.6	R-HSA-445144	Signal transduction by L1	M1	1	0
1	-7.3	GO:0031622	positive regulation of fever generation	M1	1	0
1	-11	WP2038	Microtubule cytoskeleton regulation	M1	1	0
1	-9.9	hsa04213	Longevity regulating pathway - multiple species	M1	1	0
1	-3	WP58	Monoamine GPCRs	M1	1	0
1	-13	GO:0007611	learning or memory	M1	1	0
1	-24	hsa05165	Human papillomavirus infection	M1	1	0
1	-4.8	GO:0060324	face development	M1	1	0
1	-2.6	GO:0043583	ear development	M1	1	0
1	-28	hsa05206	MicroRNAs in cancer	M1	1	0
1	-6.1	GO:0051493	regulation of cytoskeleton organization	M1	1	0
1	-13	GO:0042542	response to hydrogen peroxide	M1	1	0
1	-3.8	GO:0008038	neuron recognition	M1	1	0
1	-9.2	WP4868	Type I interferon induction and signaling during SARS-CoV-2 infection	M1	1	0
1	-5.9	M45	PID CD40 PATHWAY	M1	1	0
1	-3.3	WP5284	Cell interactions of the pancreatic cancer microenvironment	M1	1	0
1	-4.2	GO:0044282	small molecule catabolic process	M1	1	0
1	-2.1	GO:0010972	negative regulation of G2/M transition of mitotic cell cycle	M1	1	0
1	-6.4	GO:0014004	microglia differentiation	M1	1	0
1	-4.7	GO:0043367	CD4-positive, alpha-beta T cell differentiation	M1	1	0
1	-9.1	R-HSA-5654736	Signaling by FGFR1	M1	1	0
1	-6.1	R-HSA-195258	RHO GTPase Effectors	M1	1	0
1	-4.6	CORUM:1492	BHC110 complex	M1	1	0
1	-12	GO:0050728	negative regulation of inflammatory response	M1	1	0
1	-3	hsa04137	Mitophagy - animal	M1	1	0
1	-8.9	M88	PID CD8 TCR PATHWAY	M1	1	0
1	-3	R-HSA-381426	Regulation of Insulin-like Growth Factor (IGF) transport and uptake by Insulin-like Growth Factor Binding Proteins (IGFBPs)	M1	1	0
1	-2.6	GO:0006801	superoxide metabolic process	M1	1	0
1	-6.6	GO:0009128	purine nucleoside monophosphate catabolic process	M1	1	0
1	-9.7	GO:0050729	positive regulation of inflammatory response	M1	1	0
1	-2.4	R-HSA-427413	NoRC negatively regulates rRNA expression	M1	1	0
1	-6.9	GO:0035270	endocrine system development	M1	1	0
1	-3.3	GO:0098581	detection of external biotic stimulus	M1	1	0
1	-2.9	WP5221	2q11.2 copy number variation syndrome	M1	1	0
1	-4.8	GO:0006351	DNA-templated transcription	M1	1	0
1	-35	GO:0009410	response to xenobiotic stimulus	M1	1	0
1	-4	GO:0002637	regulation of immunoglobulin production	M1	1	0
1	-2.1	GO:0009913	epidermal cell differentiation	M1	1	0
1	-5.2	R-HSA-9671555	Signaling by PDGFR in disease	M1	1	0
1	-5.7	GO:0007623	circadian rhythm	M1	1	0
1	-2.2	WP5407	15q11q13 copy number variation	M1	1	0
1	-17	WP4255	Non-small cell lung cancer	M1	1	0
1	-7.5	GO:0090130	tissue migration	M1	1	0
1	-9	M231	PID KIT PATHWAY	M1	1	0
1	-6.7	GO:0038086	VEGF-activated platelet-derived growth factor receptor signaling pathway	M1	1	0
1	-5.7	GO:0017014	protein nitrosylation	M1	1	0
1	-5.1	GO:0021700	developmental maturation	M1	1	0
1	-7.8	GO:0009267	cellular response to starvation	M1	1	0
1	-5.5	WP619	Type II interferon signaling	M1	1	0
1	-2.1	WP2369	Histone modifications	M1	1	0
1	-8	WP5385	Growth factors and hormones in Beta-cell proliferation	M1	1	0
1	-3.9	GO:0051899	membrane depolarization	M1	1	0
1	-3	WP2363	Gastric cancer network 2	M1	1	0
1	-4.4	R-HSA-5654687	Downstream signaling of activated FGFR1	M1	1	0
1	-4.9	GO:0001503	ossification	M1	1	0
1	-6.5	WP3878	ATM signaling in development and disease	M1	1	0
1	-3.4	GO:0006942	regulation of striated muscle contraction	M1	1	0
1	-3	M277	PID INTEGRIN A4B1 PATHWAY	M1	1	0
1	-7.1	R-HSA-194315	Signaling by Rho GTPases	M1	1	0
1	-2.8	R-HSA-438064	Post NMDA receptor activation events	M1	1	0
1	-10	WP3286	Copper homeostasis	M1	1	0
1	-5.1	GO:0044772	mitotic cell cycle phase transition	M1	1	0
1	-17	hsa04012	ErbB signaling pathway	M1	1	0
1	-7.6	GO:0000077	DNA damage checkpoint signaling	M1	1	0
1	-8.7	R-HSA-450341	Activation of the AP-1 family of transcription factors	M1	1	0
1	-5.9	GO:0001782	B cell homeostasis	M1	1	0
1	-6.9	GO:0043470	regulation of carbohydrate catabolic process	M1	1	0
1	-3.6	GO:0016571	histone methylation	M1	1	0
1	-9.5	hsa04912	GnRH signaling pathway	M1	1	0
1	-5.8	R-HSA-186797	Signaling by PDGF	M1	1	0
1	-4.2	M86	PID ARF6 PATHWAY	M1	1	0
1	-2.3	GO:0072171	mesonephric tubule morphogenesis	M1	1	0
1	-19	GO:0098657	import into cell	M1	1	0
1	-8.6	GO:0018107	peptidyl-threonine phosphorylation	M1	1	0
1	-5.7	GO:0098754	detoxification	M1	1	0
1	-14	GO:0071902	positive regulation of protein serine/threonine kinase activity	M1	1	0
1	-7.1	GO:0038127	ERBB signaling pathway	M1	1	0
1	-6.7	GO:0006157	deoxyadenosine catabolic process	M1	1	0
1	-20	GO:0043434	response to peptide hormone	M1	1	0
1	-14	WP5373	Role of hypoxia, angiogenesis, and FGF pathway in OA chondrocyte hypertrophy	M1	1	0
1	-3.7	M7997	SA CASPASE CASCADE	M1	1	0
1	-11	hsa04921	Oxytocin signaling pathway	M1	1	0
1	-4.4	R-HSA-397795	G-protein beta:gamma signalling	M1	1	0
1	-3.4	WP399	Wnt signaling pathway and pluripotency	M1	1	0
1	-3.4	GO:0034766	negative regulation of monoatomic ion transmembrane transport	M1	1	0
1	-5.9	GO:0002688	regulation of leukocyte chemotaxis	M1	1	0
1	-7.4	M108	PID NETRIN PATHWAY	M1	1	0
1	-7.3	R-HSA-187687	Signalling to ERKs	M1	1	0
1	-4.2	GO:0060333	type II interferon-mediated signaling pathway	M1	1	0
1	-3.8	GO:0043373	CD4-positive, alpha-beta T cell lineage commitment	M1	1	0
1	-3.4	GO:0046033	AMP metabolic process	M1	1	0
1	-9.5	GO:0042698	ovulation cycle	M1	1	0
1	-3.6	GO:0045824	negative regulation of innate immune response	M1	1	0
1	-2.5	R-HSA-9707616	Heme signaling	M1	1	0
1	-8.6	WP722	Serotonin HTR1 group and FOS pathway	M1	1	0
1	-2.6	GO:0002832	negative regulation of response to biotic stimulus	M1	1	0
1	-5	GO:0019748	secondary metabolic process	M1	1	0
1	-2.2	GO:0007006	mitochondrial membrane organization	M1	1	0
1	-4.1	R-HSA-983231	Factors involved in megakaryocyte development and platelet production	M1	1	0
1	-4	GO:0002456	T cell mediated immunity	M1	1	0
1	-2.8	GO:0043516	regulation of DNA damage response, signal transduction by p53 class mediator	M1	1	0
1	-3.5	WP3599	Transcription factor regulation in adipogenesis	M1	1	0
1	-3.7	GO:0002262	myeloid cell homeostasis	M1	1	0
1	-10	WP5144	NRP1-triggered signaling pathways in pancreatic cancer	M1	1	0
1	-6.2	WP5121	Sphingolipid metabolism in senescence	M1	1	0
1	-19	WP4263	Pancreatic adenocarcinoma pathway	M1	1	0
1	-7.5	GO:0006941	striated muscle contraction	M1	1	0
1	-14	hsa05222	Small cell lung cancer	M1	1	0
1	-4.8	GO:0006469	negative regulation of protein kinase activity	M1	1	0
1	-4.4	GO:0140353	lipid export from cell	M1	1	0
1	-2.8	GO:0048536	spleen development	M1	1	0
1	-2.6	GO:1901606	alpha-amino acid catabolic process	M1	1	0
1	-11	R-HSA-3108232	SUMO E3 ligases SUMOylate target proteins	M1	1	0
1	-5.7	GO:0042129	regulation of T cell proliferation	M1	1	0
1	-2.8	GO:0001649	osteoblast differentiation	M1	1	0
1	-5.8	GO:1903432	regulation of TORC1 signaling	M1	1	0
1	-4.3	M44	PID HIF2PATHWAY	M1	1	0
1	-4.4	GO:0050847	progesterone receptor signaling pathway	M1	1	0
1	-13	R-HSA-2219530	Constitutive Signaling by Aberrant PI3K in Cancer	M1	1	0
1	-4.7	R-HSA-2179392	EGFR Transactivation by Gastrin	M1	1	0
1	-2.9	GO:0002021	response to dietary excess	M1	1	0
1	-2.9	hsa05412	Arrhythmogenic right ventricular cardiomyopathy	M1	1	0
1	-2.9	GO:0070059	intrinsic apoptotic signaling pathway in response to endoplasmic reticulum stress	M1	1	0
1	-2	GO:0048662	negative regulation of smooth muscle cell proliferation	M1	1	0
1	-3.2	GO:0002090	regulation of receptor internalization	M1	1	0
1	-6	CORUM:2565	CD20-LCK-LYN-FYN-p75/80 complex, (Raji human B cell line)	M1	1	0
1	-4.9	GO:0007423	sensory organ development	M1	1	0
1	-4.8	GO:0001906	cell killing	M1	1	0
1	-3.5	R-HSA-198753	ERK/MAPK targets	M1	1	0
1	-21	GO:0018108	peptidyl-tyrosine phosphorylation	M1	1	0
1	-20	GO:0071466	cellular response to xenobiotic stimulus	M1	1	0
1	-3.4	GO:0045822	negative regulation of heart contraction	M1	1	0
1	-2.7	R-HSA-3928662	EPHB-mediated forward signaling	M1	1	0
1	-2.9	hsa04918	Thyroid hormone synthesis	M1	1	0
1	-4.8	GO:1903050	regulation of proteolysis involved in protein catabolic process	M1	1	0
1	-4.7	hsa04270	Vascular smooth muscle contraction	M1	1	0
1	-19	GO:0007204	positive regulation of cytosolic calcium ion concentration	M1	1	0
1	-7	WP2447	Amyotrophic lateral sclerosis (ALS)	M1	1	0
1	-11	M28	PID IL4 2PATHWAY	M1	1	0
1	-5.3	GO:0002363	alpha-beta T cell lineage commitment	M1	1	0
1	-18	hsa04810	Regulation of actin cytoskeleton	M1	1	0
1	-18	hsa05164	Influenza A	M1	1	0
1	-6.2	R-HSA-9673770	Signaling by PDGFRA extracellular domain mutants	M1	1	0
1	-4.9	GO:0032412	regulation of monoatomic ion transmembrane transporter activity	M1	1	0
1	-3.6	WP4206	Hereditary leiomyomatosis and renal cell carcinoma pathway	M1	1	0
1	-14	WP3611	Photodynamic therapy-induced AP-1 survival signaling	M1	1	0
1	-2.2	GO:0021543	pallium development	M1	1	0
1	-4.7	GO:0051169	nuclear transport	M1	1	0
1	-15	hsa05223	Non-small cell lung cancer	M1	1	0
1	-3.6	R-HSA-112043	PLC beta mediated events	M1	1	0
1	-3.9	GO:0035272	exocrine system development	M1	1	0
1	-11	GO:0035094	response to nicotine	M1	1	0
1	-20	GO:1903039	positive regulation of leukocyte cell-cell adhesion	M1	1	0
1	-2.4	GO:0048477	oogenesis	M1	1	0
1	-4.5	GO:0051952	regulation of amine transport	M1	1	0
1	-5.4	GO:0009125	nucleoside monophosphate catabolic process	M1	1	0
1	-2.5	R-HSA-2122947	NOTCH1 Intracellular Domain Regulates Transcription	M1	1	0
1	-20	GO:0042113	B cell activation	M1	1	0
1	-6	M76	PID P38 ALPHA BETA PATHWAY	M1	1	0
1	-3.9	R-HSA-9705671	SARS-CoV-2 activates/modulates innate and adaptive immune responses	M1	1	0
1	-3.3	R-HSA-5250941	Negative epigenetic regulation of rRNA expression	M1	1	0
1	-2.3	GO:0043370	regulation of CD4-positive, alpha-beta T cell differentiation	M1	1	0
1	-4.7	R-HSA-3371497	HSP90 chaperone cycle for steroid hormone receptors (SHR) in the presence of ligand	M1	1	0
1	-14	R-HSA-373076	Class A/1 (Rhodopsin-like receptors)	M1	1	0
1	-6	R-HSA-9023661	Biosynthesis of E-series 18(R)-resolvins	M1	1	0
1	-4.7	WP702	Metapathway biotransformation Phase I and II	M1	1	0
1	-14	WP4155	Endometrial cancer	M1	1	0
1	-16	hsa04621	NOD-like receptor signaling pathway	M1	1	0
1	-2.6	GO:0043502	regulation of muscle adaptation	M1	1	0
1	-2	GO:0048844	artery morphogenesis	M1	1	0
1	-3.9	GO:0007276	gamete generation	M1	1	0
1	-8.9	M270	PID MAPK TRK PATHWAY	M1	1	0
1	-44	GO:1901699	cellular response to nitrogen compound	M1	1	0
1	-7.7	GO:0045137	development of primary sexual characteristics	M1	1	0
1	-3.8	GO:0098662	inorganic cation transmembrane transport	M1	1	0
1	-12	GO:0090066	regulation of anatomical structure size	M1	1	0
1	-5.8	WP3	Transcriptional activation by NRF2 in response to phytochemicals	M1	1	0
1	-5.1	GO:0071355	cellular response to interleukin-9	M1	1	0
1	-4.9	R-HSA-9818028	NFE2L2 regulates pentose phosphate pathway genes	M1	1	0
1	-7.8	GO:0033157	regulation of intracellular protein transport	M1	1	0
1	-3.1	WP5316	Primary ovarian insufficiency	M1	1	0
1	-9.5	GO:0032386	regulation of intracellular transport	M1	1	0
1	-23	GO:0030098	lymphocyte differentiation	M1	1	0
1	-31	GO:0062197	cellular response to chemical stress	M1	1	0
1	-4.3	WP3624	Lung fibrosis	M1	1	0
1	-25	WP4483	Relationship between inflammation, COX-2 and EGFR	M1	1	0
1	-9.2	GO:0043542	endothelial cell migration	M1	1	0
1	-14	hsa05211	Renal cell carcinoma	M1	1	0
1	-6.7	WP1584	Type II diabetes mellitus	M1	1	0
1	-3.8	WP3877	MYD88 distinct input-output pathway	M1	1	0
1	-2.2	GO:0006644	phospholipid metabolic process	M1	1	0
1	-9.1	WP5356	Disturbed pathways in Duchenne Muscular Dystrophy	M1	1	0
1	-9.1	GO:0045907	positive regulation of vasoconstriction	M1	1	0
1	-5.6	GO:1903320	regulation of protein modification by small protein conjugation or removal	M1	1	0
1	-4.2	GO:0061081	positive regulation of myeloid leukocyte cytokine production involved in immune response	M1	1	0
1	-14	GO:0003012	muscle system process	M1	1	0
1	-5.1	CORUM:614	NRD complex (Nucleosome remodeling and deacetylation complex)	M1	1	0
1	-3.4	R-HSA-449836	Other interleukin signaling	M1	1	0
1	-4.9	GO:0006275	regulation of DNA replication	M1	1	0
1	-3.7	GO:0032369	negative regulation of lipid transport	M1	1	0
1	-3.2	R-HSA-5621480	Dectin-2 family	M1	1	0
1	-5.1	GO:0042509	regulation of tyrosine phosphorylation of STAT protein	M1	1	0
1	-5.6	GO:0031100	animal organ regeneration	M1	1	0
1	-5.9	R-HSA-1839124	FGFR1 mutant receptor activation	M1	1	0
1	-9.8	GO:0006109	regulation of carbohydrate metabolic process	M1	1	0
1	-3.6	R-HSA-112314	Neurotransmitter receptors and postsynaptic signal transmission	M1	1	0
1	-3.4	hsa04340	Hedgehog signaling pathway	M1	1	0
1	-5.3	GO:0031175	neuron projection development	M1	1	0
1	-7	GO:0048008	platelet-derived growth factor receptor signaling pathway	M1	1	0
1	-4.3	GO:0072678	T cell migration	M1	1	0
1	-3.6	GO:0009651	response to salt stress	M1	1	0
1	-8.6	GO:0038096	Fc-gamma receptor signaling pathway involved in phagocytosis	M1	1	0
1	-5.3	GO:0099536	synaptic signaling	M1	1	0
1	-4.3	GO:0070672	response to interleukin-15	M1	1	0
1	-7.7	GO:0043523	regulation of neuron apoptotic process	M1	1	0
1	-4.2	R-HSA-74217	Purine salvage	M1	1	0
1	-6.1	GO:1901989	positive regulation of cell cycle phase transition	M1	1	0
1	-6.1	R-HSA-2428924	IGF1R signaling cascade	M1	1	0
1	-14	GO:0043405	regulation of MAP kinase activity	M1	1	0
1	-8.7	GO:0055082	intracellular chemical homeostasis	M1	1	0
1	-22	hsa05166	Human T-cell leukemia virus 1 infection	M1	1	0
1	-6.7	hsa05031	Amphetamine addiction	M1	1	0
1	-5	GO:0002720	positive regulation of cytokine production involved in immune response	M1	1	0
1	-2.7	GO:1904659	glucose transmembrane transport	M1	1	0
1	-2.3	R-HSA-73854	RNA Polymerase I Promoter Clearance	M1	1	0
1	-9	R-HSA-168181	Toll Like Receptor 7/8 (TLR7/8) Cascade	M1	1	0
1	-2.7	GO:0051053	negative regulation of DNA metabolic process	M1	1	0
1	-31	hsa05163	Human cytomegalovirus infection	M1	1	0
1	-2.3	GO:1901616	organic hydroxy compound catabolic process	M1	1	0
1	-5.2	GO:0051900	regulation of mitochondrial depolarization	M1	1	0
1	-6.3	WP5216	Warburg effect modulated by deubiquitinating enzymes and their substrates	M1	1	0
1	-3.1	GO:0006919	activation of cysteine-type endopeptidase activity involved in apoptotic process	M1	1	0
1	-5.1	R-HSA-5621575	CD209 (DC-SIGN) signaling	M1	1	0
1	-8.9	WP5321	Prostaglandin and leukotriene metabolism in senescence	M1	1	0
1	-11	GO:0002218	activation of innate immune response	M1	1	0
1	-4	GO:1902065	response to L-glutamate	M1	1	0
1	-18	R-HSA-9679191	Potential therapeutics for SARS	M1	1	0
1	-14	GO:0000165	MAPK cascade	M1	1	0
1	-5.1	GO:0062014	negative regulation of small molecule metabolic process	M1	1	0
1	-3.7	hsa04976	Bile secretion	M1	1	0
1	-16	GO:0018105	peptidyl-serine phosphorylation	M1	1	0
1	-5.4	WP3891	Benzene metabolism	M1	1	0
1	-7.7	GO:0002697	regulation of immune effector process	M1	1	0
1	-21	hsa05162	Measles	M1	1	0
1	-7.8	GO:0007599	hemostasis	M1	1	0
1	-2.9	GO:0014855	striated muscle cell proliferation	M1	1	0
1	-6.2	GO:1902806	regulation of cell cycle G1/S phase transition	M1	1	0
1	-3.5	GO:0015718	monocarboxylic acid transport	M1	1	0
1	-3.4	GO:0019882	antigen processing and presentation	M1	1	0
1	-5.6	GO:0090398	cellular senescence	M1	1	0
1	-7.8	GO:0046209	nitric oxide metabolic process	M1	1	0
1	-12	GO:2001237	negative regulation of extrinsic apoptotic signaling pathway	M1	1	0
1	-3.8	WP697	Estrogen metabolism	M1	1	0
1	-3	WP2877	Vitamin D receptor pathway	M1	1	0
1	-3.6	GO:0032436	positive regulation of proteasomal ubiquitin-dependent protein catabolic process	M1	1	0
1	-11	GO:0008630	intrinsic apoptotic signaling pathway in response to DNA damage	M1	1	0
1	-5.9	GO:2001056	positive regulation of cysteine-type endopeptidase activity	M1	1	0
1	-6.8	GO:0010466	negative regulation of peptidase activity	M1	1	0
1	-4.5	GO:0007178	transmembrane receptor protein serine/threonine kinase signaling pathway	M1	1	0
1	-3.5	GO:0003085	negative regulation of systemic arterial blood pressure	M1	1	0
1	-4.7	R-HSA-9700206	Signaling by ALK in cancer	M1	1	0
1	-19	GO:0002429	immune response-activating cell surface receptor signaling pathway	M1	1	0
1	-5.4	GO:1903047	mitotic cell cycle process	M1	1	0
1	-3.8	WP3935	Leptin-insulin signaling overlap	M1	1	0
1	-2.8	GO:0009582	detection of abiotic stimulus	M1	1	0
1	-10	GO:0033559	unsaturated fatty acid metabolic process	M1	1	0
1	-2.7	GO:0150115	cell-substrate junction organization	M1	1	0
1	-3.7	GO:0008643	carbohydrate transport	M1	1	0
1	-4.2	WP2881	Estrogen receptor pathway	M1	1	0
1	-9.8	WP254	Apoptosis	M1	1	0
1	-2.1	GO:0055002	striated muscle cell development	M1	1	0
1	-11	M3468	NABA ECM REGULATORS	M1	1	0
1	-4	R-HSA-111996	Ca-dependent events	M1	1	0
1	-16	WP75	Toll-like receptor signaling pathway	M1	1	0
1	-3.9	GO:0042093	T-helper cell differentiation	M1	1	0
1	-2.1	GO:0140029	exocytic process	M1	1	0
1	-2.4	GO:0071385	cellular response to glucocorticoid stimulus	M1	1	0
1	-7.6	R-HSA-2424491	DAP12 signaling	M1	1	0
1	-3.9	GO:0002691	regulation of cellular extravasation	M1	1	0
1	-4.7	GO:1904375	regulation of protein localization to cell periphery	M1	1	0
1	-12	GO:0097193	intrinsic apoptotic signaling pathway	M1	1	0
1	-17	hsa05170	Human immunodeficiency virus 1 infection	M1	1	0
1	-2.6	R-HSA-5655253	Signaling by FGFR2 in disease	M1	1	0
1	-4	R-HSA-8852276	The role of GTSE1 in G2/M progression after G2 checkpoint	M1	1	0
1	-4.7	GO:0042659	regulation of cell fate specification	M1	1	0
1	-4.4	GO:1903649	regulation of cytoplasmic transport	M1	1	0
1	-8	WP3301	MFAP5-mediated ovarian cancer cell motility and invasiveness	M1	1	0
1	-3.8	GO:0043117	positive regulation of vascular permeability	M1	1	0
1	-3.6	GO:0002791	regulation of peptide secretion	M1	1	0
1	-7.4	GO:0016242	negative regulation of macroautophagy	M1	1	0
1	-2.3	WP5348	11p11.2 copy number variation syndrome	M1	1	0
1	-6.1	GO:0033555	multicellular organismal response to stress	M1	1	0
1	-5.1	R-HSA-9635465	Suppression of apoptosis	M1	1	0
1	-17	GO:0006974	DNA damage response	M1	1	0
1	-6.4	WP4008	NO/cGMP/PKG mediated neuroprotection	M1	1	0
1	-4.1	GO:0046326	positive regulation of glucose import	M1	1	0
1	-6	CORUM:5695	TIP5-DNMT-HDAC1 complex	M1	1	0
1	-4.2	M197	PID HIV NEF PATHWAY	M1	1	0
1	-3	GO:0032259	methylation	M1	1	0
1	-4.4	GO:0097306	cellular response to alcohol	M1	1	0
1	-8	WP1434	Osteopontin signaling	M1	1	0
1	-2.3	WP5265	Neurogenesis regulation in the olfactory epithelium	M1	1	0
1	-3.6	GO:1902004	positive regulation of amyloid-beta formation	M1	1	0
1	-7.1	GO:0030163	protein catabolic process	M1	1	0
1	-5.2	GO:0032989	cellular component morphogenesis	M1	1	0
1	-6.4	GO:0032869	cellular response to insulin stimulus	M1	1	0
1	-24	GO:0045785	positive regulation of cell adhesion	M1	1	0
1	-5.6	GO:0001501	skeletal system development	M1	1	0
1	-43	GO:0071417	cellular response to organonitrogen compound	M1	1	0
1	-6.1	R-HSA-5218920	VEGFR2 mediated vascular permeability	M1	1	0
1	-6.7	GO:0035307	positive regulation of protein dephosphorylation	M1	1	0
1	-12	GO:0031330	negative regulation of cellular catabolic process	M1	1	0
1	-3.9	GO:0032930	positive regulation of superoxide anion generation	M1	1	0
1	-2.2	GO:0016049	cell growth	M1	1	0
1	-5.8	WP5113	Antiviral and anti-inflammatory effects of Nrf2 on SARS-CoV-2 pathway	M1	1	0
1	-18	GO:0006897	endocytosis	M1	1	0
1	-4	hsa04060	Cytokine-cytokine receptor interaction	M1	1	0
1	-5.6	GO:0030810	positive regulation of nucleotide biosynthetic process	M1	1	0
1	-17	R-HSA-9658195	Leishmania infection	M1	1	0
1	-6.3	R-HSA-73887	Death Receptor Signaling	M1	1	0
1	-4.9	GO:0007188	adenylate cyclase-modulating G protein-coupled receptor signaling pathway	M1	1	0
1	-7.6	GO:0000086	G2/M transition of mitotic cell cycle	M1	1	0
1	-6.5	WP1528	Physiological and pathological hypertrophy of the heart	M1	1	0
1	-7.8	GO:0043491	phosphatidylinositol 3-kinase/protein kinase B signal transduction	M1	1	0
1	-8.9	M48	PID MET PATHWAY	M1	1	0
1	-9.3	WP129	Matrix metalloproteinases	M1	1	0
1	-4.5	GO:0072523	purine-containing compound catabolic process	M1	1	0
1	-5.1	GO:0045687	positive regulation of glial cell differentiation	M1	1	0
1	-2.9	WP4241	Type 2 papillary renal cell carcinoma	M1	1	0
1	-5.3	GO:0060977	coronary vasculature morphogenesis	M1	1	0
1	-17	GO:0030162	regulation of proteolysis	M1	1	0
1	-5	WP2848	Pluripotent stem cell differentiation pathway	M1	1	0
1	-20	GO:0051249	regulation of lymphocyte activation	M1	1	0
1	-9.3	GO:0046635	positive regulation of alpha-beta T cell activation	M1	1	0
1	-5.3	WP1742	TP53 network	M1	1	0
1	-8.6	M184	PID ECADHERIN KERATINOCYTE PATHWAY	M1	1	0
1	-5.1	GO:0030195	negative regulation of blood coagulation	M1	1	0
1	-8.8	GO:0010469	regulation of signaling receptor activity	M1	1	0
1	-3.5	GO:0034248	regulation of amide metabolic process	M1	1	0
1	-2.4	GO:0021549	cerebellum development	M1	1	0
1	-4	GO:0022600	digestive system process	M1	1	0
1	-7.8	M219	PID HEDGEHOG GLI PATHWAY	M1	1	0
1	-3.8	GO:0001913	T cell mediated cytotoxicity	M1	1	0
1	-4.3	WP5038	Mitochondrial immune response to SARS-CoV-2	M1	1	0
1	-28	WP2263	Androgen receptor network in prostate cancer	M1	1	0
1	-5.4	GO:0061136	regulation of proteasomal protein catabolic process	M1	1	0
1	-2.8	GO:0072006	nephron development	M1	1	0
1	-3.8	GO:0036303	lymph vessel morphogenesis	M1	1	0
1	-5.7	GO:0046545	development of primary female sexual characteristics	M1	1	0
1	-4	GO:1903524	positive regulation of blood circulation	M1	1	0
1	-3.2	GO:0046037	GMP metabolic process	M1	1	0
1	-4.4	GO:0120032	regulation of plasma membrane bounded cell projection assembly	M1	1	0
1	-9.5	GO:0006805	xenobiotic metabolic process	M1	1	0
1	-2.4	GO:0007157	heterophilic cell-cell adhesion via plasma membrane cell adhesion molecules	M1	1	0
1	-7.2	GO:0008202	steroid metabolic process	M1	1	0
1	-5.5	hsa05202	Transcriptional misregulation in cancer	M1	1	0
1	-2.6	GO:0060337	type I interferon-mediated signaling pathway	M1	1	0
1	-5.4	GO:0120161	regulation of cold-induced thermogenesis	M1	1	0
1	-8.2	GO:0071229	cellular response to acid chemical	M1	1	0
1	-4.7	R-HSA-6804756	Regulation of TP53 Activity through Phosphorylation	M1	1	0
1	-3.3	WP3865	Novel intracellular components of RIG-I-like receptor pathway	M1	1	0
1	-3.3	GO:0070233	negative regulation of T cell apoptotic process	M1	1	0
1	-7.7	GO:2001057	reactive nitrogen species metabolic process	M1	1	0
1	-2.1	R-HSA-114608	Platelet degranulation	M1	1	0
1	-5.5	R-HSA-5655302	Signaling by FGFR1 in disease	M1	1	0
1	-4.8	GO:1901292	nucleoside phosphate catabolic process	M1	1	0
1	-3.1	GO:0090322	regulation of superoxide metabolic process	M1	1	0
1	-9	GO:0007162	negative regulation of cell adhesion	M1	1	0
1	-3.3	R-HSA-5654708	Downstream signaling of activated FGFR3	M1	1	0
1	-12	GO:0042060	wound healing	M1	1	0
1	-12	R-HSA-1227986	Signaling by ERBB2	M1	1	0
1	-5.1	GO:0031343	positive regulation of cell killing	M1	1	0
1	-3.8	WP4301	Inhibition of exosome biogenesis and secretion by Manumycin A in CRPC cells	M1	1	0
1	-7.8	GO:0045580	regulation of T cell differentiation	M1	1	0
1	-3.2	GO:0002889	regulation of immunoglobulin mediated immune response	M1	1	0
1	-5.8	GO:0030900	forebrain development	M1	1	0
1	-6.5	GO:0002822	regulation of adaptive immune response based on somatic recombination of immune receptors built from immunoglobulin superfamily domains	M1	1	0
1	-3.9	WP4249	Hedgehog signaling pathway	M1	1	0
1	-2.1	GO:0030101	natural killer cell activation	M1	1	0
1	-16	M164	PID ERBB1 DOWNSTREAM PATHWAY	M1	1	0
1	-5.7	GO:0002220	innate immune response activating cell surface receptor signaling pathway	M1	1	0
1	-22	GO:0002252	immune effector process	M1	1	0
1	-15	M63	PID AVB3 OPN PATHWAY	M1	1	0
1	-21	hsa04914	Progesterone-mediated oocyte maturation	M1	1	0
1	-3.7	GO:0032928	regulation of superoxide anion generation	M1	1	0
1	-8.2	GO:0045123	cellular extravasation	M1	1	0
1	-11	GO:0050920	regulation of chemotaxis	M1	1	0
1	-14	M151	PID AR TF PATHWAY	M1	1	0
1	-3.3	R-HSA-2022090	Assembly of collagen fibrils and other multimeric structures	M1	1	0
1	-9.2	GO:0051960	regulation of nervous system development	M1	1	0
1	-5	GO:0050673	epithelial cell proliferation	M1	1	0
1	-4.2	GO:1902253	regulation of intrinsic apoptotic signaling pathway by p53 class mediator	M1	1	0
1	-9.2	GO:0061041	regulation of wound healing	M1	1	0
1	-11	GO:0007565	female pregnancy	M1	1	0
1	-7.8	GO:0071260	cellular response to mechanical stimulus	M1	1	0
1	-5.6	GO:2000179	positive regulation of neural precursor cell proliferation	M1	1	0
1	-4.6	GO:0009749	response to glucose	M1	1	0
1	-3	GO:0002209	behavioral defense response	M1	1	0
1	-7.3	GO:0044839	cell cycle G2/M phase transition	M1	1	0
1	-2.3	GO:0030282	bone mineralization	M1	1	0
1	-3.2	GO:0098660	inorganic ion transmembrane transport	M1	1	0
1	-3.4	GO:1901659	glycosyl compound biosynthetic process	M1	1	0
1	-4.1	R-HSA-169893	Prolonged ERK activation events	M1	1	0
1	-2.9	GO:0009156	ribonucleoside monophosphate biosynthetic process	M1	1	0
1	-4.6	WP2815	Mammary gland development pathway - Involution (Stage 4 of 4)	M1	1	0
1	-2.3	GO:0050954	sensory perception of mechanical stimulus	M1	1	0
1	-3.2	R-HSA-5620971	Pyroptosis	M1	1	0
1	-4.3	GO:0006516	glycoprotein catabolic process	M1	1	0
1	-5.9	GO:0033688	regulation of osteoblast proliferation	M1	1	0
1	-5.2	GO:0019318	hexose metabolic process	M1	1	0
1	-12	GO:0030323	respiratory tube development	M1	1	0
1	-6.8	GO:0019062	virion attachment to host cell	M1	1	0
1	-6.6	WP4399	MicroRNA network associated with chronic lymphocytic leukemia	M1	1	0
1	-4.4	GO:0060439	trachea morphogenesis	M1	1	0
1	-14	M113	PID NFAT 3PATHWAY	M1	1	0
1	-8.7	R-HSA-166058	MyD88:MAL(TIRAP) cascade initiated on plasma membrane	M1	1	0
1	-5.4	GO:0045780	positive regulation of bone resorption	M1	1	0
1	-10	hsa05168	Herpes simplex virus 1 infection	M1	1	0
1	-2.5	GO:0007517	muscle organ development	M1	1	0
1	-11	GO:0002443	leukocyte mediated immunity	M1	1	0
1	-2.5	GO:0060840	artery development	M1	1	0
1	-5.8	WP4657	22q11.2 copy number variation syndrome	M1	1	0
1	-5.9	R-HSA-168643	Nucleotide-binding domain, leucine rich repeat containing receptor (NLR) signaling pathways	M1	1	0
1	-3.7	GO:0042311	vasodilation	M1	1	0
1	-2.3	GO:0050433	regulation of catecholamine secretion	M1	1	0
1	-2.5	GO:1903587	regulation of blood vessel endothelial cell proliferation involved in sprouting angiogenesis	M1	1	0
1	-3.7	R-HSA-5357905	Regulation of TNFR1 signaling	M1	1	0
1	-5	WP3872	Regulation of apoptosis by parathyroid hormone-related protein	M1	1	0
1	-15	WP3863	T-cell antigen receptor (TCR) pathway during Staphylococcus aureus infection	M1	1	0
1	-9.1	M165	PID SYNDECAN 4 PATHWAY	M1	1	0
1	-24	GO:0050778	positive regulation of immune response	M1	1	0
1	-3.1	R-HSA-5668914	Diseases of metabolism	M1	1	0
1	-3.5	R-HSA-8862803	Deregulated CDK5 triggers multiple neurodegenerative pathways in Alzheimer's disease models	M1	1	0
1	-6.9	WP474	Endochondral ossification	M1	1	0
1	-4.7	WP5346	8p23.1 copy number variation syndrome	M1	1	0
1	-6.6	GO:0009169	purine ribonucleoside monophosphate catabolic process	M1	1	0
1	-4.4	GO:0031099	regeneration	M1	1	0
1	-5.4	M267	PID ANTHRAX PATHWAY	M1	1	0
1	-37	GO:0010562	positive regulation of phosphorus metabolic process	M1	1	0
1	-6.1	GO:0044819	mitotic G1/S transition checkpoint signaling	M1	1	0
1	-3.3	M47	PID INTEGRIN CS PATHWAY	M1	1	0
1	-5.3	GO:0048266	behavioral response to pain	M1	1	0
1	-2.1	GO:0045664	regulation of neuron differentiation	M1	1	0
1	-14	GO:2001234	negative regulation of apoptotic signaling pathway	M1	1	0
1	-8.3	GO:0009792	embryo development ending in birth or egg hatching	M1	1	0
1	-2.5	GO:0021575	hindbrain morphogenesis	M1	1	0
1	-4.7	R-HSA-3000170	Syndecan interactions	M1	1	0
1	-9.4	R-HSA-388841	Costimulation by the CD28 family	M1	1	0
1	-6.1	GO:0071869	response to catecholamine	M1	1	0
1	-4.6	GO:0032070	regulation of deoxyribonuclease activity	M1	1	0
1	-5.7	GO:0010921	regulation of phosphatase activity	M1	1	0
1	-8.3	GO:0070304	positive regulation of stress-activated protein kinase signaling cascade	M1	1	0
1	-4.2	WP4947	Nitric oxide metabolism in cystic fibrosis	M1	1	0
1	-3.5	GO:0007263	nitric oxide mediated signal transduction	M1	1	0
1	-19	R-HSA-194138	Signaling by VEGF	M1	1	0
1	-19	GO:0050900	leukocyte migration	M1	1	0
1	-3.7	GO:0060976	coronary vasculature development	M1	1	0
1	-2.5	GO:0045747	positive regulation of Notch signaling pathway	M1	1	0
1	-2.8	GO:0001974	blood vessel remodeling	M1	1	0
1	-7.4	WP3844	PI3K-AKT-mTOR signaling pathway and therapeutic opportunities in prostate cancer	M1	1	0
1	-19	GO:0048661	positive regulation of smooth muscle cell proliferation	M1	1	0
1	-14	WP5300	TROP2 regulatory signaling	M1	1	0
1	-6.4	R-HSA-9006335	Signaling by Erythropoietin	M1	1	0
1	-4.7	GO:0048754	branching morphogenesis of an epithelial tube	M1	1	0
1	-9.5	GO:0071675	regulation of mononuclear cell migration	M1	1	0
1	-17	WP395	IL-4 signaling pathway	M1	1	0
1	-4.3	GO:0032655	regulation of interleukin-12 production	M1	1	0
1	-5.7	M210	PID IL8 CXCR2 PATHWAY	M1	1	0
1	-17	hsa04659	Th17 cell differentiation	M1	1	0
1	-10	GO:0007159	leukocyte cell-cell adhesion	M1	1	0
1	-2.4	hsa00270	Cysteine and methionine metabolism	M1	1	0
1	-12	GO:0062013	positive regulation of small molecule metabolic process	M1	1	0
1	-4.2	WP5358	JAK-STAT signaling in the regulation of Beta-cells	M1	1	0
1	-2.5	GO:0006721	terpenoid metabolic process	M1	1	0
1	-3.5	WP4482	Vitamin D in inflammatory diseases	M1	1	0
1	-3.1	GO:1901800	positive regulation of proteasomal protein catabolic process	M1	1	0
1	-5.9	GO:0016053	organic acid biosynthetic process	M1	1	0
1	-6.7	GO:0007249	canonical NF-kappaB signal transduction	M1	1	0
1	-6.6	R-HSA-109704	PI3K Cascade	M1	1	0
1	-5.4	R-HSA-6804114	TP53 Regulates Transcription of Genes Involved in G2 Cell Cycle Arrest	M1	1	0
1	-4	WP4949	16p11.2 proximal deletion syndrome	M1	1	0
1	-5.1	GO:0038113	interleukin-9-mediated signaling pathway	M1	1	0
1	-7.9	R-HSA-912526	Interleukin receptor SHC signaling	M1	1	0
1	-4	GO:0032570	response to progesterone	M1	1	0
1	-4	GO:0009123	nucleoside monophosphate metabolic process	M1	1	0
1	-4.3	GO:0140546	defense response to symbiont	M1	1	0
1	-3	GO:0045648	positive regulation of erythrocyte differentiation	M1	1	0
1	-4.4	GO:0009120	deoxyribonucleoside metabolic process	M1	1	0
1	-4.4	WP2875	Constitutive androstane receptor pathway	M1	1	0
1	-10	GO:0031663	lipopolysaccharide-mediated signaling pathway	M1	1	0
1	-4.6	GO:0009170	purine deoxyribonucleoside monophosphate metabolic process	M1	1	0
1	-6.8	R-HSA-556833	Metabolism of lipids	M1	1	0
1	-6.2	M220	PID CASPASE PATHWAY	M1	1	0
1	-2	GO:0060411	cardiac septum morphogenesis	M1	1	0
1	-5.8	R-HSA-8978868	Fatty acid metabolism	M1	1	0
1	-6.7	GO:0019439	aromatic compound catabolic process	M1	1	0
1	-2.5	hsa04672	Intestinal immune network for IgA production	M1	1	0
1	-19	GO:0010038	response to metal ion	M1	1	0
1	-2.8	WP5205	Clock-controlled autophagy in bone metabolism	M1	1	0
1	-2.3	GO:0072332	intrinsic apoptotic signaling pathway by p53 class mediator	M1	1	0
1	-9	WP4880	Host-pathogen interaction of human coronaviruses - interferon induction	M1	1	0
1	-4.7	GO:0062149	detection of stimulus involved in sensory perception of pain	M1	1	0
1	-15	R-HSA-9009391	Extra-nuclear estrogen signaling	M1	1	0
1	-2.4	GO:0002065	columnar/cuboidal epithelial cell differentiation	M1	1	0
1	-4.9	GO:0051591	response to cAMP	M1	1	0
1	-15	WP5130	Th17 cell differentiation pathway	M1	1	0
1	-4.4	GO:0045793	positive regulation of cell size	M1	1	0
1	-23	GO:0051347	positive regulation of transferase activity	M1	1	0
1	-2.8	R-HSA-9013407	RHOH GTPase cycle	M1	1	0
1	-10	R-HSA-416476	G alpha (q) signalling events	M1	1	0
1	-6	R-HSA-114452	Activation of BH3-only proteins	M1	1	0
1	-5.5	GO:0034763	negative regulation of transmembrane transport	M1	1	0
1	-9	R-HSA-6807070	PTEN Regulation	M1	1	0
1	-6.3	GO:0042278	purine nucleoside metabolic process	M1	1	0
1	-5.7	WP5180	DYRK1A involvement regarding cell proliferation in brain development	M1	1	0
1	-4.5	hsa05416	Viral myocarditis	M1	1	0
1	-8.8	R-HSA-114604	GPVI-mediated activation cascade	M1	1	0
1	-14	GO:0006690	icosanoid metabolic process	M1	1	0
1	-5.6	R-HSA-6802948	Signaling by high-kinase activity BRAF mutants	M1	1	0
1	-13	GO:0070201	regulation of establishment of protein localization	M1	1	0
1	-21	GO:0018212	peptidyl-tyrosine modification	M1	1	0
1	-12	GO:0016241	regulation of macroautophagy	M1	1	0
1	-5.1	GO:0043552	positive regulation of phosphatidylinositol 3-kinase activity	M1	1	0
1	-2.4	R-HSA-69601	Ubiquitin Mediated Degradation of Phosphorylated Cdc25A	M1	1	0
1	-6.1	GO:0008610	lipid biosynthetic process	M1	1	0
1	-4.7	GO:0006195	purine nucleotide catabolic process	M1	1	0
1	-3.8	GO:0019373	epoxygenase P450 pathway	M1	1	0
1	-2.9	GO:0001659	temperature homeostasis	M1	1	0
1	-9	GO:0042176	regulation of protein catabolic process	M1	1	0
1	-5.7	GO:0055080	monoatomic cation homeostasis	M1	1	0
1	-2.1	hsa04142	Lysosome	M1	1	0
1	-2.2	GO:0048255	mRNA stabilization	M1	1	0
1	-6.2	WP5200	Dravet syndrome	M1	1	0
1	-3	GO:0031623	receptor internalization	M1	1	0
1	-2	R-HSA-1632852	Macroautophagy	M1	1	0
1	-2.7	R-HSA-375280	Amine ligand-binding receptors	M1	1	0
1	-14	R-HSA-76002	Platelet activation, signaling and aggregation	M1	1	0
1	-3	WP2880	Glucocorticoid receptor pathway	M1	1	0
1	-6.8	CORUM:643	CtBP core complex	M1	1	0
1	-3.8	R-HSA-168928	DDX58/IFIH1-mediated induction of interferon-alpha/beta	M1	1	0
1	-18	WP2882	Nuclear receptors meta-pathway	M1	1	0
1	-8.4	GO:1904407	positive regulation of nitric oxide metabolic process	M1	1	0
1	-7	WP4331	Neovascularisation processes	M1	1	0
1	-3.6	GO:0043651	linoleic acid metabolic process	M1	1	0
1	-2.8	GO:0031670	cellular response to nutrient	M1	1	0
1	-2.7	GO:0031056	regulation of histone modification	M1	1	0
1	-2.3	GO:0048588	developmental cell growth	M1	1	0
1	-3.3	GO:0019693	ribose phosphate metabolic process	M1	1	0
1	-5.4	R-HSA-5674499	Negative feedback regulation of MAPK pathway	M1	1	0
1	-7.9	GO:0032755	positive regulation of interleukin-6 production	M1	1	0
1	-6.5	R-HSA-5654738	Signaling by FGFR2	M1	1	0
1	-5.5	GO:0060760	positive regulation of response to cytokine stimulus	M1	1	0
1	-2.9	GO:0090311	regulation of protein deacetylation	M1	1	0
1	-15	WP2018	RANKL/RANK signaling pathway	M1	1	0
1	-6.7	GO:0050850	positive regulation of calcium-mediated signaling	M1	1	0
1	-5.1	GO:0032075	positive regulation of nuclease activity	M1	1	0
1	-9.6	GO:2000116	regulation of cysteine-type endopeptidase activity	M1	1	0
1	-3.2	GO:0120034	positive regulation of plasma membrane bounded cell projection assembly	M1	1	0
1	-6.4	R-HSA-9018519	Estrogen-dependent gene expression	M1	1	0
1	-11	M153	PID P75 NTR PATHWAY	M1	1	0
1	-9.5	WP2643	Nanoparticle-mediated activation of receptor signaling	M1	1	0
1	-7.9	GO:0019058	viral life cycle	M1	1	0
1	-9.6	GO:0051046	regulation of secretion	M1	1	0
1	-16	WP4205	MET in type 1 papillary renal cell carcinoma	M1	1	0
1	-3.6	GO:0046889	positive regulation of lipid biosynthetic process	M1	1	0
1	-6.9	GO:0043550	regulation of lipid kinase activity	M1	1	0
1	-4.6	GO:0061097	regulation of protein tyrosine kinase activity	M1	1	0
1	-5.7	M177	PID EPHA FWDPATHWAY	M1	1	0
1	-11	GO:0042063	gliogenesis	M1	1	0
1	-7.9	GO:0010212	response to ionizing radiation	M1	1	0
1	-13	WP2036	TNF-related weak inducer of apoptosis (TWEAK) signaling pathway	M1	1	0
1	-2	R-HSA-198933	Immunoregulatory interactions between a Lymphoid and a non-Lymphoid cell	M1	1	0
1	-2.5	WP2064	Neural crest differentiation	M1	1	0
1	-3	R-HSA-3214841	PKMTs methylate histone lysines	M1	1	0
1	-21	GO:0048660	regulation of smooth muscle cell proliferation	M1	1	0
1	-5.6	GO:0055023	positive regulation of cardiac muscle tissue growth	M1	1	0
1	-5	R-HSA-9637690	Response of Mtb to phagocytosis	M1	1	0
1	-2.5	GO:0060425	lung morphogenesis	M1	1	0
1	-6.3	M142	PID AJDISS 2PATHWAY	M1	1	0
1	-12	GO:0043536	positive regulation of blood vessel endothelial cell migration	M1	1	0
1	-7.8	GO:0044000	movement in host	M1	1	0
1	-5.1	GO:0046053	dAMP metabolic process	M1	1	0
1	-6.5	GO:1901615	organic hydroxy compound metabolic process	M1	1	0
1	-2.6	GO:0106027	neuron projection organization	M1	1	0
1	-4.3	GO:0038034	signal transduction in absence of ligand	M1	1	0
1	-5.3	M214	PID ERBB1 INTERNALIZATION PATHWAY	M1	1	0
1	-3.4	GO:0031445	regulation of heterochromatin formation	M1	1	0
1	-4.4	R-HSA-375165	NCAM signaling for neurite out-growth	M1	1	0
1	-12	R-HSA-6806003	Regulation of TP53 Expression and Degradation	M1	1	0
1	-4.9	WP4288	MTHFR deficiency	M1	1	0
1	-4	GO:0006887	exocytosis	M1	1	0
1	-5.9	R-HSA-2980736	Peptide hormone metabolism	M1	1	0
1	-4.7	R-HSA-8985947	Interleukin-9 signaling	M1	1	0
1	-2.6	R-HSA-69473	G2/M DNA damage checkpoint	M1	1	0
1	-20	M141	PID PI3KCI PATHWAY	M1	1	0
1	-3	R-HSA-1251985	Nuclear signaling by ERBB4	M1	1	0
1	-4.7	GO:1990928	response to amino acid starvation	M1	1	0
1	-4.7	GO:0072001	renal system development	M1	1	0
1	-2.8	R-HSA-68875	Mitotic Prophase	M1	1	0
1	-7.3	R-HSA-5654726	Negative regulation of FGFR1 signaling	M1	1	0
1	-4.4	M290	PID IL12 STAT4 PATHWAY	M1	1	0
1	-3.4	R-HSA-2644602	Signaling by NOTCH1 PEST Domain Mutants in Cancer	M1	1	0
1	-33	GO:0042327	positive regulation of phosphorylation	M1	1	0
1	-4.1	GO:0050818	regulation of coagulation	M1	1	0
1	-3.3	GO:0030258	lipid modification	M1	1	0
1	-3.8	GO:0050856	regulation of T cell receptor signaling pathway	M1	1	0
1	-5.3	GO:0001678	intracellular glucose homeostasis	M1	1	0
1	-8.8	GO:0060396	growth hormone receptor signaling pathway	M1	1	0
1	-5.9	R-HSA-73894	DNA Repair	M1	1	0
1	-2.7	GO:0051954	positive regulation of amine transport	M1	1	0
1	-13	GO:0002831	regulation of response to biotic stimulus	M1	1	0
1	-7.2	R-HSA-9006936	Signaling by TGFB family members	M1	1	0
1	-11	hsa04658	Th1 and Th2 cell differentiation	M1	1	0
1	-4.9	GO:0045760	positive regulation of action potential	M1	1	0
1	-3.6	GO:0010043	response to zinc ion	M1	1	0
1	-3.7	GO:0008544	epidermis development	M1	1	0
1	-5.2	GO:0006606	protein import into nucleus	M1	1	0
1	-7.9	GO:0002260	lymphocyte homeostasis	M1	1	0
1	-5.5	M101	PID HDAC CLASSI PATHWAY	M1	1	0
1	-6.8	GO:1900544	positive regulation of purine nucleotide metabolic process	M1	1	0
1	-22	hsa04062	Chemokine signaling pathway	M1	1	0
1	-12	WP244	Alpha 6 beta 4 signaling pathway	M1	1	0
1	-23	R-HSA-388396	GPCR downstream signalling	M1	1	0
1	-2.2	GO:0097006	regulation of plasma lipoprotein particle levels	M1	1	0
1	-19	GO:0043065	positive regulation of apoptotic process	M1	1	0
1	-15	GO:0031960	response to corticosteroid	M1	1	0
1	-6.2	M69	PID REELIN PATHWAY	M1	1	0
1	-6.1	GO:0043154	negative regulation of cysteine-type endopeptidase activity involved in apoptotic process	M1	1	0
1	-5	hsa00220	Arginine biosynthesis	M1	1	0
1	-3.5	WP4141	PI3K/AKT/mTOR - vitamin D3 signaling	M1	1	0
1	-3.4	GO:0043171	peptide catabolic process	M1	1	0
1	-4.9	hsa05144	Malaria	M1	1	0
1	-9.3	GO:0048534	hematopoietic or lymphoid organ development	M1	1	0
1	-6.3	R-HSA-112399	IRS-mediated signalling	M1	1	0
1	-5	GO:0050819	negative regulation of coagulation	M1	1	0
1	-24	GO:0104004	cellular response to environmental stimulus	M1	1	0
1	-6.9	hsa05020	Prion disease	M1	1	0
1	-5.3	GO:0002695	negative regulation of leukocyte activation	M1	1	0
1	-20	GO:0030217	T cell differentiation	M1	1	0
1	-10	GO:0032760	positive regulation of tumor necrosis factor production	M1	1	0
1	-3.5	GO:0001836	release of cytochrome c from mitochondria	M1	1	0
1	-26	GO:0042110	T cell activation	M1	1	0
1	-5.4	GO:0072521	purine-containing compound metabolic process	M1	1	0
1	-29	hsa05205	Proteoglycans in cancer	M1	1	0
1	-3.4	R-HSA-5654695	PI-3K cascade:FGFR2	M1	1	0
1	-23	GO:0007167	enzyme-linked receptor protein signaling pathway	M1	1	0
1	-6.3	GO:0048538	thymus development	M1	1	0
1	-6.7	CORUM:5718	NOS3-HSP90-AKT complex, VEGF induced	M1	1	0
1	-9.6	WP3680	Physico-chemical features and toxicity-associated pathways	M1	1	0
1	-8	WP176	Folate metabolism	M1	1	0
1	-3.7	GO:1990090	cellular response to nerve growth factor stimulus	M1	1	0
1	-24	GO:1903131	mononuclear cell differentiation	M1	1	0
1	-8.8	GO:1902107	positive regulation of leukocyte differentiation	M1	1	0
1	-5.4	M62	PID EPHB FWD PATHWAY	M1	1	0
1	-20	WP2203	Thymic stromal lymphopoietin (TSLP) signaling pathway	M1	1	0
1	-6.8	WP3937	Microglia pathogen phagocytosis pathway	M1	1	0
1	-5	R-HSA-6802949	Signaling by RAS mutants	M1	1	0
1	-2.9	GO:0033273	response to vitamin	M1	1	0
1	-11	M81	PID CDC42 PATHWAY	M1	1	0
1	-6.8	R-HSA-391908	Prostanoid ligand receptors	M1	1	0
1	-2.6	GO:0032411	positive regulation of transporter activity	M1	1	0
1	-2.7	GO:0042743	hydrogen peroxide metabolic process	M1	1	0
1	-3.5	R-HSA-1660499	Synthesis of PIPs at the plasma membrane	M1	1	0
1	-5.1	GO:0061138	morphogenesis of a branching epithelium	M1	1	0
1	-4.4	GO:0010389	regulation of G2/M transition of mitotic cell cycle	M1	1	0
1	-2.5	WP1541	Energy metabolism	M1	1	0
1	-5.1	GO:1903036	positive regulation of response to wounding	M1	1	0
1	-15	hsa04620	Toll-like receptor signaling pathway	M1	1	0
1	-5.8	GO:0006338	chromatin remodeling	M1	1	0
1	-3	WP2817	Mammary gland development pathway - Pregnancy and lactation (Stage 3 of 4)	M1	1	0
1	-24	WP4806	EGFR tyrosine kinase inhibitor resistance	M1	1	0
1	-5.4	GO:0046813	receptor-mediated virion attachment to host cell	M1	1	0
1	-7.3	GO:0034405	response to fluid shear stress	M1	1	0
1	-3.1	GO:0048857	neural nucleus development	M1	1	0
1	-3.5	hsa04713	Circadian entrainment	M1	1	0
1	-3.6	GO:0019370	leukotriene biosynthetic process	M1	1	0
1	-5.7	R-HSA-9018896	Biosynthesis of E-series 18(S)-resolvins	M1	1	0
1	-2.9	GO:0090559	regulation of membrane permeability	M1	1	0
1	-3.6	GO:0042454	ribonucleoside catabolic process	M1	1	0
1	-4.5	M258	PID BARD1 PATHWAY	M1	1	0
1	-2.6	GO:0030048	actin filament-based movement	M1	1	0
1	-12	WP4658	Small cell lung cancer	M1	1	0
1	-8.4	GO:0031281	positive regulation of cyclase activity	M1	1	0
1	-2.6	hsa04940	Type I diabetes mellitus	M1	1	0
1	-4	GO:0042476	odontogenesis	M1	1	0
1	-11	WP3995	Prion disease pathway	M1	1	0
1	-3.5	GO:0050905	neuromuscular process	M1	1	0
1	-12	GO:0046686	response to cadmium ion	M1	1	0
1	-4.3	R-HSA-170968	Frs2-mediated activation	M1	1	0
1	-15	GO:1904018	positive regulation of vasculature development	M1	1	0
1	-9.1	WP4838	Regucalcin in proximal tubule epithelial kidney cells	M1	1	0
1	-5.1	GO:0009166	nucleotide catabolic process	M1	1	0
1	-5.6	GO:0046620	regulation of organ growth	M1	1	0
1	-8	GO:0050804	modulation of chemical synaptic transmission	M1	1	0
1	-6.1	GO:0006006	glucose metabolic process	M1	1	0
1	-8.3	GO:2000630	positive regulation of miRNA metabolic process	M1	1	0
1	-3.7	GO:1900271	regulation of long-term synaptic potentiation	M1	1	0
1	-6.8	GO:0048469	cell maturation	M1	1	0
1	-7.7	R-HSA-186763	Downstream signal transduction	M1	1	0
1	-2.3	GO:0051017	actin filament bundle assembly	M1	1	0
1	-17	GO:0032943	mononuclear cell proliferation	M1	1	0
1	-4.8	GO:0071331	cellular response to hexose stimulus	M1	1	0
1	-13	GO:0050670	regulation of lymphocyte proliferation	M1	1	0
1	-2.4	GO:0099173	postsynapse organization	M1	1	0
1	-3.5	R-HSA-5655332	Signaling by FGFR3 in disease	M1	1	0
1	-4.1	R-HSA-3371568	Attenuation phase	M1	1	0
1	-2.1	WP1545	miRNAs involved in DNA damage response	M1	1	0
1	-3.4	GO:0045912	negative regulation of carbohydrate metabolic process	M1	1	0
1	-15	GO:0009895	negative regulation of catabolic process	M1	1	0
1	-4	WP3941	Oxidative damage response	M1	1	0
1	-15	R-HSA-5683057	MAPK family signaling cascades	M1	1	0
1	-8.5	R-HSA-912631	Regulation of signaling by CBL	M1	1	0
1	-21	GO:0071216	cellular response to biotic stimulus	M1	1	0
1	-7.9	GO:0050817	coagulation	M1	1	0
1	-4.9	hsa00330	Arginine and proline metabolism	M1	1	0
1	-10	R-HSA-5357801	Programmed Cell Death	M1	1	0
1	-11	GO:0002244	hematopoietic progenitor cell differentiation	M1	1	0
1	-5.6	R-HSA-2173796	SMAD2/SMAD3:SMAD4 heterotrimer regulates transcription	M1	1	0
1	-4.9	GO:0006152	purine nucleoside catabolic process	M1	1	0
1	-7.4	GO:0031346	positive regulation of cell projection organization	M1	1	0
1	-4.9	GO:0071104	response to interleukin-9	M1	1	0
1	-4.6	GO:0042756	drinking behavior	M1	1	0
1	-16	M175	PID ERBB2 ERBB3 PATHWAY	M1	1	0
1	-11	GO:0043467	regulation of generation of precursor metabolites and energy	M1	1	0
1	-15	hsa05231	Choline metabolism in cancer	M1	1	0
1	-4.2	R-HSA-879415	Advanced glycosylation endproduct receptor signaling	M1	1	0
1	-3.8	GO:0002224	toll-like receptor signaling pathway	M1	1	0
1	-18	M124	PID CXCR4 PATHWAY	M1	1	0
1	-13	R-HSA-5633007	Regulation of TP53 Activity	M1	1	0
1	-8	GO:0018210	peptidyl-threonine modification	M1	1	0
1	-14	R-HSA-9824446	Viral Infection Pathways	M1	1	0
1	-2.8	R-HSA-111997	CaM pathway	M1	1	0
1	-23	GO:0051338	regulation of transferase activity	M1	1	0
1	-5.7	GO:0031284	positive regulation of guanylate cyclase activity	M1	1	0
1	-2.4	GO:0001541	ovarian follicle development	M1	1	0
1	-2.8	GO:0043267	negative regulation of potassium ion transport	M1	1	0
1	-6.1	GO:0030278	regulation of ossification	M1	1	0
1	-8.6	GO:0010638	positive regulation of organelle organization	M1	1	0
1	-3	GO:0046685	response to arsenic-containing substance	M1	1	0
1	-11	hsa04750	Inflammatory mediator regulation of TRP channels	M1	1	0
1	-10	M281	PID FAK PATHWAY	M1	1	0
1	-4.4	GO:0035723	interleukin-15-mediated signaling pathway	M1	1	0
1	-3.9	GO:0050807	regulation of synapse organization	M1	1	0
1	-18	GO:0048545	response to steroid hormone	M1	1	0
1	-7.4	GO:0002448	mast cell mediated immunity	M1	1	0
1	-4.9	GO:0061044	negative regulation of vascular wound healing	M1	1	0
1	-6.4	GO:0071383	cellular response to steroid hormone stimulus	M1	1	0
1	-4.1	GO:0051250	negative regulation of lymphocyte activation	M1	1	0
1	-2.8	GO:0006636	unsaturated fatty acid biosynthetic process	M1	1	0
1	-2.4	GO:0008654	phospholipid biosynthetic process	M1	1	0
1	-5.4	hsa04723	Retrograde endocannabinoid signaling	M1	1	0
1	-2.9	hsa00230	Purine metabolism	M1	1	0
1	-4.1	GO:0090594	inflammatory response to wounding	M1	1	0
1	-3.2	GO:0043488	regulation of mRNA stability	M1	1	0
1	-5.1	GO:0030111	regulation of Wnt signaling pathway	M1	1	0
1	-13	GO:1901342	regulation of vasculature development	M1	1	0
1	-4.7	R-HSA-9006927	Signaling by Non-Receptor Tyrosine Kinases	M1	1	0
1	-7.2	GO:0032874	positive regulation of stress-activated MAPK cascade	M1	1	0
1	-6.5	GO:0032732	positive regulation of interleukin-1 production	M1	1	0
1	-6.4	WP2865	IL1 and megakaryocytes in obesity	M1	1	0
1	-3.1	GO:0090101	negative regulation of transmembrane receptor protein serine/threonine kinase signaling pathway	M1	1	0
1	-2.5	M67	PID ARF6 TRAFFICKING PATHWAY	M1	1	0
1	-8.7	M2	PID SMAD2 3NUCLEAR PATHWAY	M1	1	0
1	-28	hsa05169	Epstein-Barr virus infection	M1	1	0
1	-5.9	M134	PID TCR RAS PATHWAY	M1	1	0
1	-9	GO:0031344	regulation of cell projection organization	M1	1	0
1	-6.8	GO:0031652	positive regulation of heat generation	M1	1	0
1	-8.3	WP4239	Epithelial to mesenchymal transition in colorectal cancer	M1	1	0
1	-3.3	R-HSA-8866654	E3 ubiquitin ligases ubiquitinate target proteins	M1	1	0
1	-18	hsa04380	Osteoclast differentiation	M1	1	0
1	-9.7	GO:0014910	regulation of smooth muscle cell migration	M1	1	0
1	-2.8	GO:0046474	glycerophospholipid biosynthetic process	M1	1	0
1	-24	WP4298	Acute viral myocarditis	M1	1	0
1	-4	GO:0070229	negative regulation of lymphocyte apoptotic process	M1	1	0
1	-3.7	M273	PID EPHA2 FWD PATHWAY	M1	1	0
1	-3.4	GO:0051339	regulation of lyase activity	M1	1	0
1	-5.7	GO:2000045	regulation of G1/S transition of mitotic cell cycle	M1	1	0
1	-2.9	GO:2001251	negative regulation of chromosome organization	M1	1	0
1	-5.8	GO:0039531	regulation of viral-induced cytoplasmic pattern recognition receptor signaling pathway	M1	1	0
1	-13	GO:2001236	regulation of extrinsic apoptotic signaling pathway	M1	1	0
1	-5.7	GO:0010803	regulation of tumor necrosis factor-mediated signaling pathway	M1	1	0
1	-8.4	R-HSA-8943724	Regulation of PTEN gene transcription	M1	1	0
1	-2.8	R-HSA-390471	Association of TriC/CCT with target proteins during biosynthesis	M1	1	0
1	-35	GO:0018193	peptidyl-amino acid modification	M1	1	0
1	-7.9	R-HSA-1538133	G0 and Early G1	M1	1	0
1	-6	R-HSA-9674555	Signaling by CSF3 (G-CSF)	M1	1	0
1	-4.4	WP1455	Serotonin transporter activity	M1	1	0
1	-4.4	R-HSA-1059683	Interleukin-6 signaling	M1	1	0
1	-3.3	GO:0007586	digestion	M1	1	0
1	-5.2	GO:2000403	positive regulation of lymphocyte migration	M1	1	0
1	-2.6	GO:0070527	platelet aggregation	M1	1	0
1	-12	GO:0006936	muscle contraction	M1	1	0
1	-2.8	WP34	Ovarian infertility	M1	1	0
1	-4.3	GO:0051973	positive regulation of telomerase activity	M1	1	0
1	-3.5	GO:0097696	receptor signaling pathway via STAT	M1	1	0
1	-2.8	GO:0090596	sensory organ morphogenesis	M1	1	0
1	-8.8	R-HSA-937061	TRIF(TICAM1)-mediated TLR4 signaling	M1	1	0
1	-5.8	WP5344	Cardiomyocyte signaling pathways converging on Titin	M1	1	0
1	-7.9	GO:0002699	positive regulation of immune effector process	M1	1	0
1	-3.4	GO:0061744	motor behavior	M1	1	0
1	-17	WP4746	Thyroid hormones production and peripheral downstream signaling effects	M1	1	0
1	-9.1	hsa04910	Insulin signaling pathway	M1	1	0
1	-2.7	GO:0044843	cell cycle G1/S phase transition	M1	1	0
1	-3.7	GO:0007259	receptor signaling pathway via JAK-STAT	M1	1	0
1	-3.4	GO:0097530	granulocyte migration	M1	1	0
1	-10	GO:1903557	positive regulation of tumor necrosis factor superfamily cytokine production	M1	1	0
1	-2.6	GO:0045622	regulation of T-helper cell differentiation	M1	1	0
1	-4.8	GO:1904263	positive regulation of TORC1 signaling	M1	1	0
1	-8.8	GO:0032409	regulation of transporter activity	M1	1	0
1	-9.5	GO:0031669	cellular response to nutrient levels	M1	1	0
1	-5.4	M46	PID ATR PATHWAY	M1	1	0
1	-5.3	GO:0090068	positive regulation of cell cycle process	M1	1	0
1	-10	WP3959	DNA IR-double strand breaks and cellular response via ATM	M1	1	0
1	-2.6	GO:0033002	muscle cell proliferation	M1	1	0
1	-15	GO:0002263	cell activation involved in immune response	M1	1	0
1	-6.5	WP2572	Primary focal segmental glomerulosclerosis (FSGS)	M1	1	0
1	-3.6	WP5224	2q37 copy number variation syndrome	M1	1	0
1	-5.4	R-HSA-9603381	Activated NTRK3 signals through PI3K	M1	1	0
1	-3.9	GO:0070828	heterochromatin organization	M1	1	0
1	-12	GO:0060326	cell chemotaxis	M1	1	0
1	-3.6	GO:1990266	neutrophil migration	M1	1	0
1	-15	WP4223	Ras signaling	M1	1	0
1	-4.2	GO:0061564	axon development	M1	1	0
1	-3.8	GO:0006977	DNA damage response, signal transduction by p53 class mediator resulting in cell cycle arrest	M1	1	0
1	-4.7	WP2406	Cardiac progenitor differentiation	M1	1	0
1	-3.1	GO:0008203	cholesterol metabolic process	M1	1	0
1	-13	GO:0033138	positive regulation of peptidyl-serine phosphorylation	M1	1	0
1	-2.9	GO:0018198	peptidyl-cysteine modification	M1	1	0
1	-6.4	GO:0001933	negative regulation of protein phosphorylation	M1	1	0
1	-12	GO:0044703	multi-organism reproductive process	M1	1	0
1	-13	GO:0032944	regulation of mononuclear cell proliferation	M1	1	0
1	-5.9	hsa05410	Hypertrophic cardiomyopathy	M1	1	0
1	-3.4	GO:0002686	negative regulation of leukocyte migration	M1	1	0
1	-9.9	M274	PID LYMPH ANGIOGENESIS PATHWAY	M1	1	0
1	-10	GO:0051896	regulation of phosphatidylinositol 3-kinase/protein kinase B signal transduction	M1	1	0
1	-6.9	GO:0140448	signaling receptor ligand precursor processing	M1	1	0
1	-5.1	GO:0009154	purine ribonucleotide catabolic process	M1	1	0
1	-5.4	WP3879	4-hydroxytamoxifen, dexamethasone, and retinoic acids regulation of p27 expression	M1	1	0
1	-2.8	GO:0043243	positive regulation of protein-containing complex disassembly	M1	1	0
1	-18	hsa04370	VEGF signaling pathway	M1	1	0
1	-6	GO:0032479	regulation of type I interferon production	M1	1	0
1	-8.9	GO:0050866	negative regulation of cell activation	M1	1	0
1	-13	GO:0050890	cognition	M1	1	0
1	-7.6	WP4673	Male infertility	M1	1	0
1	-4.1	GO:0070243	regulation of thymocyte apoptotic process	M1	1	0
1	-5.3	GO:0043280	positive regulation of cysteine-type endopeptidase activity involved in apoptotic process	M1	1	0
1	-6.4	GO:0043666	regulation of phosphoprotein phosphatase activity	M1	1	0
1	-3.6	GO:0043407	negative regulation of MAP kinase activity	M1	1	0
1	-15	R-HSA-9006931	Signaling by Nuclear Receptors	M1	1	0
1	-17	hsa04068	FoxO signaling pathway	M1	1	0
1	-2	R-HSA-400253	Circadian Clock	M1	1	0
1	-5.4	GO:0046121	deoxyribonucleoside catabolic process	M1	1	0
1	-9.9	WP61	Notch signaling pathway	M1	1	0
1	-4.5	GO:0032309	icosanoid secretion	M1	1	0
1	-4.6	GO:0032970	regulation of actin filament-based process	M1	1	0
1	-2.6	GO:0033003	regulation of mast cell activation	M1	1	0
1	-4.1	GO:0014909	smooth muscle cell migration	M1	1	0
1	-5.7	GO:0018119	peptidyl-cysteine S-nitrosylation	M1	1	0
1	-6.6	WP4585	Cancer immunotherapy by PD-1 blockade	M1	1	0
1	-2.6	GO:0086003	cardiac muscle cell contraction	M1	1	0
1	-7.2	GO:0040013	negative regulation of locomotion	M1	1	0
1	-4.6	GO:0008277	regulation of G protein-coupled receptor signaling pathway	M1	1	0
1	-12	GO:0003018	vascular process in circulatory system	M1	1	0
1	-6.2	M252	PID IL8 CXCR1 PATHWAY	M1	1	0
1	-2.9	GO:1990776	response to angiotensin	M1	1	0
1	-6	GO:0071230	cellular response to amino acid stimulus	M1	1	0
1	-4.2	GO:0070613	regulation of protein processing	M1	1	0
1	-3.9	GO:0090407	organophosphate biosynthetic process	M1	1	0
1	-5.8	GO:0002862	negative regulation of inflammatory response to antigenic stimulus	M1	1	0
1	-4.1	R-HSA-8983432	Interleukin-15 signaling	M1	1	0
1	-4.9	GO:0002286	T cell activation involved in immune response	M1	1	0
1	-3.7	GO:0070849	response to epidermal growth factor	M1	1	0
1	-3.8	GO:0051101	regulation of DNA binding	M1	1	0
1	-3.5	GO:0010883	regulation of lipid storage	M1	1	0
1	-2.4	WP5090	Complement system in neuronal development and plasticity	M1	1	0
1	-9.3	GO:0070371	ERK1 and ERK2 cascade	M1	1	0
1	-12	GO:0035924	cellular response to vascular endothelial growth factor stimulus	M1	1	0
1	-2.4	GO:1901617	organic hydroxy compound biosynthetic process	M1	1	0
1	-4.3	GO:1901658	glycosyl compound catabolic process	M1	1	0
1	-3.9	WP4290	Metabolic reprogramming in colon cancer	M1	1	0
1	-4.2	GO:0002863	positive regulation of inflammatory response to antigenic stimulus	M1	1	0
1	-3.3	GO:0000002	mitochondrial genome maintenance	M1	1	0
1	-5	GO:0072330	monocarboxylic acid biosynthetic process	M1	1	0
1	-2.9	hsa05100	Bacterial invasion of epithelial cells	M1	1	0
1	-5.6	GO:2000406	positive regulation of T cell migration	M1	1	0
1	-3.4	R-HSA-2644606	Constitutive Signaling by NOTCH1 PEST Domain Mutants	M1	1	0
1	-6.5	GO:0001558	regulation of cell growth	M1	1	0
1	-2.2	GO:1900024	regulation of substrate adhesion-dependent cell spreading	M1	1	0
1	-13	GO:0033077	T cell differentiation in thymus	M1	1	0
1	-4.2	GO:1901875	positive regulation of post-translational protein modification	M1	1	0
1	-4.7	WP2272	Pathogenic Escherichia coli infection	M1	1	0
1	-4.7	GO:0006527	arginine catabolic process	M1	1	0
1	-3.1	GO:0071354	cellular response to interleukin-6	M1	1	0
1	-20	GO:0051336	regulation of hydrolase activity	M1	1	0
1	-4.7	GO:0000255	allantoin metabolic process	M1	1	0
1	-3.8	M16	PID INSULIN PATHWAY	M1	1	0
1	-3	GO:0070741	response to interleukin-6	M1	1	0
1	-4.7	GO:1902692	regulation of neuroblast proliferation	M1	1	0
1	-2.5	GO:0046173	polyol biosynthetic process	M1	1	0
1	-3.1	GO:0045987	positive regulation of smooth muscle contraction	M1	1	0
1	-7.7	GO:0035303	regulation of dephosphorylation	M1	1	0
1	-17	WP5115	Network map of SARS-CoV-2 signaling pathway	M1	1	0
1	-4.9	R-HSA-373752	Netrin-1 signaling	M1	1	0
1	-4.9	GO:1904029	regulation of cyclin-dependent protein kinase activity	M1	1	0
1	-5.5	GO:0042531	positive regulation of tyrosine phosphorylation of STAT protein	M1	1	0
1	-8.4	hsa04211	Longevity regulating pathway	M1	1	0
1	-2.6	GO:1903426	regulation of reactive oxygen species biosynthetic process	M1	1	0
1	-8.4	WP4357	NRF2-ARE regulation	M1	1	0
1	-3.8	R-HSA-6802957	Oncogenic MAPK signaling	M1	1	0
1	-22	GO:0043068	positive regulation of programmed cell death	M1	1	0
1	-12	WP4871	Kisspeptin/kisspeptin receptor system in the ovary	M1	1	0
1	-4.1	GO:0034113	heterotypic cell-cell adhesion	M1	1	0
1	-5.5	GO:0045740	positive regulation of DNA replication	M1	1	0
1	-3.7	R-HSA-9725371	Nuclear events stimulated by ALK signaling in cancer	M1	1	0
1	-2.3	GO:0006749	glutathione metabolic process	M1	1	0
1	-17	R-HSA-199418	Negative regulation of the PI3K/AKT network	M1	1	0
1	-5	M223	PID BETA CATENIN NUC PATHWAY	M1	1	0
1	-8.7	R-HSA-168188	Toll Like Receptor TLR6:TLR2 Cascade	M1	1	0
1	-3.6	WP117	GPCRs, other	M1	1	0
1	-2.6	R-HSA-5675221	Negative regulation of MAPK pathway	M1	1	0
1	-7.2	GO:2000241	regulation of reproductive process	M1	1	0
1	-23	WP2037	Prolactin signaling pathway	M1	1	0
1	-2.4	R-HSA-1236975	Antigen processing-Cross presentation	M1	1	0
1	-3.9	GO:0002891	positive regulation of immunoglobulin mediated immune response	M1	1	0
1	-6.7	GO:0043627	response to estrogen	M1	1	0
1	-5.1	WP699	Aflatoxin B1 metabolism	M1	1	0
1	-4.9	GO:0051048	negative regulation of secretion	M1	1	0
1	-3.7	R-HSA-196854	Metabolism of vitamins and cofactors	M1	1	0
1	-16	M10	PID BCR 5PATHWAY	M1	1	0
1	-4.3	GO:0043255	regulation of carbohydrate biosynthetic process	M1	1	0
1	-6.7	CORUM:98	p300-MDM2-p53 protein complex	M1	1	0
1	-5.9	GO:0001991	regulation of systemic arterial blood pressure by circulatory renin-angiotensin	M1	1	0
1	-3.9	GO:0032733	positive regulation of interleukin-10 production	M1	1	0
1	-11	hsa05120	Epithelial cell signaling in Helicobacter pylori infection	M1	1	0
1	-2.4	GO:0006091	generation of precursor metabolites and energy	M1	1	0
1	-7.4	R-HSA-2871796	FCERI mediated MAPK activation	M1	1	0
1	-10	GO:1903034	regulation of response to wounding	M1	1	0
1	-3.1	GO:0060079	excitatory postsynaptic potential	M1	1	0
1	-4.8	GO:0051873	killing by host of symbiont cells	M1	1	0
1	-4	GO:0045737	positive regulation of cyclin-dependent protein serine/threonine kinase activity	M1	1	0
1	-6.3	GO:0031648	protein destabilization	M1	1	0
1	-13	M161	PID IFNG PATHWAY	M1	1	0
1	-6.6	GO:0010906	regulation of glucose metabolic process	M1	1	0
1	-3.5	GO:0021537	telencephalon development	M1	1	0
1	-5.8	GO:1900371	regulation of purine nucleotide biosynthetic process	M1	1	0
1	-6.9	GO:0002821	positive regulation of adaptive immune response	M1	1	0
1	-18	GO:0040011	locomotion	M1	1	0
1	-5.4	GO:0009172	purine deoxyribonucleoside monophosphate catabolic process	M1	1	0
1	-3.1	R-HSA-3928663	EPHA-mediated growth cone collapse	M1	1	0
1	-3.9	GO:0002761	regulation of myeloid leukocyte differentiation	M1	1	0
1	-5.4	R-HSA-69275	G2/M Transition	M1	1	0
1	-2	GO:0050766	positive regulation of phagocytosis	M1	1	0
1	-12	WP2516	ATM signaling pathway	M1	1	0
1	-6	R-HSA-2404192	Signaling by Type 1 Insulin-like Growth Factor 1 Receptor (IGF1R)	M1	1	0
1	-7.2	GO:0090050	positive regulation of cell migration involved in sprouting angiogenesis	M1	1	0
1	-2.4	GO:0006968	cellular defense response	M1	1	0
1	-3.9	GO:0090520	sphingolipid mediated signaling pathway	M1	1	0
1	-25	GO:0050727	regulation of inflammatory response	M1	1	0
1	-2.2	GO:1903053	regulation of extracellular matrix organization	M1	1	0
1	-23	R-HSA-109582	Hemostasis	M1	1	0
1	-8.6	GO:0010863	positive regulation of phospholipase C activity	M1	1	0
1	-2.8	R-HSA-69202	Cyclin E associated events during G1/S transition	M1	1	0
1	-4.7	GO:0070942	neutrophil mediated cytotoxicity	M1	1	0
1	-3.4	R-HSA-9758941	Gastrulation	M1	1	0
1	-2.3	GO:0002312	B cell activation involved in immune response	M1	1	0
1	-6.8	GO:0002902	regulation of B cell apoptotic process	M1	1	0
1	-36	GO:0016310	phosphorylation	M1	1	0
1	-12	R-HSA-500792	GPCR ligand binding	M1	1	0
1	-6.5	GO:0009746	response to hexose	M1	1	0
1	-5	GO:0032940	secretion by cell	M1	1	0
1	-7.9	GO:0022612	gland morphogenesis	M1	1	0
1	-4.5	GO:0010039	response to iron ion	M1	1	0
1	-2.5	R-HSA-69242	S Phase	M1	1	0
1	-7.9	GO:0006631	fatty acid metabolic process	M1	1	0
1	-11	GO:0033135	regulation of peptidyl-serine phosphorylation	M1	1	0
1	-9.6	WP314	Fas ligand pathway and stress induction of heat shock proteins	M1	1	0
1	-7.1	GO:0002824	positive regulation of adaptive immune response based on somatic recombination of immune receptors built from immunoglobulin superfamily domains	M1	1	0
1	-8.5	WP3614	Photodynamic therapy-induced HIF-1 survival signaling	M1	1	0
1	-6.7	GO:1901655	cellular response to ketone	M1	1	0
1	-5.6	GO:0098771	inorganic ion homeostasis	M1	1	0
1	-5.6	R-HSA-844456	The NLRP3 inflammasome	M1	1	0
1	-8.9	R-HSA-74751	Insulin receptor signalling cascade	M1	1	0
1	-8.1	WP4963	p53 transcriptional gene network	M1	1	0
1	-12	R-HSA-6804757	Regulation of TP53 Degradation	M1	1	0
1	-12	WP4674	Head and neck squamous cell carcinoma	M1	1	0
1	-11	GO:0060541	respiratory system development	M1	1	0
1	-3.1	GO:0150116	regulation of cell-substrate junction organization	M1	1	0
1	-12	GO:0051090	regulation of DNA-binding transcription factor activity	M1	1	0
1	-4.6	R-HSA-9682385	FLT3 signaling in disease	M1	1	0
1	-28	GO:0032103	positive regulation of response to external stimulus	M1	1	0
1	-3	GO:0010569	regulation of double-strand break repair via homologous recombination	M1	1	0
1	-6.4	GO:0007612	learning	M1	1	0
1	-8.4	GO:0002431	Fc receptor mediated stimulatory signaling pathway	M1	1	0
1	-2.4	GO:0034340	response to type I interferon	M1	1	0
1	-5	GO:0046661	male sex differentiation	M1	1	0
1	-11	GO:0010543	regulation of platelet activation	M1	1	0
1	-8.1	GO:0036119	response to platelet-derived growth factor	M1	1	0
1	-3.1	GO:2000191	regulation of fatty acid transport	M1	1	0
1	-11	GO:0002520	immune system development	M1	1	0
1	-3.9	GO:0002714	positive regulation of B cell mediated immunity	M1	1	0
1	-2.5	GO:0014075	response to amine	M1	1	0
1	-13	GO:1901654	response to ketone	M1	1	0
1	-5.9	R-HSA-162658	Golgi Cisternae Pericentriolar Stack Reorganization	M1	1	0
1	-5.1	CORUM:871	BRAF53-BRCA2 complex	M1	1	0
1	-4.1	GO:1903317	regulation of protein maturation	M1	1	0
1	-2.7	GO:0007189	adenylate cyclase-activating G protein-coupled receptor signaling pathway	M1	1	0
1	-13	GO:0071478	cellular response to radiation	M1	1	0
1	-3.3	M185	PID ALK1 PATHWAY	M1	1	0
1	-2.5	GO:0048806	genitalia development	M1	1	0
1	-11	GO:0030888	regulation of B cell proliferation	M1	1	0
1	-7.2	GO:0030855	epithelial cell differentiation	M1	1	0
1	-4.8	GO:2000134	negative regulation of G1/S transition of mitotic cell cycle	M1	1	0
1	-2.1	R-HSA-5358346	Hedgehog ligand biogenesis	M1	1	0
1	-6.2	GO:0031650	regulation of heat generation	M1	1	0
1	-8.6	GO:0071312	cellular response to alkaloid	M1	1	0
1	-4.8	GO:0001822	kidney development	M1	1	0
1	-3.2	GO:1903672	positive regulation of sprouting angiogenesis	M1	1	0
1	-2.7	GO:1900026	positive regulation of substrate adhesion-dependent cell spreading	M1	1	0
1	-2.6	GO:0030501	positive regulation of bone mineralization	M1	1	0
1	-6.1	GO:0071560	cellular response to transforming growth factor beta stimulus	M1	1	0
1	-5	hsa04022	cGMP-PKG signaling pathway	M1	1	0
1	-2.8	GO:0061053	somite development	M1	1	0
1	-20	WP3929	Chemokine signaling pathway	M1	1	0
1	-4.4	GO:0006305	DNA alkylation	M1	1	0
1	-6.8	GO:0002285	lymphocyte activation involved in immune response	M1	1	0
1	-7.2	WP4541	Hippo-Merlin signaling dysregulation	M1	1	0
1	-5.5	R-HSA-9614085	FOXO-mediated transcription	M1	1	0
1	-7.6	GO:0014013	regulation of gliogenesis	M1	1	0
1	-5.8	GO:0030808	regulation of nucleotide biosynthetic process	M1	1	0
1	-2.4	GO:0032526	response to retinoic acid	M1	1	0
1	-3.9	GO:0060251	regulation of glial cell proliferation	M1	1	0
1	-6.4	GO:0055086	nucleobase-containing small molecule metabolic process	M1	1	0
1	-4.5	GO:0071322	cellular response to carbohydrate stimulus	M1	1	0
1	-3.3	GO:0060314	regulation of ryanodine-sensitive calcium-release channel activity	M1	1	0
1	-2.7	hsa01232	Nucleotide metabolism	M1	1	0
1	-4.7	GO:0048015	phosphatidylinositol-mediated signaling	M1	1	0
1	-2.8	GO:0007160	cell-matrix adhesion	M1	1	0
1	-5.7	GO:0042116	macrophage activation	M1	1	0
1	-9.8	GO:0046634	regulation of alpha-beta T cell activation	M1	1	0
1	-17	R-HSA-9824443	Parasitic Infection Pathways	M1	1	0
1	-8.8	R-HSA-166016	Toll Like Receptor 4 (TLR4) Cascade	M1	1	0
1	-2.2	GO:0045620	negative regulation of lymphocyte differentiation	M1	1	0
1	-6.8	M41	PID ER NONGENOMIC PATHWAY	M1	1	0
1	-4.1	hsa05216	Thyroid cancer	M1	1	0
1	-16	M50	PID PTP1B PATHWAY	M1	1	0
1	-13	hsa05225	Hepatocellular carcinoma	M1	1	0
1	-6.5	R-HSA-982772	Growth hormone receptor signaling	M1	1	0
1	-4	R-HSA-157118	Signaling by NOTCH	M1	1	0
1	-3.9	GO:0009126	purine nucleoside monophosphate metabolic process	M1	1	0
1	-5.4	CORUM:636	BHC complex	M1	1	0
1	-3.2	GO:0022037	metencephalon development	M1	1	0
1	-2.2	GO:0061572	actin filament bundle organization	M1	1	0
1	-4	M11736	SA MMP CYTOKINE CONNECTION	M1	1	0
1	-11	R-HSA-201556	Signaling by ALK	M1	1	0
1	-4.3	GO:0035265	organ growth	M1	1	0
1	-3.4	R-HSA-8956321	Nucleotide salvage	M1	1	0
1	-14	GO:0071482	cellular response to light stimulus	M1	1	0
1	-3.8	GO:0001889	liver development	M1	1	0
1	-3.9	GO:0007492	endoderm development	M1	1	0
1	-8.8	WP195	IL-1 signaling pathway	M1	1	0
1	-8.9	GO:1901796	regulation of signal transduction by p53 class mediator	M1	1	0
1	-10	M196	PID IL23 PATHWAY	M1	1	0
1	-6	R-HSA-9025094	Biosynthesis of DPAn-3 SPMs	M1	1	0
1	-3.4	R-HSA-446652	Interleukin-1 family signaling	M1	1	0
1	-4	GO:0001704	formation of primary germ layer	M1	1	0
1	-14	GO:0002366	leukocyte activation involved in immune response	M1	1	0
1	-23	hsa04926	Relaxin signaling pathway	M1	1	0
1	-5.4	GO:0014706	striated muscle tissue development	M1	1	0
1	-3.6	GO:0008631	intrinsic apoptotic signaling pathway in response to oxidative stress	M1	1	0
1	-7	GO:0010951	negative regulation of endopeptidase activity	M1	1	0
1	-6.7	CORUM:860	DNMT1-EHMT2-PCNA complex	M1	1	0
1	-11	R-HSA-9669938	Signaling by KIT in disease	M1	1	0
1	-3.8	M106	PID HNF3B PATHWAY	M1	1	0
1	-4.4	GO:1902042	negative regulation of extrinsic apoptotic signaling pathway via death domain receptors	M1	1	0
1	-4.5	GO:0071384	cellular response to corticosteroid stimulus	M1	1	0
1	-2.6	GO:0008645	hexose transmembrane transport	M1	1	0
1	-2.5	GO:0030218	erythrocyte differentiation	M1	1	0
1	-19	hsa04660	T cell receptor signaling pathway	M1	1	0
1	-7.9	GO:1902893	regulation of miRNA transcription	M1	1	0
1	-6	GO:0042326	negative regulation of phosphorylation	M1	1	0
1	-31	hsa05215	Prostate cancer	M1	1	0
1	-3.5	GO:1900273	positive regulation of long-term synaptic potentiation	M1	1	0
1	-7.3	GO:0044774	mitotic DNA integrity checkpoint signaling	M1	1	0
1	-4.4	GO:0045059	positive thymic T cell selection	M1	1	0
1	-3.6	GO:0002042	cell migration involved in sprouting angiogenesis	M1	1	0
1	-2.6	R-HSA-380320	Recruitment of NuMA to mitotic centrosomes	M1	1	0
1	-5.8	M266	PID NCADHERIN PATHWAY	M1	1	0
1	-2.5	GO:1902003	regulation of amyloid-beta formation	M1	1	0
1	-19	hsa05145	Toxoplasmosis	M1	1	0
1	-4.2	GO:0033690	positive regulation of osteoblast proliferation	M1	1	0
1	-7.9	GO:0071887	leukocyte apoptotic process	M1	1	0
1	-3.2	GO:0002753	cytosolic pattern recognition receptor signaling pathway	M1	1	0
1	-6	GO:0046059	dAMP catabolic process	M1	1	0
1	-7.8	hsa04360	Axon guidance	M1	1	0
1	-7.3	GO:0034110	regulation of homotypic cell-cell adhesion	M1	1	0
1	-18	GO:1903829	positive regulation of protein localization	M1	1	0
1	-4.5	GO:2000107	negative regulation of leukocyte apoptotic process	M1	1	0
1	-3.5	R-HSA-392154	Nitric oxide stimulates guanylate cyclase	M1	1	0
1	-2.9	WP2118	Arrhythmogenic right ventricular cardiomyopathy	M1	1	0
1	-4.8	R-HSA-2029485	Role of phospholipids in phagocytosis	M1	1	0
1	-21	GO:0051251	positive regulation of lymphocyte activation	M1	1	0
1	-13	GO:0045765	regulation of angiogenesis	M1	1	0
1	-4.2	GO:0061029	eyelid development in camera-type eye	M1	1	0
1	-3.1	GO:0001912	positive regulation of leukocyte mediated cytotoxicity	M1	1	0
1	-11	GO:0002833	positive regulation of response to biotic stimulus	M1	1	0
1	-3.6	GO:0050832	defense response to fungus	M1	1	0
1	-12	GO:0044706	multi-multicellular organism process	M1	1	0
1	-24	GO:0071407	cellular response to organic cyclic compound	M1	1	0
1	-4.2	GO:0002269	leukocyte activation involved in inflammatory response	M1	1	0
1	-2.2	R-HSA-9012999	RHO GTPase cycle	M1	1	0
1	-3	GO:2001257	regulation of cation channel activity	M1	1	0
1	-4.7	WP5183	SARS-CoV-2 mitochondrial chronic oxidative stress and endothelial dysfunction	M1	1	0
1	-7.6	R-HSA-6804758	Regulation of TP53 Activity through Acetylation	M1	1	0
1	-9.4	GO:0001776	leukocyte homeostasis	M1	1	0
1	-12	WP3617	Photodynamic therapy-induced NF-kB survival signaling	M1	1	0
1	-3.4	GO:0007179	transforming growth factor beta receptor signaling pathway	M1	1	0
1	-8	GO:0051146	striated muscle cell differentiation	M1	1	0
1	-7.3	GO:0034103	regulation of tissue remodeling	M1	1	0
1	-7.7	GO:0010518	positive regulation of phospholipase activity	M1	1	0
1	-4.4	GO:0042455	ribonucleoside biosynthetic process	M1	1	0
1	-3.3	WP4932	7q11.23 copy number variation syndrome	M1	1	0
1	-11	GO:0050769	positive regulation of neurogenesis	M1	1	0
1	-4.9	M10154	SA G2 AND M PHASES	M1	1	0
1	-2.6	hsa05032	Morphine addiction	M1	1	0
1	-9.3	WP1530	miRNA regulation of DNA damage response	M1	1	0
1	-7.8	GO:0008406	gonad development	M1	1	0
1	-34	GO:0010035	response to inorganic substance	M1	1	0
1	-30	GO:0030097	hemopoiesis	M1	1	0
1	-4.6	R-HSA-877300	Interferon gamma signaling	M1	1	0
1	-17	GO:0031349	positive regulation of defense response	M1	1	0
1	-12	WP455	GPCRs, class A rhodopsin-like	M1	1	0
1	-5.9	WP322	Osteoblast signaling	M1	1	0
1	-3.3	GO:1990000	amyloid fibril formation	M1	1	0
1	-5.4	GO:0046883	regulation of hormone secretion	M1	1	0
1	-3.5	GO:1903038	negative regulation of leukocyte cell-cell adhesion	M1	1	0
1	-4.2	GO:1903844	regulation of cellular response to transforming growth factor beta stimulus	M1	1	0
1	-3.1	R-HSA-4090294	SUMOylation of intracellular receptors	M1	1	0
1	-3.3	GO:0007005	mitochondrion organization	M1	1	0
1	-6.1	GO:0006110	regulation of glycolytic process	M1	1	0
1	-2.9	GO:0033146	regulation of intracellular estrogen receptor signaling pathway	M1	1	0
1	-16	GO:0002683	negative regulation of immune system process	M1	1	0
1	-5.1	GO:0006812	monoatomic cation transport	M1	1	0
1	-4.1	GO:0014823	response to activity	M1	1	0
1	-3.7	GO:0003007	heart morphogenesis	M1	1	0
1	-2.7	R-HSA-186712	Regulation of beta-cell development	M1	1	0
1	-4.3	hsa04934	Cushing syndrome	M1	1	0
1	-3.4	R-HSA-2894858	Signaling by NOTCH1 HD+PEST Domain Mutants in Cancer	M1	1	0
1	-6.4	GO:0051972	regulation of telomerase activity	M1	1	0
1	-3.9	GO:0009151	purine deoxyribonucleotide metabolic process	M1	1	0
1	-2.6	WP268	Notch signaling	M1	1	0
1	-6.2	GO:0045582	positive regulation of T cell differentiation	M1	1	0
1	-14	GO:0010632	regulation of epithelial cell migration	M1	1	0
1	-2.8	R-HSA-5693538	Homology Directed Repair	M1	1	0
1	-3.4	WP5276	Estrogen metabolism	M1	1	0
1	-2.1	GO:0006260	DNA replication	M1	1	0
1	-15	M94	PID FAS PATHWAY	M1	1	0
1	-3.6	WP4884	Pathogenesis of SARS-CoV-2 mediated by nsp9-nsp10 complex	M1	1	0
1	-10	GO:0071276	cellular response to cadmium ion	M1	1	0
1	-15	hsa05132	Salmonella infection	M1	1	0
1	-13	M100	PID SHP2 PATHWAY	M1	1	0
1	-2.2	GO:0043244	regulation of protein-containing complex disassembly	M1	1	0
1	-8.7	GO:0044409	entry into host	M1	1	0
1	-3	R-HSA-9022692	Regulation of MECP2 expression and activity	M1	1	0
1	-2.2	GO:0051480	regulation of cytosolic calcium ion concentration	M1	1	0
1	-3.6	GO:0042149	cellular response to glucose starvation	M1	1	0
1	-2.9	GO:0061515	myeloid cell development	M1	1	0
1	-2.7	GO:0035966	response to topologically incorrect protein	M1	1	0
1	-11	GO:0032872	regulation of stress-activated MAPK cascade	M1	1	0
1	-2.4	GO:0070167	regulation of biomineral tissue development	M1	1	0
1	-7.4	R-HSA-2559583	Cellular Senescence	M1	1	0
1	-11	GO:0070301	cellular response to hydrogen peroxide	M1	1	0
1	-9	hsa04928	Parathyroid hormone synthesis, secretion and action	M1	1	0
1	-2.2	GO:0043030	regulation of macrophage activation	M1	1	0
1	-17	GO:0070665	positive regulation of leukocyte proliferation	M1	1	0
1	-3.5	GO:1900087	positive regulation of G1/S transition of mitotic cell cycle	M1	1	0
1	-15	GO:0050730	regulation of peptidyl-tyrosine phosphorylation	M1	1	0
1	-4.6	GO:0060603	mammary gland duct morphogenesis	M1	1	0
1	-4	GO:0001953	negative regulation of cell-matrix adhesion	M1	1	0
1	-2	GO:1902750	negative regulation of cell cycle G2/M phase transition	M1	1	0
1	-23	hsa05171	Coronavirus disease - COVID-19	M1	1	0
1	-6.7	GO:0046090	deoxyadenosine metabolic process	M1	1	0
1	-7.8	GO:1900542	regulation of purine nucleotide metabolic process	M1	1	0
1	-15	hsa04726	Serotonergic synapse	M1	1	0
1	-3.7	GO:0061008	hepaticobiliary system development	M1	1	0
1	-2.1	GO:0071300	cellular response to retinoic acid	M1	1	0
1	-2.4	GO:0045581	negative regulation of T cell differentiation	M1	1	0
1	-3.6	GO:0141087	positive regulation of inflammasome-mediated signaling pathway	M1	1	0
1	-2.5	GO:0015749	monosaccharide transmembrane transport	M1	1	0
1	-8.8	R-HSA-166166	MyD88-independent TLR4 cascade	M1	1	0
1	-2.1	R-HSA-5576891	Cardiac conduction	M1	1	0
1	-17	GO:0050851	antigen receptor-mediated signaling pathway	M1	1	0
1	-4.4	GO:0046129	purine ribonucleoside biosynthetic process	M1	1	0
1	-14	GO:0009408	response to heat	M1	1	0
1	-2.2	GO:0051893	regulation of focal adhesion assembly	M1	1	0
1	-6.7	CORUM:2369	ITGAV-ITGB3-EGFR complex	M1	1	0
1	-17	hsa04613	Neutrophil extracellular trap formation	M1	1	0
1	-6.7	hsa04920	Adipocytokine signaling pathway	M1	1	0
1	-16	hsa04015	Rap1 signaling pathway	M1	1	0
1	-4.3	GO:1903076	regulation of protein localization to plasma membrane	M1	1	0
1	-24	M115	PID REG GR PATHWAY	M1	1	0
1	-6.5	M17200	SA B CELL RECEPTOR COMPLEXES	M1	1	0
1	-14	GO:0001936	regulation of endothelial cell proliferation	M1	1	0
1	-9.5	GO:0051701	biological process involved in interaction with host	M1	1	0
1	-5.4	GO:2000811	negative regulation of anoikis	M1	1	0
1	-4.5	GO:0042119	neutrophil activation	M1	1	0
1	-13	hsa04725	Cholinergic synapse	M1	1	0
1	-8.8	GO:0051604	protein maturation	M1	1	0
1	-3.4	hsa05134	Legionellosis	M1	1	0
1	-5.1	WP98	Prostaglandin synthesis and regulation	M1	1	0
1	-3.8	R-HSA-202131	Metabolism of nitric oxide: NOS3 activation and regulation	M1	1	0
1	-3.7	GO:0032660	regulation of interleukin-17 production	M1	1	0
1	-7.8	GO:0032722	positive regulation of chemokine production	M1	1	0
1	-3.1	hsa04310	Wnt signaling pathway	M1	1	0
1	-6.6	M238	PID THROMBIN PAR1 PATHWAY	M1	1	0
1	-25	GO:0007169	transmembrane receptor protein tyrosine kinase signaling pathway	M1	1	0
1	-3.9	GO:0055117	regulation of cardiac muscle contraction	M1	1	0
1	-4.1	GO:0098773	skin epidermis development	M1	1	0
1	-4.6	GO:0048149	behavioral response to ethanol	M1	1	0
1	-22	GO:0007610	behavior	M1	1	0
1	-6.1	GO:0048167	regulation of synaptic plasticity	M1	1	0
1	-5.7	R-HSA-198725	Nuclear Events (kinase and transcription factor activation)	M1	1	0
1	-2.7	GO:0042551	neuron maturation	M1	1	0
1	-8.2	WP5191	Resolvin E1 and resolvin D1 signaling pathways promoting inflammation resolution	M1	1	0
1	-21	GO:0022409	positive regulation of cell-cell adhesion	M1	1	0
1	-7.5	R-HSA-450282	MAPK targets/ Nuclear events mediated by MAP kinases	M1	1	0
[truncated: 1,338 more rows]

## Sheet: GO_AllLists(mix1)
Category	CategoryID	GO	Description	PARENT_GO	LogP	Enrichment	Z-score	#TotalGeneInLibrary	#GeneInGO	#GeneInHitList	#GeneInGOAndHitList	%InGO	STDV %InGO	GeneID	Hits	Log(q-value)	GeneList
KEGG Pathway	24	hsa05200	Pathways in cancer		-48	16	28	30304	531	185	53	29	3.3	25|207|331|367|596|673|836|1017|1956|2033|2147|2247|2260|2322|2475|2735|2944|2950|3065|3066|3162|3320|3326|3558|3685|3716|3718|3725|4193|4312|4318|4843|5156|5159|5290|5292|5293|5295|5566|5578|5594|5595|5599|5731|5733|5743|6469|6513|6774|7157|7422|7852|10000	ABL1|AKT1|XIAP|AR|BCL2|BRAF|CASP3|CDK2|EGFR|EP300|F2|FGF2|FGFR1|FLT3|MTOR|GLI1|GSTM1|GSTP1|HDAC1|HDAC2|HMOX1|HSP90AA1|HSP90AB1|IL2|ITGAV|JAK1|JAK3|JUN|MDM2|MMP1|MMP9|NOS2|PDGFRA|PDGFRB|PIK3CA|PIM1|PIK3CD|PIK3R1|PRKACA|PRKCA|MAPK1|MAPK3|MAPK8|PTGER1|PTGER3|PTGS2|SHH|SLC2A1|STAT3|TP53|VEGFA|CXCR4|AKT3	-44	MyList
GO Biological Processes	19	GO:1901699	cellular response to nitrogen compound	19_GO:0050896 response to stimulus	-44	14	25	30304	629	185	53	29	3.3	25|142|154|207|351|781|836|1017|1111|1139|1545|1786|1956|2033|2475|2534|3066|3269|3274|3383|3676|3690|3716|3718|4067|4193|4314|4988|5027|5156|5290|5294|5295|5566|5580|5591|5594|5595|5731|5743|6714|6774|7052|7099|7124|7157|7297|7430|7442|7852|10919|23028|54106	ABL1|PARP1|ADRB2|AKT1|APP|CACNA2D1|CASP3|CDK2|CHEK1|CHRNA7|CYP1B1|DNMT1|EGFR|EP300|MTOR|FYN|HDAC2|HRH1|HRH2|ICAM1|ITGA4|ITGB3|JAK1|JAK3|LYN|MDM2|MMP3|OPRM1|P2RX7|PDGFRA|PIK3CA|PIK3CG|PIK3R1|PRKACA|PRKCD|PRKDC|MAPK1|MAPK3|PTGER1|PTGS2|SRC|STAT3|TGM2|TLR4|TNF|TP53|TYK2|EZR|TRPV1|CXCR4|EHMT2|KDM1A|TLR9	-40	MyList
GO Biological Processes	19	GO:0071417	cellular response to organonitrogen compound	19_GO:0050896 response to stimulus	-43	14	25	30304	592	185	51	28	3.3	25|142|154|207|351|781|836|1111|1139|1545|1786|1956|2033|2475|2534|3066|3269|3274|3383|3676|3690|3716|3718|4067|4193|4988|5027|5156|5290|5294|5295|5566|5580|5591|5594|5595|5731|5743|6714|6774|7052|7099|7124|7157|7297|7430|7442|7852|10919|23028|54106	ABL1|PARP1|ADRB2|AKT1|APP|CACNA2D1|CASP3|CHEK1|CHRNA7|CYP1B1|DNMT1|EGFR|EP300|MTOR|FYN|HDAC2|HRH1|HRH2|ICAM1|ITGA4|ITGB3|JAK1|JAK3|LYN|MDM2|OPRM1|P2RX7|PDGFRA|PIK3CA|PIK3CG|PIK3R1|PRKACA|PRKCD|PRKDC|MAPK1|MAPK3|PTGER1|PTGS2|SRC|STAT3|TGM2|TLR4|TNF|TP53|TYK2|EZR|TRPV1|CXCR4|EHMT2|KDM1A|TLR9	-39	MyList
GO Biological Processes	19	GO:0001775	cell activation	19_GO:0032501 multicellular organismal process	-42	12	24	30304	722	185	54	29	3.3	25|100|351|596|673|695|952|1139|1432|1511|1803|2033|2147|2280|2322|2475|2534|2629|3105|3251|3383|3558|3579|3676|3690|3702|3716|3718|3932|4067|4193|5027|5156|5290|5293|5294|5295|5580|5591|5729|5788|6097|6469|6714|6774|6850|6868|7099|7124|7157|7442|7535|10892|54106	ABL1|ADA|APP|BCL2|BRAF|BTK|CD38|CHRNA7|MAPK14|CTSG|DPP4|EP300|F2|FKBP1A|FLT3|MTOR|FYN|GBA1|HLA-A|HPRT1|ICAM1|IL2|CXCR2|ITGA4|ITGB3|ITK|JAK1|JAK3|LCK|LYN|MDM2|P2RX7|PDGFRA|PIK3CA|PIK3CD|PIK3CG|PIK3R1|PRKCD|PRKDC|PTGDR|PTPRC|RORC|SHH|SRC|STAT3|SYK|ADAM17|TLR4|TNF|TP53|TRPV1|ZAP70|MALT1|TLR9	-39	MyList
GO Biological Processes	19	GO:0006468	protein phosphorylation	19_GO:0008152 metabolic process	-40	15	25	30304	495	185	46	25	3.2	25|207|351|673|695|983|1017|1111|1432|1511|1956|2081|2260|2322|2475|2534|3702|3716|3718|3932|4067|4638|5156|5159|5292|5293|5347|5566|5578|5580|5591|5594|5595|5599|5610|6041|6446|6714|6850|7099|7297|7535|9261|9641|10000|11200	ABL1|AKT1|APP|BRAF|BTK|CDK1|CDK2|CHEK1|MAPK14|CTSG|EGFR|ERN1|FGFR1|FLT3|MTOR|FYN|ITK|JAK1|JAK3|LCK|LYN|MYLK|PDGFRA|PDGFRB|PIM1|PIK3CD|PLK1|PRKACA|PRKCA|PRKCD|PRKDC|MAPK1|MAPK3|MAPK8|EIF2AK2|RNASEL|SGK1|SRC|SYK|TLR4|TYK2|ZAP70|MAPKAPK2|IKBKE|AKT3|CHEK2	-36	MyList
Reactome Gene Sets	6	R-HSA-1280215	Cytokine Signaling in Immune system		-40	12	23	30304	732	185	52	28	3.3	207|240|246|351|596|836|1432|1511|2247|2322|2534|3105|3162|3320|3383|3558|3716|3718|3725|3932|4067|4128|4170|4312|4314|4318|4843|4988|5290|5292|5293|5294|5295|5566|5580|5594|5595|5599|5610|5743|6041|6097|6714|6774|6850|6868|7124|7157|7297|7422|9261|10000	AKT1|ALOX5|ALOX15|APP|BCL2|CASP3|MAPK14|CTSG|FGF2|FLT3|FYN|HLA-A|HMOX1|HSP90AA1|ICAM1|IL2|JAK1|JAK3|JUN|LCK|LYN|MAOA|MCL1|MMP1|MMP3|MMP9|NOS2|OPRM1|PIK3CA|PIM1|PIK3CD|PIK3CG|PIK3R1|PRKACA|PRKCD|MAPK1|MAPK3|MAPK8|EIF2AK2|PTGS2|RNASEL|RORC|SRC|STAT3|SYK|ADAM17|TNF|TP53|TYK2|VEGFA|MAPKAPK2|AKT3	-36	MyList
GO Biological Processes	19	GO:0045321	leukocyte activation	19_GO:0002376 immune system process	-38	13	23	30304	599	185	47	25	3.2	25|100|351|596|673|695|952|1139|1511|1803|2033|2280|2322|2475|2534|2629|3105|3251|3383|3558|3579|3676|3702|3716|3718|3932|4067|5027|5293|5294|5295|5580|5591|5729|5788|6097|6469|6774|6850|6868|7099|7124|7157|7442|7535|10892|54106	ABL1|ADA|APP|BCL2|BRAF|BTK|CD38|CHRNA7|CTSG|DPP4|EP300|FKBP1A|FLT3|MTOR|FYN|GBA1|HLA-A|HPRT1|ICAM1|IL2|CXCR2|ITGA4|ITK|JAK1|JAK3|LCK|LYN|P2RX7|PIK3CD|PIK3CG|PIK3R1|PRKCD|PRKDC|PTGDR|PTPRC|RORC|SHH|STAT3|SYK|ADAM17|TLR4|TNF|TP53|TRPV1|ZAP70|MALT1|TLR9	-34	MyList
GO Biological Processes	19	GO:0010562	positive regulation of phosphorus metabolic process	19_GO:0048518 positive regulation of biological process	-37	11	22	30304	728	185	50	27	3.3	25|154|207|351|367|596|673|1139|1636|1956|1991|2081|2147|2247|2260|2322|2475|2534|2629|3066|3269|3320|3326|3558|3690|4067|4318|4842|4843|4846|5027|5156|5159|5290|5294|5347|5580|5594|5595|5743|5788|6714|6850|6868|7099|7124|7157|7415|7422|10892	ABL1|ADRB2|AKT1|APP|AR|BCL2|BRAF|CHRNA7|ACE|EGFR|ELANE|ERN1|F2|FGF2|FGFR1|FLT3|MTOR|FYN|GBA1|HDAC2|HRH1|HSP90AA1|HSP90AB1|IL2|ITGB3|LYN|MMP9|NOS1|NOS2|NOS3|P2RX7|PDGFRA|PDGFRB|PIK3CA|PIK3CG|PLK1|PRKCD|MAPK1|MAPK3|PTGS2|PTPRC|SRC|SYK|ADAM17|TLR4|TNF|TP53|VCP|VEGFA|MALT1	-34	MyList
GO Biological Processes	19	GO:0045937	positive regulation of phosphate metabolic process	19_GO:0048518 positive regulation of biological process	-37	11	22	30304	728	185	50	27	3.3	25|154|207|351|367|596|673|1139|1636|1956|1991|2081|2147|2247|2260|2322|2475|2534|2629|3066|3269|3320|3326|3558|3690|4067|4318|4842|4843|4846|5027|5156|5159|5290|5294|5347|5580|5594|5595|5743|5788|6714|6850|6868|7099|7124|7157|7415|7422|10892	ABL1|ADRB2|AKT1|APP|AR|BCL2|BRAF|CHRNA7|ACE|EGFR|ELANE|ERN1|F2|FGF2|FGFR1|FLT3|MTOR|FYN|GBA1|HDAC2|HRH1|HSP90AA1|HSP90AB1|IL2|ITGB3|LYN|MMP9|NOS1|NOS2|NOS3|P2RX7|PDGFRA|PDGFRB|PIK3CA|PIK3CG|PLK1|PRKCD|MAPK1|MAPK3|PTGS2|PTPRC|SRC|SYK|ADAM17|TLR4|TNF|TP53|VCP|VEGFA|MALT1	-34	MyList
GO Biological Processes	19	GO:0009725	response to hormone	19_GO:0050896 response to stimulus	-37	11	22	30304	774	185	51	28	3.3	142|207|367|596|673|836|952|1432|1508|1545|1636|2033|2322|2475|2629|2908|3320|3690|3716|3718|4048|4067|4129|4193|4311|4842|4843|4846|4986|5009|5111|5241|5290|5295|5566|5580|5591|5594|5595|5729|5743|5788|5972|6446|6513|6714|6774|6869|7124|7297|7442	PARP1|AKT1|AR|BCL2|BRAF|CASP3|CD38|MAPK14|CTSB|CYP1B1|ACE|EP300|FLT3|MTOR|GBA1|NR3C1|HSP90AA1|ITGB3|JAK1|JAK3|LTA4H|LYN|MAOB|MDM2|MME|NOS1|NOS2|NOS3|OPRK1|OTC|PCNA|PGR|PIK3CA|PIK3R1|PRKACA|PRKCD|PRKDC|MAPK1|MAPK3|PTGDR|PTGS2|PTPRC|REN|SGK1|SLC2A1|SRC|STAT3|TACR1|TNF|TYK2|TRPV1	-34	MyList
Reactome Gene Sets	6	R-HSA-449147	Signaling by Interleukins		-37	15	24	30304	473	185	43	23	3.1	207|240|246|351|596|836|1432|1511|2247|2534|3162|3320|3383|3558|3716|3718|3725|3932|4067|4128|4170|4312|4314|4318|4843|4988|5290|5292|5293|5295|5566|5594|5595|5599|5743|6097|6774|6850|7124|7157|7297|7422|9261	AKT1|ALOX5|ALOX15|APP|BCL2|CASP3|MAPK14|CTSG|FGF2|FYN|HMOX1|HSP90AA1|ICAM1|IL2|JAK1|JAK3|JUN|LCK|LYN|MAOA|MCL1|MMP1|MMP3|MMP9|NOS2|OPRM1|PIK3CA|PIM1|PIK3CD|PIK3R1|PRKACA|MAPK1|MAPK3|MAPK8|PTGS2|RORC|STAT3|SYK|TNF|TP53|TYK2|VEGFA|MAPKAPK2	-34	MyList
GO Biological Processes	19	GO:0016310	phosphorylation	19_GO:0008152 metabolic process	-36	11	22	30304	722	185	49	26	3.2	25|207|351|673|695|983|1017|1111|1432|1511|1956|2081|2260|2322|2475|2534|3702|3716|3718|3932|4067|4638|5156|5159|5290|5292|5293|5294|5347|5566|5578|5580|5591|5594|5595|5599|5610|6041|6446|6714|6774|6850|7099|7297|7535|9261|9641|10000|11200	ABL1|AKT1|APP|BRAF|BTK|CDK1|CDK2|CHEK1|MAPK14|CTSG|EGFR|ERN1|FGFR1|FLT3|MTOR|FYN|ITK|JAK1|JAK3|LCK|LYN|MYLK|PDGFRA|PDGFRB|PIK3CA|PIM1|PIK3CD|PIK3CG|PLK1|PRKACA|PRKCA|PRKCD|PRKDC|MAPK1|MAPK3|MAPK8|EIF2AK2|RNASEL|SGK1|SRC|STAT3|SYK|TLR4|TYK2|ZAP70|MAPKAPK2|IKBKE|AKT3|CHEK2	-33	MyList
KEGG Pathway	24	hsa05167	Kaposi sarcoma-associated herpesvirus infection		-36	27	28	30304	194	185	32	17	2.8	207|836|1232|1233|1237|1432|2033|2247|2475|3105|3383|3716|3725|4067|5290|5293|5294|5295|5594|5595|5599|5610|5743|6714|6774|6850|7157|7297|7422|9261|9641|10000	AKT1|CASP3|CCR3|CCR4|CCR8|MAPK14|EP300|FGF2|MTOR|HLA-A|ICAM1|JAK1|JUN|LYN|PIK3CA|PIK3CD|PIK3CG|PIK3R1|MAPK1|MAPK3|MAPK8|EIF2AK2|PTGS2|SRC|STAT3|SYK|TP53|TYK2|VEGFA|MAPKAPK2|IKBKE|AKT3	-33	MyList
GO Biological Processes	19	GO:0009410	response to xenobiotic stimulus	19_GO:0050896 response to stimulus	-35	16	24	30304	418	185	40	22	3	25|100|596|673|836|952|983|1545|1548|1557|1565|1576|1636|2052|2944|2950|3066|3320|3690|3757|3932|4067|4129|4193|4842|4843|4860|5009|5027|5111|5141|5743|5972|6097|6714|6868|7124|7157|7852|10919	ABL1|ADA|BCL2|BRAF|CASP3|CD38|CDK1|CYP1B1|CYP2A6|CYP2C19|CYP2D6|CYP3A4|ACE|EPHX1|GSTM1|GSTP1|HDAC2|HSP90AA1|ITGB3|KCNH2|LCK|LYN|MAOB|MDM2|NOS1|NOS2|PNP|OTC|P2RX7|PCNA|PDE4A|PTGS2|REN|RORC|SRC|ADAM17|TNF|TP53|CXCR4|EHMT2	-32	MyList
GO Biological Processes	19	GO:0032496	response to lipopolysaccharide	19_GO:0044419 biological process involved in interspecies interaction between organisms	-35	18	25	30304	333	185	37	20	2.9	25|207|695|836|1268|1432|1511|1636|1991|2950|3066|4067|4129|4314|4317|4318|4353|4842|4843|4846|4986|5027|5054|5594|5595|5599|5731|5743|5972|6401|6714|6868|7099|7124|9261|10892|54106	ABL1|AKT1|BTK|CASP3|CNR1|MAPK14|CTSG|ACE|ELANE|GSTP1|HDAC2|LYN|MAOB|MMP3|MMP8|MMP9|MPO|NOS1|NOS2|NOS3|OPRK1|P2RX7|SERPINE1|MAPK1|MAPK3|MAPK8|PTGER1|PTGS2|REN|SELE|SRC|ADAM17|TLR4|TNF|MAPKAPK2|MALT1|TLR9	-32	MyList
GO Biological Processes	19	GO:1901652	response to peptide	19_GO:0050896 response to stimulus	-35	15	23	30304	459	185	41	22	3.1	142|154|207|351|673|781|1139|1432|1545|2475|2534|3383|3676|3690|3716|3718|4048|4067|4193|4314|4318|4321|4322|4986|5009|5290|5295|5566|5580|5591|5594|5595|5743|6513|6714|6774|7099|7124|7157|7297|7442	PARP1|ADRB2|AKT1|APP|BRAF|CACNA2D1|CHRNA7|MAPK14|CYP1B1|MTOR|FYN|ICAM1|ITGA4|ITGB3|JAK1|JAK3|LTA4H|LYN|MDM2|MMP3|MMP9|MMP12|MMP13|OPRK1|OTC|PIK3CA|PIK3R1|PRKACA|PRKCD|PRKDC|MAPK1|MAPK3|PTGS2|SLC2A1|SRC|STAT3|TLR4|TNF|TP53|TYK2|TRPV1	-32	MyList
GO Biological Processes	19	GO:0018193	peptidyl-amino acid modification	19_GO:0008152 metabolic process	-35	13	22	30304	567	185	44	24	3.1	25|207|695|983|1017|1111|1432|1956|2033|2081|2260|2280|2322|2475|2534|2597|3716|3718|3932|4067|4193|4842|4843|5156|5159|5347|5566|5578|5580|5591|5594|5595|5599|6446|6714|6850|7535|9261|9641|9869|10000|10919|10988|11091	ABL1|AKT1|BTK|CDK1|CDK2|CHEK1|MAPK14|EGFR|EP300|ERN1|FGFR1|FKBP1A|FLT3|MTOR|FYN|GAPDH|JAK1|JAK3|LCK|LYN|MDM2|NOS1|NOS2|PDGFRA|PDGFRB|PLK1|PRKACA|PRKCA|PRKCD|PRKDC|MAPK1|MAPK3|MAPK8|SGK1|SRC|SYK|ZAP70|MAPKAPK2|IKBKE|SETDB1|AKT3|EHMT2|METAP2|WDR5	-32	MyList
GO Biological Processes	19	GO:0002237	response to molecule of bacterial origin	19_GO:0044419 biological process involved in interspecies interaction between organisms	-34	17	24	30304	354	185	37	20	2.9	25|207|695|836|1268|1432|1511|1636|1991|2950|3066|4067|4129|4314|4317|4318|4353|4842|4843|4846|4986|5027|5054|5594|5595|5599|5731|5743|5972|6401|6714|6868|7099|7124|9261|10892|54106	ABL1|AKT1|BTK|CASP3|CNR1|MAPK14|CTSG|ACE|ELANE|GSTP1|HDAC2|LYN|MAOB|MMP3|MMP8|MMP9|MPO|NOS1|NOS2|NOS3|OPRK1|P2RX7|SERPINE1|MAPK1|MAPK3|MAPK8|PTGER1|PTGS2|REN|SELE|SRC|ADAM17|TLR4|TNF|MAPKAPK2|MALT1|TLR9	-31	MyList
GO Biological Processes	19	GO:0010035	response to inorganic substance	19_GO:0050896 response to stimulus	-34	13	22	30304	522	185	42	23	3.1	25|100|142|207|246|596|673|836|983|1017|1545|1956|2081|2534|2539|3066|3162|3725|4048|4129|4193|4314|4318|4353|4846|5009|5027|5111|5290|5580|5594|5595|5599|5743|6469|6523|6714|6869|7139|7157|7415|54106	ABL1|ADA|PARP1|AKT1|ALOX15|BCL2|BRAF|CASP3|CDK1|CDK2|CYP1B1|EGFR|ERN1|FYN|G6PD|HDAC2|HMOX1|JUN|LTA4H|MAOB|MDM2|MMP3|MMP9|MPO|NOS3|OTC|P2RX7|PCNA|PIK3CA|PRKCD|MAPK1|MAPK3|MAPK8|PTGS2|SHH|SLC5A1|SRC|TACR1|TNNT2|TP53|VCP|TLR9	-31	MyList
Reactome Gene Sets	6	R-HSA-6785807	Interleukin-4 and Interleukin-13 signaling		-34	39	31	30304	108	185	26	14	2.6	207|240|246|596|2247|3162|3320|3383|3716|3718|4128|4170|4312|4314|4318|4843|4988|5292|5295|5743|6097|6774|7124|7157|7297|7422	AKT1|ALOX5|ALOX15|BCL2|FGF2|HMOX1|HSP90AA1|ICAM1|JAK1|JAK3|MAOA|MCL1|MMP1|MMP3|MMP9|NOS2|OPRM1|PIM1|PIK3R1|PTGS2|RORC|STAT3|TNF|TP53|TYK2|VEGFA	-31	MyList
GO Biological Processes	19	GO:0042327	positive regulation of phosphorylation	19_GO:0048518 positive regulation of biological process	-33	11	21	30304	660	185	45	24	3.2	25|154|207|351|367|596|673|1139|1636|1956|1991|2081|2147|2247|2260|2322|2475|2534|3066|3320|3326|3558|3690|4067|4318|4842|5027|5156|5159|5290|5294|5347|5580|5594|5595|5743|5788|6714|6850|6868|7099|7124|7157|7422|10892	ABL1|ADRB2|AKT1|APP|AR|BCL2|BRAF|CHRNA7|ACE|EGFR|ELANE|ERN1|F2|FGF2|FGFR1|FLT3|MTOR|FYN|HDAC2|HSP90AA1|HSP90AB1|IL2|ITGB3|LYN|MMP9|NOS1|P2RX7|PDGFRA|PDGFRB|PIK3CA|PIK3CG|PLK1|PRKCD|MAPK1|MAPK3|PTGS2|PTPRC|SRC|SYK|ADAM17|TLR4|TNF|TP53|VEGFA|MALT1	-30	MyList
GO Biological Processes	19	GO:0001934	positive regulation of protein phosphorylation	19_GO:0048518 positive regulation of biological process	-32	12	21	30304	608	185	43	23	3.1	25|154|207|351|596|673|1139|1636|1956|1991|2081|2147|2247|2260|2322|2475|2534|3066|3320|3326|3558|3690|4067|4318|4842|5027|5159|5290|5294|5347|5580|5594|5595|5743|5788|6714|6850|6868|7099|7124|7157|7422|10892	ABL1|ADRB2|AKT1|APP|BCL2|BRAF|CHRNA7|ACE|EGFR|ELANE|ERN1|F2|FGF2|FGFR1|FLT3|MTOR|FYN|HDAC2|HSP90AA1|HSP90AB1|IL2|ITGB3|LYN|MMP9|NOS1|P2RX7|PDGFRB|PIK3CA|PIK3CG|PLK1|PRKCD|MAPK1|MAPK3|PTGS2|PTPRC|SRC|SYK|ADAM17|TLR4|TNF|TP53|VEGFA|MALT1	-29	MyList
WikiPathways	27	WP2374	Oncostatin M signaling pathway		-32	55	34	30304	65	185	22	12	2.4	207|836|1017|1432|2475|3716|3718|4312|4314|4322|5054|5295|5578|5580|5594|5595|5599|6714|6774|7157|7297|7422	AKT1|CASP3|CDK2|MAPK14|MTOR|JAK1|JAK3|MMP1|MMP3|MMP13|SERPINE1|PIK3R1|PRKCA|PRKCD|MAPK1|MAPK3|MAPK8|SRC|STAT3|TP53|TYK2|VEGFA	-29	MyList
GO Biological Processes	19	GO:0046649	lymphocyte activation	19_GO:0002376 immune system process	-32	13	21	30304	476	185	39	21	3	25|100|596|673|695|952|1139|1803|2033|2280|2322|2475|2534|2629|3105|3251|3383|3558|3676|3702|3716|3718|3932|5027|5293|5294|5295|5580|5591|5788|6097|6469|6774|6850|6868|7099|7157|7535|10892	ABL1|ADA|BCL2|BRAF|BTK|CD38|CHRNA7|DPP4|EP300|FKBP1A|FLT3|MTOR|FYN|GBA1|HLA-A|HPRT1|ICAM1|IL2|ITGA4|ITK|JAK1|JAK3|LCK|P2RX7|PIK3CD|PIK3CG|PIK3R1|PRKCD|PRKDC|PTPRC|RORC|SHH|STAT3|SYK|ADAM17|TLR4|TP53|ZAP70|MALT1	-29	MyList
KEGG Pathway	24	hsa05207	Chemical carcinogenesis - receptor activation		-31	23	25	30304	212	185	30	16	2.7	154|207|331|367|596|993|1139|1545|1576|1956|2052|2247|2475|2944|3320|3326|3725|5241|5290|5293|5295|5566|5578|5594|5595|6714|6774|7422|9641|10000	ADRB2|AKT1|XIAP|AR|BCL2|CDC25A|CHRNA7|CYP1B1|CYP3A4|EGFR|EPHX1|FGF2|MTOR|GSTM1|HSP90AA1|HSP90AB1|JUN|PGR|PIK3CA|PIK3CD|PIK3R1|PRKACA|PRKCA|MAPK1|MAPK3|SRC|STAT3|VEGFA|IKBKE|AKT3	-29	MyList
KEGG Pathway	24	hsa05215	Prostate cancer		-31	41	31	30304	97	185	24	13	2.5	207|367|596|673|1017|1956|2033|2260|2475|2950|3320|3326|4193|4314|4318|5156|5159|5290|5293|5295|5594|5595|7157|10000	AKT1|AR|BCL2|BRAF|CDK2|EGFR|EP300|FGFR1|MTOR|GSTP1|HSP90AA1|HSP90AB1|MDM2|MMP3|MMP9|PDGFRA|PDGFRB|PIK3CA|PIK3CD|PIK3R1|MAPK1|MAPK3|TP53|AKT3	-29	MyList
Reactome Gene Sets	6	R-HSA-9006934	Signaling by Receptor Tyrosine Kinases		-31	13	21	30304	524	185	40	22	3	207|673|1111|1432|1509|1956|2033|2247|2260|2322|2475|2534|3065|3066|3320|3685|3690|3718|3932|4067|4318|4846|5156|5159|5241|5290|5295|5566|5578|5580|5594|5595|6446|6714|6774|6868|7422|9261|10000|54106	AKT1|BRAF|CHEK1|MAPK14|CTSD|EGFR|EP300|FGF2|FGFR1|FLT3|MTOR|FYN|HDAC1|HDAC2|HSP90AA1|ITGAV|ITGB3|JAK3|LCK|LYN|MMP9|NOS3|PDGFRA|PDGFRB|PGR|PIK3CA|PIK3R1|PRKACA|PRKCA|PRKCD|MAPK1|MAPK3|SGK1|SRC|STAT3|ADAM17|VEGFA|MAPKAPK2|AKT3|TLR9	-28	MyList
KEGG Pathway	24	hsa05417	Lipid and atherosclerosis		-31	23	25	30304	215	185	30	16	2.7	207|596|836|1432|1548|2081|3320|3326|3383|3725|4067|4312|4314|4318|4846|5290|5293|5295|5578|5594|5595|5599|6401|6714|6774|7099|7124|7157|9641|10000	AKT1|BCL2|CASP3|MAPK14|CYP2A6|ERN1|HSP90AA1|HSP90AB1|ICAM1|JUN|LYN|MMP1|MMP3|MMP9|NOS3|PIK3CA|PIK3CD|PIK3R1|PRKCA|MAPK1|MAPK3|MAPK8|SELE|SRC|STAT3|TLR4|TNF|TP53|IKBKE|AKT3	-28	MyList
GO Biological Processes	19	GO:0002521	leukocyte differentiation	19_GO:0032502 developmental process	-31	14	22	30304	421	185	37	20	2.9	25|100|142|351|596|673|695|1432|2033|2322|2475|2629|2908|3558|3676|3702|3716|3718|3932|4067|4318|5293|5295|5591|5788|6097|6469|6714|6774|6850|6868|7099|7124|7157|7422|7535|10892	ABL1|ADA|PARP1|APP|BCL2|BRAF|BTK|MAPK14|EP300|FLT3|MTOR|GBA1|NR3C1|IL2|ITGA4|ITK|JAK1|JAK3|LCK|LYN|MMP9|PIK3CD|PIK3R1|PRKDC|PTPRC|RORC|SHH|SRC|STAT3|SYK|ADAM17|TLR4|TNF|TP53|VEGFA|ZAP70|MALT1	-28	MyList
GO Biological Processes	19	GO:0040017	positive regulation of locomotion	19_GO:0040011 locomotion	-31	11	20	30304	614	185	42	23	3.1	25|207|351|596|1233|1545|1956|2247|2260|2475|3162|3383|3579|3676|3685|3690|4067|4193|4318|4638|4846|5054|5156|5159|5293|5294|5295|5578|5594|5595|5743|5788|6401|6714|6774|6868|6869|7099|7124|7422|7852|10000	ABL1|AKT1|APP|BCL2|CCR4|CYP1B1|EGFR|FGF2|FGFR1|MTOR|HMOX1|ICAM1|CXCR2|ITGA4|ITGAV|ITGB3|LYN|MDM2|MMP9|MYLK|NOS3|SERPINE1|PDGFRA|PDGFRB|PIK3CD|PIK3CG|PIK3R1|PRKCA|MAPK1|MAPK3|PTGS2|PTPRC|SELE|SRC|STAT3|ADAM17|TACR1|TLR4|TNF|VEGFA|CXCR4|AKT3	-28	MyList
GO Biological Processes	19	GO:0030335	positive regulation of cell migration	19_GO:0040011 locomotion	-31	12	20	30304	575	185	41	22	3.1	25|207|351|596|1545|1956|2247|2260|2475|3162|3383|3579|3676|3685|3690|4067|4193|4318|4638|4846|5054|5156|5159|5293|5294|5295|5578|5594|5595|5743|5788|6401|6714|6774|6868|6869|7099|7124|7422|7852|10000	ABL1|AKT1|APP|BCL2|CYP1B1|EGFR|FGF2|FGFR1|MTOR|HMOX1|ICAM1|CXCR2|ITGA4|ITGAV|ITGB3|LYN|MDM2|MMP9|MYLK|NOS3|SERPINE1|PDGFRA|PDGFRB|PIK3CD|PIK3CG|PIK3R1|PRKCA|MAPK1|MAPK3|PTGS2|PTPRC|SELE|SRC|STAT3|ADAM17|TACR1|TLR4|TNF|VEGFA|CXCR4|AKT3	-28	MyList
GO Biological Processes	19	GO:0006979	response to oxidative stress	19_GO:0050896 response to stimulus	-31	16	22	30304	366	185	35	19	2.9	25|142|207|351|596|695|836|952|983|1545|1956|2081|2534|2539|2950|3066|3162|3725|4193|4314|4318|4353|4846|5111|5156|5580|5594|5595|5599|5742|5743|6714|6869|7157|7173	ABL1|PARP1|AKT1|APP|BCL2|BTK|CASP3|CD38|CDK1|CYP1B1|EGFR|ERN1|FYN|G6PD|GSTP1|HDAC2|HMOX1|JUN|MDM2|MMP3|MMP9|MPO|NOS3|PCNA|PDGFRA|PRKCD|MAPK1|MAPK3|MAPK8|PTGS1|PTGS2|SRC|TACR1|TP53|TPO	-28	MyList
KEGG Pathway	24	hsa05163	Human cytomegalovirus infection		-31	22	25	30304	225	185	30	16	2.7	207|836|1232|1432|1956|2475|3105|3579|3685|3690|3716|4193|5156|5290|5293|5295|5566|5578|5594|5595|5731|5733|5743|6714|6774|7124|7157|7422|7852|10000	AKT1|CASP3|CCR3|MAPK14|EGFR|MTOR|HLA-A|CXCR2|ITGAV|ITGB3|JAK1|MDM2|PDGFRA|PIK3CA|PIK3CD|PIK3R1|PRKACA|PRKCA|MAPK1|MAPK3|PTGER1|PTGER3|PTGS2|SRC|STAT3|TNF|TP53|VEGFA|CXCR4|AKT3	-28	MyList
GO Biological Processes	19	GO:0062197	cellular response to chemical stress	19_GO:0050896 response to stimulus	-31	19	23	30304	280	185	32	17	2.8	25|142|207|695|836|983|1545|1956|2081|2475|2534|2539|3066|3162|3725|4193|4314|4318|4353|4638|4846|5111|5156|5290|5580|5594|5595|5599|5743|6513|6714|7157	ABL1|PARP1|AKT1|BTK|CASP3|CDK1|CYP1B1|EGFR|ERN1|MTOR|FYN|G6PD|HDAC2|HMOX1|JUN|MDM2|MMP3|MMP9|MPO|MYLK|NOS3|PCNA|PDGFRA|PIK3CA|PRKCD|MAPK1|MAPK3|MAPK8|PTGS2|SLC2A1|SRC|TP53	-28	MyList
WikiPathways	27	WP4172	PI3K-Akt signaling pathway		-31	16	22	30304	339	185	34	18	2.8	207|596|1017|1956|2247|2260|2322|2475|3320|3326|3558|3676|3685|3690|3716|3718|4170|4193|4846|5156|5159|5290|5293|5294|5295|5578|5594|5595|6446|6850|7099|7157|7422|10000	AKT1|BCL2|CDK2|EGFR|FGF2|FGFR1|FLT3|MTOR|HSP90AA1|HSP90AB1|IL2|ITGA4|ITGAV|ITGB3|JAK1|JAK3|MCL1|MDM2|NOS3|PDGFRA|PDGFRB|PIK3CA|PIK3CD|PIK3CG|PIK3R1|PRKCA|MAPK1|MAPK3|SGK1|SYK|TLR4|TP53|VEGFA|AKT3	-28	MyList
GO Biological Processes	19	GO:0030097	hemopoiesis	19_GO:0032502 developmental process	-30	10	19	30304	677	185	43	23	3.1	25|100|142|351|596|673|695|836|1432|1636|2033|2322|2475|2539|2629|2908|3558|3676|3702|3716|3718|3932|4067|4318|5156|5293|5295|5591|5788|6097|6469|6714|6774|6850|6868|7099|7124|7153|7157|7173|7422|7535|10892	ABL1|ADA|PARP1|APP|BCL2|BRAF|BTK|CASP3|MAPK14|ACE|EP300|FLT3|MTOR|G6PD|GBA1|NR3C1|IL2|ITGA4|ITK|JAK1|JAK3|LCK|LYN|MMP9|PDGFRA|PIK3CD|PIK3R1|PRKDC|PTPRC|RORC|SHH|SRC|STAT3|SYK|ADAM17|TLR4|TNF|TOP2A|TP53|TPO|VEGFA|ZAP70|MALT1	-28	MyList
KEGG Pathway	24	hsa05161	Hepatitis B		-30	27	26	30304	162	185	27	15	2.6	207|596|673|836|1017|1432|2033|3716|3718|3725|4318|5111|5290|5293|5295|5578|5594|5595|5599|6714|6774|7099|7124|7157|7297|9641|10000	AKT1|BCL2|BRAF|CASP3|CDK2|MAPK14|EP300|JAK1|JAK3|JUN|MMP9|PCNA|PIK3CA|PIK3CD|PIK3R1|PRKCA|MAPK1|MAPK3|MAPK8|SRC|STAT3|TLR4|TNF|TP53|TYK2|IKBKE|AKT3	-28	MyList
GO Biological Processes	19	GO:2000147	positive regulation of cell motility	19_GO:0040011 locomotion	-30	11	20	30304	600	185	41	22	3.1	25|207|351|596|1545|1956|2247|2260|2475|3162|3383|3579|3676|3685|3690|4067|4193|4318|4638|4846|5054|5156|5159|5293|5294|5295|5578|5594|5595|5743|5788|6401|6714|6774|6868|6869|7099|7124|7422|7852|10000	ABL1|AKT1|APP|BCL2|CYP1B1|EGFR|FGF2|FGFR1|MTOR|HMOX1|ICAM1|CXCR2|ITGA4|ITGAV|ITGB3|LYN|MDM2|MMP9|MYLK|NOS3|SERPINE1|PDGFRA|PDGFRB|PIK3CD|PIK3CG|PIK3R1|PRKCA|MAPK1|MAPK3|PTGS2|PTPRC|SELE|SRC|STAT3|ADAM17|TACR1|TLR4|TNF|VEGFA|CXCR4|AKT3	-27	MyList
KEGG Pathway	24	hsa04151	PI3K-Akt signaling pathway		-30	16	22	30304	359	185	34	18	2.8	207|596|1017|1956|2247|2260|2322|2475|3320|3326|3558|3676|3685|3690|3716|3718|4170|4193|4846|5156|5159|5290|5293|5294|5295|5578|5594|5595|6446|6850|7099|7157|7422|10000	AKT1|BCL2|CDK2|EGFR|FGF2|FGFR1|FLT3|MTOR|HSP90AA1|HSP90AB1|IL2|ITGA4|ITGAV|ITGB3|JAK1|JAK3|MCL1|MDM2|NOS3|PDGFRA|PDGFRB|PIK3CA|PIK3CD|PIK3CG|PIK3R1|PRKCA|MAPK1|MAPK3|SGK1|SYK|TLR4|TP53|VEGFA|AKT3	-27	MyList
GO Biological Processes	19	GO:0009617	response to bacterium	19_GO:0044419 biological process involved in interspecies interaction between organisms	-30	9.9	19	30304	710	185	43	23	3.1	25|207|331|695|836|1233|1268|1432|1511|1636|1991|2147|2950|3066|3105|4067|4129|4314|4317|4318|4353|4842|4843|4846|4986|5027|5054|5580|5594|5595|5599|5731|5743|5972|6401|6714|6850|6868|7099|7124|9261|10892|54106	ABL1|AKT1|XIAP|BTK|CASP3|CCR4|CNR1|MAPK14|CTSG|ACE|ELANE|F2|GSTP1|HDAC2|HLA-A|LYN|MAOB|MMP3|MMP8|MMP9|MPO|NOS1|NOS2|NOS3|OPRK1|P2RX7|SERPINE1|PRKCD|MAPK1|MAPK3|MAPK8|PTGER1|PTGS2|REN|SELE|SRC|SYK|ADAM17|TLR4|TNF|MAPKAPK2|MALT1|TLR9	-27	MyList
KEGG Pathway	24	hsa05203	Viral carcinogenesis		-29	22	24	30304	204	185	28	15	2.6	836|983|1017|1111|1232|1233|1237|2033|3065|3066|3105|3716|3718|3725|4067|4193|5290|5293|5295|5566|5594|5595|5610|6714|6774|6850|7157|9261	CASP3|CDK1|CDK2|CHEK1|CCR3|CCR4|CCR8|EP300|HDAC1|HDAC2|HLA-A|JAK1|JAK3|JUN|LYN|MDM2|PIK3CA|PIK3CD|PIK3R1|PRKACA|MAPK1|MAPK3|EIF2AK2|SRC|STAT3|SYK|TP53|MAPKAPK2	-26	MyList
GO Biological Processes	19	GO:0000302	response to reactive oxygen species	19_GO:0050896 response to stimulus	-29	24	25	30304	181	185	27	15	2.6	25|207|596|695|836|983|1545|1956|2081|2534|2950|3066|3162|3725|4193|4314|4318|4353|4846|5111|5156|5580|5594|5595|5599|6714|6869	ABL1|AKT1|BCL2|BTK|CASP3|CDK1|CYP1B1|EGFR|ERN1|FYN|GSTP1|HDAC2|HMOX1|JUN|MDM2|MMP3|MMP9|MPO|NOS3|PCNA|PDGFRA|PRKCD|MAPK1|MAPK3|MAPK8|SRC|TACR1	-26	MyList
KEGG Pathway	24	hsa05205	Proteoglycans in cancer		-29	22	24	30304	205	185	28	15	2.6	207|673|836|1432|1956|2247|2260|2475|3685|3690|4193|4318|5290|5293|5295|5566|5578|5594|5595|6469|6714|6774|7099|7124|7157|7422|7430|10000	AKT1|BRAF|CASP3|MAPK14|EGFR|FGF2|FGFR1|MTOR|ITGAV|ITGB3|MDM2|MMP9|PIK3CA|PIK3CD|PIK3R1|PRKACA|PRKCA|MAPK1|MAPK3|SHH|SRC|STAT3|TLR4|TNF|TP53|VEGFA|EZR|AKT3	-26	MyList
GO Biological Processes	19	GO:0001819	positive regulation of cytokine production	19_GO:0048518 positive regulation of biological process	-28	12	20	30304	499	185	37	20	2.9	25|331|351|695|1432|1545|1991|2597|3066|3105|3162|3320|3558|3702|4317|4321|4843|4860|5027|5054|5293|5294|5295|5610|5743|5788|6714|6774|6850|6868|7099|7124|7297|9261|9641|10892|54106	ABL1|XIAP|APP|BTK|MAPK14|CYP1B1|ELANE|GAPDH|HDAC2|HLA-A|HMOX1|HSP90AA1|IL2|ITK|MMP8|MMP12|NOS2|PNP|P2RX7|SERPINE1|PIK3CD|PIK3CG|PIK3R1|EIF2AK2|PTGS2|PTPRC|SRC|STAT3|SYK|ADAM17|TLR4|TNF|TYK2|MAPKAPK2|IKBKE|MALT1|TLR9	-26	MyList
WikiPathways	27	WP2263	Androgen receptor network in prostate cancer		-28	34	27	30304	110	185	23	12	2.4	207|367|596|836|983|993|1017|1111|1432|2475|3716|3725|4193|4312|5290|5347|5591|5594|5595|5599|6774|7157|11200	AKT1|AR|BCL2|CASP3|CDK1|CDC25A|CDK2|CHEK1|MAPK14|MTOR|JAK1|JUN|MDM2|MMP1|PIK3CA|PLK1|PRKDC|MAPK1|MAPK3|MAPK8|STAT3|TP53|CHEK2	-26	MyList
GO Biological Processes	19	GO:0043408	regulation of MAPK cascade	19_GO:0050896 response to stimulus	-28	10	18	30304	673	185	41	22	3.1	25|154|246|331|351|367|673|1139|1956|1991|2081|2247|2260|2322|2629|2950|3383|3690|4067|4986|4988|5027|5156|5159|5294|5578|5580|5594|5595|5610|5788|5972|6714|6850|7099|7124|7422|7430|7498|54106|59272	ABL1|ADRB2|ALOX15|XIAP|APP|AR|BRAF|CHRNA7|EGFR|ELANE|ERN1|FGF2|FGFR1|FLT3|GBA1|GSTP1|ICAM1|ITGB3|LYN|OPRK1|OPRM1|P2RX7|PDGFRA|PDGFRB|PIK3CG|PRKCA|PRKCD|MAPK1|MAPK3|EIF2AK2|PTPRC|REN|SRC|SYK|TLR4|TNF|VEGFA|EZR|XDH|TLR9|ACE2	-26	MyList
WikiPathways	27	WP4666	Hepatitis B infection		-28	27	25	30304	151	185	25	14	2.5	207|596|673|836|1432|2033|3716|3718|3725|4318|5111|5290|5293|5295|5578|5594|5595|5599|6714|6774|7099|7124|7297|9641|10000	AKT1|BCL2|BRAF|CASP3|MAPK14|EP300|JAK1|JAK3|JUN|MMP9|PCNA|PIK3CA|PIK3CD|PIK3R1|PRKCA|MAPK1|MAPK3|MAPK8|SRC|STAT3|TLR4|TNF|TYK2|IKBKE|AKT3	-25	MyList
WikiPathways	27	WP5087	Pleural mesothelioma		-28	13	20	30304	440	185	35	19	2.9	207|596|1017|1432|1956|2247|2260|2322|2475|3676|3685|3690|3716|3725|4170|4193|4314|4318|5156|5159|5290|5293|5294|5594|5595|5599|6401|6513|6714|7157|7422|9261|9869|10000|11091	AKT1|BCL2|CDK2|MAPK14|EGFR|FGF2|FGFR1|FLT3|MTOR|ITGA4|ITGAV|ITGB3|JAK1|JUN|MCL1|MDM2|MMP3|MMP9|PDGFRA|PDGFRB|PIK3CA|PIK3CD|PIK3CG|MAPK1|MAPK3|MAPK8|SELE|SLC2A1|SRC|TP53|VEGFA|MAPKAPK2|SETDB1|AKT3|WDR5	-25	MyList
GO Biological Processes	19	GO:0032103	positive regulation of response to external stimulus	19_GO:0048518 positive regulation of biological process	-28	11	19	30304	557	185	38	21	3	331|351|673|695|1233|1268|2033|2147|2247|2260|2534|3320|3558|3579|4067|4317|4321|5054|5156|5159|5294|5578|5591|5594|5595|5599|5733|5743|6714|6850|6868|7099|7124|7422|7852|9261|9641|54106	XIAP|APP|BRAF|BTK|CCR4|CNR1|EP300|F2|FGF2|FGFR1|FYN|HSP90AA1|IL2|CXCR2|LYN|MMP8|MMP12|SERPINE1|PDGFRA|PDGFRB|PIK3CG|PRKCA|PRKDC|MAPK1|MAPK3|MAPK8|PTGER3|PTGS2|SRC|SYK|ADAM17|TLR4|TNF|VEGFA|CXCR4|MAPKAPK2|IKBKE|TLR9	-25	MyList
KEGG Pathway	24	hsa05206	MicroRNAs in cancer		-28	16	21	30304	310	185	31	17	2.7	25|596|836|993|1545|1786|1789|1956|2033|2475|3065|3066|3162|3690|4170|4193|4318|5156|5159|5290|5292|5293|5295|5578|5594|5595|5743|6774|7157|7422|7430	ABL1|BCL2|CASP3|CDC25A|CYP1B1|DNMT1|DNMT3B|EGFR|EP300|MTOR|HDAC1|HDAC2|HMOX1|ITGB3|MCL1|MDM2|MMP9|PDGFRA|PDGFRB|PIK3CA|PIM1|PIK3CD|PIK3R1|PRKCA|MAPK1|MAPK3|PTGS2|STAT3|TP53|VEGFA|EZR	-25	MyList
KEGG Pathway	24	hsa05169	Epstein-Barr virus infection		-28	22	23	30304	202	185	27	15	2.6	207|596|695|836|1017|1432|3065|3066|3105|3383|3716|3718|3725|4067|4193|5290|5293|5295|5599|5610|6774|6850|7124|7157|7297|9641|10000	AKT1|BCL2|BTK|CASP3|CDK2|MAPK14|HDAC1|HDAC2|HLA-A|ICAM1|JAK1|JAK3|JUN|LYN|MDM2|PIK3CA|PIK3CD|PIK3R1|MAPK8|EIF2AK2|STAT3|SYK|TNF|TP53|TYK2|IKBKE|AKT3	-25	MyList
KEGG Pathway	24	hsa04933	AGE-RAGE signaling pathway in diabetic complications		-28	36	28	30304	100	185	22	12	2.4	207|596|836|1432|3383|3725|4846|5054|5290|5292|5293|5295|5578|5580|5594|5595|5599|6401|6774|7124|7422|10000	AKT1|BCL2|CASP3|MAPK14|ICAM1|JUN|NOS3|SERPINE1|PIK3CA|PIM1|PIK3CD|PIK3R1|PRKCA|PRKCD|MAPK1|MAPK3|MAPK8|SELE|STAT3|TNF|VEGFA|AKT3	-25	MyList
KEGG Pathway	24	hsa05418	Fluid shear stress and atherosclerosis		-27	28	25	30304	139	185	24	13	2.5	207|596|1432|2944|2950|3162|3320|3326|3383|3685|3690|3725|4318|4846|5290|5293|5295|5599|6401|6714|7124|7157|7422|10000	AKT1|BCL2|MAPK14|GSTM1|GSTP1|HMOX1|HSP90AA1|HSP90AB1|ICAM1|ITGAV|ITGB3|JUN|MMP9|NOS3|PIK3CA|PIK3CD|PIK3R1|MAPK8|SELE|SRC|TNF|TP53|VEGFA|AKT3	-25	MyList
WikiPathways	27	WP3888	VEGFA-VEGFR2 signaling		-27	13	20	30304	432	185	34	18	2.8	25|154|207|596|781|1432|2081|2475|2534|2597|3065|3320|3383|3685|3690|3725|4193|4846|4860|5290|5295|5578|5580|5594|5595|5599|5743|6401|6714|6774|7086|7422|7430|9261	ABL1|ADRB2|AKT1|BCL2|CACNA2D1|MAPK14|ERN1|MTOR|FYN|GAPDH|HDAC1|HSP90AA1|ICAM1|ITGAV|ITGB3|JUN|MDM2|NOS3|PNP|PIK3CA|PIK3R1|PRKCA|PRKCD|MAPK1|MAPK3|MAPK8|PTGS2|SELE|SRC|STAT3|TKT|VEGFA|EZR|MAPKAPK2	-24	MyList
GO Biological Processes	19	GO:0042110	T cell activation	19_GO:0002376 immune system process	-26	16	20	30304	316	185	30	16	2.7	25|100|596|673|1139|1803|2280|2475|2534|2629|3105|3383|3558|3702|3716|3932|5027|5293|5294|5295|5591|5788|6097|6469|6774|6850|6868|7157|7535|10892	ABL1|ADA|BCL2|BRAF|CHRNA7|DPP4|FKBP1A|MTOR|FYN|GBA1|HLA-A|ICAM1|IL2|ITK|JAK1|LCK|P2RX7|PIK3CD|PIK3CG|PIK3R1|PRKDC|PTPRC|RORC|SHH|STAT3|SYK|ADAM17|TP53|ZAP70|MALT1	-24	MyList
WikiPathways	27	WP5353	A network map of Macrophage-stimulating protein (MSP) signaling		-26	40	28	30304	82	185	20	11	2.3	25|142|207|1432|2260|2475|3725|4318|5111|5156|5159|5295|5594|5595|5599|6513|6714|7124|7157|7422	ABL1|PARP1|AKT1|MAPK14|FGFR1|MTOR|JUN|MMP9|PCNA|PDGFRA|PDGFRB|PIK3R1|MAPK1|MAPK3|MAPK8|SLC2A1|SRC|TNF|TP53|VEGFA	-23	MyList
WikiPathways	27	WP2261	Glioblastoma signaling pathways		-26	39	28	30304	83	185	20	11	2.3	207|673|1017|1956|2033|2260|4193|5156|5159|5290|5293|5294|5295|5578|5580|5594|5595|6714|7157|10000	AKT1|BRAF|CDK2|EGFR|EP300|FGFR1|MDM2|PDGFRA|PDGFRB|PIK3CA|PIK3CD|PIK3CG|PIK3R1|PRKCA|PRKCD|MAPK1|MAPK3|SRC|TP53|AKT3	-23	MyList
Canonical Pathways	11	M237	PID VEGFR1 2 PATHWAY		-26	45	29	30304	69	185	19	10	2.2	207|673|1432|2534|3320|3326|3685|3690|4846|5290|5295|5566|5578|5580|5594|5595|6714|7422|9261	AKT1|BRAF|MAPK14|FYN|HSP90AA1|HSP90AB1|ITGAV|ITGB3|NOS3|PIK3CA|PIK3R1|PRKACA|PRKCA|PRKCD|MAPK1|MAPK3|SRC|VEGFA|MAPKAPK2	-23	MyList
WikiPathways	27	WP5158	Urotensin-II-mediated signaling pathway		-26	45	29	30304	69	185	19	10	2.2	207|240|596|836|983|1017|1432|1956|2033|3162|3383|4318|5111|5566|5594|5595|5599|6774|7124	AKT1|ALOX5|BCL2|CASP3|CDK1|CDK2|MAPK14|EGFR|EP300|HMOX1|ICAM1|MMP9|PCNA|PRKACA|MAPK1|MAPK3|MAPK8|STAT3|TNF	-23	MyList
WikiPathways	27	WP5347	IL-26 signaling pathways		-26	59	31	30304	47	185	17	9.2	2.1	207|836|1432|3383|3716|3725|4312|4318|4353|5290|5594|5595|5599|6097|6774|7124|7297	AKT1|CASP3|MAPK14|ICAM1|JAK1|JUN|MMP1|MMP9|MPO|PIK3CA|MAPK1|MAPK3|MAPK8|RORC|STAT3|TNF|TYK2	-23	MyList
GO Biological Processes	19	GO:0050865	regulation of cell activation	19_GO:0032501 multicellular organismal process	-25	9.5	17	30304	653	185	38	21	3	25|100|207|596|673|695|836|952|1268|1511|1803|2147|2475|2534|3105|3558|3718|3932|4067|4317|4846|4860|5156|5290|5578|5580|5591|5788|6469|6714|6850|6869|7099|7124|7297|7535|10892|54106	ABL1|ADA|AKT1|BCL2|BRAF|BTK|CASP3|CD38|CNR1|CTSG|DPP4|F2|MTOR|FYN|HLA-A|IL2|JAK3|LCK|LYN|MMP8|NOS3|PNP|PDGFRA|PIK3CA|PRKCA|PRKCD|PRKDC|PTPRC|SHH|SRC|SYK|TACR1|TLR4|TNF|TYK2|ZAP70|MALT1|TLR9	-23	MyList
GO Biological Processes	19	GO:0007169	transmembrane receptor protein tyrosine kinase signaling pathway	19_GO:0050896 response to stimulus	-25	13	19	30304	416	185	32	17	2.8	25|154|207|367|673|836|1432|1956|2247|2260|2322|2534|3690|3716|3718|3932|4067|4318|5156|5159|5290|5293|5295|5594|5595|6714|6774|6850|7297|7422|7535|9261	ABL1|ADRB2|AKT1|AR|BRAF|CASP3|MAPK14|EGFR|FGF2|FGFR1|FLT3|FYN|ITGB3|JAK1|JAK3|LCK|LYN|MMP9|PDGFRA|PDGFRB|PIK3CA|PIK3CD|PIK3R1|MAPK1|MAPK3|SRC|STAT3|SYK|TYK2|VEGFA|ZAP70|MAPKAPK2	-22	MyList
KEGG Pathway	24	hsa04066	HIF-1 signaling pathway		-25	32	25	30304	109	185	21	11	2.3	207|596|1956|2033|2475|2597|3162|4843|4846|5054|5290|5293|5295|5578|5594|5595|6513|6774|7099|7422|10000	AKT1|BCL2|EGFR|EP300|MTOR|GAPDH|HMOX1|NOS2|NOS3|SERPINE1|PIK3CA|PIK3CD|PIK3R1|PRKCA|MAPK1|MAPK3|SLC2A1|STAT3|TLR4|VEGFA|AKT3	-22	MyList
GO Biological Processes	19	GO:0003013	circulatory system process	19_GO:0032501 multicellular organismal process	-25	11	18	30304	498	185	34	18	2.8	25|154|367|781|952|1139|1268|1511|1636|2475|2534|3269|3274|3579|3757|3816|4842|4843|4846|5290|5742|5743|5972|6446|6513|6523|6714|6869|7124|7139|7422|7442|7852|59272	ABL1|ADRB2|AR|CACNA2D1|CD38|CHRNA7|CNR1|CTSG|ACE|MTOR|FYN|HRH1|HRH2|CXCR2|KCNH2|KLK1|NOS1|NOS2|NOS3|PIK3CA|PTGS1|PTGS2|REN|SGK1|SLC2A1|SLC5A1|SRC|TACR1|TNF|TNNT2|VEGFA|TRPV1|CXCR4|ACE2	-22	MyList
GO Biological Processes	19	GO:0034599	cellular response to oxidative stress	19_GO:0050896 response to stimulus	-25	19	21	30304	227	185	26	14	2.6	25|142|207|695|983|1545|1956|2081|2534|2539|3066|3162|3725|4193|4314|4318|4353|4846|5111|5156|5580|5594|5595|5599|6714|7157	ABL1|PARP1|AKT1|BTK|CDK1|CYP1B1|EGFR|ERN1|FYN|G6PD|HDAC2|HMOX1|JUN|MDM2|MMP3|MMP9|MPO|NOS3|PCNA|PDGFRA|PRKCD|MAPK1|MAPK3|MAPK8|SRC|TP53	-22	MyList
GO Biological Processes	19	GO:0050727	regulation of inflammatory response	19_GO:0050896 response to stimulus	-25	12	18	30304	425	185	32	17	2.8	100|240|246|331|351|695|1139|1268|1432|1991|2534|2629|2950|3558|4067|4314|4317|4318|5054|5294|5580|5733|5743|5788|6401|6714|6774|6850|7099|7124|54106|59272	ADA|ALOX5|ALOX15|XIAP|APP|BTK|CHRNA7|CNR1|MAPK14|ELANE|FYN|GBA1|GSTP1|IL2|LYN|MMP3|MMP8|MMP9|SERPINE1|PIK3CG|PRKCD|PTGER3|PTGS2|PTPRC|SELE|SRC|STAT3|SYK|TLR4|TNF|TLR9|ACE2	-22	MyList
KEGG Pathway	24	hsa01521	EGFR tyrosine kinase inhibitor resistance		-25	39	27	30304	79	185	19	10	2.2	207|596|673|1956|2247|2475|3716|5156|5159|5290|5293|5295|5578|5594|5595|6714|6774|7422|10000	AKT1|BCL2|BRAF|EGFR|FGF2|MTOR|JAK1|PDGFRA|PDGFRB|PIK3CA|PIK3CD|PIK3R1|PRKCA|MAPK1|MAPK3|SRC|STAT3|VEGFA|AKT3	-22	MyList
WikiPathways	27	WP4483	Relationship between inflammation, COX-2 and EGFR		-25	92	36	30304	25	185	14	7.6	1.9	207|673|1956|4312|5290|5293|5294|5594|5595|5731|5733|5743|6714|10000	AKT1|BRAF|EGFR|MMP1|PIK3CA|PIK3CD|PIK3CG|MAPK1|MAPK3|PTGER1|PTGER3|PTGS2|SRC|AKT3	-22	MyList
GO Biological Processes	19	GO:0034614	cellular response to reactive oxygen species	19_GO:0050896 response to stimulus	-25	27	24	30304	134	185	22	12	2.4	25|207|695|983|1545|1956|2081|2534|3066|3725|4193|4314|4318|4353|4846|5111|5156|5580|5594|5595|5599|6714	ABL1|AKT1|BTK|CDK1|CYP1B1|EGFR|ERN1|FYN|HDAC2|JUN|MDM2|MMP3|MMP9|MPO|NOS3|PCNA|PDGFRA|PRKCD|MAPK1|MAPK3|MAPK8|SRC	-22	MyList
WikiPathways	27	WP4659	Gastrin signaling pathway		-25	30	24	30304	115	185	21	11	2.3	207|836|1432|1956|2475|2534|3558|3725|5054|5290|5295|5566|5578|5580|5594|5595|5599|5743|6714|6774|7422	AKT1|CASP3|MAPK14|EGFR|MTOR|FYN|IL2|JUN|SERPINE1|PIK3CA|PIK3R1|PRKACA|PRKCA|PRKCD|MAPK1|MAPK3|MAPK8|PTGS2|SRC|STAT3|VEGFA	-22	MyList
GO Biological Processes	19	GO:0043410	positive regulation of MAPK cascade	19_GO:0048518 positive regulation of biological process	-24	11	18	30304	474	185	33	18	2.8	25|154|246|331|351|367|673|1139|1956|1991|2081|2247|2260|2322|3383|3690|4986|4988|5027|5156|5159|5294|5578|5595|5610|5788|6714|6850|7099|7124|7422|7498|54106	ABL1|ADRB2|ALOX15|XIAP|APP|AR|BRAF|CHRNA7|EGFR|ELANE|ERN1|FGF2|FGFR1|FLT3|ICAM1|ITGB3|OPRK1|OPRM1|P2RX7|PDGFRA|PDGFRB|PIK3CG|PRKCA|MAPK3|EIF2AK2|PTPRC|SRC|SYK|TLR4|TNF|VEGFA|XDH|TLR9	-22	MyList
KEGG Pathway	24	hsa01522	Endocrine resistance		-24	33	25	30304	98	185	20	11	2.3	207|596|673|1432|1565|1956|2475|3725|4193|4318|5290|5293|5295|5566|5594|5595|5599|6714|7157|10000	AKT1|BCL2|BRAF|MAPK14|CYP2D6|EGFR|MTOR|JUN|MDM2|MMP9|PIK3CA|PIK3CD|PIK3R1|PRKACA|MAPK1|MAPK3|MAPK8|SRC|TP53|AKT3	-22	MyList
Canonical Pathways	11	M115	PID REG GR PATHWAY		-24	38	26	30304	82	185	19	10	2.2	207|1432|2033|2908|3065|3066|3320|3383|3558|3725|4193|4312|5566|5594|5595|5599|6401|6446|7157	AKT1|MAPK14|EP300|NR3C1|HDAC1|HDAC2|HSP90AA1|ICAM1|IL2|JUN|MDM2|MMP1|PRKACA|MAPK1|MAPK3|MAPK8|SELE|SGK1|TP53	-22	MyList
GO Biological Processes	19	GO:1903131	mononuclear cell differentiation	19_GO:0032502 developmental process	-24	14	19	30304	331	185	29	16	2.7	25|100|596|673|695|2033|2322|2475|2629|3558|3676|3702|3716|3718|3932|4067|5293|5295|5591|5788|6097|6469|6774|6850|6868|7157|7422|7535|10892	ABL1|ADA|BCL2|BRAF|BTK|EP300|FLT3|MTOR|GBA1|IL2|ITGA4|ITK|JAK1|JAK3|LCK|LYN|PIK3CD|PIK3R1|PRKDC|PTPRC|RORC|SHH|STAT3|SYK|ADAM17|TP53|VEGFA|ZAP70|MALT1	-22	MyList
KEGG Pathway	24	hsa05165	Human papillomavirus infection		-24	14	19	30304	331	185	29	16	2.7	207|836|1017|1956|2033|2475|3065|3066|3105|3676|3685|3690|3716|4193|5159|5290|5293|5295|5566|5594|5595|5610|5743|7124|7157|7297|7422|9641|10000	AKT1|CASP3|CDK2|EGFR|EP300|MTOR|HDAC1|HDAC2|HLA-A|ITGA4|ITGAV|ITGB3|JAK1|MDM2|PDGFRB|PIK3CA|PIK3CD|PIK3R1|PRKACA|MAPK1|MAPK3|EIF2AK2|PTGS2|TNF|TP53|TYK2|VEGFA|IKBKE|AKT3	-22	MyList
GO Biological Processes	19	GO:0071407	cellular response to organic cyclic compound	19_GO:0050896 response to stimulus	-24	11	18	30304	481	185	33	18	2.8	25|367|836|983|1111|1545|1636|1786|1956|2322|2908|3066|3269|3274|4193|4988|5027|5241|5292|5294|5566|5594|5731|5743|6097|6446|6714|7052|7430|7442|10919|23028|54106	ABL1|AR|CASP3|CDK1|CHEK1|CYP1B1|ACE|DNMT1|EGFR|FLT3|NR3C1|HDAC2|HRH1|HRH2|MDM2|OPRM1|P2RX7|PGR|PIM1|PIK3CG|PRKACA|MAPK1|PTGER1|PTGS2|RORC|SGK1|SRC|TGM2|EZR|TRPV1|EHMT2|KDM1A|TLR9	-22	MyList
GO Biological Processes	19	GO:0045785	positive regulation of cell adhesion	19_GO:0048518 positive regulation of biological process	-24	11	18	30304	482	185	33	18	2.8	25|100|207|240|246|673|1511|1803|1991|2475|2534|3105|3558|3676|3685|3690|3716|3932|4067|4860|5290|5578|5788|6401|6469|6714|6850|7052|7124|7297|7422|7535|10892	ABL1|ADA|AKT1|ALOX5|ALOX15|BRAF|CTSG|DPP4|ELANE|MTOR|FYN|HLA-A|IL2|ITGA4|ITGAV|ITGB3|JAK1|LCK|LYN|PNP|PIK3CA|PRKCA|PTPRC|SELE|SHH|SRC|SYK|TGM2|TNF|TYK2|VEGFA|ZAP70|MALT1	-22	MyList
Canonical Pathways	11	M122	PID IL2 1PATHWAY		-24	51	29	30304	55	185	17	9.2	2.1	596|1017|1432|2534|3558|3716|3718|3725|3932|5290|5295|5594|5595|5599|6774|6850|9261	BCL2|CDK2|MAPK14|FYN|IL2|JAK1|JAK3|JUN|LCK|PIK3CA|PIK3R1|MAPK1|MAPK3|MAPK8|STAT3|SYK|MAPKAPK2	-22	MyList
GO Biological Processes	19	GO:0050778	positive regulation of immune response	19_GO:0002376 immune system process	-24	9.2	17	30304	658	185	37	20	2.9	25|100|331|596|673|695|952|1268|1511|1991|2033|2534|3105|3320|3558|3702|3932|4067|4321|5027|5290|5293|5580|5591|5594|5599|5788|6714|6850|7099|7124|7297|7535|9261|9641|10892|54106	ABL1|ADA|XIAP|BCL2|BRAF|BTK|CD38|CNR1|CTSG|ELANE|EP300|FYN|HLA-A|HSP90AA1|IL2|ITK|LCK|LYN|MMP12|P2RX7|PIK3CA|PIK3CD|PRKCD|PRKDC|MAPK1|MAPK8|PTPRC|SRC|SYK|TLR4|TNF|TYK2|ZAP70|MAPKAPK2|IKBKE|MALT1|TLR9	-22	MyList
GO Biological Processes	19	GO:0008015	blood circulation	19_GO:0032501 multicellular organismal process	-24	13	18	30304	406	185	31	17	2.7	25|154|367|781|952|1139|1268|1511|1636|2475|3269|3274|3579|3757|3816|4842|4843|4846|5290|5742|5743|5972|6446|6714|6869|7124|7139|7422|7442|7852|59272	ABL1|ADRB2|AR|CACNA2D1|CD38|CHRNA7|CNR1|CTSG|ACE|MTOR|HRH1|HRH2|CXCR2|KCNH2|KLK1|NOS1|NOS2|NOS3|PIK3CA|PTGS1|PTGS2|REN|SGK1|SRC|TACR1|TNF|TNNT2|VEGFA|TRPV1|CXCR4|ACE2	-22	MyList
WikiPathways	27	WP3932	Focal adhesion: PI3K-Akt-mTOR-signaling pathway		-24	15	19	30304	302	185	28	15	2.6	207|1956|2247|2260|2475|3320|3326|3558|3676|3685|3690|3716|3718|4193|4842|4843|4846|5156|5159|5290|5293|5294|5295|5594|5595|6513|7422|10000	AKT1|EGFR|FGF2|FGFR1|MTOR|HSP90AA1|HSP90AB1|IL2|ITGA4|ITGAV|ITGB3|JAK1|JAK3|MDM2|NOS1|NOS2|NOS3|PDGFRA|PDGFRB|PIK3CA|PIK3CD|PIK3CG|PIK3R1|MAPK1|MAPK3|SLC2A1|VEGFA|AKT3	-22	MyList
WikiPathways	27	WP4806	EGFR tyrosine kinase inhibitor resistance		-24	37	26	30304	84	185	19	10	2.2	207|596|673|1956|2247|2475|3716|5156|5159|5290|5293|5295|5578|5594|5595|6714|6774|7422|10000	AKT1|BCL2|BRAF|EGFR|FGF2|MTOR|JAK1|PDGFRA|PDGFRB|PIK3CA|PIK3CD|PIK3R1|PRKCA|MAPK1|MAPK3|SRC|STAT3|VEGFA|AKT3	-22	MyList
Canonical Pathways	11	M99	PID TXA2PATHWAY		-24	50	29	30304	56	185	17	9.2	2.1	207|1432|1956|2534|3383|3932|4067|4846|5294|5566|5578|5580|5729|6401|6714|6850|7052	AKT1|MAPK14|EGFR|FYN|ICAM1|LCK|LYN|NOS3|PIK3CG|PRKACA|PRKCA|PRKCD|PTGDR|SELE|SRC|SYK|TGM2	-22	MyList
GO Biological Processes	19	GO:0071396	cellular response to lipid	19_GO:0050896 response to stimulus	-24	10	17	30304	531	185	34	18	2.8	25|207|367|1432|1511|1545|1636|1956|2322|2908|2950|3066|4067|4314|4317|4318|4843|4846|4986|5054|5241|5292|5594|5595|5599|5729|6097|6446|6714|6850|7099|7124|10892|54106	ABL1|AKT1|AR|MAPK14|CTSG|CYP1B1|ACE|EGFR|FLT3|NR3C1|GSTP1|HDAC2|LYN|MMP3|MMP8|MMP9|NOS2|NOS3|OPRK1|SERPINE1|PGR|PIM1|MAPK1|MAPK3|MAPK8|PTGDR|RORC|SGK1|SRC|SYK|TLR4|TNF|MALT1|TLR9	-22	MyList
WikiPathways	27	WP4298	Acute viral myocarditis		-24	36	26	30304	86	185	19	10	2.2	25|142|207|596|836|1232|2534|3558|3716|4318|4842|5295|5594|5595|6714|6774|7099|7124|7852	ABL1|PARP1|AKT1|BCL2|CASP3|CCR3|FYN|IL2|JAK1|MMP9|NOS1|PIK3R1|MAPK1|MAPK3|SRC|STAT3|TLR4|TNF|CXCR4	-21	MyList
KEGG Pathway	24	hsa04625	C-type lectin receptor signaling pathway		-24	32	24	30304	104	185	20	11	2.3	207|1432|3558|3725|4193|5290|5293|5295|5580|5594|5595|5599|5743|6714|6850|7124|9261|9641|10000|10892	AKT1|MAPK14|IL2|JUN|MDM2|PIK3CA|PIK3CD|PIK3R1|PRKCD|MAPK1|MAPK3|MAPK8|PTGS2|SRC|SYK|TNF|MAPKAPK2|IKBKE|AKT3|MALT1	-21	MyList
Reactome Gene Sets	6	R-HSA-9006925	Intracellular signaling by second messengers		-24	15	19	30304	310	185	28	15	2.6	207|331|1956|2247|2260|2322|2475|2534|3065|3066|3725|3932|4193|5156|5159|5290|5293|5295|5566|5578|5580|5594|5595|6446|6714|7157|10000|23028	AKT1|XIAP|EGFR|FGF2|FGFR1|FLT3|MTOR|FYN|HDAC1|HDAC2|JUN|LCK|MDM2|PDGFRA|PDGFRB|PIK3CA|PIK3CD|PIK3R1|PRKACA|PRKCA|PRKCD|MAPK1|MAPK3|SGK1|SRC|TP53|AKT3|KDM1A	-21	MyList
GO Biological Processes	19	GO:1901653	cellular response to peptide	19_GO:0050896 response to stimulus	-24	15	19	30304	311	185	28	15	2.6	142|154|207|351|781|1545|2475|2534|3383|3676|3690|3716|3718|4067|4193|5290|5295|5566|5580|5591|5594|5595|6714|6774|7099|7124|7157|7297	PARP1|ADRB2|AKT1|APP|CACNA2D1|CYP1B1|MTOR|FYN|ICAM1|ITGA4|ITGB3|JAK1|JAK3|LYN|MDM2|PIK3CA|PIK3R1|PRKACA|PRKCD|PRKDC|MAPK1|MAPK3|SRC|STAT3|TLR4|TNF|TP53|TYK2	-21	MyList
GO Biological Processes	19	GO:0104004	cellular response to environmental stimulus	19_GO:0050896 response to stimulus	-24	14	19	30304	318	185	28	15	2.6	142|836|993|1111|1432|2033|2247|2475|3690|4193|4311|4312|4314|4318|4638|5111|5290|5295|5580|5595|5599|5743|6513|7099|7157|7442|11200|23028	PARP1|CASP3|CDC25A|CHEK1|MAPK14|EP300|FGF2|MTOR|ITGB3|MDM2|MME|MMP1|MMP3|MMP9|MYLK|PCNA|PIK3CA|PIK3R1|PRKCD|MAPK3|MAPK8|PTGS2|SLC2A1|TLR4|TP53|TRPV1|CHEK2|KDM1A	-21	MyList
GO Biological Processes	19	GO:0071214	cellular response to abiotic stimulus	19_GO:0050896 response to stimulus	-24	14	19	30304	318	185	28	15	2.6	142|836|993|1111|1432|2033|2247|2475|3690|4193|4311|4312|4314|4318|4638|5111|5290|5295|5580|5595|5599|5743|6513|7099|7157|7442|11200|23028	PARP1|CASP3|CDC25A|CHEK1|MAPK14|EP300|FGF2|MTOR|ITGB3|MDM2|MME|MMP1|MMP3|MMP9|MYLK|PCNA|PIK3CA|PIK3R1|PRKCD|MAPK3|MAPK8|PTGS2|SLC2A1|TLR4|TP53|TRPV1|CHEK2|KDM1A	-21	MyList
GO Biological Processes	19	GO:0051338	regulation of transferase activity	19_GO:0065007 biological regulation	-23	8.8	16	30304	692	185	37	20	2.9	25|154|207|351|993|1139|1636|1956|1991|2081|2147|2247|2260|2322|2629|2950|3320|3326|3690|4067|5111|5156|5159|5294|5295|5347|5580|5594|5595|5788|6714|6868|7099|7124|7157|7422|10892	ABL1|ADRB2|AKT1|APP|CDC25A|CHRNA7|ACE|EGFR|ELANE|ERN1|F2|FGF2|FGFR1|FLT3|GBA1|GSTP1|HSP90AA1|HSP90AB1|ITGB3|LYN|PCNA|PDGFRA|PDGFRB|PIK3CG|PIK3R1|PLK1|PRKCD|MAPK1|MAPK3|PTPRC|SRC|ADAM17|TLR4|TNF|TP53|VEGFA|MALT1	-21	MyList
GO Biological Processes	19	GO:0030098	lymphocyte differentiation	19_GO:0002376 immune system process	-23	15	19	30304	288	185	27	15	2.6	25|100|596|673|695|2033|2322|2475|2629|3558|3676|3702|3716|3718|3932|5293|5295|5591|5788|6097|6469|6774|6850|6868|7157|7535|10892	ABL1|ADA|BCL2|BRAF|BTK|EP300|FLT3|MTOR|GBA1|IL2|ITGA4|ITK|JAK1|JAK3|LCK|PIK3CD|PIK3R1|PRKDC|PTPRC|RORC|SHH|STAT3|SYK|ADAM17|TP53|ZAP70|MALT1	-21	MyList
Canonical Pathways	11	M186	PID PDGFRB PATHWAY		-23	27	23	30304	129	185	21	11	2.3	25|673|2534|3685|3690|3725|3932|4067|5159|5290|5293|5294|5295|5578|5580|5594|5595|5599|5610|6714|6774	ABL1|BRAF|FYN|ITGAV|ITGB3|JUN|LCK|LYN|PDGFRB|PIK3CA|PIK3CD|PIK3CG|PIK3R1|PRKCA|PRKCD|MAPK1|MAPK3|MAPK8|EIF2AK2|SRC|STAT3	-21	MyList
KEGG Pathway	24	hsa04926	Relaxin signaling pathway		-23	27	23	30304	129	185	21	11	2.3	207|1432|1956|3725|4312|4318|4322|4842|4843|4846|5290|5293|5295|5566|5578|5594|5595|5599|6714|7422|10000	AKT1|MAPK14|EGFR|JUN|MMP1|MMP9|MMP13|NOS1|NOS2|NOS3|PIK3CA|PIK3CD|PIK3R1|PRKACA|PRKCA|MAPK1|MAPK3|MAPK8|SRC|VEGFA|AKT3	-21	MyList
Reactome Gene Sets	6	R-HSA-5663202	Diseases of signal transduction by growth factor receptors and second messengers		-23	12	18	30304	433	185	31	17	2.7	207|673|1956|2033|2247|2260|2280|2322|2475|2534|3065|3066|3320|3690|3932|4067|4193|5156|5159|5290|5292|5293|5295|5594|5595|6469|6714|6774|6868|7415|10000	AKT1|BRAF|EGFR|EP300|FGF2|FGFR1|FKBP1A|FLT3|MTOR|FYN|HDAC1|HDAC2|HSP90AA1|ITGB3|LCK|LYN|MDM2|PDGFRA|PDGFRB|PIK3CA|PIM1|PIK3CD|PIK3R1|MAPK1|MAPK3|SHH|SRC|STAT3|ADAM17|VCP|AKT3	-21	MyList
WikiPathways	27	WP2037	Prolactin signaling pathway		-23	39	26	30304	76	185	18	9.7	2.2	207|836|1432|1509|2475|2534|3716|3725|4843|5290|5294|5295|5594|5595|5599|6714|6774|7535	AKT1|CASP3|MAPK14|CTSD|MTOR|FYN|JAK1|JUN|NOS2|PIK3CA|PIK3CG|PIK3R1|MAPK1|MAPK3|MAPK8|SRC|STAT3|ZAP70	-21	MyList
KEGG Pathway	24	hsa05171	Coronavirus disease - COVID-19		-23	18	20	30304	232	185	25	14	2.5	1432|1636|1956|2147|3558|3716|3725|4312|4314|5290|5293|5295|5578|5594|5595|5599|5610|6774|6850|6868|7099|7124|7297|9641|59272	MAPK14|ACE|EGFR|F2|IL2|JAK1|JUN|MMP1|MMP3|PIK3CA|PIK3CD|PIK3R1|PRKCA|MAPK1|MAPK3|MAPK8|EIF2AK2|STAT3|SYK|ADAM17|TLR4|TNF|TYK2|IKBKE|ACE2	-21	MyList
WikiPathways	27	WP286	IL-3 signaling pathway		-23	52	29	30304	50	185	16	8.6	2.1	207|596|1232|2534|3716|3725|4067|5293|5295|5566|5594|5595|5599|6714|6774|6850	AKT1|BCL2|CCR3|FYN|JAK1|JUN|LYN|PIK3CD|PIK3R1|PRKACA|MAPK1|MAPK3|MAPK8|SRC|STAT3|SYK	-21	MyList
GO Biological Processes	19	GO:0007167	enzyme-linked receptor protein signaling pathway	19_GO:0050896 response to stimulus	-23	9.3	16	30304	616	185	35	19	2.9	25|142|154|207|367|673|836|1432|1956|2247|2260|2322|2534|3690|3716|3718|3725|3932|4067|4318|5156|5159|5290|5293|5295|5594|5595|6714|6774|6850|7157|7297|7422|7535|9261	ABL1|PARP1|ADRB2|AKT1|AR|BRAF|CASP3|MAPK14|EGFR|FGF2|FGFR1|FLT3|FYN|ITGB3|JAK1|JAK3|JUN|LCK|LYN|MMP9|PDGFRA|PDGFRB|PIK3CA|PIK3CD|PIK3R1|MAPK1|MAPK3|SRC|STAT3|SYK|TP53|TYK2|VEGFA|ZAP70|MAPKAPK2	-21	MyList
Reactome Gene Sets	6	R-HSA-109582	Hemostasis		-23	9.2	16	30304	621	185	35	19	2.9	25|207|351|1017|1432|2147|2534|3065|3066|3676|3685|3690|3932|4067|4312|4842|4843|4846|5027|5054|5290|5294|5295|5566|5578|5580|5594|5595|6401|6402|6714|6850|7157|7422|23028	ABL1|AKT1|APP|CDK2|MAPK14|F2|FYN|HDAC1|HDAC2|ITGA4|ITGAV|ITGB3|LCK|LYN|MMP1|NOS1|NOS2|NOS3|P2RX7|SERPINE1|PIK3CA|PIK3CG|PIK3R1|PRKACA|PRKCA|PRKCD|MAPK1|MAPK3|SELE|SELL|SRC|SYK|TP53|VEGFA|KDM1A	-21	MyList
GO Biological Processes	19	GO:0022407	regulation of cell-cell adhesion	19_GO:0050789 regulation of biological process	-23	11	17	30304	493	185	32	17	2.8	25|100|207|240|836|1432|1511|1803|1991|2475|2534|3105|3558|3676|3716|3718|3932|4067|4860|5290|5578|5580|5788|6401|6469|6714|6850|7124|7297|7422|7535|10892	ABL1|ADA|AKT1|ALOX5|CASP3|MAPK14|CTSG|DPP4|ELANE|MTOR|FYN|HLA-A|IL2|ITGA4|JAK1|JAK3|LCK|LYN|PNP|PIK3CA|PRKCA|PRKCD|PTPRC|SELE|SHH|SRC|SYK|TNF|TYK2|VEGFA|ZAP70|MALT1	-20	MyList
GO Biological Processes	19	GO:0051347	positive regulation of transferase activity	19_GO:0065007 biological regulation	-23	12	17	30304	413	185	30	16	2.7	25|154|207|1139|1636|1956|1991|2081|2147|2247|2260|2322|3320|3326|3690|5111|5156|5159|5294|5347|5580|5594|5595|5788|6714|6868|7099|7124|7422|10892	ABL1|ADRB2|AKT1|CHRNA7|ACE|EGFR|ELANE|ERN1|F2|FGF2|FGFR1|FLT3|HSP90AA1|HSP90AB1|ITGB3|PCNA|PDGFRA|PDGFRB|PIK3CG|PLK1|PRKCD|MAPK1|MAPK3|PTPRC|SRC|ADAM17|TLR4|TNF|VEGFA|MALT1	-20	MyList
WikiPathways	27	WP2324	AGE/RAGE pathway		-23	42	26	30304	66	185	17	9.2	2.1	207|836|1432|1956|3725|4318|4322|4843|4846|5578|5580|5594|5595|5599|6714|6774|7430	AKT1|CASP3|MAPK14|EGFR|JUN|MMP9|MMP13|NOS2|NOS3|PRKCA|PRKCD|MAPK1|MAPK3|MAPK8|SRC|STAT3|EZR	-20	MyList
GO Biological Processes	19	GO:0071345	cellular response to cytokine stimulus	19_GO:0050896 response to stimulus	-23	8.3	16	30304	732	185	37	20	2.9	207|246|695|1232|1233|1237|1432|1511|1545|2322|2597|2629|2833|3326|3383|3558|3577|3579|3676|3716|3718|4067|4311|4843|5566|5594|5595|6714|6774|6850|7099|7124|7157|7297|7442|7852|9641	AKT1|ALOX15|BTK|CCR3|CCR4|CCR8|MAPK14|CTSG|CYP1B1|FLT3|GAPDH|GBA1|CXCR3|HSP90AB1|ICAM1|IL2|CXCR1|CXCR2|ITGA4|JAK1|JAK3|LYN|MME|NOS2|PRKACA|MAPK1|MAPK3|SRC|STAT3|SYK|TLR4|TNF|TP53|TYK2|TRPV1|CXCR4|IKBKE	-20	MyList
Reactome Gene Sets	6	R-HSA-388396	GPCR downstream signalling		-23	9	16	30304	635	185	35	19	2.9	154|207|351|695|1232|1233|1237|1268|1956|2147|2833|3269|3274|3577|3579|4314|4986|4988|5141|5290|5294|5295|5566|5578|5580|5594|5595|5729|5731|5733|6714|6869|7852|10000|11251	ADRB2|AKT1|APP|BTK|CCR3|CCR4|CCR8|CNR1|EGFR|F2|CXCR3|HRH1|HRH2|CXCR1|CXCR2|MMP3|OPRK1|OPRM1|PDE4A|PIK3CA|PIK3CG|PIK3R1|PRKACA|PRKCA|PRKCD|MAPK1|MAPK3|PTGDR|PTGER1|PTGER3|SRC|TACR1|CXCR4|AKT3|PTGDR2	-20	MyList
KEGG Pathway	24	hsa04062	Chemokine signaling pathway		-22	20	20	30304	192	185	23	12	2.4	207|673|1232|1233|1237|2833|3577|3579|3702|3718|4067|5290|5293|5294|5295|5566|5580|5594|5595|6714|6774|7852|10000	AKT1|BRAF|CCR3|CCR4|CCR8|CXCR3|CXCR1|CXCR2|ITK|JAK3|LYN|PIK3CA|PIK3CD|PIK3CG|PIK3R1|PRKACA|PRKCD|MAPK1|MAPK3|SRC|STAT3|CXCR4|AKT3	-20	MyList
GO Biological Processes	19	GO:0006954	inflammatory response	19_GO:0050896 response to stimulus	-22	9.7	16	30304	555	185	33	18	2.8	207|240|246|351|695|1232|1233|1991|2147|2475|2833|2908|3162|3269|3579|4067|4843|5027|5293|5294|5729|5731|5733|6401|6774|6850|6869|7099|7124|7442|7852|9261|54106	AKT1|ALOX5|ALOX15|APP|BTK|CCR3|CCR4|ELANE|F2|MTOR|CXCR3|NR3C1|HMOX1|HRH1|CXCR2|LYN|NOS2|P2RX7|PIK3CD|PIK3CG|PTGDR|PTGER1|PTGER3|SELE|STAT3|SYK|TACR1|TLR4|TNF|TRPV1|CXCR4|MAPKAPK2|TLR9	-20	MyList
KEGG Pathway	24	hsa05166	Human T-cell leukemia virus 1 infection		-22	18	20	30304	222	185	24	13	2.5	207|331|1017|1111|2033|3105|3383|3558|3716|3718|3725|3932|5290|5293|5295|5566|5594|5595|5599|6513|7124|7157|10000|11200	AKT1|XIAP|CDK2|CHEK1|EP300|HLA-A|ICAM1|IL2|JAK1|JAK3|JUN|LCK|PIK3CA|PIK3CD|PIK3R1|PRKACA|MAPK1|MAPK3|MAPK8|SLC2A1|TNF|TP53|AKT3|CHEK2	-20	MyList
GO Biological Processes	19	GO:0009991	response to extracellular stimulus	19_GO:0050896 response to stimulus	-22	10	17	30304	513	185	32	17	2.8	154|207|596|1139|1268|1432|1545|1636|2033|2475|2539|2629|3676|4067|4193|4353|5009|5027|5292|5594|5595|5599|5610|5743|5788|6513|6714|6839|7124|7157|7442|10919	ADRB2|AKT1|BCL2|CHRNA7|CNR1|MAPK14|CYP1B1|ACE|EP300|MTOR|G6PD|GBA1|ITGA4|LYN|MDM2|MPO|OTC|P2RX7|PIM1|MAPK1|MAPK3|MAPK8|EIF2AK2|PTGS2|PTPRC|SLC2A1|SRC|SUV39H1|TNF|TP53|TRPV1|EHMT2	-20	MyList
KEGG Pathway	24	hsa04611	Platelet activation		-22	26	22	30304	124	185	20	11	2.3	207|695|1432|2147|2534|3690|4067|4638|4846|5290|5293|5294|5295|5566|5594|5595|5742|6714|6850|10000	AKT1|BTK|MAPK14|F2|FYN|ITGB3|LYN|MYLK|NOS3|PIK3CA|PIK3CD|PIK3CG|PIK3R1|PRKACA|MAPK1|MAPK3|PTGS1|SRC|SYK|AKT3	-20	MyList
GO Biological Processes	19	GO:0070848	response to growth factor	19_GO:0050896 response to stimulus	-22	10	16	30304	517	185	32	17	2.8	25|142|207|673|836|1432|1956|2081|2247|2260|2322|2534|2908|3065|3066|3690|3725|4193|4842|5156|5159|5290|5293|5594|5595|6714|6774|7099|7157|7422|7442|9261	ABL1|PARP1|AKT1|BRAF|CASP3|MAPK14|EGFR|ERN1|FGF2|FGFR1|FLT3|FYN|NR3C1|HDAC1|HDAC2|ITGB3|JUN|MDM2|NOS1|PDGFRA|PDGFRB|PIK3CA|PIK3CD|MAPK1|MAPK3|SRC|STAT3|TLR4|TP53|VEGFA|TRPV1|MAPKAPK2	-20	MyList
GO Biological Processes	19	GO:0043068	positive regulation of programmed cell death	19_GO:0048518 positive regulation of biological process	-22	9.6	16	30304	563	185	33	18	2.8	25|142|596|836|1268|1509|1545|1636|2908|3162|3579|3676|3725|3932|4067|4170|4318|4843|5027|5293|5580|5591|5599|5743|5788|6714|6850|7052|7099|7124|7153|7157|7442	ABL1|PARP1|BCL2|CASP3|CNR1|CTSD|CYP1B1|ACE|NR3C1|HMOX1|CXCR2|ITGA4|JUN|LCK|LYN|MCL1|MMP9|NOS2|P2RX7|PIK3CD|PRKCD|PRKDC|MAPK8|PTGS2|PTPRC|SRC|SYK|TGM2|TLR4|TNF|TOP2A|TP53|TRPV1	-20	MyList
GO Biological Processes	19	GO:0007610	behavior	19_GO:0032501 multicellular organismal process	-22	9.1	16	30304	611	185	34	18	2.8	25|100|207|351|596|673|836|1139|1268|1636|1803|1956|2033|2475|2534|2629|2908|3066|3251|3269|4311|4986|4988|5594|5743|5972|6446|6714|6774|6869|7157|7442|10919|59272	ABL1|ADA|AKT1|APP|BCL2|BRAF|CASP3|CHRNA7|CNR1|ACE|DPP4|EGFR|EP300|MTOR|FYN|GBA1|NR3C1|HDAC2|HPRT1|HRH1|MME|OPRK1|OPRM1|MAPK1|PTGS2|REN|SGK1|SRC|STAT3|TACR1|TP53|TRPV1|EHMT2|ACE2	-20	MyList
WikiPathways	27	WP306	Focal adhesion		-22	19	20	30304	199	185	23	12	2.4	207|331|596|673|1956|2534|3676|3685|3690|3725|4638|5156|5159|5290|5293|5295|5578|5594|5595|5599|6714|7422|10000	AKT1|XIAP|BCL2|BRAF|EGFR|FYN|ITGA4|ITGAV|ITGB3|JUN|MYLK|PDGFRA|PDGFRB|PIK3CA|PIK3CD|PIK3R1|PRKCA|MAPK1|MAPK3|MAPK8|SRC|VEGFA|AKT3	-20	MyList
Reactome Gene Sets	6	R-HSA-372790	Signaling by GPCR		-22	8.3	15	30304	710	185	36	19	2.9	154|207|351|695|1232|1233|1237|1268|1956|2147|2833|3269|3274|3577|3579|4314|4986|4988|5141|5290|5294|5295|5566|5578|5580|5594|5595|5729|5731|5733|6469|6714|6869|7852|10000|11251	ADRB2|AKT1|APP|BTK|CCR3|CCR4|CCR8|CNR1|EGFR|F2|CXCR3|HRH1|HRH2|CXCR1|CXCR2|MMP3|OPRK1|OPRM1|PDE4A|PIK3CA|PIK3CG|PIK3R1|PRKACA|PRKCA|PRKCD|MAPK1|MAPK3|PTGDR|PTGER1|PTGER3|SHH|SRC|TACR1|CXCR4|AKT3|PTGDR2	-20	MyList
KEGG Pathway	24	hsa04510	Focal adhesion		-22	19	20	30304	203	185	23	12	2.4	207|331|596|673|1956|2534|3676|3685|3690|3725|4638|5156|5159|5290|5293|5295|5578|5594|5595|5599|6714|7422|10000	AKT1|XIAP|BCL2|BRAF|EGFR|FYN|ITGA4|ITGAV|ITGB3|JUN|MYLK|PDGFRA|PDGFRB|PIK3CA|PIK3CD|PIK3R1|PRKCA|MAPK1|MAPK3|MAPK8|SRC|VEGFA|AKT3	-20	MyList
GO Biological Processes	19	GO:0071363	cellular response to growth factor stimulus	19_GO:0050896 response to stimulus	-22	10	16	30304	486	185	31	17	2.7	25|142|207|673|836|1432|1956|2081|2247|2260|2322|2534|2908|3065|3066|3690|3725|4193|4842|5156|5159|5290|5293|5595|6714|6774|7099|7157|7422|7442|9261	ABL1|PARP1|AKT1|BRAF|CASP3|MAPK14|EGFR|ERN1|FGF2|FGFR1|FLT3|FYN|NR3C1|HDAC1|HDAC2|ITGB3|JUN|MDM2|NOS1|PDGFRA|PDGFRB|PIK3CA|PIK3CD|MAPK3|SRC|STAT3|TLR4|TP53|VEGFA|TRPV1|MAPKAPK2	-20	MyList
Reactome Gene Sets	6	R-HSA-1257604	PIP3 activates AKT signaling		-22	15	18	30304	268	185	25	14	2.5	207|331|1956|2247|2260|2322|2475|2534|3065|3066|3725|3932|4193|5156|5159|5290|5293|5295|5594|5595|6446|6714|7157|10000|23028	AKT1|XIAP|EGFR|FGF2|FGFR1|FLT3|MTOR|FYN|HDAC1|HDAC2|JUN|LCK|MDM2|PDGFRA|PDGFRB|PIK3CA|PIK3CD|PIK3R1|MAPK1|MAPK3|SGK1|SRC|TP53|AKT3|KDM1A	-19	MyList
GO Biological Processes	19	GO:0002252	immune effector process	19_GO:0002376 immune system process	-22	11	17	30304	455	185	30	16	2.7	25|100|351|695|1511|1636|1991|2147|2475|2534|3105|3251|3383|3558|3716|4067|4353|5027|5293|5294|5580|5729|6097|6714|6774|6850|6868|7099|7124|7157	ABL1|ADA|APP|BTK|CTSG|ACE|ELANE|F2|MTOR|FYN|HLA-A|HPRT1|ICAM1|IL2|JAK1|LYN|MPO|P2RX7|PIK3CD|PIK3CG|PRKCD|PTGDR|RORC|SRC|STAT3|SYK|ADAM17|TLR4|TNF|TP53	-19	MyList
WikiPathways	27	WP4754	IL-18 signaling pathway		-21	15	18	30304	273	185	25	14	2.5	142|596|836|3162|3383|3725|3757|3932|4312|4314|4317|4318|4322|4843|5295|5578|5580|5594|5595|5743|6869|7052|7124|7157|7422	PARP1|BCL2|CASP3|HMOX1|ICAM1|JUN|KCNH2|LCK|MMP1|MMP3|MMP8|MMP9|MMP13|NOS2|PIK3R1|PRKCA|PRKCD|MAPK1|MAPK3|PTGS2|TACR1|TGM2|TNF|TP53|VEGFA	-19	MyList
GO Biological Processes	19	GO:0002696	positive regulation of leukocyte activation	19_GO:0002376 immune system process	-21	12	17	30304	380	185	28	15	2.6	25|100|207|596|695|952|1803|2475|2534|3105|3558|3932|4067|4317|4860|5290|5591|5788|6469|6714|6850|6869|7099|7124|7297|7535|10892|54106	ABL1|ADA|AKT1|BCL2|BTK|CD38|DPP4|MTOR|FYN|HLA-A|IL2|LCK|LYN|MMP8|PNP|PIK3CA|PRKDC|PTPRC|SHH|SRC|SYK|TACR1|TLR4|TNF|TYK2|ZAP70|MALT1|TLR9	-19	MyList
GO Biological Processes	19	GO:0002253	activation of immune response	19_GO:0002376 immune system process	-21	12	17	30304	380	185	28	15	2.6	25|100|331|596|673|695|952|2033|2534|3105|3320|3702|3932|4067|5290|5293|5580|5591|5594|5788|6714|6850|7099|7124|7535|9261|10892|54106	ABL1|ADA|XIAP|BCL2|BRAF|BTK|CD38|EP300|FYN|HLA-A|HSP90AA1|ITK|LCK|LYN|PIK3CA|PIK3CD|PRKCD|PRKDC|MAPK1|PTPRC|SRC|SYK|TLR4|TNF|ZAP70|MAPKAPK2|MALT1|TLR9	-19	MyList
GO Biological Processes	19	GO:0002764	immune response-regulating signaling pathway	19_GO:0002376 immune system process	-21	13	17	30304	343	185	27	15	2.6	25|100|331|596|673|695|952|2033|2534|3105|3702|3932|4067|5290|5293|5580|5594|5599|5788|6714|6850|7099|7124|7535|9261|10892|54106	ABL1|ADA|XIAP|BCL2|BRAF|BTK|CD38|EP300|FYN|HLA-A|ITK|LCK|LYN|PIK3CA|PIK3CD|PRKCD|MAPK1|MAPK8|PTPRC|SRC|SYK|TLR4|TNF|ZAP70|MAPKAPK2|MALT1|TLR9	-19	MyList
KEGG Pathway	24	hsa04915	Estrogen signaling pathway		-21	24	21	30304	137	185	20	11	2.3	207|596|1509|1956|3320|3326|3725|4318|4846|4988|5241|5290|5293|5295|5566|5580|5594|5595|6714|10000	AKT1|BCL2|CTSD|EGFR|HSP90AA1|HSP90AB1|JUN|MMP9|NOS3|OPRM1|PGR|PIK3CA|PIK3CD|PIK3R1|PRKACA|PRKCD|MAPK1|MAPK3|SRC|AKT3	-19	MyList
GO Biological Processes	19	GO:0002694	regulation of leukocyte activation	19_GO:0002376 immune system process	-21	9	16	30304	600	185	33	18	2.8	25|100|207|596|673|695|836|952|1268|1511|1803|2475|2534|3105|3558|3718|3932|4067|4317|4860|5290|5591|5788|6469|6714|6850|6869|7099|7124|7297|7535|10892|54106	ABL1|ADA|AKT1|BCL2|BRAF|BTK|CASP3|CD38|CNR1|CTSG|DPP4|MTOR|FYN|HLA-A|IL2|JAK3|LCK|LYN|MMP8|PNP|PIK3CA|PRKDC|PTPRC|SHH|SRC|SYK|TACR1|TLR4|TNF|TYK2|ZAP70|MALT1|TLR9	-19	MyList
WikiPathways	27	WP5322	CKAP4 signaling pathway map		-21	27	22	30304	116	185	19	10	2.2	207|596|836|983|1432|1956|3725|4193|4312|4318|5054|5290|5594|5733|6469|6714|7124|7157|11200	AKT1|BCL2|CASP3|CDK1|MAPK14|EGFR|JUN|MDM2|MMP1|MMP9|SERPINE1|PIK3CA|MAPK1|PTGER3|SHH|SRC|TNF|TP53|CHEK2	-19	MyList
KEGG Pathway	24	hsa05162	Measles		-21	24	21	30304	138	185	20	11	2.3	207|596|836|1017|3558|3716|3718|3725|5290|5293|5295|5599|5610|6774|7099|7157|7297|9641|10000|54106	AKT1|BCL2|CASP3|CDK2|IL2|JAK1|JAK3|JUN|PIK3CA|PIK3CD|PIK3R1|MAPK8|EIF2AK2|STAT3|TLR4|TP53|TYK2|IKBKE|AKT3|TLR9	-19	MyList
GO Biological Processes	19	GO:0002757	immune response-activating signaling pathway	19_GO:0002376 immune system process	-21	14	18	30304	313	185	26	14	2.6	25|100|331|596|673|695|952|2033|2534|3105|3702|3932|4067|5290|5293|5580|5594|5788|6714|6850|7099|7124|7535|9261|10892|54106	ABL1|ADA|XIAP|BCL2|BRAF|BTK|CD38|EP300|FYN|HLA-A|ITK|LCK|LYN|PIK3CA|PIK3CD|PRKCD|MAPK1|PTPRC|SRC|SYK|TLR4|TNF|ZAP70|MAPKAPK2|MALT1|TLR9	-19	MyList
GO Biological Processes	19	GO:0071216	cellular response to biotic stimulus	19_GO:0050896 response to stimulus	-21	16	18	30304	248	185	24	13	2.5	25|207|695|1432|1511|2950|4067|4314|4317|4318|4843|4846|4986|5054|5594|5595|5599|6714|6850|7099|7124|7157|10892|54106	ABL1|AKT1|BTK|MAPK14|CTSG|GSTP1|LYN|MMP3|MMP8|MMP9|NOS2|NOS3|OPRK1|SERPINE1|MAPK1|MAPK3|MAPK8|SRC|SYK|TLR4|TNF|TP53|MALT1|TLR9	-19	MyList
GO Biological Processes	19	GO:0080135	regulation of cellular response to stress	19_GO:0050896 response to stimulus	-21	8.5	15	30304	655	185	34	18	2.8	25|142|240|331|351|596|673|1111|1956|2033|2081|2475|2950|4067|4193|4255|4986|4988|5111|5295|5591|5594|5595|5610|5743|7099|7124|7157|7422|7430|7498|9261|23028|54106	ABL1|PARP1|ALOX5|XIAP|APP|BCL2|BRAF|CHEK1|EGFR|EP300|ERN1|MTOR|GSTP1|LYN|MDM2|MGMT|OPRK1|OPRM1|PCNA|PIK3R1|PRKDC|MAPK1|MAPK3|EIF2AK2|PTGS2|TLR4|TNF|TP53|VEGFA|EZR|XDH|MAPKAPK2|KDM1A|TLR9	-19	MyList
GO Biological Processes	19	GO:0050867	positive regulation of cell activation	19_GO:0048518 positive regulation of biological process	-21	12	17	30304	396	185	28	15	2.6	25|100|207|596|695|952|1803|2475|2534|3105|3558|3932|4067|4317|4860|5290|5591|5788|6469|6714|6850|6869|7099|7124|7297|7535|10892|54106	ABL1|ADA|AKT1|BCL2|BTK|CD38|DPP4|MTOR|FYN|HLA-A|IL2|LCK|LYN|MMP8|PNP|PIK3CA|PRKDC|PTPRC|SHH|SRC|SYK|TACR1|TLR4|TNF|TYK2|ZAP70|MALT1|TLR9	-19	MyList
WikiPathways	27	WP2431	Spinal cord injury		-21	26	21	30304	121	185	19	10	2.2	836|983|1017|1956|2280|3383|3558|4318|4321|4842|4843|5578|5594|5595|5743|6869|7099|7124|7157	CASP3|CDK1|CDK2|EGFR|FKBP1A|ICAM1|IL2|MMP9|MMP12|NOS1|NOS2|PRKCA|MAPK1|MAPK3|PTGS2|TACR1|TLR4|TNF|TP53	-19	MyList
KEGG Pathway	24	hsa04919	Thyroid hormone signaling pathway		-21	26	21	30304	121	185	19	10	2.2	207|2033|2475|3065|3066|3685|3690|4193|5290|5293|5295|5566|5578|5594|5595|6513|6714|7157|10000	AKT1|EP300|MTOR|HDAC1|HDAC2|ITGAV|ITGB3|MDM2|PIK3CA|PIK3CD|PIK3R1|PRKACA|PRKCA|MAPK1|MAPK3|SLC2A1|SRC|TP53|AKT3	-19	MyList
GO Biological Processes	19	GO:0022409	positive regulation of cell-cell adhesion	19_GO:0048518 positive regulation of biological process	-21	13	17	30304	322	185	26	14	2.6	25|100|207|240|1511|1803|1991|2475|2534|3105|3558|3676|3716|3932|4067|4860|5290|5788|6401|6469|6714|6850|7124|7297|7535|10892	ABL1|ADA|AKT1|ALOX5|CTSG|DPP4|ELANE|MTOR|FYN|HLA-A|IL2|ITGA4|JAK1|LCK|LYN|PNP|PIK3CA|PTPRC|SELE|SHH|SRC|SYK|TNF|TYK2|ZAP70|MALT1	-19	MyList
GO Biological Processes	19	GO:0018108	peptidyl-tyrosine phosphorylation	19_GO:0008152 metabolic process	-21	39	24	30304	67	185	16	8.6	2.1	25|695|1956|2260|2322|2534|3716|3718|3932|4067|5156|5159|5595|6714|6850|7535	ABL1|BTK|EGFR|FGFR1|FLT3|FYN|JAK1|JAK3|LCK|LYN|PDGFRA|PDGFRB|MAPK3|SRC|SYK|ZAP70	-19	MyList
KEGG Pathway	24	hsa04914	Progesterone-mediated oocyte maturation		-21	29	22	30304	102	185	18	9.7	2.2	207|673|983|993|1017|1432|3320|3326|5241|5290|5293|5295|5347|5566|5594|5595|5599|10000	AKT1|BRAF|CDK1|CDC25A|CDK2|MAPK14|HSP90AA1|HSP90AB1|PGR|PIK3CA|PIK3CD|PIK3R1|PLK1|PRKACA|MAPK1|MAPK3|MAPK8|AKT3	-19	MyList
GO Biological Processes	19	GO:0048660	regulation of smooth muscle cell proliferation	19_GO:0050789 regulation of biological process	-21	20	20	30304	171	185	21	11	2.3	207|1786|1991|2081|2247|3065|3162|3690|3725|4193|4318|4846|5159|5290|5591|5743|6714|6869|7099|7124|59272	AKT1|DNMT1|ELANE|ERN1|FGF2|HDAC1|HMOX1|ITGB3|JUN|MDM2|MMP9|NOS3|PDGFRB|PIK3CA|PRKDC|PTGS2|SRC|TACR1|TLR4|TNF|ACE2	-19	MyList
KEGG Pathway	24	hsa04664	Fc epsilon RI signaling pathway		-21	39	24	30304	68	185	16	8.6	2.1	207|240|695|1432|2534|4067|5290|5293|5295|5578|5594|5595|5599|6850|7124|10000	AKT1|ALOX5|BTK|MAPK14|FYN|LYN|PIK3CA|PIK3CD|PIK3R1|PRKCA|MAPK1|MAPK3|MAPK8|SYK|TNF|AKT3	-18	MyList
GO Biological Processes	19	GO:0043549	regulation of kinase activity	19_GO:0008152 metabolic process	-21	9	15	30304	581	185	32	17	2.8	25|154|207|351|993|1636|1956|1991|2081|2147|2247|2260|2322|2629|2950|3320|3326|3690|4067|5156|5159|5294|5295|5347|5580|5788|6714|6868|7099|7124|7422|10892	ABL1|ADRB2|AKT1|APP|CDC25A|ACE|EGFR|ELANE|ERN1|F2|FGF2|FGFR1|FLT3|GBA1|GSTP1|HSP90AA1|HSP90AB1|ITGB3|LYN|PDGFRA|PDGFRB|PIK3CG|PIK3R1|PLK1|PRKCD|PTPRC|SRC|ADAM17|TLR4|TNF|VEGFA|MALT1	-18	MyList
GO Biological Processes	19	GO:0035239	tube morphogenesis	19_GO:0032502 developmental process	-21	8.2	15	30304	679	185	34	18	2.8	25|207|367|596|836|1432|1545|1636|1956|2247|2735|2833|2908|3162|3579|3685|3690|4638|4846|5054|5156|5159|5241|5290|5294|5566|5578|5743|6469|6714|6850|7052|7422|7852	ABL1|AKT1|AR|BCL2|CASP3|MAPK14|CYP1B1|ACE|EGFR|FGF2|GLI1|CXCR3|NR3C1|HMOX1|CXCR2|ITGAV|ITGB3|MYLK|NOS3|SERPINE1|PDGFRA|PDGFRB|PGR|PIK3CA|PIK3CG|PRKACA|PRKCA|PTGS2|SHH|SRC|SYK|TGM2|VEGFA|CXCR4	-18	MyList
GO Biological Processes	19	GO:0051251	positive regulation of lymphocyte activation	19_GO:0002376 immune system process	-21	13	17	30304	330	185	26	14	2.6	25|100|207|596|695|952|1803|2475|2534|3105|3558|3932|4067|4860|5290|5591|5788|6469|6714|6850|6869|7099|7297|7535|10892|54106	ABL1|ADA|AKT1|BCL2|BTK|CD38|DPP4|MTOR|FYN|HLA-A|IL2|LCK|LYN|PNP|PIK3CA|PRKDC|PTPRC|SHH|SRC|SYK|TACR1|TLR4|TYK2|ZAP70|MALT1|TLR9	-18	MyList
GO Biological Processes	19	GO:0018212	peptidyl-tyrosine modification	19_GO:0008152 metabolic process	-21	38	24	30304	69	185	16	8.6	2.1	25|695|1956|2260|2322|2534|3716|3718|3932|4067|5156|5159|5595|6714|6850|7535	ABL1|BTK|EGFR|FGFR1|FLT3|FYN|JAK1|JAK3|LCK|LYN|PDGFRA|PDGFRB|MAPK3|SRC|SYK|ZAP70	-18	MyList
KEGG Pathway	24	hsa05230	Central carbon metabolism in cancer		-20	37	24	30304	70	185	16	8.6	2.1	207|1956|2260|2322|2475|2539|5156|5159|5290|5293|5295|5594|5595|6513|7157|10000	AKT1|EGFR|FGFR1|FLT3|MTOR|G6PD|PDGFRA|PDGFRB|PIK3CA|PIK3CD|PIK3R1|MAPK1|MAPK3|SLC2A1|TP53|AKT3	-18	MyList
GO Biological Processes	19	GO:0043434	response to peptide hormone	19_GO:0050896 response to stimulus	-20	12	17	30304	373	185	27	15	2.6	142|207|673|1432|1545|2475|3690|3716|3718|4048|4067|4193|4986|5009|5290|5295|5566|5580|5591|5594|5595|5743|6513|6714|6774|7297|7442	PARP1|AKT1|BRAF|MAPK14|CYP1B1|MTOR|ITGB3|JAK1|JAK3|LTA4H|LYN|MDM2|OPRK1|OTC|PIK3CA|PIK3R1|PRKACA|PRKCD|PRKDC|MAPK1|MAPK3|PTGS2|SLC2A1|SRC|STAT3|TYK2|TRPV1	-18	MyList
GO Biological Processes	19	GO:0009411	response to UV	19_GO:0050896 response to stimulus	-20	22	20	30304	152	185	20	11	2.3	142|207|596|836|993|1432|1956|1991|2033|4193|4311|4312|4314|4318|5111|5295|5580|5599|7157|23028	PARP1|AKT1|BCL2|CASP3|CDC25A|MAPK14|EGFR|ELANE|EP300|MDM2|MME|MMP1|MMP3|MMP9|PCNA|PIK3R1|PRKCD|MAPK8|TP53|KDM1A	-18	MyList
KEGG Pathway	24	hsa05235	PD-L1 expression and PD-1 checkpoint pathway in cancer		-20	31	22	30304	89	185	17	9.2	2.1	207|1432|1956|2475|3716|3725|3932|5290|5293|5295|5594|5595|6774|7099|7535|10000|54106	AKT1|MAPK14|EGFR|MTOR|JAK1|JUN|LCK|PIK3CA|PIK3CD|PIK3R1|MAPK1|MAPK3|STAT3|TLR4|ZAP70|AKT3|TLR9	-18	MyList
GO Biological Processes	19	GO:0030217	T cell differentiation	19_GO:0002376 immune system process	-20	19	19	30304	180	185	21	11	2.3	25|100|596|673|2475|2629|3558|3702|3716|3932|5293|5295|5591|5788|6097|6469|6774|6850|6868|7157|7535	ABL1|ADA|BCL2|BRAF|MTOR|GBA1|IL2|ITK|JAK1|LCK|PIK3CD|PIK3R1|PRKDC|PTPRC|RORC|SHH|STAT3|SYK|ADAM17|TP53|ZAP70	-18	MyList
GO Biological Processes	19	GO:0051249	regulation of lymphocyte activation	19_GO:0002376 immune system process	-20	9.7	15	30304	507	185	30	16	2.7	25|100|207|596|673|695|836|952|1511|1803|2475|2534|3105|3558|3718|3932|4067|4860|5290|5591|5788|6469|6714|6850|6869|7099|7297|7535|10892|54106	ABL1|ADA|AKT1|BCL2|BRAF|BTK|CASP3|CD38|CTSG|DPP4|MTOR|FYN|HLA-A|IL2|JAK3|LCK|LYN|PNP|PIK3CA|PRKDC|PTPRC|SHH|SRC|SYK|TACR1|TLR4|TYK2|ZAP70|MALT1|TLR9	-18	MyList
GO Biological Processes	19	GO:1903037	regulation of leukocyte cell-cell adhesion	19_GO:0050789 regulation of biological process	-20	12	16	30304	382	185	27	15	2.6	25|100|207|240|836|1511|1803|1991|2475|2534|3105|3558|3676|3718|3932|4067|4860|5290|5788|6401|6469|6714|6850|7124|7297|7535|10892	ABL1|ADA|AKT1|ALOX5|CASP3|CTSG|DPP4|ELANE|MTOR|FYN|HLA-A|IL2|ITGA4|JAK3|LCK|LYN|PNP|PIK3CA|PTPRC|SELE|SHH|SRC|SYK|TNF|TYK2|ZAP70|MALT1	-18	MyList
GO Biological Processes	19	GO:0044057	regulation of system process	19_GO:0032501 multicellular organismal process	-20	9.1	15	30304	556	185	31	17	2.7	25|100|142|154|351|781|952|1139|1636|2539|2629|3269|3274|3320|3757|4193|4842|4846|4986|5294|5566|5578|5733|5743|5972|6446|6869|7124|7139|7442|59272	ABL1|ADA|PARP1|ADRB2|APP|CACNA2D1|CD38|CHRNA7|ACE|G6PD|GBA1|HRH1|HRH2|HSP90AA1|KCNH2|MDM2|NOS1|NOS3|OPRK1|PIK3CG|PRKACA|PRKCA|PTGER3|PTGS2|REN|SGK1|TACR1|TNF|TNNT2|TRPV1|ACE2	-18	MyList
GO Biological Processes	19	GO:1903039	positive regulation of leukocyte cell-cell adhesion	19_GO:0048518 positive regulation of biological process	-20	14	17	30304	275	185	24	13	2.5	25|100|207|240|1803|1991|2475|2534|3105|3558|3676|3932|4067|4860|5290|5788|6401|6469|6714|6850|7124|7297|7535|10892	ABL1|ADA|AKT1|ALOX5|DPP4|ELANE|MTOR|FYN|HLA-A|IL2|ITGA4|LCK|LYN|PNP|PIK3CA|PTPRC|SELE|SHH|SRC|SYK|TNF|TYK2|ZAP70|MALT1	-18	MyList
WikiPathways	27	WP673	ErbB signaling pathway		-20	30	22	30304	92	185	17	9.2	2.1	25|207|673|1956|2475|3725|4193|5290|5293|5295|5578|5594|5595|5599|6714|7157|10000	ABL1|AKT1|BRAF|EGFR|MTOR|JUN|MDM2|PIK3CA|PIK3CD|PIK3R1|PRKCA|MAPK1|MAPK3|MAPK8|SRC|TP53|AKT3	-18	MyList
WikiPathways	27	WP5055	Burn wound healing		-20	26	21	30304	113	185	18	9.7	2.2	207|596|836|1139|2260|3383|3579|4312|4314|4318|4322|5159|7099|7124|7157|7422|7852|54106	AKT1|BCL2|CASP3|CHRNA7|FGFR1|ICAM1|CXCR2|MMP1|MMP3|MMP9|MMP13|PDGFRB|TLR4|TNF|TP53|VEGFA|CXCR4|TLR9	-18	MyList
WikiPathways	27	WP4566	Translation inhibitors in chronically activated PDGFRA cells		-20	50	26	30304	46	185	14	7.6	1.9	207|1432|2475|5290|5292|5294|5295|5566|5578|5580|5594|5595|5599|10000	AKT1|MAPK14|MTOR|PIK3CA|PIM1|PIK3CG|PIK3R1|PRKACA|PRKCA|PRKCD|MAPK1|MAPK3|MAPK8|AKT3	-18	MyList
KEGG Pathway	24	hsa04210	Apoptosis		-20	23	20	30304	136	185	19	10	2.2	142|207|331|596|836|1508|1509|2081|3725|4170|5290|5293|5295|5594|5595|5599|7124|7157|10000	PARP1|AKT1|XIAP|BCL2|CASP3|CTSB|CTSD|ERN1|JUN|MCL1|PIK3CA|PIK3CD|PIK3R1|MAPK1|MAPK3|MAPK8|TNF|TP53|AKT3	-18	MyList
KEGG Pathway	24	hsa04668	TNF signaling pathway		-20	26	21	30304	114	185	18	9.7	2.2	207|331|836|1432|3383|3725|4314|4318|5290|5293|5295|5594|5595|5599|5743|6401|7124|10000	AKT1|XIAP|CASP3|MAPK14|ICAM1|JUN|MMP3|MMP9|PIK3CA|PIK3CD|PIK3R1|MAPK1|MAPK3|MAPK8|PTGS2|SELE|TNF|AKT3	-18	MyList
GO Biological Processes	19	GO:0051336	regulation of hydrolase activity	19_GO:0065007 biological regulation	-20	7.4	14	30304	776	185	35	19	2.9	25|207|331|866|1509|1956|2247|2260|2280|2475|2534|2597|3065|3326|3702|3932|4067|4318|4842|5054|5111|5156|5159|5580|5788|6401|6714|6774|6850|7052|7124|7415|7422|7498|10892	ABL1|AKT1|XIAP|SERPINA6|CTSD|EGFR|FGF2|FGFR1|FKBP1A|MTOR|FYN|GAPDH|HDAC1|HSP90AB1|ITK|LCK|LYN|MMP9|NOS1|SERPINE1|PCNA|PDGFRA|PDGFRB|PRKCD|PTPRC|SELE|SRC|STAT3|SYK|TGM2|TNF|VCP|VEGFA|XDH|MALT1	-18	MyList
WikiPathways	27	WP2203	Thymic stromal lymphopoietin (TSLP) signaling pathway		-20	49	26	30304	47	185	14	7.6	1.9	207|695|1432|2475|2534|3716|3932|4067|5290|5594|5595|5599|6714|6774	AKT1|BTK|MAPK14|MTOR|FYN|JAK1|LCK|LYN|PIK3CA|MAPK1|MAPK3|MAPK8|SRC|STAT3	-18	MyList
GO Biological Processes	19	GO:0042113	B cell activation	19_GO:0002376 immune system process	-20	18	18	30304	191	185	21	11	2.3	25|100|596|695|952|1139|2033|2322|3676|3718|5293|5295|5580|5591|5788|6850|6868|7099|7157|7535|10892	ABL1|ADA|BCL2|BTK|CD38|CHRNA7|EP300|FLT3|ITGA4|JAK3|PIK3CD|PIK3R1|PRKCD|PRKDC|PTPRC|SYK|ADAM17|TLR4|TP53|ZAP70|MALT1	-18	MyList
GO Biological Processes	19	GO:0071466	cellular response to xenobiotic stimulus	19_GO:0050896 response to stimulus	-20	18	18	30304	191	185	21	11	2.3	100|673|1545|1548|1557|1565|1576|2052|2944|2950|3690|3757|4842|4843|5111|5141|5972|6097|7157|7852|10919	ADA|BRAF|CYP1B1|CYP2A6|CYP2C19|CYP2D6|CYP3A4|EPHX1|GSTM1|GSTP1|ITGB3|KCNH2|NOS1|NOS2|PCNA|PDE4A|REN|RORC|TP53|CXCR4|EHMT2	-18	MyList
Canonical Pathways	11	M141	PID PI3KCI PATHWAY		-20	48	25	30304	48	185	14	7.6	1.9	695|2534|3320|3702|3932|4067|5290|5293|5294|5295|6446|6714|6850|7535	BTK|FYN|HSP90AA1|ITK|LCK|LYN|PIK3CA|PIK3CD|PIK3CG|PIK3R1|SGK1|SRC|SYK|ZAP70	-17	MyList
WikiPathways	27	WP3929	Chemokine signaling pathway		-20	20	19	30304	166	185	20	11	2.3	207|673|1232|1233|1237|2833|3579|3702|3718|4067|5290|5293|5294|5295|5580|5594|5595|6774|7852|10000	AKT1|BRAF|CCR3|CCR4|CCR8|CXCR3|CXCR2|ITK|JAK3|LYN|PIK3CA|PIK3CD|PIK3CG|PIK3R1|PRKCD|MAPK1|MAPK3|STAT3|CXCR4|AKT3	-17	MyList
GO Biological Processes	19	GO:0048661	positive regulation of smooth muscle cell proliferation	19_GO:0048518 positive regulation of biological process	-19	28	21	30304	98	185	17	9.2	2.1	207|1786|1991|2081|2247|3065|3162|3690|3725|4193|4318|5159|5290|5743|6714|7099|7124	AKT1|DNMT1|ELANE|ERN1|FGF2|HDAC1|HMOX1|ITGB3|JUN|MDM2|MMP9|PDGFRB|PIK3CA|PTGS2|SRC|TLR4|TNF	-17	MyList
GO Biological Processes	19	GO:0007204	positive regulation of cytosolic calcium ion concentration	19_GO:0065007 biological regulation	-19	19	19	30304	169	185	20	11	2.3	25|596|781|952|1232|1233|1237|2833|3558|3577|3579|3685|5027|5294|5729|5731|5733|6869|7442|7852	ABL1|BCL2|CACNA2D1|CD38|CCR3|CCR4|CCR8|CXCR3|IL2|CXCR1|CXCR2|ITGAV|P2RX7|PIK3CG|PTGDR|PTGER1|PTGER3|TACR1|TRPV1|CXCR4	-17	MyList
GO Biological Processes	19	GO:0043065	positive regulation of apoptotic process	19_GO:0048518 positive regulation of biological process	-19	9.1	15	30304	540	185	30	16	2.7	25|596|836|1268|1509|1545|1636|2908|3162|3579|3676|3725|3932|4067|4170|4318|5027|5293|5580|5591|5599|5743|5788|6714|7052|7099|7124|7153|7157|7442	ABL1|BCL2|CASP3|CNR1|CTSD|CYP1B1|ACE|NR3C1|HMOX1|CXCR2|ITGA4|JUN|LCK|LYN|MCL1|MMP9|P2RX7|PIK3CD|PRKCD|PRKDC|MAPK8|PTGS2|PTPRC|SRC|TGM2|TLR4|TNF|TOP2A|TP53|TRPV1	-17	MyList
Reactome Gene Sets	6	R-HSA-4420097	VEGFA-VEGFR2 Pathway		-19	28	21	30304	99	185	17	9.2	2.1	207|1432|2475|2534|3320|3685|3690|4846|5290|5295|5566|5578|5580|6714|7422|9261|10000	AKT1|MAPK14|MTOR|FYN|HSP90AA1|ITGAV|ITGB3|NOS3|PIK3CA|PIK3R1|PRKACA|PRKCA|PRKCD|SRC|VEGFA|MAPKAPK2|AKT3	-17	MyList
KEGG Pathway	24	hsa04660	T cell receptor signaling pathway		-19	24	20	30304	121	185	18	9.7	2.2	207|1432|2534|3558|3702|3725|3932|5290|5293|5295|5594|5595|5599|5788|7124|7535|10000|10892	AKT1|MAPK14|FYN|IL2|ITK|JUN|LCK|PIK3CA|PIK3CD|PIK3R1|MAPK1|MAPK3|MAPK8|PTPRC|TNF|ZAP70|AKT3|MALT1	-17	MyList
GO Biological Processes	19	GO:0002685	regulation of leukocyte migration	19_GO:0040011 locomotion	-19	16	18	30304	230	185	22	12	2.4	25|100|207|351|1803|1991|2833|3162|3383|3579|3676|3690|4067|5054|5295|5594|5595|6401|6868|6869|7124|7422	ABL1|ADA|AKT1|APP|DPP4|ELANE|CXCR3|HMOX1|ICAM1|CXCR2|ITGA4|ITGB3|LYN|SERPINE1|PIK3R1|MAPK1|MAPK3|SELE|ADAM17|TACR1|TNF|VEGFA	-17	MyList
GO Biological Processes	19	GO:0033674	positive regulation of kinase activity	19_GO:0048518 positive regulation of biological process	-19	12	16	30304	336	185	25	14	2.5	25|154|207|1636|1956|1991|2081|2147|2247|2260|2322|3320|3326|3690|5156|5159|5294|5580|5788|6714|6868|7099|7124|7422|10892	ABL1|ADRB2|AKT1|ACE|EGFR|ELANE|ERN1|F2|FGF2|FGFR1|FLT3|HSP90AA1|HSP90AB1|ITGB3|PDGFRA|PDGFRB|PIK3CG|PRKCD|PTPRC|SRC|ADAM17|TLR4|TNF|VEGFA|MALT1	-17	MyList
GO Biological Processes	19	GO:0045859	regulation of protein kinase activity	19_GO:0008152 metabolic process	-19	9.4	15	30304	503	185	29	16	2.7	25|154|207|351|993|1636|1956|1991|2081|2247|2260|2322|2629|2950|3320|3326|3690|4067|5159|5294|5347|5580|5788|6714|6868|7099|7124|7422|10892	ABL1|ADRB2|AKT1|APP|CDC25A|ACE|EGFR|ELANE|ERN1|FGF2|FGFR1|FLT3|GBA1|GSTP1|HSP90AA1|HSP90AB1|ITGB3|LYN|PDGFRB|PIK3CG|PLK1|PRKCD|PTPRC|SRC|ADAM17|TLR4|TNF|VEGFA|MALT1	-17	MyList
KEGG Pathway	24	hsa05142	Chagas disease		-19	27	21	30304	102	185	17	9.2	2.1	207|1432|1636|3558|3725|4843|5054|5290|5293|5295|5594|5595|5599|7099|7124|10000|54106	AKT1|MAPK14|ACE|IL2|JUN|NOS2|SERPINE1|PIK3CA|PIK3CD|PIK3R1|MAPK1|MAPK3|MAPK8|TLR4|TNF|AKT3|TLR9	-17	MyList
GO Biological Processes	19	GO:0070661	leukocyte proliferation	19_GO:0009987 cellular process	-19	21	19	30304	148	185	19	10	2.2	25|100|596|695|952|1636|2322|2534|2629|3251|3558|5027|5294|5580|5788|6469|7099|7157|10892	ABL1|ADA|BCL2|BTK|CD38|ACE|FLT3|FYN|GBA1|HPRT1|IL2|P2RX7|PIK3CG|PRKCD|PTPRC|SHH|TLR4|TP53|MALT1	-17	MyList
GO Biological Processes	19	GO:0098657	import into cell	19_GO:0051179 localization	-19	7.7	14	30304	705	185	33	18	2.8	25|154|246|351|781|1139|1803|1991|2534|3577|3579|3676|3685|3690|3757|4067|5027|5290|5294|5580|5594|5595|6469|6513|6523|6714|6850|7052|7099|7430|7442|9261|59272	ABL1|ADRB2|ALOX15|APP|CACNA2D1|CHRNA7|DPP4|ELANE|FYN|CXCR1|CXCR2|ITGA4|ITGAV|ITGB3|KCNH2|LYN|P2RX7|PIK3CA|PIK3CG|PRKCD|MAPK1|MAPK3|SHH|SLC2A1|SLC5A1|SRC|SYK|TGM2|TLR4|EZR|TRPV1|MAPKAPK2|ACE2	-17	MyList
WikiPathways	27	WP4747	Netrin-UNC5B signaling pathway		-19	44	24	30304	52	185	14	7.6	1.9	207|836|1432|2534|3383|3725|5290|5578|5594|5595|6401|6714|7124|7157	AKT1|CASP3|MAPK14|FYN|ICAM1|JUN|PIK3CA|PRKCA|MAPK1|MAPK3|SELE|SRC|TNF|TP53	-17	MyList
GO Biological Processes	19	GO:0002768	immune response-regulating cell surface receptor signaling pathway	19_GO:0002376 immune system process	-19	14	17	30304	271	185	23	12	2.4	25|100|596|673|695|952|2033|2534|3105|3702|3932|4067|5290|5293|5580|5594|5599|5788|6714|6850|7099|7535|10892	ABL1|ADA|BCL2|BRAF|BTK|CD38|EP300|FYN|HLA-A|ITK|LCK|LYN|PIK3CA|PIK3CD|PRKCD|MAPK1|MAPK8|PTPRC|SRC|SYK|TLR4|ZAP70|MALT1	-17	MyList
WikiPathways	27	WP127	IL-5 signaling pathway		-19	53	26	30304	40	185	13	7	1.9	207|596|695|3558|3716|3725|4067|5294|5295|5594|5595|6774|6850	AKT1|BCL2|BTK|IL2|JAK1|JUN|LYN|PIK3CG|PIK3R1|MAPK1|MAPK3|STAT3|SYK	-17	MyList
GO Biological Processes	19	GO:1904645	response to amyloid-beta	19_GO:0050896 response to stimulus	-19	43	24	30304	53	185	14	7.6	1.9	142|154|351|781|1139|2534|3383|3676|4314|4318|4321|4322|7099|7124	PARP1|ADRB2|APP|CACNA2D1|CHRNA7|FYN|ICAM1|ITGA4|MMP3|MMP9|MMP12|MMP13|TLR4|TNF	-17	MyList
GO Biological Processes	19	GO:0071222	cellular response to lipopolysaccharide	19_GO:0044419 biological process involved in interspecies interaction between organisms	-19	16	18	30304	209	185	21	11	2.3	25|207|1432|1511|2950|4067|4314|4317|4318|4843|4846|4986|5054|5594|5595|5599|6714|7099|7124|10892|54106	ABL1|AKT1|MAPK14|CTSG|GSTP1|LYN|MMP3|MMP8|MMP9|NOS2|NOS3|OPRK1|SERPINE1|MAPK1|MAPK3|MAPK8|SRC|TLR4|TNF|MALT1|TLR9	-17	MyList
GO Biological Processes	19	GO:0002429	immune response-activating cell surface receptor signaling pathway	19_GO:0002376 immune system process	-19	15	17	30304	242	185	22	12	2.4	25|100|596|673|695|952|2033|2534|3105|3702|3932|4067|5290|5293|5580|5594|5788|6714|6850|7099|7535|10892	ABL1|ADA|BCL2|BRAF|BTK|CD38|EP300|FYN|HLA-A|ITK|LCK|LYN|PIK3CA|PIK3CD|PRKCD|MAPK1|PTPRC|SRC|SYK|TLR4|ZAP70|MALT1	-17	MyList
GO Biological Processes	19	GO:0070372	regulation of ERK1 and ERK2 cascade	19_GO:0050896 response to stimulus	-19	13	16	30304	313	185	24	13	2.5	25|246|351|673|1139|1956|2247|2950|3383|3690|4067|4988|5156|5159|5578|5595|5788|6714|6850|7099|7124|7430|54106|59272	ABL1|ALOX15|APP|BRAF|CHRNA7|EGFR|FGF2|GSTP1|ICAM1|ITGB3|LYN|OPRM1|PDGFRA|PDGFRB|PRKCA|MAPK3|PTPRC|SRC|SYK|TLR4|TNF|EZR|TLR9|ACE2	-17	MyList
Reactome Gene Sets	6	R-HSA-194138	Signaling by VEGF		-19	26	20	30304	108	185	17	9.2	2.1	207|1432|2475|2534|3320|3685|3690|4846|5290|5295|5566|5578|5580|6714|7422|9261|10000	AKT1|MAPK14|MTOR|FYN|HSP90AA1|ITGAV|ITGB3|NOS3|PIK3CA|PIK3R1|PRKACA|PRKCA|PRKCD|SRC|VEGFA|MAPKAPK2|AKT3	-17	MyList
GO Biological Processes	19	GO:0050900	leukocyte migration	19_GO:0002376 immune system process	-19	15	17	30304	244	185	22	12	2.4	100|240|1511|1991|2534|2629|3383|3577|3579|3676|3932|4067|5293|5294|5295|6401|6402|6714|6850|7124|7535|7852	ADA|ALOX5|CTSG|ELANE|FYN|GBA1|ICAM1|CXCR1|CXCR2|ITGA4|LCK|LYN|PIK3CD|PIK3CG|PIK3R1|SELE|SELL|SRC|SYK|TNF|ZAP70|CXCR4	-17	MyList
WikiPathways	27	WP5098	T-cell activation SARS-CoV-2		-19	30	21	30304	88	185	16	8.6	2.1	207|2475|2534|3558|3725|3932|5293|5295|5594|5595|5788|7124|7157|7297|7535|10892	AKT1|MTOR|FYN|IL2|JUN|LCK|PIK3CD|PIK3R1|MAPK1|MAPK3|PTPRC|TNF|TP53|TYK2|ZAP70|MALT1	-17	MyList
KEGG Pathway	24	hsa04218	Cellular senescence		-19	20	19	30304	156	185	19	10	2.2	207|983|993|1017|1111|1432|2475|3105|4193|5054|5290|5293|5295|5594|5595|7157|9261|10000|11200	AKT1|CDK1|CDC25A|CDK2|CHEK1|MAPK14|MTOR|HLA-A|MDM2|SERPINE1|PIK3CA|PIK3CD|PIK3R1|MAPK1|MAPK3|TP53|MAPKAPK2|AKT3|CHEK2	-17	MyList
WikiPathways	27	WP4263	Pancreatic adenocarcinoma pathway		-19	29	21	30304	89	185	16	8.6	2.1	207|673|1956|2475|3716|5290|5293|5295|5580|5594|5595|5599|6774|7157|7422|10000	AKT1|BRAF|EGFR|MTOR|JAK1|PIK3CA|PIK3CD|PIK3R1|PRKCD|MAPK1|MAPK3|MAPK8|STAT3|TP53|VEGFA|AKT3	-17	MyList
WikiPathways	27	WP49	IL-2 signaling pathway		-19	51	25	30304	42	185	13	7	1.9	207|596|2534|3558|3716|3718|3725|3932|5295|5594|5595|6774|6850	AKT1|BCL2|FYN|IL2|JAK1|JAK3|JUN|LCK|PIK3R1|MAPK1|MAPK3|STAT3|SYK	-17	MyList
GO Biological Processes	19	GO:0045860	positive regulation of protein kinase activity	19_GO:0048518 positive regulation of biological process	-19	13	16	30304	281	185	23	12	2.4	25|154|207|1636|1956|1991|2081|2247|2260|2322|3320|3326|3690|5159|5294|5580|5788|6714|6868|7099|7124|7422|10892	ABL1|ADRB2|AKT1|ACE|EGFR|ELANE|ERN1|FGF2|FGFR1|FLT3|HSP90AA1|HSP90AB1|ITGB3|PDGFRB|PIK3CG|PRKCD|PTPRC|SRC|ADAM17|TLR4|TNF|VEGFA|MALT1	-17	MyList
KEGG Pathway	24	hsa05160	Hepatitis C		-19	20	18	30304	158	185	19	10	2.2	207|673|836|1017|1956|3716|5290|5293|5295|5594|5595|5610|6041|6774|7124|7157|7297|9641|10000	AKT1|BRAF|CASP3|CDK2|EGFR|JAK1|PIK3CA|PIK3CD|PIK3R1|MAPK1|MAPK3|EIF2AK2|RNASEL|STAT3|TNF|TP53|TYK2|IKBKE|AKT3	-17	MyList
GO Biological Processes	19	GO:0031667	response to nutrient levels	19_GO:0050896 response to stimulus	-19	9.5	15	30304	484	185	28	15	2.6	154|207|596|1139|1268|1432|1545|1636|2033|2475|2539|2629|4193|4353|5009|5292|5594|5595|5599|5610|5743|6513|6714|6839|7124|7157|7442|10919	ADRB2|AKT1|BCL2|CHRNA7|CNR1|MAPK14|CYP1B1|ACE|EP300|MTOR|G6PD|GBA1|MDM2|MPO|OTC|PIM1|MAPK1|MAPK3|MAPK8|EIF2AK2|PTGS2|SLC2A1|SRC|SUV39H1|TNF|TP53|TRPV1|EHMT2	-17	MyList
WikiPathways	27	WP3646	Hepatitis C and hepatocellular carcinoma		-19	41	23	30304	56	185	14	7.6	1.9	207|836|1432|3577|3716|3725|4312|4843|5595|5599|5743|6774|7157|7422	AKT1|CASP3|MAPK14|CXCR1|JAK1|JUN|MMP1|NOS2|MAPK3|MAPK8|PTGS2|STAT3|TP53|VEGFA	-16	MyList
KEGG Pathway	24	hsa05218	Melanoma		-19	34	22	30304	72	185	15	8.1	2	207|673|1956|2247|2260|4193|5156|5159|5290|5293|5295|5594|5595|7157|10000	AKT1|BRAF|EGFR|FGF2|FGFR1|MDM2|PDGFRA|PDGFRB|PIK3CA|PIK3CD|PIK3R1|MAPK1|MAPK3|TP53|AKT3	-16	MyList
KEGG Pathway	24	hsa05145	Toxoplasmosis		-19	25	20	30304	111	185	17	9.2	2.1	207|240|331|596|836|1432|3716|4843|5294|5594|5595|5599|6774|7099|7124|7297|10000	AKT1|ALOX5|XIAP|BCL2|CASP3|MAPK14|JAK1|NOS2|PIK3CG|MAPK1|MAPK3|MAPK8|STAT3|TLR4|TNF|TYK2|AKT3	-16	MyList
GO Biological Processes	19	GO:0010038	response to metal ion	19_GO:0050896 response to stimulus	-19	11	16	30304	359	185	25	14	2.5	142|207|246|596|673|836|983|1956|2539|3162|3725|4048|4129|4193|4318|5009|5027|5111|5594|5595|5599|5743|6469|7139|54106	PARP1|AKT1|ALOX15|BCL2|BRAF|CASP3|CDK1|EGFR|G6PD|HMOX1|JUN|LTA4H|MAOB|MDM2|MMP9|OTC|P2RX7|PCNA|MAPK1|MAPK3|MAPK8|PTGS2|SHH|TNNT2|TLR9	-16	MyList
GO Biological Processes	19	GO:0010720	positive regulation of cell development	19_GO:0032502 developmental process	-18	10	15	30304	444	185	27	15	2.6	100|596|673|695|1636|2247|2475|3065|3066|3558|4067|4311|4860|4988|5578|5591|5788|6469|6850|7052|7124|7422|7535|7852|10892|23028|54106	ADA|BCL2|BRAF|BTK|ACE|FGF2|MTOR|HDAC1|HDAC2|IL2|LYN|MME|PNP|OPRM1|PRKCA|PRKDC|PTPRC|SHH|SYK|TGM2|TNF|VEGFA|ZAP70|CXCR4|MALT1|KDM1A|TLR9	-16	MyList
KEGG Pathway	24	hsa04380	Osteoclast differentiation		-18	22	19	30304	135	185	18	9.7	2.2	207|695|1432|2534|3690|3716|3725|3932|5290|5293|5295|5594|5595|5599|6850|7124|7297|10000	AKT1|BTK|MAPK14|FYN|ITGB3|JAK1|JUN|LCK|PIK3CA|PIK3CD|PIK3R1|MAPK1|MAPK3|MAPK8|SYK|TNF|TYK2|AKT3	-16	MyList
KEGG Pathway	24	hsa01524	Platinum drug resistance		-18	34	22	30304	73	185	15	8.1	2	207|331|596|836|2944|2950|4193|5290|5293|5295|5594|5595|7153|7157|10000	AKT1|XIAP|BCL2|CASP3|GSTM1|GSTP1|MDM2|PIK3CA|PIK3CD|PIK3R1|MAPK1|MAPK3|TOP2A|TP53|AKT3	-16	MyList
GO Biological Processes	19	GO:0040011	locomotion	19_GO:0040011 locomotion	-18	11	15	30304	362	185	25	14	2.5	240|1232|1233|1237|1432|1511|1803|2033|2247|2833|3577|3579|3685|3690|5156|5159|5293|5294|5580|5594|6036|6850|7422|7852|11251	ALOX5|CCR3|CCR4|CCR8|MAPK14|CTSG|DPP4|EP300|FGF2|CXCR3|CXCR1|CXCR2|ITGAV|ITGB3|PDGFRA|PDGFRB|PIK3CD|PIK3CG|PRKCD|MAPK1|RNASE2|SYK|VEGFA|CXCR4|PTGDR2	-16	MyList
WikiPathways	27	WP4630	Measles virus infection		-18	22	19	30304	136	185	18	9.7	2.2	596|836|1017|3558|3716|3718|3725|5290|5293|5295|5599|5610|6774|7099|7157|7297|9641|54106	BCL2|CASP3|CDK2|IL2|JAK1|JAK3|JUN|PIK3CA|PIK3CD|PIK3R1|MAPK8|EIF2AK2|STAT3|TLR4|TP53|TYK2|IKBKE|TLR9	-16	MyList
WikiPathways	27	WP2355	Corticotropin-releasing hormone signaling pathway		-18	28	21	30304	92	185	16	8.6	2.1	142|207|596|673|836|1432|2081|3320|3558|4846|5578|5580|5594|5595|5599|7099	PARP1|AKT1|BCL2|BRAF|CASP3|MAPK14|ERN1|HSP90AA1|IL2|NOS3|PRKCA|PRKCD|MAPK1|MAPK3|MAPK8|TLR4	-16	MyList
KEGG Pathway	24	hsa04020	Calcium signaling pathway		-18	14	17	30304	253	185	22	12	2.4	154|952|1139|1956|2247|2260|3269|3274|4638|4842|4843|4846|5027|5156|5159|5566|5578|5731|5733|6869|7422|7852	ADRB2|CD38|CHRNA7|EGFR|FGF2|FGFR1|HRH1|HRH2|MYLK|NOS1|NOS2|NOS3|P2RX7|PDGFRA|PDGFRB|PRKACA|PRKCA|PTGER1|PTGER3|TACR1|VEGFA|CXCR4	-16	MyList
GO Biological Processes	19	GO:0019932	second-messenger-mediated signaling	19_GO:0050896 response to stimulus	-18	15	17	30304	222	185	21	11	2.3	100|695|1232|1233|1237|2475|2833|3577|3579|4842|4843|4846|5027|5566|5788|6401|6850|7124|7535|7852|11251	ADA|BTK|CCR3|CCR4|CCR8|MTOR|CXCR3|CXCR1|CXCR2|NOS1|NOS2|NOS3|P2RX7|PRKACA|PTPRC|SELE|SYK|TNF|ZAP70|CXCR4|PTGDR2	-16	MyList
GO Biological Processes	19	GO:0071219	cellular response to molecule of bacterial origin	19_GO:0044419 biological process involved in interspecies interaction between organisms	-18	15	17	30304	222	185	21	11	2.3	25|207|1432|1511|2950|4067|4314|4317|4318|4843|4846|4986|5054|5594|5595|5599|6714|7099|7124|10892|54106	ABL1|AKT1|MAPK14|CTSG|GSTP1|LYN|MMP3|MMP8|MMP9|NOS2|NOS3|OPRK1|SERPINE1|MAPK1|MAPK3|MAPK8|SRC|TLR4|TNF|MALT1|TLR9	-16	MyList
GO Biological Processes	19	GO:1900182	positive regulation of protein localization to nucleus	19_GO:0051179 localization	-18	28	21	30304	93	185	16	8.6	2.1	142|207|983|1432|2033|2147|2534|3320|3716|5295|5347|5580|5743|6469|6714|7297	PARP1|AKT1|CDK1|MAPK14|EP300|F2|FYN|HSP90AA1|JAK1|PIK3R1|PLK1|PRKCD|PTGS2|SHH|SRC|TYK2	-16	MyList
KEGG Pathway	24	hsa05214	Glioma		-18	33	22	30304	75	185	15	8.1	2	207|673|1956|2475|4193|5156|5159|5290|5293|5295|5578|5594|5595|7157|10000	AKT1|BRAF|EGFR|MTOR|MDM2|PDGFRA|PDGFRB|PIK3CA|PIK3CD|PIK3R1|PRKCA|MAPK1|MAPK3|TP53|AKT3	-16	MyList
GO Biological Processes	19	GO:0032870	cellular response to hormone stimulus	19_GO:0050896 response to stimulus	-18	9.2	14	30304	500	185	28	15	2.6	142|207|367|1508|1545|1636|2322|2475|2908|3690|3716|3718|4067|4193|5241|5290|5295|5566|5580|5591|5594|5595|5729|5972|6446|6714|6774|7297	PARP1|AKT1|AR|CTSB|CYP1B1|ACE|FLT3|MTOR|NR3C1|ITGB3|JAK1|JAK3|LYN|MDM2|PGR|PIK3CA|PIK3R1|PRKACA|PRKCD|PRKDC|MAPK1|MAPK3|PTGDR|REN|SGK1|SRC|STAT3|TYK2	-16	MyList
WikiPathways	27	WP304	Kit receptor signaling pathway		-18	39	23	30304	59	185	14	7.6	1.9	207|596|695|1432|2033|2534|4067|5295|5578|5594|5595|5599|6714|6774	AKT1|BCL2|BTK|MAPK14|EP300|FYN|LYN|PIK3R1|PRKCA|MAPK1|MAPK3|MAPK8|SRC|STAT3	-16	MyList
KEGG Pathway	24	hsa04370	VEGF signaling pathway		-18	39	23	30304	59	185	14	7.6	1.9	207|1432|4846|5290|5293|5295|5578|5594|5595|5743|6714|7422|9261|10000	AKT1|MAPK14|NOS3|PIK3CA|PIK3CD|PIK3R1|PRKCA|MAPK1|MAPK3|PTGS2|SRC|VEGFA|MAPKAPK2|AKT3	-16	MyList
GO Biological Processes	19	GO:0070482	response to oxygen levels	19_GO:0050896 response to stimulus	-18	12	16	30304	331	185	24	13	2.5	100|207|596|836|952|1139|1636|1803|2033|2475|3066|3162|4193|4842|4843|5743|6513|6714|6839|6868|7124|7157|7422|7852	ADA|AKT1|BCL2|CASP3|CD38|CHRNA7|ACE|DPP4|EP300|MTOR|HDAC2|HMOX1|MDM2|NOS1|NOS2|PTGS2|SLC2A1|SRC|SUV39H1|ADAM17|TNF|TP53|VEGFA|CXCR4	-16	MyList
KEGG Pathway	24	hsa05212	Pancreatic cancer		-18	32	21	30304	76	185	15	8.1	2	207|673|1956|2475|3716|5290|5293|5295|5594|5595|5599|6774|7157|7422|10000	AKT1|BRAF|EGFR|MTOR|JAK1|PIK3CA|PIK3CD|PIK3R1|MAPK1|MAPK3|MAPK8|STAT3|TP53|VEGFA|AKT3	-16	MyList
KEGG Pathway	24	hsa04810	Regulation of actin cytoskeleton		-18	15	17	30304	229	185	21	11	2.3	207|673|1956|2147|2247|2260|3676|3685|3690|4638|5156|5159|5290|5293|5295|5594|5595|6714|7430|7852|10000	AKT1|BRAF|EGFR|F2|FGF2|FGFR1|ITGA4|ITGAV|ITGB3|MYLK|PDGFRA|PDGFRB|PIK3CA|PIK3CD|PIK3R1|MAPK1|MAPK3|SRC|EZR|CXCR4|AKT3	-16	MyList
WikiPathways	27	WP5124	Alzheimer's disease		-18	14	16	30304	263	185	22	12	2.4	207|351|673|836|1139|2081|2475|2597|4311|4842|4843|5290|5293|5295|5594|5595|5599|5610|5743|6868|7124|10000	AKT1|APP|BRAF|CASP3|CHRNA7|ERN1|MTOR|GAPDH|MME|NOS1|NOS2|PIK3CA|PIK3CD|PIK3R1|MAPK1|MAPK3|MAPK8|EIF2AK2|PTGS2|ADAM17|TNF|AKT3	-16	MyList
WikiPathways	27	WP23	B cell receptor signaling pathway		-18	27	20	30304	97	185	16	8.6	2.1	207|673|695|1432|2534|3725|3932|4067|5294|5295|5580|5594|5599|5788|6850|10892	AKT1|BRAF|BTK|MAPK14|FYN|JUN|LCK|LYN|PIK3CG|PIK3R1|PRKCD|MAPK1|MAPK8|PTPRC|SYK|MALT1	-16	MyList
GO Biological Processes	19	GO:0009314	response to radiation	19_GO:0050896 response to stimulus	-18	10	15	30304	421	185	26	14	2.6	142|207|351|596|673|836|993|1432|1956|1991|2033|3269|4193|4311|4312|4314|4318|5111|5295|5580|5591|5599|5788|7157|11200|23028	PARP1|AKT1|APP|BCL2|BRAF|CASP3|CDC25A|MAPK14|EGFR|ELANE|EP300|HRH1|MDM2|MME|MMP1|MMP3|MMP9|PCNA|PIK3R1|PRKCD|PRKDC|MAPK8|PTPRC|TP53|CHEK2|KDM1A	-16	MyList
KEGG Pathway	24	hsa05164	Influenza A		-18	18	18	30304	171	185	19	10	2.2	207|836|2033|3383|3716|5290|5293|5295|5578|5594|5595|5610|6041|7099|7124|7177|7297|9641|10000	AKT1|CASP3|EP300|ICAM1|JAK1|PIK3CA|PIK3CD|PIK3R1|PRKCA|MAPK1|MAPK3|EIF2AK2|RNASEL|TLR4|TNF|TPSAB1|TYK2|IKBKE|AKT3	-16	MyList
WikiPathways	27	WP5094	Orexin receptor pathway		-18	16	17	30304	201	185	20	11	2.3	836|1432|2475|3383|4314|4322|4846|4986|5295|5578|5580|5594|5595|5599|6401|6446|6513|6774|7124|7422	CASP3|MAPK14|MTOR|ICAM1|MMP3|MMP13|NOS3|OPRK1|PIK3R1|PRKCA|PRKCD|MAPK1|MAPK3|MAPK8|SELE|SGK1|SLC2A1|STAT3|TNF|VEGFA	-16	MyList
GO Biological Processes	19	GO:0006897	endocytosis	19_GO:0051179 localization	-18	8.9	14	30304	514	185	28	15	2.6	25|154|246|351|1139|1803|1991|2534|3577|3579|3676|3685|3690|4067|5027|5290|5294|5580|5594|5595|6469|6714|6850|7052|7099|7430|9261|59272	ABL1|ADRB2|ALOX15|APP|CHRNA7|DPP4|ELANE|FYN|CXCR1|CXCR2|ITGA4|ITGAV|ITGB3|LYN|P2RX7|PIK3CA|PIK3CG|PRKCD|MAPK1|MAPK3|SHH|SRC|SYK|TGM2|TLR4|EZR|MAPKAPK2|ACE2	-16	MyList
GO Biological Processes	19	GO:0006935	chemotaxis	19_GO:0040011 locomotion	-18	12	15	30304	341	185	24	13	2.5	240|1232|1233|1237|1432|1511|1803|2247|2833|3577|3579|3685|3690|5156|5159|5293|5294|5580|5594|6036|6850|7422|7852|11251	ALOX5|CCR3|CCR4|CCR8|MAPK14|CTSG|DPP4|FGF2|CXCR3|CXCR1|CXCR2|ITGAV|ITGB3|PDGFRA|PDGFRB|PIK3CD|PIK3CG|PRKCD|MAPK1|RNASE2|SYK|VEGFA|CXCR4|PTGDR2	-16	MyList
GO Biological Processes	19	GO:0036293	response to decreased oxygen levels	19_GO:0050896 response to stimulus	-18	12	16	30304	303	185	23	12	2.4	100|207|596|836|952|1139|1636|1803|2033|2475|3162|4193|4842|4843|5743|6513|6714|6839|6868|7124|7157|7422|7852	ADA|AKT1|BCL2|CASP3|CD38|CHRNA7|ACE|DPP4|EP300|MTOR|HMOX1|MDM2|NOS1|NOS2|PTGS2|SLC2A1|SRC|SUV39H1|ADAM17|TNF|TP53|VEGFA|CXCR4	-16	MyList
GO Biological Processes	19	GO:0048511	rhythmic process	19_GO:0048511 rhythmic process	-18	13	16	30304	267	185	22	12	2.4	836|983|1139|1545|2033|2475|3065|3066|4843|4846|4986|5111|5156|5241|5591|5599|6097|6714|6839|7124|7153|7157	CASP3|CDK1|CHRNA7|CYP1B1|EP300|MTOR|HDAC1|HDAC2|NOS2|NOS3|OPRK1|PCNA|PDGFRA|PGR|PRKDC|MAPK8|RORC|SRC|SUV39H1|TNF|TOP2A|TP53	-16	MyList
Reactome Gene Sets	6	R-HSA-9679191	Potential therapeutics for SARS		-18	26	20	30304	99	185	16	8.6	2.1	695|2280|2908|3065|3066|3320|3326|3676|3716|3718|6850|7297|7422|23028|54106|59272	BTK|FKBP1A|NR3C1|HDAC1|HDAC2|HSP90AA1|HSP90AB1|ITGA4|JAK1|JAK3|SYK|TYK2|VEGFA|KDM1A|TLR9|ACE2	-16	MyList
GO Biological Processes	19	GO:0042330	taxis	19_GO:0040011 locomotion	-18	11	15	30304	343	185	24	13	2.5	240|1232|1233|1237|1432|1511|1803|2247|2833|3577|3579|3685|3690|5156|5159|5293|5294|5580|5594|6036|6850|7422|7852|11251	ALOX5|CCR3|CCR4|CCR8|MAPK14|CTSG|DPP4|FGF2|CXCR3|CXCR1|CXCR2|ITGAV|ITGB3|PDGFRA|PDGFRB|PIK3CD|PIK3CG|PRKCD|MAPK1|RNASE2|SYK|VEGFA|CXCR4|PTGDR2	-16	MyList
KEGG Pathway	24	hsa05415	Diabetic cardiomyopathy		-18	16	17	30304	203	185	20	11	2.3	142|207|1376|1432|1509|1636|2475|2539|2597|4318|4846|5290|5293|5295|5578|5580|5599|5972|6513|10000	PARP1|AKT1|CPT2|MAPK14|CTSD|ACE|MTOR|G6PD|GAPDH|MMP9|NOS3|PIK3CA|PIK3CD|PIK3R1|PRKCA|PRKCD|MAPK8|REN|SLC2A1|AKT3	-16	MyList
Canonical Pathways	11	M124	PID CXCR4 PATHWAY		-18	26	20	30304	100	185	16	8.6	2.1	207|2475|2534|3676|3685|3932|4067|4318|5290|5293|5294|5295|5788|6714|6774|7852	AKT1|MTOR|FYN|ITGA4|ITGAV|LCK|LYN|MMP9|PIK3CA|PIK3CD|PIK3CG|PIK3R1|PTPRC|SRC|STAT3|CXCR4	-16	MyList
GO Biological Processes	19	GO:0048871	multicellular organismal-level homeostasis	19_GO:0042592 homeostatic process	-18	7.9	14	30304	619	185	30	16	2.7	25|100|154|207|331|596|695|836|1233|1432|2322|2539|2629|3162|3718|4067|4846|5027|5290|5566|5743|6513|6714|6774|6839|7099|7422|7442|10000|54106	ABL1|ADA|ADRB2|AKT1|XIAP|BCL2|BTK|CASP3|CCR4|MAPK14|FLT3|G6PD|GBA1|HMOX1|JAK3|LYN|NOS3|P2RX7|PIK3CA|PRKACA|PTGS2|SLC2A1|SRC|STAT3|SUV39H1|TLR4|VEGFA|TRPV1|AKT3|TLR9	-16	MyList
KEGG Pathway	24	hsa04072	Phospholipase D signaling pathway		-18	20	18	30304	148	185	18	9.7	2.2	207|1956|2147|2475|2534|3577|3579|5156|5159|5290|5293|5294|5295|5578|5594|5595|6850|10000	AKT1|EGFR|F2|MTOR|FYN|CXCR1|CXCR2|PDGFRA|PDGFRB|PIK3CA|PIK3CD|PIK3CG|PIK3R1|PRKCA|MAPK1|MAPK3|SYK|AKT3	-16	MyList
GO Biological Processes	19	GO:1903829	positive regulation of protein localization	19_GO:0051179 localization	-18	9.3	14	30304	476	185	27	15	2.6	142|207|952|983|1432|1956|2033|2147|2534|3320|3326|3716|4193|5027|5290|5295|5347|5566|5580|5599|5743|6469|6714|7099|7124|7297|7430	PARP1|AKT1|CD38|CDK1|MAPK14|EGFR|EP300|F2|FYN|HSP90AA1|HSP90AB1|JAK1|MDM2|P2RX7|PIK3CA|PIK3R1|PLK1|PRKACA|PRKCD|MAPK8|PTGS2|SHH|SRC|TLR4|TNF|TYK2|EZR	-16	MyList
GO Biological Processes	19	GO:0032102	negative regulation of response to external stimulus	19_GO:0048519 negative regulation of biological process	-18	9.3	14	30304	478	185	27	15	2.6	100|142|207|240|1139|1432|1803|1991|2147|2247|2534|2629|2950|3105|3558|4067|4321|4846|5054|5156|5580|5591|5788|6714|6774|6850|7124	ADA|PARP1|AKT1|ALOX5|CHRNA7|MAPK14|DPP4|ELANE|F2|FGF2|FYN|GBA1|GSTP1|HLA-A|IL2|LYN|MMP12|NOS3|SERPINE1|PDGFRA|PRKCD|PRKDC|PTPRC|SRC|STAT3|SYK|TNF	-16	MyList
WikiPathways	27	WP1971	Integrated cancer pathway		-18	43	23	30304	49	185	13	7	1.9	207|596|836|983|993|1017|1111|3716|4193|4312|5347|7157|11200	AKT1|BCL2|CASP3|CDK1|CDC25A|CDK2|CHEK1|JAK1|MDM2|MMP1|PLK1|TP53|CHEK2	-16	MyList
GO Biological Processes	19	GO:0044092	negative regulation of molecular function	19_GO:0065007 biological regulation	-18	6.8	13	30304	790	185	33	18	2.8	25|154|207|331|866|1545|1565|2280|2597|2629|2950|3066|3676|3685|3690|3725|4067|4318|4842|5054|5292|5347|5580|5599|5788|6714|7124|7139|7157|7422|23028|54106|59272	ABL1|ADRB2|AKT1|XIAP|SERPINA6|CYP1B1|CYP2D6|FKBP1A|GAPDH|GBA1|GSTP1|HDAC2|ITGA4|ITGAV|ITGB3|JUN|LYN|MMP9|NOS1|SERPINE1|PIM1|PLK1|PRKCD|MAPK8|PTPRC|SRC|TNF|TNNT2|TP53|VEGFA|KDM1A|TLR9|ACE2	-16	MyList
GO Biological Processes	19	GO:0048545	response to steroid hormone	19_GO:0050896 response to stimulus	-18	13	16	30304	275	185	22	12	2.4	142|367|596|836|952|1545|1636|2322|2629|2908|4129|4193|5111|5241|5290|5594|5743|5788|6446|6714|6869|7124	PARP1|AR|BCL2|CASP3|CD38|CYP1B1|ACE|FLT3|GBA1|NR3C1|MAOB|MDM2|PCNA|PGR|PIK3CA|MAPK1|PTGS2|PTPRC|SGK1|SRC|TACR1|TNF	-16	MyList
GO Biological Processes	19	GO:0009416	response to light stimulus	19_GO:0050896 response to stimulus	-18	12	15	30304	312	185	23	12	2.4	142|207|351|596|673|836|993|1432|1956|1991|2033|3269|4193|4311|4312|4314|4318|5111|5295|5580|5599|7157|23028	PARP1|AKT1|APP|BCL2|BRAF|CASP3|CDC25A|MAPK14|EGFR|ELANE|EP300|HRH1|MDM2|MME|MMP1|MMP3|MMP9|PCNA|PIK3R1|PRKCD|MAPK8|TP53|KDM1A	-16	MyList
WikiPathways	27	WP2882	Nuclear receptors meta-pathway		-18	12	15	30304	314	185	23	12	2.4	983|1376|1545|1548|1557|1576|1956|2033|2539|2908|2944|2950|3162|3320|3326|3558|3725|5743|6513|6523|6714|6774|7124	CDK1|CPT2|CYP1B1|CYP2A6|CYP2C19|CYP3A4|EGFR|EP300|G6PD|NR3C1|GSTM1|GSTP1|HMOX1|HSP90AA1|HSP90AB1|IL2|JUN|PTGS2|SLC2A1|SLC5A1|SRC|STAT3|TNF	-16	MyList
Reactome Gene Sets	6	R-HSA-2219528	PI3K/AKT Signaling in Cancer		-17	25	19	30304	104	185	16	8.6	2.1	207|1956|2247|2260|2322|2475|2534|3932|4193|5156|5159|5290|5293|5295|6714|10000	AKT1|EGFR|FGF2|FGFR1|FLT3|MTOR|FYN|LCK|MDM2|PDGFRA|PDGFRB|PIK3CA|PIK3CD|PIK3R1|SRC|AKT3	-16	MyList
GO Biological Processes	19	GO:2001233	regulation of apoptotic signaling pathway	19_GO:0050896 response to stimulus	-17	10	15	30304	398	185	25	14	2.5	142|207|367|596|2260|2534|2950|3065|3162|3383|3685|3932|4170|4193|4318|4846|5054|5580|5743|5788|6714|7099|7124|7157|23028	PARP1|AKT1|AR|BCL2|FGFR1|FYN|GSTP1|HDAC1|HMOX1|ICAM1|ITGAV|LCK|MCL1|MDM2|MMP9|NOS3|SERPINE1|PRKCD|PTGS2|PTPRC|SRC|TLR4|TNF|TP53|KDM1A	-15	MyList
KEGG Pathway	24	hsa05170	Human immunodeficiency virus 1 infection		-17	15	17	30304	212	185	20	11	2.3	207|596|836|983|1111|1432|2475|3105|3725|5290|5293|5295|5578|5594|5595|5599|7099|7124|7852|10000	AKT1|BCL2|CASP3|CDK1|CHEK1|MAPK14|MTOR|HLA-A|JUN|PIK3CA|PIK3CD|PIK3R1|PRKCA|MAPK1|MAPK3|MAPK8|TLR4|TNF|CXCR4|AKT3	-15	MyList
GO Biological Processes	19	GO:0032943	mononuclear cell proliferation	19_GO:0009987 cellular process	-17	22	18	30304	129	185	17	9.2	2.1	25|100|596|952|1636|2322|2534|3251|3558|5027|5294|5580|5788|6469|7099|7157|10892	ABL1|ADA|BCL2|CD38|ACE|FLT3|FYN|HPRT1|IL2|P2RX7|PIK3CG|PRKCD|PTPRC|SHH|TLR4|TP53|MALT1	-15	MyList
WikiPathways	27	WP4217	Ebola virus infection in host		-17	22	18	30304	129	185	17	9.2	2.1	207|1508|1956|2033|3105|3676|3685|3690|5290|5293|5295|5594|5595|5610|6868|7099|9641	AKT1|CTSB|EGFR|EP300|HLA-A|ITGA4|ITGAV|ITGB3|PIK3CA|PIK3CD|PIK3R1|MAPK1|MAPK3|EIF2AK2|ADAM17|TLR4|IKBKE	-15	MyList
KEGG Pathway	24	hsa04012	ErbB signaling pathway		-17	29	20	30304	85	185	15	8.1	2	25|207|673|1956|2475|3725|5290|5293|5295|5578|5594|5595|5599|6714|10000	ABL1|AKT1|BRAF|EGFR|MTOR|JUN|PIK3CA|PIK3CD|PIK3R1|PRKCA|MAPK1|MAPK3|MAPK8|SRC|AKT3	-15	MyList
GO Biological Processes	19	GO:0034762	regulation of transmembrane transport	19_GO:0051179 localization	-17	8.1	14	30304	590	185	29	16	2.7	25|154|207|351|596|673|781|1432|1636|2147|2280|2534|2539|3690|3757|4067|4318|4842|4986|4988|5027|5292|5294|5295|5566|6041|7124|54106|59272	ABL1|ADRB2|AKT1|APP|BCL2|BRAF|CACNA2D1|MAPK14|ACE|F2|FKBP1A|FYN|G6PD|ITGB3|KCNH2|LYN|MMP9|NOS1|OPRK1|OPRM1|P2RX7|PIM1|PIK3CG|PIK3R1|PRKACA|RNASEL|TNF|TLR9|ACE2	-15	MyList
KEGG Pathway	24	hsa05210	Colorectal cancer		-17	29	20	30304	86	185	15	8.1	2	207|596|673|836|1956|2475|3725|5290|5293|5295|5594|5595|5599|7157|10000	AKT1|BCL2|BRAF|CASP3|EGFR|MTOR|JUN|PIK3CA|PIK3CD|PIK3R1|MAPK1|MAPK3|MAPK8|TP53|AKT3	-15	MyList
GO Biological Processes	19	GO:0071900	regulation of protein serine/threonine kinase activity	19_GO:0008152 metabolic process	-17	13	15	30304	285	185	22	12	2.4	25|154|207|993|1956|1991|2081|2247|2260|2322|2629|2950|4067|5159|5294|5347|5580|6714|6868|7099|7124|7422	ABL1|ADRB2|AKT1|CDC25A|EGFR|ELANE|ERN1|FGF2|FGFR1|FLT3|GBA1|GSTP1|LYN|PDGFRB|PIK3CG|PLK1|PRKCD|SRC|ADAM17|TLR4|TNF|VEGFA	-15	MyList
GO Biological Processes	19	GO:0019722	calcium-mediated signaling	19_GO:0050896 response to stimulus	-17	19	18	30304	157	185	18	9.7	2.2	100|695|1232|1233|1237|2475|2833|3577|3579|5027|5566|5788|6401|6850|7124|7535|7852|11251	ADA|BTK|CCR3|CCR4|CCR8|MTOR|CXCR3|CXCR1|CXCR2|P2RX7|PRKACA|PTPRC|SELE|SYK|TNF|ZAP70|CXCR4|PTGDR2	-15	MyList
GO Biological Processes	19	GO:0006974	DNA damage response	19_GO:0050896 response to stimulus	-17	6.9	13	30304	755	185	32	17	2.8	25|142|331|596|836|983|1017|1111|1432|2033|2475|4067|4170|4193|4255|5111|5295|5347|5580|5591|5594|5595|6446|6839|7124|7153|7157|7415|9261|9641|11200|23028	ABL1|PARP1|XIAP|BCL2|CASP3|CDK1|CDK2|CHEK1|MAPK14|EP300|MTOR|LYN|MCL1|MDM2|MGMT|PCNA|PIK3R1|PLK1|PRKCD|PRKDC|MAPK1|MAPK3|SGK1|SUV39H1|TNF|TOP2A|TP53|VCP|MAPKAPK2|IKBKE|CHEK2|KDM1A	-15	MyList
KEGG Pathway	24	hsa04068	FoxO signaling pathway		-17	21	18	30304	131	185	17	9.2	2.1	207|673|1017|1432|1956|2033|4193|5290|5293|5295|5347|5594|5595|5599|6446|6774|10000	AKT1|BRAF|CDK2|MAPK14|EGFR|EP300|MDM2|PIK3CA|PIK3CD|PIK3R1|PLK1|MAPK1|MAPK3|MAPK8|SGK1|STAT3|AKT3	-15	MyList
GO Biological Processes	19	GO:0001666	response to hypoxia	19_GO:0050896 response to stimulus	-17	13	15	30304	286	185	22	12	2.4	100|596|836|952|1139|1636|1803|2033|2475|3162|4193|4842|4843|5743|6513|6714|6839|6868|7124|7157|7422|7852	ADA|BCL2|CASP3|CD38|CHRNA7|ACE|DPP4|EP300|MTOR|HMOX1|MDM2|NOS1|NOS2|PTGS2|SLC2A1|SRC|SUV39H1|ADAM17|TNF|TP53|VEGFA|CXCR4	-15	MyList
KEGG Pathway	24	hsa04659	Th17 cell differentiation		-17	24	19	30304	108	185	16	8.6	2.1	1432|2475|3320|3326|3558|3716|3718|3725|3932|5594|5595|5599|6097|6774|7297|7535	MAPK14|MTOR|HSP90AA1|HSP90AB1|IL2|JAK1|JAK3|JUN|LCK|MAPK1|MAPK3|MAPK8|RORC|STAT3|TYK2|ZAP70	-15	MyList
GO Biological Processes	19	GO:0050678	regulation of epithelial cell proliferation	19_GO:0050789 regulation of biological process	-17	10	14	30304	407	185	25	14	2.5	207|240|367|695|1232|1956|2247|2260|2735|3162|3676|3690|4321|5241|5293|5578|5591|6469|6774|6868|6869|7124|7422|7498|10000	AKT1|ALOX5|AR|BTK|CCR3|EGFR|FGF2|FGFR1|GLI1|HMOX1|ITGA4|ITGB3|MMP12|PGR|PIK3CD|PRKCA|PRKDC|SHH|STAT3|ADAM17|TACR1|TNF|VEGFA|XDH|AKT3	-15	MyList
GO Biological Processes	19	GO:0050851	antigen receptor-mediated signaling pathway	19_GO:0002376 immune system process	-17	19	17	30304	158	185	18	9.7	2.2	25|100|596|673|695|952|2534|3105|3702|3932|4067|5290|5293|5594|5788|6850|7535|10892	ABL1|ADA|BCL2|BRAF|BTK|CD38|FYN|HLA-A|ITK|LCK|LYN|PIK3CA|PIK3CD|MAPK1|PTPRC|SYK|ZAP70|MALT1	-15	MyList
WikiPathways	27	WP5115	Network map of SARS-CoV-2 signaling pathway		-17	15	16	30304	218	185	20	11	2.3	207|836|983|1508|1509|2247|2475|2534|3577|3579|3716|3725|3932|5054|5599|5743|7124|7173|7535|59272	AKT1|CASP3|CDK1|CTSB|CTSD|FGF2|MTOR|FYN|CXCR1|CXCR2|JAK1|JUN|LCK|SERPINE1|MAPK8|PTGS2|TNF|TPO|ZAP70|ACE2	-15	MyList
GO Biological Processes	19	GO:0050679	positive regulation of epithelial cell proliferation	19_GO:0048518 positive regulation of biological process	-17	15	16	30304	218	185	20	11	2.3	207|367|695|1232|1956|2247|2260|3162|3676|3690|4321|5293|5578|6469|6774|6868|6869|7124|7422|10000	AKT1|AR|BTK|CCR3|EGFR|FGF2|FGFR1|HMOX1|ITGA4|ITGB3|MMP12|PIK3CD|PRKCA|SHH|STAT3|ADAM17|TACR1|TNF|VEGFA|AKT3	-15	MyList
GO Biological Processes	19	GO:0097305	response to alcohol	19_GO:0050896 response to stimulus	-17	14	16	30304	253	185	21	11	2.3	142|207|983|1139|1268|1545|1636|2534|2539|3066|3558|4129|4193|4986|4988|5729|5788|6446|6869|7124|10919	PARP1|AKT1|CDK1|CHRNA7|CNR1|CYP1B1|ACE|FYN|G6PD|HDAC2|IL2|MAOB|MDM2|OPRK1|OPRM1|PTGDR|PTPRC|SGK1|TACR1|TNF|EHMT2	-15	MyList
GO Biological Processes	19	GO:1903522	regulation of blood circulation	19_GO:0032501 multicellular organismal process	-17	14	16	30304	254	185	21	11	2.3	25|100|781|952|1139|1636|3269|3274|3320|3757|4193|4842|4846|5294|5566|5743|6869|7124|7139|7442|59272	ABL1|ADA|CACNA2D1|CD38|CHRNA7|ACE|HRH1|HRH2|HSP90AA1|KCNH2|MDM2|NOS1|NOS3|PIK3CG|PRKACA|PTGS2|TACR1|TNF|TNNT2|TRPV1|ACE2	-15	MyList
Reactome Gene Sets	6	R-HSA-8939211	ESR-mediated signaling		-17	15	16	30304	222	185	20	11	2.3	207|596|1509|1956|2033|3065|3320|3326|3725|4314|4318|4846|5241|5290|5295|5594|5595|6714|10000|23028	AKT1|BCL2|CTSD|EGFR|EP300|HDAC1|HSP90AA1|HSP90AB1|JUN|MMP3|MMP9|NOS3|PGR|PIK3CA|PIK3R1|MAPK1|MAPK3|SRC|AKT3|KDM1A	-15	MyList
KEGG Pathway	24	hsa04613	Neutrophil extracellular trap formation		-17	16	17	30304	191	185	19	10	2.2	207|1432|1511|1991|2475|3065|3066|3690|4353|5290|5293|5295|5578|5594|5595|6714|6850|7099|10000	AKT1|MAPK14|CTSG|ELANE|MTOR|HDAC1|HDAC2|ITGB3|MPO|PIK3CA|PIK3CD|PIK3R1|PRKCA|MAPK1|MAPK3|SRC|SYK|TLR4|AKT3	-15	MyList
WikiPathways	27	WP395	IL-4 signaling pathway		-17	39	22	30304	54	185	13	7	1.9	207|1432|2033|3269|3716|3718|5290|5293|5295|5594|5595|6774|7297	AKT1|MAPK14|EP300|HRH1|JAK1|JAK3|PIK3CA|PIK3CD|PIK3R1|MAPK1|MAPK3|STAT3|TYK2	-15	MyList
KEGG Pathway	24	hsa05208	Chemical carcinogenesis - reactive oxygen species		-17	15	16	30304	223	185	20	11	2.3	25|207|673|1432|1545|1956|2052|2944|3162|3725|5290|5293|5295|5580|5594|5595|5599|6714|7422|10000	ABL1|AKT1|BRAF|MAPK14|CYP1B1|EGFR|EPHX1|GSTM1|HMOX1|JUN|PIK3CA|PIK3CD|PIK3R1|PRKCD|MAPK1|MAPK3|MAPK8|SRC|VEGFA|AKT3	-15	MyList
GO Biological Processes	19	GO:0031349	positive regulation of defense response	19_GO:0048518 positive regulation of biological process	-17	9.8	14	30304	416	185	25	14	2.5	331|351|695|1268|2033|2534|3320|3558|4067|4317|4321|5054|5294|5591|5595|5599|5733|5743|6714|6850|7099|7124|9261|9641|54106	XIAP|APP|BTK|CNR1|EP300|FYN|HSP90AA1|IL2|LYN|MMP8|MMP12|SERPINE1|PIK3CG|PRKDC|MAPK3|MAPK8|PTGER3|PTGS2|SRC|SYK|TLR4|TNF|MAPKAPK2|IKBKE|TLR9	-15	MyList
KEGG Pathway	24	hsa05135	Yersinia infection		-17	20	18	30304	137	185	17	9.2	2.1	207|1432|3558|3676|3725|3932|5290|5293|5295|5594|5595|5599|6714|7099|7124|7535|10000	AKT1|MAPK14|IL2|ITGA4|JUN|LCK|PIK3CA|PIK3CD|PIK3R1|MAPK1|MAPK3|MAPK8|SRC|TLR4|TNF|ZAP70|AKT3	-15	MyList
Reactome Gene Sets	6	R-HSA-9824443	Parasitic Infection Pathways		-17	18	17	30304	164	185	18	9.7	2.2	25|351|695|1432|1511|2534|3162|3326|3725|4067|5027|5566|5594|5595|5599|6714|6850|6868	ABL1|APP|BTK|MAPK14|CTSG|FYN|HMOX1|HSP90AB1|JUN|LYN|P2RX7|PRKACA|MAPK1|MAPK3|MAPK8|SRC|SYK|ADAM17	-15	MyList
Reactome Gene Sets	6	R-HSA-9658195	Leishmania infection		-17	18	17	30304	164	185	18	9.7	2.2	25|351|695|1432|1511|2534|3162|3326|3725|4067|5027|5566|5594|5595|5599|6714|6850|6868	ABL1|APP|BTK|MAPK14|CTSG|FYN|HMOX1|HSP90AB1|JUN|LYN|P2RX7|PRKACA|MAPK1|MAPK3|MAPK8|SRC|SYK|ADAM17	-15	MyList
Reactome Gene Sets	6	R-HSA-199418	Negative regulation of the PI3K/AKT network		-17	23	19	30304	113	185	16	8.6	2.1	207|1956|2247|2260|2322|2534|3932|5156|5159|5290|5293|5295|5594|5595|6714|10000	AKT1|EGFR|FGF2|FGFR1|FLT3|FYN|LCK|PDGFRA|PDGFRB|PIK3CA|PIK3CD|PIK3R1|MAPK1|MAPK3|SRC|AKT3	-15	MyList
WikiPathways	27	WP4255	Non-small cell lung cancer		-17	32	21	30304	72	185	14	7.6	1.9	207|673|836|1956|3718|5290|5293|5295|5578|5594|5595|6774|7157|10000	AKT1|BRAF|CASP3|EGFR|JAK3|PIK3CA|PIK3CD|PIK3R1|PRKCA|MAPK1|MAPK3|STAT3|TP53|AKT3	-15	MyList
GO Biological Processes	19	GO:0031329	regulation of cellular catabolic process	19_GO:0008152 metabolic process	-17	7	13	30304	722	185	31	17	2.7	25|154|207|351|596|836|1268|1432|2033|2081|2475|2597|2629|3162|4170|5027|5290|5294|5566|5578|5580|5595|5599|6041|6774|7124|7157|9261|9641|10919|54106	ABL1|ADRB2|AKT1|APP|BCL2|CASP3|CNR1|MAPK14|EP300|ERN1|MTOR|GAPDH|GBA1|HMOX1|MCL1|P2RX7|PIK3CA|PIK3CG|PRKACA|PRKCA|PRKCD|MAPK3|MAPK8|RNASEL|STAT3|TNF|TP53|MAPKAPK2|IKBKE|EHMT2|TLR9	-15	MyList
GO Biological Processes	19	GO:0071496	cellular response to external stimulus	19_GO:0050896 response to stimulus	-17	11	15	30304	337	185	23	12	2.4	596|1111|2033|2247|2475|2629|3676|3690|4067|4193|5027|5292|5594|5595|5599|5610|5743|5788|6513|6839|7099|7157|10919	BCL2|CHEK1|EP300|FGF2|MTOR|GBA1|ITGA4|ITGB3|LYN|MDM2|P2RX7|PIM1|MAPK1|MAPK3|MAPK8|EIF2AK2|PTGS2|PTPRC|SLC2A1|SUV39H1|TLR4|TP53|EHMT2	-15	MyList
KEGG Pathway	24	hsa04630	JAK-STAT signaling pathway		-17	18	17	30304	166	185	18	9.7	2.2	207|596|1956|2033|2475|3558|3716|3718|4170|5156|5159|5290|5292|5293|5295|6774|7297|10000	AKT1|BCL2|EGFR|EP300|MTOR|IL2|JAK1|JAK3|MCL1|PDGFRA|PDGFRB|PIK3CA|PIM1|PIK3CD|PIK3R1|STAT3|TYK2|AKT3	-15	MyList
GO Biological Processes	19	GO:0070665	positive regulation of leukocyte proliferation	19_GO:0048518 positive regulation of biological process	-17	18	17	30304	166	185	18	9.7	2.2	100|596|695|952|3105|3558|4067|4860|5594|5595|5788|6469|6850|6869|7099|7297|7535|54106	ADA|BCL2|BTK|CD38|HLA-A|IL2|LYN|PNP|MAPK1|MAPK3|PTPRC|SHH|SYK|TACR1|TLR4|TYK2|ZAP70|TLR9	-15	MyList
GO Biological Processes	19	GO:0030162	regulation of proteolysis	19_GO:0008152 metabolic process	-17	7.7	13	30304	618	185	29	16	2.7	207|331|866|1017|1509|2147|2534|2597|2629|3065|3066|3326|3932|4067|4193|4318|5054|5347|5566|6469|6714|6774|6850|7124|7157|7415|7422|7498|10892	AKT1|XIAP|SERPINA6|CDK2|CTSD|F2|FYN|GAPDH|GBA1|HDAC1|HDAC2|HSP90AB1|LCK|LYN|MDM2|MMP9|SERPINE1|PLK1|PRKACA|SHH|SRC|STAT3|SYK|TNF|TP53|VCP|VEGFA|XDH|MALT1	-15	MyList
Reactome Gene Sets	6	R-HSA-1474244	Extracellular matrix organization		-17	12	15	30304	300	185	22	12	2.4	351|836|1508|1509|1511|1991|2247|3383|3676|3685|3690|4312|4314|4317|4318|4321|4322|5054|5578|6868|7177|7276	APP|CASP3|CTSB|CTSD|CTSG|ELANE|FGF2|ICAM1|ITGA4|ITGAV|ITGB3|MMP1|MMP3|MMP8|MMP9|MMP12|MMP13|SERPINE1|PRKCA|ADAM17|TPSAB1|TTR	-15	MyList
KEGG Pathway	24	hsa04010	MAPK signaling pathway		-17	12	15	30304	301	185	22	12	2.4	207|673|781|836|1432|1956|2247|2260|2322|3725|5156|5159|5566|5578|5594|5595|5599|7124|7157|7422|9261|10000	AKT1|BRAF|CACNA2D1|CASP3|MAPK14|EGFR|FGF2|FGFR1|FLT3|JUN|PDGFRA|PDGFRB|PRKACA|PRKCA|MAPK1|MAPK3|MAPK8|TNF|TP53|VEGFA|MAPKAPK2|AKT3	-15	MyList
Canonical Pathways	11	M174	PID UPA UPAR PATHWAY		-17	47	23	30304	42	185	12	6.5	1.8	1511|1956|1991|3685|3690|4314|4318|4321|4322|5054|5159|6714	CTSG|EGFR|ELANE|ITGAV|ITGB3|MMP3|MMP9|MMP12|MMP13|SERPINE1|PDGFRB|SRC	-15	MyList
KEGG Pathway	24	hsa04657	IL-17 signaling pathway		-17	26	19	30304	94	185	15	8.1	2	836|1432|3320|3326|3725|4312|4314|4318|4322|5594|5595|5599|5743|7124|9641	CASP3|MAPK14|HSP90AA1|HSP90AB1|JUN|MMP1|MMP3|MMP9|MMP13|MAPK1|MAPK3|MAPK8|PTGS2|TNF|IKBKE	-15	MyList
WikiPathways	27	WP4746	Thyroid hormones production and peripheral downstream signaling effects		-17	26	19	30304	94	185	15	8.1	2	1432|2260|2475|3685|3690|4193|5290|5566|5594|6469|6714|7157|7173|10000|23028	MAPK14|FGFR1|MTOR|ITGAV|ITGB3|MDM2|PIK3CA|PRKACA|MAPK1|SHH|SRC|TP53|TPO|AKT3|KDM1A	-15	MyList
GO Biological Processes	19	GO:1900180	regulation of protein localization to nucleus	19_GO:0051179 localization	-17	19	17	30304	143	185	17	9.2	2.1	142|207|983|1432|2033|2147|2475|2534|3320|3716|5295|5347|5580|5743|6469|6714|7297	PARP1|AKT1|CDK1|MAPK14|EP300|F2|MTOR|FYN|HSP90AA1|JAK1|PIK3R1|PLK1|PRKCD|PTGS2|SHH|SRC|TYK2	-15	MyList
KEGG Pathway	24	hsa04722	Neurotrophin signaling pathway		-17	22	18	30304	119	185	16	8.6	2.1	25|207|596|673|1432|3725|5290|5293|5295|5580|5594|5595|5599|7157|9261|10000	ABL1|AKT1|BCL2|BRAF|MAPK14|JUN|PIK3CA|PIK3CD|PIK3R1|PRKCD|MAPK1|MAPK3|MAPK8|TP53|MAPKAPK2|AKT3	-15	MyList
Canonical Pathways	11	M175	PID ERBB2 ERBB3 PATHWAY		-16	45	23	30304	44	185	12	6.5	1.8	207|2475|3725|5290|5293|5295|5566|5594|5595|5599|6714|6774	AKT1|MTOR|JUN|PIK3CA|PIK3CD|PIK3R1|PRKACA|MAPK1|MAPK3|MAPK8|SRC|STAT3	-15	MyList
WikiPathways	27	WP4205	MET in type 1 papillary renal cell carcinoma		-16	36	21	30304	59	185	13	7	1.9	207|673|3718|3725|5290|5293|5295|5594|5595|5599|6714|6774|10000	AKT1|BRAF|JAK3|JUN|PIK3CA|PIK3CD|PIK3R1|MAPK1|MAPK3|MAPK8|SRC|STAT3|AKT3	-15	MyList
GO Biological Processes	19	GO:0097190	apoptotic signaling pathway	19_GO:0050896 response to stimulus	-16	12	15	30304	311	185	22	12	2.4	25|596|695|836|952|1545|2033|2081|3558|3685|4170|5027|5295|5578|5580|5591|5788|6469|7124|7157|9641|11200	ABL1|BCL2|BTK|CASP3|CD38|CYP1B1|EP300|ERN1|IL2|ITGAV|MCL1|P2RX7|PIK3R1|PRKCA|PRKCD|PRKDC|PTPRC|SHH|TNF|TP53|IKBKE|CHEK2	-15	MyList
KEGG Pathway	24	hsa04071	Sphingolipid signaling pathway		-16	22	18	30304	121	185	16	8.6	2.1	207|596|1432|1509|2534|4846|5290|5293|5295|5578|5594|5595|5599|7124|7157|10000	AKT1|BCL2|MAPK14|CTSD|FYN|NOS3|PIK3CA|PIK3CD|PIK3R1|PRKCA|MAPK1|MAPK3|MAPK8|TNF|TP53|AKT3	-15	MyList
GO Biological Processes	19	GO:2000377	regulation of reactive oxygen species metabolic process	19_GO:0008152 metabolic process	-16	19	17	30304	147	185	17	9.2	2.1	240|596|1432|1545|2147|2534|2539|2950|4314|5159|5580|6850|7099|7124|7157|7498|59272	ALOX5|BCL2|MAPK14|CYP1B1|F2|FYN|G6PD|GSTP1|MMP3|PDGFRB|PRKCD|SYK|TLR4|TNF|TP53|XDH|ACE2	-14	MyList
GO Biological Processes	19	GO:0010634	positive regulation of epithelial cell migration	19_GO:0040011 locomotion	-16	17	16	30304	176	185	18	9.7	2.2	25|207|2247|2260|2475|3162|3690|4318|4846|5293|5294|5578|5743|6714|6868|6869|7422|10000	ABL1|AKT1|FGF2|FGFR1|MTOR|HMOX1|ITGB3|MMP9|NOS3|PIK3CD|PIK3CG|PRKCA|PTGS2|SRC|ADAM17|TACR1|VEGFA|AKT3	-14	MyList
WikiPathways	27	WP4538	Regulatory circuits of the STAT3 signaling pathway		-16	29	20	30304	78	185	14	7.6	1.9	1432|1956|2475|3716|3718|5156|5159|5594|5595|5599|5788|6714|6774|7297	MAPK14|EGFR|MTOR|JAK1|JAK3|PDGFRA|PDGFRB|MAPK1|MAPK3|MAPK8|PTPRC|SRC|STAT3|TYK2	-14	MyList
GO Biological Processes	19	GO:0010959	regulation of metal ion transport	19_GO:0051179 localization	-16	9.9	14	30304	398	185	24	13	2.5	25|154|207|596|781|1636|2147|2280|2534|2539|3690|3757|4067|4638|4842|4846|4986|5027|5159|5294|5566|5743|7852|54106	ABL1|ADRB2|AKT1|BCL2|CACNA2D1|ACE|F2|FKBP1A|FYN|G6PD|ITGB3|KCNH2|LYN|MYLK|NOS1|NOS3|OPRK1|P2RX7|PDGFRB|PIK3CG|PRKACA|PTGS2|CXCR4|TLR9	-14	MyList
KEGG Pathway	24	hsa04015	Rap1 signaling pathway		-16	15	16	30304	210	185	19	10	2.2	207|673|1268|1432|1956|2247|2260|3690|5156|5159|5290|5293|5295|5578|5594|5595|6714|7422|10000	AKT1|BRAF|CNR1|MAPK14|EGFR|FGF2|FGFR1|ITGB3|PDGFRA|PDGFRB|PIK3CA|PIK3CD|PIK3R1|PRKCA|MAPK1|MAPK3|SRC|VEGFA|AKT3	-14	MyList
Canonical Pathways	11	M8626	SIG BCR SIGNALING PATHWAY		-16	43	22	30304	46	185	12	6.5	1.8	207|596|695|4067|5290|5293|5295|5594|5595|5788|6850|10000	AKT1|BCL2|BTK|LYN|PIK3CA|PIK3CD|PIK3R1|MAPK1|MAPK3|PTPRC|SYK|AKT3	-14	MyList
KEGG Pathway	24	hsa05152	Tuberculosis		-16	16	16	30304	180	185	18	9.7	2.2	207|596|836|1432|1509|2033|3716|4843|5594|5595|5599|6714|6850|7099|7124|10000|10892|54106	AKT1|BCL2|CASP3|MAPK14|CTSD|EP300|JAK1|NOS2|MAPK1|MAPK3|MAPK8|SRC|SYK|TLR4|TNF|AKT3|MALT1|TLR9	-14	MyList
GO Biological Processes	19	GO:0046651	lymphocyte proliferation	19_GO:0002376 immune system process	-16	21	18	30304	125	185	16	8.6	2.1	25|100|596|952|2322|2534|3251|3558|5027|5294|5580|5788|6469|7099|7157|10892	ABL1|ADA|BCL2|CD38|FLT3|FYN|HPRT1|IL2|P2RX7|PIK3CG|PRKCD|PTPRC|SHH|TLR4|TP53|MALT1	-14	MyList
WikiPathways	27	WP382	MAPK signaling pathway		-16	13	15	30304	247	185	20	11	2.3	207|673|781|836|1432|1956|2247|2260|3725|5159|5566|5578|5580|5594|5595|5599|7124|7157|9261|10000	AKT1|BRAF|CACNA2D1|CASP3|MAPK14|EGFR|FGF2|FGFR1|JUN|PDGFRB|PRKACA|PRKCA|PRKCD|MAPK1|MAPK3|MAPK8|TNF|TP53|MAPKAPK2|AKT3	-14	MyList
KEGG Pathway	24	hsa05131	Shigellosis		-16	13	15	30304	247	185	20	11	2.3	207|596|1432|1956|2475|3725|4193|5290|5293|5295|5580|5594|5595|5599|6714|7099|7124|7157|10000|10892	AKT1|BCL2|MAPK14|EGFR|MTOR|JUN|MDM2|PIK3CA|PIK3CD|PIK3R1|PRKCD|MAPK1|MAPK3|MAPK8|SRC|TLR4|TNF|TP53|AKT3|MALT1	-14	MyList
Canonical Pathways	11	M10	PID BCR 5PATHWAY		-16	34	20	30304	63	185	13	7	1.9	207|695|1432|3725|4067|5290|5295|5594|5595|5599|5788|6850|10892	AKT1|BTK|MAPK14|JUN|LYN|PIK3CA|PIK3R1|MAPK1|MAPK3|MAPK8|PTPRC|SYK|MALT1	-14	MyList
WikiPathways	27	WP75	Toll-like receptor signaling pathway		-16	24	18	30304	103	185	15	8.1	2	207|1432|3725|5290|5293|5294|5295|5594|5595|5599|7099|7124|9641|10000|54106	AKT1|MAPK14|JUN|PIK3CA|PIK3CD|PIK3CG|PIK3R1|MAPK1|MAPK3|MAPK8|TLR4|TNF|IKBKE|AKT3|TLR9	-14	MyList
GO Biological Processes	19	GO:0051924	regulation of calcium ion transport	19_GO:0051179 localization	-16	13	15	30304	251	185	20	11	2.3	25|596|781|1636|2147|2280|2534|2539|3690|4067|4638|4842|4846|5027|5159|5294|5566|5743|7852|54106	ABL1|BCL2|CACNA2D1|ACE|F2|FKBP1A|FYN|G6PD|ITGB3|LYN|MYLK|NOS1|NOS3|P2RX7|PDGFRB|PIK3CG|PRKACA|PTGS2|CXCR4|TLR9	-14	MyList
WikiPathways	27	WP1544	MicroRNAs in cardiomyocyte hypertrophy		-16	24	18	30304	104	185	15	8.1	2	207|1432|2247|2475|4638|5290|5293|5294|5295|5594|5595|5599|6774|7124|9641	AKT1|MAPK14|FGF2|MTOR|MYLK|PIK3CA|PIK3CD|PIK3CG|PIK3R1|MAPK1|MAPK3|MAPK8|STAT3|TNF|IKBKE	-14	MyList
WikiPathways	27	WP1539	Angiogenesis		-16	68	26	30304	24	185	10	5.4	1.7	207|1432|2247|4318|4846|5156|5290|5594|6714|7422	AKT1|MAPK14|FGF2|MMP9|NOS3|PDGFRA|PIK3CA|MAPK1|SRC|VEGFA	-14	MyList
WikiPathways	27	WP2059	Alzheimer's disease and miRNA effects		-16	11	14	30304	328	185	22	12	2.4	207|351|673|836|1139|2081|2475|2597|4311|4842|4843|5290|5293|5295|5594|5595|5599|5610|5743|6868|7124|10000	AKT1|APP|BRAF|CASP3|CHRNA7|ERN1|MTOR|GAPDH|MME|NOS1|NOS2|PIK3CA|PIK3CD|PIK3R1|MAPK1|MAPK3|MAPK8|EIF2AK2|PTGS2|ADAM17|TNF|AKT3	-14	MyList
KEGG Pathway	24	hsa04621	NOD-like receptor signaling pathway		-16	16	16	30304	186	185	18	9.7	2.2	331|596|1432|1508|3320|3326|3716|3725|5027|5580|5594|5595|5599|6041|7099|7124|7297|9641	XIAP|BCL2|MAPK14|CTSB|HSP90AA1|HSP90AB1|JAK1|JUN|P2RX7|PRKCD|MAPK1|MAPK3|MAPK8|RNASEL|TLR4|TNF|TYK2|IKBKE	-14	MyList
Canonical Pathways	11	M164	PID ERBB1 DOWNSTREAM PATHWAY		-16	23	18	30304	105	185	15	8.1	2	207|673|1956|2475|3725|5290|5293|5295|5578|5580|5594|5595|5599|6714|6774	AKT1|BRAF|EGFR|MTOR|JUN|PIK3CA|PIK3CD|PIK3R1|PRKCA|PRKCD|MAPK1|MAPK3|MAPK8|SRC|STAT3	-14	MyList
GO Biological Processes	19	GO:0008217	regulation of blood pressure	19_GO:0032501 multicellular organismal process	-16	16	16	30304	187	185	18	9.7	2.2	154|367|1139|1268|1511|1636|3816|4842|4843|4846|5742|5743|5972|6446|6869|7124|7442|59272	ADRB2|AR|CHRNA7|CNR1|CTSG|ACE|KLK1|NOS1|NOS2|NOS3|PTGS1|PTGS2|REN|SGK1|TACR1|TNF|TRPV1|ACE2	-14	MyList
Reactome Gene Sets	6	R-HSA-6811558	PI5P, PP2A and IER3 Regulate PI3K/AKT Signaling		-16	23	18	30304	106	185	15	8.1	2	207|1956|2247|2260|2322|2534|3932|5156|5159|5290|5293|5295|5594|5595|6714	AKT1|EGFR|FGF2|FGFR1|FLT3|FYN|LCK|PDGFRA|PDGFRB|PIK3CA|PIK3CD|PIK3R1|MAPK1|MAPK3|SRC	-14	MyList
Canonical Pathways	11	M92	PID ANGIOPOIETIN RECEPTOR PATHWAY		-16	40	21	30304	49	185	12	6.5	1.8	207|1432|2147|2247|2534|4846|5290|5295|5594|5595|5599|7124	AKT1|MAPK14|F2|FGF2|FYN|NOS3|PIK3CA|PIK3R1|MAPK1|MAPK3|MAPK8|TNF	-14	MyList
GO Biological Processes	19	GO:0030183	B cell differentiation	19_GO:0002376 immune system process	-16	20	17	30304	131	185	16	8.6	2.1	25|100|596|695|2033|2322|3676|3718|5293|5295|5591|5788|6850|6868|7157|10892	ABL1|ADA|BCL2|BTK|EP300|FLT3|ITGA4|JAK3|PIK3CD|PIK3R1|PRKDC|PTPRC|SYK|ADAM17|TP53|MALT1	-14	MyList
GO Biological Processes	19	GO:0048732	gland development	19_GO:0032502 developmental process	-16	9.4	14	30304	420	185	24	13	2.5	25|100|207|367|596|673|1545|1956|2247|2735|2908|5009|5111|5156|5241|5290|5594|5595|6469|6714|7052|7124|7422|7498	ABL1|ADA|AKT1|AR|BCL2|BRAF|CYP1B1|EGFR|FGF2|GLI1|NR3C1|OTC|PCNA|PDGFRA|PGR|PIK3CA|MAPK1|MAPK3|SHH|SRC|TGM2|TNF|VEGFA|XDH	-14	MyList
WikiPathways	27	WP2032	Thyroid stimulating hormone (TSH) signaling pathway		-16	32	20	30304	66	185	13	7	1.9	207|673|1017|1432|2475|3716|3725|5290|5295|5594|5595|6714|6774	AKT1|BRAF|CDK2|MAPK14|MTOR|JAK1|JUN|PIK3CA|PIK3R1|MAPK1|MAPK3|SRC|STAT3	-14	MyList
GO Biological Processes	19	GO:0019221	cytokine-mediated signaling pathway	19_GO:0050896 response to stimulus	-16	10	14	30304	378	185	23	12	2.4	207|1232|1233|1237|1511|2322|2833|3558|3577|3579|3716|3718|4067|5566|5595|6714|6774|6850|7124|7157|7297|7852|9641	AKT1|CCR3|CCR4|CCR8|CTSG|FLT3|CXCR3|IL2|CXCR1|CXCR2|JAK1|JAK3|LYN|PRKACA|MAPK3|SRC|STAT3|SYK|TNF|TP53|TYK2|CXCR4|IKBKE	-14	MyList
GO Biological Processes	19	GO:0046777	protein autophosphorylation	19_GO:0008152 metabolic process	-16	17	16	30304	160	185	17	9.2	2.1	25|207|1956|2081|2260|2322|2475|3932|4067|5156|5159|5292|5595|5610|6714|9261|11200	ABL1|AKT1|EGFR|ERN1|FGFR1|FLT3|MTOR|LCK|LYN|PDGFRA|PDGFRB|PIM1|MAPK3|EIF2AK2|SRC|MAPKAPK2|CHEK2	-14	MyList
GO Biological Processes	19	GO:0009611	response to wounding	19_GO:0050896 response to stimulus	-16	9.3	13	30304	423	185	24	13	2.5	246|596|836|983|1432|1511|2147|2247|2735|3162|3690|3932|4067|4321|5156|5290|5294|6469|6714|6850|6868|7099|7124|7422	ALOX15|BCL2|CASP3|CDK1|MAPK14|CTSG|F2|FGF2|GLI1|HMOX1|ITGB3|LCK|LYN|MMP12|PDGFRA|PIK3CA|PIK3CG|SHH|SRC|SYK|ADAM17|TLR4|TNF|VEGFA	-14	MyList
GO Biological Processes	19	GO:0002683	negative regulation of immune system process	19_GO:0002376 immune system process	-16	8.2	13	30304	519	185	26	14	2.6	100|142|207|246|695|836|1268|1432|1511|1803|2534|3105|3162|3558|3718|4067|4321|5295|5591|5788|6469|6714|6850|7099|7124|7430	ADA|PARP1|AKT1|ALOX15|BTK|CASP3|CNR1|MAPK14|CTSG|DPP4|FYN|HLA-A|HMOX1|IL2|JAK3|LYN|MMP12|PIK3R1|PRKDC|PTPRC|SHH|SRC|SYK|TLR4|TNF|EZR	-14	MyList
GO Biological Processes	19	GO:0043269	regulation of monoatomic ion transport	19_GO:0051179 localization	-16	7.7	13	30304	572	185	27	15	2.6	25|154|207|596|781|1268|1636|2147|2280|2534|2539|3690|3757|4067|4129|4318|4638|4842|4846|4986|5027|5159|5294|5566|5743|7852|54106	ABL1|ADRB2|AKT1|BCL2|CACNA2D1|CNR1|ACE|F2|FKBP1A|FYN|G6PD|ITGB3|KCNH2|LYN|MAOB|MMP9|MYLK|NOS1|NOS3|OPRK1|P2RX7|PDGFRB|PIK3CG|PRKACA|PTGS2|CXCR4|TLR9	-14	MyList
GO Biological Processes	19	GO:0050863	regulation of T cell activation	19_GO:0002376 immune system process	-16	9.9	14	30304	381	185	23	12	2.4	25|100|207|673|836|1511|1803|2475|2534|3105|3558|3718|3932|4067|4860|5290|5788|6469|6714|6850|7297|7535|10892	ABL1|ADA|AKT1|BRAF|CASP3|CTSG|DPP4|MTOR|FYN|HLA-A|IL2|JAK3|LCK|LYN|PNP|PIK3CA|PTPRC|SHH|SRC|SYK|TYK2|ZAP70|MALT1	-14	MyList
KEGG Pathway	24	hsa05221	Acute myeloid leukemia		-16	32	20	30304	67	185	13	7	1.9	207|673|2322|2475|4353|5290|5292|5293|5295|5594|5595|6774|10000	AKT1|BRAF|FLT3|MTOR|MPO|PIK3CA|PIM1|PIK3CD|PIK3R1|MAPK1|MAPK3|STAT3|AKT3	-14	MyList
WikiPathways	27	WP437	EGF/EGFR signaling pathway		-16	17	16	30304	162	185	17	9.2	2.1	25|207|673|1432|1956|2475|3716|3725|4846|5111|5295|5578|5580|5594|5599|6714|6774	ABL1|AKT1|BRAF|MAPK14|EGFR|MTOR|JAK1|JUN|NOS3|PCNA|PIK3R1|PRKCA|PRKCD|MAPK1|MAPK8|SRC|STAT3	-14	MyList
WikiPathways	27	WP3303	RAC1/PAK1/p38/MMP2 pathway		-16	31	20	30304	68	185	13	7	1.9	207|1432|1956|4842|4843|5290|5295|5594|5595|5599|6714|6774|7157	AKT1|MAPK14|EGFR|NOS1|NOS2|PIK3CA|PIK3R1|MAPK1|MAPK3|MAPK8|SRC|STAT3|TP53	-14	MyList
GO Biological Processes	19	GO:0051052	regulation of DNA metabolic process	19_GO:0008152 metabolic process	-16	8.1	13	30304	527	185	26	14	2.6	25|142|207|983|1017|1111|1545|1956|2247|2735|3320|3326|3558|4255|5111|5159|5580|5591|5594|5595|5788|6714|7124|7157|10919|23028	ABL1|PARP1|AKT1|CDK1|CDK2|CHEK1|CYP1B1|EGFR|FGF2|GLI1|HSP90AA1|HSP90AB1|IL2|MGMT|PCNA|PDGFRB|PRKCD|PRKDC|MAPK1|MAPK3|PTPRC|SRC|TNF|TP53|EHMT2|KDM1A	-14	MyList
GO Biological Processes	19	GO:0018105	peptidyl-serine phosphorylation	19_GO:0008152 metabolic process	-16	17	16	30304	164	185	17	9.2	2.1	207|983|1017|1432|2081|2475|5347|5566|5578|5580|5591|5594|5599|6446|9261|9641|10000	AKT1|CDK1|CDK2|MAPK14|ERN1|MTOR|PLK1|PRKACA|PRKCA|PRKCD|PRKDC|MAPK1|MAPK8|SGK1|MAPKAPK2|IKBKE|AKT3	-14	MyList
Canonical Pathways	11	M226	PID VEGFR1 PATHWAY		-16	63	25	30304	26	185	10	5.4	1.7	207|3320|4846|5290|5295|5566|5578|5594|5595|7422	AKT1|HSP90AA1|NOS3|PIK3CA|PIK3R1|PRKACA|PRKCA|MAPK1|MAPK3|VEGFA	-14	MyList
Reactome Gene Sets	6	R-HSA-6798695	Neutrophil degranulation		-16	8.5	13	30304	481	185	25	14	2.5	240|1432|1508|1509|1511|1991|2950|3320|3326|3577|3579|3685|4048|4311|4317|4318|4353|4860|5580|5594|5788|6036|6402|7276|7415	ALOX5|MAPK14|CTSB|CTSD|CTSG|ELANE|GSTP1|HSP90AA1|HSP90AB1|CXCR1|CXCR2|ITGAV|LTA4H|MME|MMP8|MMP9|MPO|PNP|PRKCD|MAPK1|PTPRC|RNASE2|SELL|TTR|VCP	-14	MyList
Canonical Pathways	11	M50	PID PTP1B PATHWAY		-16	38	21	30304	52	185	12	6.5	1.8	207|1956|2534|3690|3932|4067|5159|5290|5295|6714|6774|7297	AKT1|EGFR|FYN|ITGB3|LCK|LYN|PDGFRB|PIK3CA|PIK3R1|SRC|STAT3|TYK2	-14	MyList
GO Biological Processes	19	GO:0070663	regulation of leukocyte proliferation	19_GO:0050789 regulation of biological process	-15	12	14	30304	267	185	20	11	2.3	100|596|695|836|952|2950|3105|3558|4067|4860|5594|5595|5788|6469|6850|6869|7099|7297|7535|54106	ADA|BCL2|BTK|CASP3|CD38|GSTP1|HLA-A|IL2|LYN|PNP|MAPK1|MAPK3|PTPRC|SHH|SYK|TACR1|TLR4|TYK2|ZAP70|TLR9	-14	MyList
GO Biological Processes	19	GO:0050730	regulation of peptidyl-tyrosine phosphorylation	19_GO:0008152 metabolic process	-15	13	15	30304	231	185	19	10	2.2	25|351|1636|1956|2322|2475|2534|3066|3558|3690|4067|5580|5788|6714|6850|6868|7124|7157|7422	ABL1|APP|ACE|EGFR|FLT3|MTOR|FYN|HDAC2|IL2|ITGB3|LYN|PRKCD|PTPRC|SRC|SYK|ADAM17|TNF|TP53|VEGFA	-14	MyList
Canonical Pathways	11	M94	PID FAS PATHWAY		-15	47	22	30304	38	185	11	5.9	1.7	207|695|836|1432|5290|5293|5295|5599|6714|6850|7430	AKT1|BTK|CASP3|MAPK14|PIK3CA|PIK3CD|PIK3R1|MAPK8|SRC|SYK|EZR	-14	MyList
GO Biological Processes	19	GO:0009895	negative regulation of catabolic process	19_GO:0048519 negative regulation of biological process	-15	10	14	30304	347	185	22	12	2.4	207|596|1268|1432|1956|2033|2475|2534|3162|3326|4170|4843|5290|5294|5566|6469|6774|7124|7157|9261|9641|10919	AKT1|BCL2|CNR1|MAPK14|EGFR|EP300|MTOR|FYN|HMOX1|HSP90AB1|MCL1|NOS2|PIK3CA|PIK3CG|PRKACA|SHH|STAT3|TNF|TP53|MAPKAPK2|IKBKE|EHMT2	-14	MyList
WikiPathways	27	WP69	T-cell receptor signaling pathway		-15	25	18	30304	90	185	14	7.6	1.9	207|1432|2534|3702|3725|3932|4988|5295|5580|5594|5595|5599|7535|10892	AKT1|MAPK14|FYN|ITK|JUN|LCK|OPRM1|PIK3R1|PRKCD|MAPK1|MAPK3|MAPK8|ZAP70|MALT1	-14	MyList
GO Biological Processes	19	GO:0034644	cellular response to UV	19_GO:0050896 response to stimulus	-15	25	18	30304	90	185	14	7.6	1.9	142|993|1432|2033|4193|4311|4312|4314|4318|5111|5295|5580|7157|23028	PARP1|CDC25A|MAPK14|EP300|MDM2|MME|MMP1|MMP3|MMP9|PCNA|PIK3R1|PRKCD|TP53|KDM1A	-14	MyList
WikiPathways	27	WP5130	Th17 cell differentiation pathway		-15	30	19	30304	70	185	13	7	1.9	1432|2475|3320|3558|3716|3725|3932|5594|5599|6097|6774|7297|7535	MAPK14|MTOR|HSP90AA1|IL2|JAK1|JUN|LCK|MAPK1|MAPK8|RORC|STAT3|TYK2|ZAP70	-14	MyList
Canonical Pathways	11	M1718	SIG IL4RECEPTOR IN B LYPHOCYTES		-15	61	24	30304	27	185	10	5.4	1.7	207|596|3716|3718|5290|5293|5295|5594|5595|10000	AKT1|BCL2|JAK1|JAK3|PIK3CA|PIK3CD|PIK3R1|MAPK1|MAPK3|AKT3	-14	MyList
KEGG Pathway	24	hsa04726	Serotonergic synapse		-15	21	17	30304	115	185	15	8.1	2	240|246|351|673|836|1557|1565|4128|4129|5566|5578|5594|5595|5742|5743	ALOX5|ALOX15|APP|BRAF|CASP3|CYP2C19|CYP2D6|MAOA|MAOB|PRKACA|PRKCA|MAPK1|MAPK3|PTGS1|PTGS2	-13	MyList
KEGG Pathway	24	hsa04014	Ras signaling pathway		-15	13	15	30304	236	185	19	10	2.2	25|207|1956|2247|2260|2322|5156|5159|5290|5293|5295|5566|5578|5594|5595|5599|7422|7535|10000	ABL1|AKT1|EGFR|FGF2|FGFR1|FLT3|PDGFRA|PDGFRB|PIK3CA|PIK3CD|PIK3R1|PRKACA|PRKCA|MAPK1|MAPK3|MAPK8|VEGFA|ZAP70|AKT3	-13	MyList
KEGG Pathway	24	hsa05223	Non-small cell lung cancer		-15	30	19	30304	72	185	13	7	1.9	207|673|1956|3718|5290|5293|5295|5578|5594|5595|6774|7157|10000	AKT1|BRAF|EGFR|JAK3|PIK3CA|PIK3CD|PIK3R1|PRKCA|MAPK1|MAPK3|STAT3|TP53|AKT3	-13	MyList
WikiPathways	27	WP3931	Embryonic stem cell pluripotency pathways		-15	21	17	30304	117	185	15	8.1	2	207|673|1956|2247|2260|2475|3716|3725|4193|5156|5159|5293|5594|6774|10000	AKT1|BRAF|EGFR|FGF2|FGFR1|MTOR|JAK1|JUN|MDM2|PDGFRA|PDGFRB|PIK3CD|MAPK1|STAT3|AKT3	-13	MyList
WikiPathways	27	WP2018	RANKL/RANK signaling pathway		-15	36	20	30304	55	185	12	6.5	1.8	207|1432|2475|3383|3725|4067|5295|5594|5595|5599|6714|6850	AKT1|MAPK14|MTOR|ICAM1|JUN|LYN|PIK3R1|MAPK1|MAPK3|MAPK8|SRC|SYK	-13	MyList
GO Biological Processes	19	GO:0002263	cell activation involved in immune response	19_GO:0002376 immune system process	-15	14	15	30304	205	185	18	9.7	2.2	25|100|351|695|2475|3383|3558|3716|4067|5293|5294|5729|6097|6774|6850|7099|7124|7157	ABL1|ADA|APP|BTK|MTOR|ICAM1|IL2|JAK1|LYN|PIK3CD|PIK3CG|PTGDR|RORC|STAT3|SYK|TLR4|TNF|TP53	-13	MyList
GO Biological Processes	19	GO:0018209	peptidyl-serine modification	19_GO:0008152 metabolic process	-15	16	15	30304	177	185	17	9.2	2.1	207|983|1017|1432|2081|2475|5347|5566|5578|5580|5591|5594|5599|6446|9261|9641|10000	AKT1|CDK1|CDK2|MAPK14|ERN1|MTOR|PLK1|PRKACA|PRKCA|PRKCD|PRKDC|MAPK1|MAPK8|SGK1|MAPKAPK2|IKBKE|AKT3	-13	MyList
Canonical Pathways	11	M55	PID S1P S1P3 PATHWAY		-15	56	23	30304	29	185	10	5.4	1.7	207|3685|3690|5159|5594|5595|6714|7422|7852|10000	AKT1|ITGAV|ITGB3|PDGFRB|MAPK1|MAPK3|SRC|VEGFA|CXCR4|AKT3	-13	MyList
WikiPathways	27	WP4969	RAS and bradykinin pathways in COVID-19		-15	56	23	30304	29	185	10	5.4	1.7	1576|1636|3816|4842|4846|5054|5594|5972|7124|59272	CYP3A4|ACE|KLK1|NOS1|NOS3|SERPINE1|MAPK1|REN|TNF|ACE2	-13	MyList
WikiPathways	27	WP3972	PDGFR-beta pathway		-15	56	23	30304	29	185	10	5.4	1.7	3716|3725|5159|5290|5295|5578|5595|5599|5610|6774	JAK1|JUN|PDGFRB|PIK3CA|PIK3R1|PRKCA|MAPK3|MAPK8|EIF2AK2|STAT3	-13	MyList
GO Biological Processes	19	GO:1902074	response to salt	19_GO:0050896 response to stimulus	-15	9.8	13	30304	366	185	22	12	2.4	246|673|1139|1268|2534|2539|3066|3320|4193|4986|4988|5027|5111|5290|5743|6469|7052|7124|7139|7442|10919|54106	ALOX15|BRAF|CHRNA7|CNR1|FYN|G6PD|HDAC2|HSP90AA1|MDM2|OPRK1|OPRM1|P2RX7|PCNA|PIK3CA|PTGS2|SHH|TGM2|TNF|TNNT2|TRPV1|EHMT2|TLR9	-13	MyList
Reactome Gene Sets	6	R-HSA-5683057	MAPK family signaling cascades		-15	11	14	30304	325	185	21	11	2.3	673|983|1956|2247|2260|2322|2534|3558|3690|3716|3718|3725|5156|5159|5290|5295|5566|5594|5595|6714|7297	BRAF|CDK1|EGFR|FGF2|FGFR1|FLT3|FYN|IL2|ITGB3|JAK1|JAK3|JUN|PDGFRA|PDGFRB|PIK3CA|PIK3R1|PRKACA|MAPK1|MAPK3|SRC|TYK2	-13	MyList
GO Biological Processes	19	GO:0071375	cellular response to peptide hormone stimulus	19_GO:0050896 response to stimulus	-15	13	14	30304	247	185	19	10	2.2	142|207|1545|2475|3690|3716|3718|4067|4193|5290|5295|5566|5580|5591|5594|5595|6714|6774|7297	PARP1|AKT1|CYP1B1|MTOR|ITGB3|JAK1|JAK3|LYN|MDM2|PIK3CA|PIK3R1|PRKACA|PRKCD|PRKDC|MAPK1|MAPK3|SRC|STAT3|TYK2	-13	MyList
GO Biological Processes	19	GO:0031960	response to corticosteroid	19_GO:0050896 response to stimulus	-15	18	16	30304	149	185	16	8.6	2.1	142|596|836|1545|1636|2322|2629|2908|4129|5111|5290|5743|5788|6446|6714|7124	PARP1|BCL2|CASP3|CYP1B1|ACE|FLT3|GBA1|NR3C1|MAOB|PCNA|PIK3CA|PTGS2|PTPRC|SGK1|SRC|TNF	-13	MyList
KEGG Pathway	24	hsa05220	Chronic myeloid leukemia		-15	28	18	30304	76	185	13	7	1.9	25|207|673|3065|3066|4193|5290|5293|5295|5594|5595|7157|10000	ABL1|AKT1|BRAF|HDAC1|HDAC2|MDM2|PIK3CA|PIK3CD|PIK3R1|MAPK1|MAPK3|TP53|AKT3	-13	MyList
Canonical Pathways	11	M91	PID TCPTP PATHWAY		-15	43	21	30304	42	185	11	5.9	1.7	1956|3716|3718|5159|5290|5293|5295|5610|6714|6774|7422	EGFR|JAK1|JAK3|PDGFRB|PIK3CA|PIK3CD|PIK3R1|EIF2AK2|SRC|STAT3|VEGFA	-13	MyList
Reactome Gene Sets	6	R-HSA-9679506	SARS-CoV Infections		-15	9.1	13	30304	414	185	23	12	2.4	207|695|2033|2280|2908|3065|3066|3105|3320|3326|3676|3716|3718|6850|7297|7415|7422|9641|10000|11253|23028|54106|59272	AKT1|BTK|EP300|FKBP1A|NR3C1|HDAC1|HDAC2|HLA-A|HSP90AA1|HSP90AB1|ITGA4|JAK1|JAK3|SYK|TYK2|VCP|VEGFA|IKBKE|AKT3|MAN1B1|KDM1A|TLR9|ACE2	-13	MyList
KEGG Pathway	24	hsa05231	Choline metabolism in cancer		-15	23	17	30304	98	185	14	7.6	1.9	207|1956|2475|3725|5156|5159|5290|5293|5295|5578|5594|5595|5599|10000	AKT1|EGFR|MTOR|JUN|PDGFRA|PDGFRB|PIK3CA|PIK3CD|PIK3R1|PRKCA|MAPK1|MAPK3|MAPK8|AKT3	-13	MyList
KEGG Pathway	24	hsa05132	Salmonella infection		-15	12	14	30304	249	185	19	10	2.2	207|596|836|1432|2597|3320|3326|3725|5290|5293|5294|5594|5595|5599|5788|7099|7124|10000|54106	AKT1|BCL2|CASP3|MAPK14|GAPDH|HSP90AA1|HSP90AB1|JUN|PIK3CA|PIK3CD|PIK3CG|MAPK1|MAPK3|MAPK8|PTPRC|TLR4|TNF|AKT3|TLR9	-13	MyList
Reactome Gene Sets	6	R-HSA-9009391	Extra-nuclear estrogen signaling		-15	28	18	30304	77	185	13	7	1.9	207|596|1956|3320|4314|4318|4846|5290|5295|5594|5595|6714|10000	AKT1|BCL2|EGFR|HSP90AA1|MMP3|MMP9|NOS3|PIK3CA|PIK3R1|MAPK1|MAPK3|SRC|AKT3	-13	MyList
Canonical Pathways	11	M207	PID RETINOIC ACID PATHWAY		-15	55	23	30304	30	185	10	5.4	1.7	207|983|1432|2033|3065|5566|5578|5594|5595|5599	AKT1|CDK1|MAPK14|EP300|HDAC1|PRKACA|PRKCA|MAPK1|MAPK3|MAPK8	-13	MyList
GO Biological Processes	19	GO:0050870	positive regulation of T cell activation	19_GO:0002376 immune system process	-15	12	14	30304	251	185	19	10	2.2	25|100|207|1803|2475|2534|3105|3558|3932|4067|4860|5290|5788|6469|6714|6850|7297|7535|10892	ABL1|ADA|AKT1|DPP4|MTOR|FYN|HLA-A|IL2|LCK|LYN|PNP|PIK3CA|PTPRC|SHH|SRC|SYK|TYK2|ZAP70|MALT1	-13	MyList
WikiPathways	27	WP4223	Ras signaling		-15	15	15	30304	184	185	17	9.2	2.1	25|207|1956|2260|2322|5156|5159|5290|5293|5295|5566|5578|5594|5595|5599|7535|10000	ABL1|AKT1|EGFR|FGFR1|FLT3|PDGFRA|PDGFRB|PIK3CA|PIK3CD|PIK3R1|PRKACA|PRKCA|MAPK1|MAPK3|MAPK8|ZAP70|AKT3	-13	MyList
GO Biological Processes	19	GO:0070374	positive regulation of ERK1 and ERK2 cascade	19_GO:0048518 positive regulation of biological process	-15	14	15	30304	218	185	18	9.7	2.2	25|246|351|673|1139|1956|2247|3383|3690|4988|5156|5159|5578|5595|5788|6714|7099|7124	ABL1|ALOX15|APP|BRAF|CHRNA7|EGFR|FGF2|ICAM1|ITGB3|OPRM1|PDGFRA|PDGFRB|PRKCA|MAPK3|PTPRC|SRC|TLR4|TNF	-13	MyList
Canonical Pathways	11	M7	PID FCER1 PATHWAY		-15	33	19	30304	60	185	12	6.5	1.8	207|695|2534|3702|3725|4067|5290|5295|5594|5595|5599|6850	AKT1|BTK|FYN|ITK|JUN|LYN|PIK3CA|PIK3R1|MAPK1|MAPK3|MAPK8|SYK	-13	MyList
GO Biological Processes	19	GO:1904018	positive regulation of vasculature development	19_GO:0032502 developmental process	-15	15	15	30304	185	185	17	9.2	2.1	25|1139|1232|1545|2247|3162|3579|3690|3716|4846|5054|5293|5578|6774|7422|7852|10000	ABL1|CHRNA7|CCR3|CYP1B1|FGF2|HMOX1|CXCR2|ITGB3|JAK1|NOS3|SERPINE1|PIK3CD|PRKCA|STAT3|VEGFA|CXCR4|AKT3	-13	MyList
GO Biological Processes	19	GO:0045766	positive regulation of angiogenesis	19_GO:0032502 developmental process	-15	15	15	30304	185	185	17	9.2	2.1	25|1139|1232|1545|2247|3162|3579|3690|3716|4846|5054|5293|5578|6774|7422|7852|10000	ABL1|CHRNA7|CCR3|CYP1B1|FGF2|HMOX1|CXCR2|ITGB3|JAK1|NOS3|SERPINE1|PIK3CD|PRKCA|STAT3|VEGFA|CXCR4|AKT3	-13	MyList
WikiPathways	27	WP2332	Interleukin-11 signaling pathway		-15	41	21	30304	44	185	11	5.9	1.7	207|596|2534|3383|3716|5295|5594|5595|6714|6774|7297	AKT1|BCL2|FYN|ICAM1|JAK1|PIK3R1|MAPK1|MAPK3|SRC|STAT3|TYK2	-13	MyList
WikiPathways	27	WP4262	Breast cancer pathway		-15	17	16	30304	155	185	16	8.6	2.1	142|207|673|1956|2247|2260|2475|3725|5241|5290|5293|5295|5594|5595|7157|10000	PARP1|AKT1|BRAF|EGFR|FGF2|FGFR1|MTOR|JUN|PGR|PIK3CA|PIK3CD|PIK3R1|MAPK1|MAPK3|TP53|AKT3	-13	MyList
Canonical Pathways	11	M63	PID AVB3 OPN PATHWAY		-15	53	23	30304	31	185	10	5.4	1.7	3685|3690|3725|4318|5290|5295|5594|5595|5599|6850	ITGAV|ITGB3|JUN|MMP9|PIK3CA|PIK3R1|MAPK1|MAPK3|MAPK8|SYK	-13	MyList
GO Biological Processes	19	GO:0062012	regulation of small molecule metabolic process	19_GO:0008152 metabolic process	-15	10	13	30304	337	185	21	11	2.3	142|207|351|1268|2033|2475|2908|3269|4842|4843|4846|5027|5566|5743|6097|6714|6774|7124|7157|7415|11091	PARP1|AKT1|APP|CNR1|EP300|MTOR|NR3C1|HRH1|NOS1|NOS2|NOS3|P2RX7|PRKACA|PTGS2|RORC|SRC|STAT3|TNF|TP53|VCP|WDR5	-13	MyList
GO Biological Processes	19	GO:0051054	positive regulation of DNA metabolic process	19_GO:0048518 positive regulation of biological process	-15	11	14	30304	298	185	20	11	2.3	142|207|983|1017|1545|1956|2247|2735|3320|3326|3558|4255|5111|5159|5580|5591|5594|5595|5788|7124	PARP1|AKT1|CDK1|CDK2|CYP1B1|EGFR|FGF2|GLI1|HSP90AA1|HSP90AB1|IL2|MGMT|PCNA|PDGFRB|PRKCD|PRKDC|MAPK1|MAPK3|PTPRC|TNF	-13	MyList
Reactome Gene Sets	6	R-HSA-9006931	Signaling by Nuclear Receptors		-15	11	14	30304	298	185	20	11	2.3	207|596|1509|1956|2033|3065|3320|3326|3725|4314|4318|4846|5241|5290|5295|5594|5595|6714|10000|23028	AKT1|BCL2|CTSD|EGFR|EP300|HDAC1|HSP90AA1|HSP90AB1|JUN|MMP3|MMP9|NOS3|PGR|PIK3CA|PIK3R1|MAPK1|MAPK3|SRC|AKT3|KDM1A	-13	MyList
KEGG Pathway	24	hsa05010	Alzheimer disease		-15	9.4	13	30304	384	185	22	12	2.4	207|351|673|836|1139|2081|2475|2597|4311|4842|4843|5290|5293|5295|5594|5595|5599|5610|5743|6868|7124|10000	AKT1|APP|BRAF|CASP3|CHRNA7|ERN1|MTOR|GAPDH|MME|NOS1|NOS2|PIK3CA|PIK3CD|PIK3R1|MAPK1|MAPK3|MAPK8|EIF2AK2|PTGS2|ADAM17|TNF|AKT3	-13	MyList
KEGG Pathway	24	hsa04620	Toll-like receptor signaling pathway		-15	22	17	30304	104	185	14	7.6	1.9	207|1432|3725|5290|5293|5295|5594|5595|5599|7099|7124|9641|10000|54106	AKT1|MAPK14|JUN|PIK3CA|PIK3CD|PIK3R1|MAPK1|MAPK3|MAPK8|TLR4|TNF|IKBKE|AKT3|TLR9	-13	MyList
WikiPathways	27	WP3863	T-cell antigen receptor (TCR) pathway during Staphylococcus aureus infection		-15	32	19	30304	62	185	12	6.5	1.8	207|2534|3558|3702|3725|3932|5290|5595|5788|7124|7535|10892	AKT1|FYN|IL2|ITK|JUN|LCK|PIK3CA|MAPK3|PTPRC|TNF|ZAP70|MALT1	-13	MyList
Canonical Pathways	11	M275	PID ALPHA SYNUCLEIN PATHWAY		-14	51	22	30304	32	185	10	5.4	1.7	2280|2534|3932|4067|4129|5580|5594|5595|6714|6850	FKBP1A|FYN|LCK|LYN|MAOB|PRKCD|MAPK1|MAPK3|SRC|SYK	-13	MyList
GO Biological Processes	19	GO:0046631	alpha-beta T cell activation	19_GO:0002376 immune system process	-14	22	17	30304	105	185	14	7.6	1.9	25|100|596|673|2475|3105|3702|3716|5788|6097|6469|6774|6850|7535	ABL1|ADA|BCL2|BRAF|MTOR|HLA-A|ITK|JAK1|PTPRC|RORC|SHH|STAT3|SYK|ZAP70	-13	MyList
WikiPathways	27	WP5283	Chronic hyperglycemia impairment of neuron function		-14	39	20	30304	46	185	11	5.9	1.7	4312|4314|4317|4318|4321|4322|4843|5578|5580|6513|7442	MMP1|MMP3|MMP8|MMP9|MMP12|MMP13|NOS2|PRKCA|PRKCD|SLC2A1|TRPV1	-13	MyList
GO Biological Processes	19	GO:0009266	response to temperature stimulus	19_GO:0050896 response to stimulus	-14	16	15	30304	160	185	16	8.6	2.1	154|207|1139|2475|3066|3162|3320|3326|4067|4842|4846|5566|5743|7415|7442|7852	ADRB2|AKT1|CHRNA7|MTOR|HDAC2|HMOX1|HSP90AA1|HSP90AB1|LYN|NOS1|NOS3|PRKACA|PTGS2|VCP|TRPV1|CXCR4	-13	MyList
Reactome Gene Sets	6	R-HSA-76002	Platelet activation, signaling and aggregation		-14	12	14	30304	263	185	19	10	2.2	207|351|1432|2147|2534|3690|3932|4067|5054|5290|5294|5295|5578|5580|5594|5595|6714|6850|7422	AKT1|APP|MAPK14|F2|FYN|ITGB3|LCK|LYN|SERPINE1|PIK3CA|PIK3CG|PIK3R1|PRKCA|PRKCD|MAPK1|MAPK3|SRC|SYK|VEGFA	-13	MyList
WikiPathways	27	WP4155	Endometrial cancer		-14	31	19	30304	63	185	12	6.5	1.8	207|673|1956|2247|2260|5290|5293|5295|5594|5595|7157|10000	AKT1|BRAF|EGFR|FGF2|FGFR1|PIK3CA|PIK3CD|PIK3R1|MAPK1|MAPK3|TP53|AKT3	-13	MyList
GO Biological Processes	19	GO:0010817	regulation of hormone levels	19_GO:0065007 biological regulation	-14	7.6	12	30304	537	185	25	14	2.5	240|695|952|1268|1508|1511|1545|1565|1576|1636|1803|2147|2908|4067|4311|4843|4986|5156|5566|5972|6469|6869|7124|7173|59272	ALOX5|BTK|CD38|CNR1|CTSB|CTSG|CYP1B1|CYP2D6|CYP3A4|ACE|DPP4|F2|NR3C1|LYN|MME|NOS2|OPRK1|PDGFRA|PRKACA|REN|SHH|TACR1|TNF|TPO|ACE2	-13	MyList
KEGG Pathway	24	hsa04650	Natural killer cell mediated cytotoxicity		-14	19	16	30304	132	185	15	8.1	2	673|836|2534|3105|3383|3932|5290|5293|5295|5578|5594|5595|6850|7124|7535	BRAF|CASP3|FYN|HLA-A|ICAM1|LCK|PIK3CA|PIK3CD|PIK3R1|PRKCA|MAPK1|MAPK3|SYK|TNF|ZAP70	-13	MyList
Reactome Gene Sets	6	R-HSA-9824446	Viral Infection Pathways		-14	6.2	11	30304	767	185	29	16	2.7	142|207|695|1956|2033|2280|2534|2908|3065|3066|3105|3320|3326|3676|3716|3718|3932|5610|6850|7297|7415|7422|7852|9641|10000|11253|23028|54106|59272	PARP1|AKT1|BTK|EGFR|EP300|FKBP1A|FYN|NR3C1|HDAC1|HDAC2|HLA-A|HSP90AA1|HSP90AB1|ITGA4|JAK1|JAK3|LCK|EIF2AK2|SYK|TYK2|VCP|VEGFA|CXCR4|IKBKE|AKT3|MAN1B1|KDM1A|TLR9|ACE2	-13	MyList
GO Biological Processes	19	GO:0044403	biological process involved in symbiotic interaction	19_GO:0044419 biological process involved in interspecies interaction between organisms	-14	12	14	30304	269	185	19	10	2.2	207|983|1508|1511|1803|1956|1991|2033|2147|2597|3065|3326|3383|3685|3690|3725|6714|7852|59272	AKT1|CDK1|CTSB|CTSG|DPP4|EGFR|ELANE|EP300|F2|GAPDH|HDAC1|HSP90AB1|ICAM1|ITGAV|ITGB3|JUN|SRC|CXCR4|ACE2	-12	MyList
Reactome Gene Sets	6	R-HSA-2029480	Fcgamma receptor (FCGR) dependent phagocytosis		-14	25	17	30304	86	185	13	7	1.9	25|695|2534|3320|3326|4067|5290|5295|5580|5594|5595|6714|6850	ABL1|BTK|FYN|HSP90AA1|HSP90AB1|LYN|PIK3CA|PIK3R1|PRKCD|MAPK1|MAPK3|SRC|SYK	-12	MyList
Canonical Pathways	11	M143	PID IL2 PI3K PATHWAY		-14	48	22	30304	34	185	10	5.4	1.7	207|596|2475|3320|3558|3716|3718|3932|5290|5295	AKT1|BCL2|MTOR|HSP90AA1|IL2|JAK1|JAK3|LCK|PIK3CA|PIK3R1	-12	MyList
WikiPathways	27	WP5300	TROP2 regulatory signaling		-14	37	20	30304	49	185	11	5.9	1.7	596|1017|1111|1956|3725|4322|5295|5578|5580|6714|6868	BCL2|CDK2|CHEK1|EGFR|JUN|MMP13|PIK3R1|PRKCA|PRKCD|SRC|ADAM17	-12	MyList
GO Biological Processes	19	GO:0009636	response to toxic substance	19_GO:0050896 response to stimulus	-14	12	14	30304	236	185	18	9.7	2.2	596|983|1545|2052|2944|2950|4067|4129|4193|4353|4846|5292|5742|5743|7124|7173|10919|23028	BCL2|CDK1|CYP1B1|EPHX1|GSTM1|GSTP1|LYN|MAOB|MDM2|MPO|NOS3|PIM1|PTGS1|PTGS2|TNF|TPO|EHMT2|KDM1A	-12	MyList
GO Biological Processes	19	GO:0050731	positive regulation of peptidyl-tyrosine phosphorylation	19_GO:0048518 positive regulation of biological process	-14	16	15	30304	168	185	16	8.6	2.1	25|1636|2322|2475|2534|3066|3558|3690|4067|5788|6714|6850|6868|7124|7157|7422	ABL1|ACE|FLT3|MTOR|FYN|HDAC2|IL2|ITGB3|LYN|PTPRC|SRC|SYK|ADAM17|TNF|TP53|VEGFA	-12	MyList
GO Biological Processes	19	GO:0002366	leukocyte activation involved in immune response	19_GO:0002376 immune system process	-14	14	14	30304	201	185	17	9.2	2.1	25|100|695|2475|3383|3558|3716|4067|5293|5294|5729|6097|6774|6850|7099|7124|7157	ABL1|ADA|BTK|MTOR|ICAM1|IL2|JAK1|LYN|PIK3CD|PIK3CG|PTGDR|RORC|STAT3|SYK|TLR4|TNF|TP53	-12	MyList
GO Biological Processes	19	GO:0044089	positive regulation of cellular component biogenesis	19_GO:0048518 positive regulation of biological process	-14	7.8	12	30304	503	185	24	13	2.5	25|246|673|695|1017|2475|3320|4312|4314|5027|5290|5295|5578|5599|6714|6850|6869|7099|7124|7157|7415|7422|9869|59272	ABL1|ALOX15|BRAF|BTK|CDK2|MTOR|HSP90AA1|MMP1|MMP3|P2RX7|PIK3CA|PIK3R1|PRKCA|MAPK8|SRC|SYK|TACR1|TLR4|TNF|TP53|VCP|VEGFA|SETDB1|ACE2	-12	MyList
GO Biological Processes	19	GO:0051345	positive regulation of hydrolase activity	19_GO:0065007 biological regulation	-14	7.8	12	30304	503	185	24	13	2.5	207|1509|1956|2247|2260|2475|2534|3326|3702|3932|4067|5111|5156|5159|5580|5788|6401|6774|6850|7052|7124|7415|7498|10892	AKT1|CTSD|EGFR|FGF2|FGFR1|MTOR|FYN|HSP90AB1|ITK|LCK|LYN|PCNA|PDGFRA|PDGFRB|PRKCD|PTPRC|SELE|STAT3|SYK|TGM2|TNF|VCP|XDH|MALT1	-12	MyList
GO Biological Processes	19	GO:0050852	T cell receptor signaling pathway	19_GO:0002376 immune system process	-14	20	16	30304	112	185	14	7.6	1.9	25|100|673|695|2534|3105|3702|3932|5290|5293|5594|5788|7535|10892	ABL1|ADA|BRAF|BTK|FYN|HLA-A|ITK|LCK|PIK3CA|PIK3CD|MAPK1|PTPRC|ZAP70|MALT1	-12	MyList
Reactome Gene Sets	6	R-HSA-2262752	Cellular responses to stress		-14	6	11	30304	788	185	29	16	2.7	207|367|1017|1432|2033|2081|2475|2539|2908|2950|3162|3320|3326|3725|4193|5241|5580|5594|5595|5599|6774|7086|7099|7157|7415|7422|9261|10000|10919	AKT1|AR|CDK2|MAPK14|EP300|ERN1|MTOR|G6PD|NR3C1|GSTP1|HMOX1|HSP90AA1|HSP90AB1|JUN|MDM2|PGR|PRKCD|MAPK1|MAPK3|MAPK8|STAT3|TKT|TLR4|TP53|VCP|VEGFA|MAPKAPK2|AKT3|EHMT2	-12	MyList
GO Biological Processes	19	GO:0071902	positive regulation of protein serine/threonine kinase activity	19_GO:0048518 positive regulation of biological process	-14	18	15	30304	140	185	15	8.1	2	154|207|1956|1991|2081|2247|2260|2322|5159|5294|6714|6868|7099|7124|7422	ADRB2|AKT1|EGFR|ELANE|ERN1|FGF2|FGFR1|FLT3|PDGFRB|PIK3CG|SRC|ADAM17|TLR4|TNF|VEGFA	-12	MyList
WikiPathways	27	WP5373	Role of hypoxia, angiogenesis, and FGF pathway in OA chondrocyte hypertrophy		-14	36	19	30304	50	185	11	5.9	1.7	207|2260|3725|4322|5290|5578|5594|5595|6774|7422|10000	AKT1|FGFR1|JUN|MMP13|PIK3CA|PRKCA|MAPK1|MAPK3|STAT3|VEGFA|AKT3	-12	MyList
GO Biological Processes	19	GO:0040008	regulation of growth	19_GO:0040007 growth	-14	6.9	12	30304	616	185	26	14	2.6	25|154|207|351|367|596|952|983|1432|1956|2147|2247|2475|2539|2735|3558|5290|5292|6446|6774|6868|7086|7157|7422|7430|7852	ABL1|ADRB2|AKT1|APP|AR|BCL2|CD38|CDK1|MAPK14|EGFR|F2|FGF2|MTOR|G6PD|GLI1|IL2|PIK3CA|PIM1|SGK1|STAT3|ADAM17|TKT|TP53|VEGFA|EZR|CXCR4	-12	MyList
GO Biological Processes	19	GO:0000165	MAPK cascade	19_GO:0050896 response to stimulus	-14	14	14	30304	205	185	17	9.2	2.1	25|367|673|983|1432|1956|2247|2260|3685|5027|5594|5595|5599|5788|7099|7124|9261	ABL1|AR|BRAF|CDK1|MAPK14|EGFR|FGF2|FGFR1|ITGAV|P2RX7|MAPK1|MAPK3|MAPK8|PTPRC|TLR4|TNF|MAPKAPK2	-12	MyList
GO Biological Processes	19	GO:0031348	negative regulation of defense response	19_GO:0048519 negative regulation of biological process	-14	10	13	30304	321	185	20	11	2.3	100|142|207|240|1139|1432|1991|2534|2629|2950|3105|3558|4067|4321|5580|5591|5788|6714|6774|6850	ADA|PARP1|AKT1|ALOX5|CHRNA7|MAPK14|ELANE|FYN|GBA1|GSTP1|HLA-A|IL2|LYN|MMP12|PRKCD|PRKDC|PTPRC|SRC|STAT3|SYK	-12	MyList
GO Biological Processes	19	GO:1902105	regulation of leukocyte differentiation	19_GO:0002376 immune system process	-14	10	13	30304	321	185	20	11	2.3	25|100|673|695|2475|3558|3718|4067|4860|5295|5578|5591|5788|6469|6850|7099|7124|7535|10892|54106	ABL1|ADA|BRAF|BTK|MTOR|IL2|JAK3|LYN|PNP|PIK3R1|PRKCA|PRKDC|PTPRC|SHH|SYK|TLR4|TNF|ZAP70|MALT1|TLR9	-12	MyList
WikiPathways	27	WP2446	Retinoblastoma gene in cancer		-14	24	17	30304	90	185	13	7	1.9	25|983|993|1017|1111|1786|3065|4193|5111|5591|6839|7153|7157	ABL1|CDK1|CDC25A|CDK2|CHEK1|DNMT1|HDAC1|MDM2|PCNA|PRKDC|SUV39H1|TOP2A|TP53	-12	MyList
GO Biological Processes	19	GO:0043405	regulation of MAP kinase activity	19_GO:0008152 metabolic process	-14	17	15	30304	142	185	15	8.1	2	1956|1991|2081|2247|2260|2322|2629|2950|4067|5159|5294|5580|7099|7124|7422	EGFR|ELANE|ERN1|FGF2|FGFR1|FLT3|GBA1|GSTP1|LYN|PDGFRB|PIK3CG|PRKCD|TLR4|TNF|VEGFA	-12	MyList
KEGG Pathway	24	hsa05211	Renal cell carcinoma		-14	28	18	30304	69	185	12	6.5	1.8	207|673|2033|3725|5290|5293|5295|5594|5595|6513|7422|10000	AKT1|BRAF|EP300|JUN|PIK3CA|PIK3CD|PIK3R1|MAPK1|MAPK3|SLC2A1|VEGFA|AKT3	-12	MyList
WikiPathways	27	WP3611	Photodynamic therapy-induced AP-1 survival signaling		-14	35	19	30304	51	185	11	5.9	1.7	596|1432|1956|3320|3558|3725|4170|5156|5599|7124|7157	BCL2|MAPK14|EGFR|HSP90AA1|IL2|JUN|MCL1|PDGFRA|MAPK8|TNF|TP53	-12	MyList
GO Biological Processes	19	GO:0071482	cellular response to light stimulus	19_GO:0050896 response to stimulus	-14	20	16	30304	115	185	14	7.6	1.9	142|993|1432|2033|4193|4311|4312|4314|4318|5111|5295|5580|7157|23028	PARP1|CDC25A|MAPK14|EP300|MDM2|MME|MMP1|MMP3|MMP9|PCNA|PIK3R1|PRKCD|TP53|KDM1A	-12	MyList
GO Biological Processes	19	GO:0006690	icosanoid metabolic process	19_GO:0008152 metabolic process	-14	20	16	30304	115	185	14	7.6	1.9	240|246|1545|1548|1557|1565|2052|2944|2950|4048|5742|5743|6850|9261	ALOX5|ALOX15|CYP1B1|CYP2A6|CYP2C19|CYP2D6|EPHX1|GSTM1|GSTP1|LTA4H|PTGS1|PTGS2|SYK|MAPKAPK2	-12	MyList
GO Biological Processes	19	GO:2001234	negative regulation of apoptotic signaling pathway	19_GO:0048519 negative regulation of biological process	-14	12	14	30304	243	185	18	9.7	2.2	207|367|596|2534|2950|3065|3162|3383|3685|4170|4193|4318|4846|5054|5743|6714|7124|23028	AKT1|AR|BCL2|FYN|GSTP1|HDAC1|HMOX1|ICAM1|ITGAV|MCL1|MDM2|MMP9|NOS3|SERPINE1|PTGS2|SRC|TNF|KDM1A	-12	MyList
WikiPathways	27	WP2380	Brain-derived neurotrophic factor (BDNF) signaling pathway		-14	17	15	30304	144	185	15	8.1	2	207|836|1268|1432|2475|2534|3725|5295|5580|5594|5595|5599|6714|6774|6868	AKT1|CASP3|CNR1|MAPK14|MTOR|FYN|JUN|PIK3R1|PRKCD|MAPK1|MAPK3|MAPK8|SRC|STAT3|ADAM17	-12	MyList
GO Biological Processes	19	GO:1903706	regulation of hemopoiesis	19_GO:0002376 immune system process	-14	8.6	12	30304	417	185	22	12	2.4	25|100|673|695|1432|2475|3558|3718|4067|4860|5295|5578|5591|5788|6469|6774|6850|7099|7124|7535|10892|54106	ABL1|ADA|BRAF|BTK|MAPK14|MTOR|IL2|JAK3|LYN|PNP|PIK3R1|PRKCA|PRKDC|PTPRC|SHH|STAT3|SYK|TLR4|TNF|ZAP70|MALT1|TLR9	-12	MyList
GO Biological Processes	19	GO:0009408	response to heat	19_GO:0050896 response to stimulus	-14	23	17	30304	92	185	13	7	1.9	207|2475|3066|3162|3320|3326|4067|4842|4846|5566|5743|7415|7442	AKT1|MTOR|HDAC2|HMOX1|HSP90AA1|HSP90AB1|LYN|NOS1|NOS3|PRKACA|PTGS2|VCP|TRPV1	-12	MyList
KEGG Pathway	24	hsa05222	Small cell lung cancer		-14	23	17	30304	92	185	13	7	1.9	207|331|596|836|1017|3685|4843|5290|5293|5295|5743|7157|10000	AKT1|XIAP|BCL2|CASP3|CDK2|ITGAV|NOS2|PIK3CA|PIK3CD|PIK3R1|PTGS2|TP53|AKT3	-12	MyList
GO Biological Processes	19	GO:0050671	positive regulation of lymphocyte proliferation	19_GO:0002376 immune system process	-14	17	15	30304	145	185	15	8.1	2	100|596|695|952|3105|3558|4860|5788|6469|6850|6869|7099|7297|7535|54106	ADA|BCL2|BTK|CD38|HLA-A|IL2|PNP|PTPRC|SHH|SYK|TACR1|TLR4|TYK2|ZAP70|TLR9	-12	MyList
Reactome Gene Sets	6	R-HSA-5684996	MAPK1/MAPK3 signaling		-14	11	13	30304	286	185	19	10	2.2	673|983|1956|2247|2260|2322|2534|3558|3690|3716|3718|5156|5159|5290|5295|5594|5595|6714|7297	BRAF|CDK1|EGFR|FGF2|FGFR1|FLT3|FYN|IL2|ITGB3|JAK1|JAK3|PDGFRA|PDGFRB|PIK3CA|PIK3R1|MAPK1|MAPK3|SRC|TYK2	-12	MyList
GO Biological Processes	19	GO:0003012	muscle system process	19_GO:0032501 multicellular organismal process	-14	11	13	30304	288	185	19	10	2.2	100|154|781|952|2475|3066|3162|3320|3757|4638|4842|4846|5290|5733|6869|7124|7139|7442|7852	ADA|ADRB2|CACNA2D1|CD38|MTOR|HDAC2|HMOX1|HSP90AA1|KCNH2|MYLK|NOS1|NOS3|PIK3CA|PTGER3|TACR1|TNF|TNNT2|TRPV1|CXCR4	-12	MyList
GO Biological Processes	19	GO:0052548	regulation of endopeptidase activity	19_GO:0008152 metabolic process	-14	11	13	30304	288	185	19	10	2.2	207|331|866|1509|2534|2597|3065|3932|4067|4318|5054|6714|6774|6850|7124|7415|7422|7498|10892	AKT1|XIAP|SERPINA6|CTSD|FYN|GAPDH|HDAC1|LCK|LYN|MMP9|SERPINE1|SRC|STAT3|SYK|TNF|VCP|VEGFA|XDH|MALT1	-12	MyList
Canonical Pathways	11	M113	PID NFAT 3PATHWAY		-14	34	19	30304	53	185	11	5.9	1.7	596|836|1432|2033|2280|5292|5566|5578|5580|5595|5599	BCL2|CASP3|MAPK14|EP300|FKBP1A|PIM1|PRKACA|PRKCA|PRKCD|MAPK3|MAPK8	-12	MyList
Canonical Pathways	11	M151	PID AR TF PATHWAY		-14	34	19	30304	53	185	11	5.9	1.7	367|1432|2033|2908|3065|3320|3725|4193|5599|6714|10919	AR|MAPK14|EP300|NR3C1|HDAC1|HSP90AA1|JUN|MDM2|MAPK8|SRC|EHMT2	-12	MyList
KEGG Pathway	24	hsa05224	Breast cancer		-14	17	15	30304	147	185	15	8.1	2	207|673|1956|2247|2260|2475|3725|5241|5290|5293|5295|5594|5595|7157|10000	AKT1|BRAF|EGFR|FGF2|FGFR1|MTOR|JUN|PGR|PIK3CA|PIK3CD|PIK3R1|MAPK1|MAPK3|TP53|AKT3	-12	MyList
GO Biological Processes	19	GO:0009612	response to mechanical stimulus	19_GO:0050896 response to stimulus	-14	13	14	30304	213	185	17	9.2	2.1	1111|1432|2247|2534|3690|4353|5027|5290|5595|5599|5743|6513|6714|6869|7099|7124|7852	CHEK1|MAPK14|FGF2|FYN|ITGB3|MPO|P2RX7|PIK3CA|MAPK3|MAPK8|PTGS2|SLC2A1|SRC|TACR1|TLR4|TNF|CXCR4	-12	MyList
GO Biological Processes	19	GO:0032946	positive regulation of mononuclear cell proliferation	19_GO:0048518 positive regulation of biological process	-14	17	15	30304	148	185	15	8.1	2	100|596|695|952|3105|3558|4860|5788|6469|6850|6869|7099|7297|7535|54106	ADA|BCL2|BTK|CD38|HLA-A|IL2|PNP|PTPRC|SHH|SYK|TACR1|TLR4|TYK2|ZAP70|TLR9	-12	MyList
WikiPathways	27	WP179	Cell cycle		-14	19	16	30304	120	185	14	7.6	1.9	25|983|993|1017|1111|2033|3065|3066|4193|5111|5347|5591|7157|11200	ABL1|CDK1|CDC25A|CDK2|CHEK1|EP300|HDAC1|HDAC2|MDM2|PCNA|PLK1|PRKDC|TP53|CHEK2	-12	MyList
KEGG Pathway	24	hsa04935	Growth hormone synthesis, secretion and action		-14	19	16	30304	120	185	14	7.6	1.9	207|1432|2033|2475|5290|5293|5295|5566|5578|5594|5595|5599|6774|10000	AKT1|MAPK14|EP300|MTOR|PIK3CA|PIK3CD|PIK3R1|PRKACA|PRKCA|MAPK1|MAPK3|MAPK8|STAT3|AKT3	-12	MyList
KEGG Pathway	24	hsa05226	Gastric cancer		-14	16	15	30304	149	185	15	8.1	2	207|596|673|1017|1956|2247|2475|5290|5293|5295|5594|5595|6469|7157|10000	AKT1|BCL2|BRAF|CDK2|EGFR|FGF2|MTOR|PIK3CA|PIK3CD|PIK3R1|MAPK1|MAPK3|SHH|TP53|AKT3	-12	MyList
GO Biological Processes	19	GO:0002687	positive regulation of leukocyte migration	19_GO:0040011 locomotion	-14	16	15	30304	149	185	15	8.1	2	25|351|3383|3579|3676|3690|5054|5295|5594|5595|6401|6868|6869|7124|7422	ABL1|APP|ICAM1|CXCR2|ITGA4|ITGB3|SERPINE1|PIK3R1|MAPK1|MAPK3|SELE|ADAM17|TACR1|TNF|VEGFA	-12	MyList
WikiPathways	27	WP585	Interferon type I signaling pathways		-14	33	19	30304	54	185	11	5.9	1.7	1432|2475|2534|3716|3932|5293|5295|5788|6774|7297|7535	MAPK14|MTOR|FYN|JAK1|LCK|PIK3CD|PIK3R1|PTPRC|STAT3|TYK2|ZAP70	-12	MyList
GO Biological Processes	19	GO:0001936	regulation of endothelial cell proliferation	19_GO:0050789 regulation of biological process	-14	14	14	30304	181	185	16	8.6	2.1	207|240|1232|2247|2260|3162|3676|3690|5293|5578|6774|6868|7124|7422|7498|10000	AKT1|ALOX5|CCR3|FGF2|FGFR1|HMOX1|ITGA4|ITGB3|PIK3CD|PRKCA|STAT3|ADAM17|TNF|VEGFA|XDH|AKT3	-12	MyList
GO Biological Processes	19	GO:0001525	angiogenesis	19_GO:0032502 developmental process	-14	9.8	13	30304	336	185	20	11	2.3	207|1432|1545|1636|2247|2833|3162|3685|3690|4846|5054|5156|5159|5290|5294|5578|5743|6469|6850|7422	AKT1|MAPK14|CYP1B1|ACE|FGF2|CXCR3|HMOX1|ITGAV|ITGB3|NOS3|SERPINE1|PDGFRA|PDGFRB|PIK3CA|PIK3CG|PRKCA|PTGS2|SHH|SYK|VEGFA	-12	MyList
Reactome Gene Sets	6	R-HSA-373076	Class A/1 (Rhodopsin-like receptors)		-14	9.8	13	30304	336	185	20	11	2.3	154|351|1232|1233|1237|1268|2147|2833|3269|3274|3577|3579|4986|4988|5729|5731|5733|6869|7852|11251	ADRB2|APP|CCR3|CCR4|CCR8|CNR1|F2|CXCR3|HRH1|HRH2|CXCR1|CXCR2|OPRK1|OPRM1|PTGDR|PTGER1|PTGER3|TACR1|CXCR4|PTGDR2	-12	MyList
WikiPathways	27	WP51	Regulation of actin cytoskeleton		-14	16	15	30304	150	185	15	8.1	2	673|1956|2147|2247|2260|4638|5156|5159|5290|5293|5294|5295|5594|5595|7430	BRAF|EGFR|F2|FGF2|FGFR1|MYLK|PDGFRA|PDGFRB|PIK3CA|PIK3CD|PIK3CG|PIK3R1|MAPK1|MAPK3|EZR	-12	MyList
GO Biological Processes	19	GO:1902532	negative regulation of intracellular signal transduction	19_GO:0048519 negative regulation of biological process	-14	7	11	30304	586	185	25	14	2.5	25|207|596|1432|2475|2534|2629|2950|3065|4067|4193|4318|5027|5566|5580|5595|5743|5788|6714|7099|7430|7498|23028|54106|59272	ABL1|AKT1|BCL2|MAPK14|MTOR|FYN|GBA1|GSTP1|HDAC1|LYN|MDM2|MMP9|P2RX7|PRKACA|PRKCD|MAPK3|PTGS2|PTPRC|SRC|TLR4|EZR|XDH|KDM1A|TLR9|ACE2	-12	MyList
GO Biological Processes	19	GO:0010632	regulation of epithelial cell migration	19_GO:0040011 locomotion	-14	11	13	30304	295	185	19	10	2.2	25|207|2247|2260|2475|3162|3690|4318|4846|5293|5294|5578|5743|6714|6868|6869|7124|7422|10000	ABL1|AKT1|FGF2|FGFR1|MTOR|HMOX1|ITGB3|MMP9|NOS3|PIK3CD|PIK3CG|PRKCA|PTGS2|SRC|ADAM17|TACR1|TNF|VEGFA|AKT3	-12	MyList
WikiPathways	27	WP2828	Bladder cancer		-13	41	20	30304	40	185	10	5.4	1.7	673|1956|4193|4312|4318|5295|5594|6714|7157|7422	BRAF|EGFR|MDM2|MMP1|MMP9|PIK3R1|MAPK1|SRC|TP53|VEGFA	-12	MyList
Canonical Pathways	11	M161	PID IFNG PATHWAY		-13	41	20	30304	40	185	10	5.4	1.7	207|2033|2475|3716|5290|5295|5580|5594|5595|6774	AKT1|EP300|MTOR|JAK1|PIK3CA|PIK3R1|PRKCD|MAPK1|MAPK3|STAT3	-12	MyList
GO Biological Processes	19	GO:0046632	alpha-beta T cell differentiation	19_GO:0002376 immune system process	-13	26	17	30304	76	185	12	6.5	1.8	25|100|596|673|2475|3702|3716|6097|6469|6774|6850|7535	ABL1|ADA|BCL2|BRAF|MTOR|ITK|JAK1|RORC|SHH|STAT3|SYK|ZAP70	-12	MyList
WikiPathways	27	WP2034	Leptin signaling pathway		-13	26	17	30304	76	185	12	6.5	1.8	207|1432|2475|2534|3716|4846|5295|5594|5595|5599|6714|6774	AKT1|MAPK14|MTOR|FYN|JAK1|NOS3|PIK3R1|MAPK1|MAPK3|MAPK8|SRC|STAT3	-12	MyList
WikiPathways	27	WP2035	Follicle stimulating hormone (FSH) signaling pathway		-13	55	22	30304	27	185	9	4.9	1.6	207|1432|2475|5566|5578|5594|5595|6446|6714	AKT1|MAPK14|MTOR|PRKACA|PRKCA|MAPK1|MAPK3|SGK1|SRC	-12	MyList
GO Biological Processes	19	GO:0001944	vasculature development	19_GO:0032502 developmental process	-13	7.2	11	30304	543	185	24	13	2.5	207|1432|1545|1636|2247|2833|3162|3685|3690|3964|4193|4638|4846|5054|5156|5159|5290|5294|5578|5594|5743|6469|6850|7422	AKT1|MAPK14|CYP1B1|ACE|FGF2|CXCR3|HMOX1|ITGAV|ITGB3|LGALS8|MDM2|MYLK|NOS3|SERPINE1|PDGFRA|PDGFRB|PIK3CA|PIK3CG|PRKCA|MAPK1|PTGS2|SHH|SYK|VEGFA	-12	MyList
Canonical Pathways	11	M100	PID SHP2 PATHWAY		-13	32	18	30304	57	185	11	5.9	1.7	1956|3558|3716|3718|3932|4846|5159|5290|5295|5566|7422	EGFR|IL2|JAK1|JAK3|LCK|NOS3|PDGFRB|PIK3CA|PIK3R1|PRKACA|VEGFA	-12	MyList
KEGG Pathway	24	hsa05219	Bladder cancer		-13	40	20	30304	41	185	10	5.4	1.7	673|1956|4193|4312|4318|5594|5595|6714|7157|7422	BRAF|EGFR|MDM2|MMP1|MMP9|MAPK1|MAPK3|SRC|TP53|VEGFA	-12	MyList
GO Biological Processes	19	GO:0042542	response to hydrogen peroxide	19_GO:0050896 response to stimulus	-13	21	16	30304	101	185	13	7	1.9	25|596|836|983|1545|2081|2534|3066|3162|4193|5111|5580|6714	ABL1|BCL2|CASP3|CDK1|CYP1B1|ERN1|FYN|HDAC2|HMOX1|MDM2|PCNA|PRKCD|SRC	-12	MyList
GO Biological Processes	19	GO:0045765	regulation of angiogenesis	19_GO:0032502 developmental process	-13	9.4	12	30304	349	185	20	11	2.3	25|240|1139|1232|1545|2247|3162|3579|3690|3716|4846|5054|5293|5294|5578|6774|7124|7422|7852|10000	ABL1|ALOX5|CHRNA7|CCR3|CYP1B1|FGF2|HMOX1|CXCR2|ITGB3|JAK1|NOS3|SERPINE1|PIK3CD|PIK3CG|PRKCA|STAT3|TNF|VEGFA|CXCR4|AKT3	-12	MyList
Reactome Gene Sets	6	R-HSA-2219530	Constitutive Signaling by Aberrant PI3K in Cancer		-13	25	17	30304	78	185	12	6.5	1.8	1956|2247|2260|2322|2534|3932|5156|5159|5290|5293|5295|6714	EGFR|FGF2|FGFR1|FLT3|FYN|LCK|PDGFRA|PDGFRB|PIK3CA|PIK3CD|PIK3R1|SRC	-12	MyList
GO Biological Processes	19	GO:0050853	B cell receptor signaling pathway	19_GO:0002376 immune system process	-13	31	18	30304	58	185	11	5.9	1.7	25|596|695|952|3702|3932|4067|5293|5594|5788|6850	ABL1|BCL2|BTK|CD38|ITK|LCK|LYN|PIK3CD|MAPK1|PTPRC|SYK	-12	MyList
GO Biological Processes	19	GO:2001236	regulation of extrinsic apoptotic signaling pathway	19_GO:0050896 response to stimulus	-13	16	14	30304	158	185	15	8.1	2	207|367|596|2260|2950|3162|3383|3685|4170|4846|5054|5788|6714|7099|7124	AKT1|AR|BCL2|FGFR1|GSTP1|HMOX1|ICAM1|ITGAV|MCL1|NOS3|SERPINE1|PTPRC|SRC|TLR4|TNF	-12	MyList
WikiPathways	27	WP2036	TNF-related weak inducer of apoptosis (TWEAK) signaling pathway		-13	39	19	30304	42	185	10	5.4	1.7	207|836|1432|3065|3725|4318|5594|5595|5599|7124	AKT1|CASP3|MAPK14|HDAC1|JUN|MMP9|MAPK1|MAPK3|MAPK8|TNF	-11	MyList
Canonical Pathways	11	M166	PID ATF2 PATHWAY		-13	31	18	30304	59	185	11	5.9	1.7	596|1432|2033|3725|4843|5156|5578|5594|5595|5599|6401	BCL2|MAPK14|EP300|JUN|NOS2|PDGFRA|PRKCA|MAPK1|MAPK3|MAPK8|SELE	-11	MyList
Canonical Pathways	11	M261	PID P53 REGULATION PATHWAY		-13	31	18	30304	59	185	11	5.9	1.7	25|207|1017|1111|1432|2033|4193|5580|5599|7157|11200	ABL1|AKT1|CDK2|CHEK1|MAPK14|EP300|MDM2|PRKCD|MAPK8|TP53|CHEK2	-11	MyList
Reactome Gene Sets	6	R-HSA-5633007	Regulation of TP53 Activity		-13	15	14	30304	160	185	15	8.1	2	207|983|1017|1111|1432|2033|2475|3065|3066|4193|6446|7157|10000|10919|11200	AKT1|CDK1|CDK2|CHEK1|MAPK14|EP300|MTOR|HDAC1|HDAC2|MDM2|SGK1|TP53|AKT3|EHMT2|CHEK2	-11	MyList
WikiPathways	27	WP481	Insulin signaling		-13	15	14	30304	160	185	15	8.1	2	207|1432|2475|3725|5290|5293|5294|5295|5578|5580|5594|5595|5599|6446|6513	AKT1|MAPK14|MTOR|JUN|PIK3CA|PIK3CD|PIK3CG|PIK3R1|PRKCA|PRKCD|MAPK1|MAPK3|MAPK8|SGK1|SLC2A1	-11	MyList
GO Biological Processes	19	GO:1901342	regulation of vasculature development	19_GO:0032502 developmental process	-13	9.3	12	30304	354	185	20	11	2.3	25|240|1139|1232|1545|2247|3162|3579|3690|3716|4846|5054|5293|5294|5578|6774|7124|7422|7852|10000	ABL1|ALOX5|CHRNA7|CCR3|CYP1B1|FGF2|HMOX1|CXCR2|ITGB3|JAK1|NOS3|SERPINE1|PIK3CD|PIK3CG|PRKCA|STAT3|TNF|VEGFA|CXCR4|AKT3	-11	MyList
GO Biological Processes	19	GO:0010595	positive regulation of endothelial cell migration	19_GO:0040011 locomotion	-13	18	15	30304	130	185	14	7.6	1.9	25|207|2247|2260|3162|3690|4846|5293|5294|5578|5743|6868|7422|10000	ABL1|AKT1|FGF2|FGFR1|HMOX1|ITGB3|NOS3|PIK3CD|PIK3CG|PRKCA|PTGS2|ADAM17|VEGFA|AKT3	-11	MyList
GO Biological Processes	19	GO:0010506	regulation of autophagy	19_GO:0008152 metabolic process	-13	9.2	12	30304	355	185	20	11	2.3	25|154|207|596|836|2033|2081|2475|2597|2629|3162|4170|5290|5566|5595|5599|6774|7157|10919|54106	ABL1|ADRB2|AKT1|BCL2|CASP3|EP300|ERN1|MTOR|GAPDH|GBA1|HMOX1|MCL1|PIK3CA|PRKACA|MAPK3|MAPK8|STAT3|TP53|EHMT2|TLR9	-11	MyList
GO Biological Processes	19	GO:0033138	positive regulation of peptidyl-serine phosphorylation	19_GO:0048518 positive regulation of biological process	-13	20	16	30304	104	185	13	7	1.9	207|351|596|673|1139|1956|3320|3326|4842|5290|5743|7124|7422	AKT1|APP|BCL2|BRAF|CHRNA7|EGFR|HSP90AA1|HSP90AB1|NOS1|PIK3CA|PTGS2|TNF|VEGFA	-11	MyList
KEGG Pathway	24	hsa04064	NF-kappa B signaling pathway		-13	20	16	30304	104	185	13	7	1.9	142|331|596|695|3383|3932|4067|5743|6850|7099|7124|7535|10892	PARP1|XIAP|BCL2|BTK|ICAM1|LCK|LYN|PTGS2|SYK|TLR4|TNF|ZAP70|MALT1	-11	MyList
GO Biological Processes	19	GO:0052547	regulation of peptidase activity	19_GO:0008152 metabolic process	-13	10	12	30304	312	185	19	10	2.2	207|331|866|1509|2534|2597|3065|3932|4067|4318|5054|6714|6774|6850|7124|7415|7422|7498|10892	AKT1|XIAP|SERPINA6|CTSD|FYN|GAPDH|HDAC1|LCK|LYN|MMP9|SERPINE1|SRC|STAT3|SYK|TNF|VCP|VEGFA|XDH|MALT1	-11	MyList
Canonical Pathways	11	M222	PID CXCR3 PATHWAY		-13	38	19	30304	43	185	10	5.4	1.7	207|1432|2475|2833|5290|5293|5295|5594|5595|6714	AKT1|MAPK14|MTOR|CXCR3|PIK3CA|PIK3CD|PIK3R1|MAPK1|MAPK3|SRC	-11	MyList
Reactome Gene Sets	6	R-HSA-1433557	Signaling by SCF-KIT		-13	38	19	30304	43	185	10	5.4	1.7	1111|2534|3932|4067|4318|5290|5295|5578|6714|6774	CHEK1|FYN|LCK|LYN|MMP9|PIK3CA|PIK3R1|PRKCA|SRC|STAT3	-11	MyList
GO Biological Processes	19	GO:0031668	cellular response to extracellular stimulus	19_GO:0050896 response to stimulus	-13	11	13	30304	272	185	18	9.7	2.2	596|2033|2475|2629|3676|4067|4193|5027|5292|5594|5595|5599|5610|5788|6513|6839|7157|10919	BCL2|EP300|MTOR|GBA1|ITGA4|LYN|MDM2|P2RX7|PIM1|MAPK1|MAPK3|MAPK8|EIF2AK2|PTPRC|SLC2A1|SUV39H1|TP53|EHMT2	-11	MyList
GO Biological Processes	19	GO:0048872	homeostasis of number of cells	19_GO:0042592 homeostatic process	-13	11	13	30304	273	185	18	9.7	2.2	25|100|207|331|596|695|836|1233|2322|2539|2629|3162|3718|4067|4846|5027|7422|10000	ABL1|ADA|AKT1|XIAP|BCL2|BTK|CASP3|CCR4|FLT3|G6PD|GBA1|HMOX1|JAK3|LYN|NOS3|P2RX7|VEGFA|AKT3	-11	MyList
GO Biological Processes	19	GO:0007611	learning or memory	19_GO:0032501 multicellular organismal process	-13	11	13	30304	274	185	18	9.7	2.2	25|351|673|836|1139|1268|1956|2033|2534|3269|4311|4986|5594|5743|6446|6714|6869|10919	ABL1|APP|BRAF|CASP3|CHRNA7|CNR1|EGFR|EP300|FYN|HRH1|MME|OPRK1|MAPK1|PTGS2|SGK1|SRC|TACR1|EHMT2	-11	MyList
GO Biological Processes	19	GO:0002444	myeloid leukocyte mediated immunity	19_GO:0002376 immune system process	-13	30	17	30304	61	185	11	5.9	1.7	695|1511|1636|1991|2147|4067|5293|5294|5729|6850|6868	BTK|CTSG|ACE|ELANE|F2|LYN|PIK3CD|PIK3CG|PTGDR|SYK|ADAM17	-11	MyList
GO Biological Processes	19	GO:0050890	cognition	19_GO:0032501 multicellular organismal process	-13	9.8	12	30304	317	185	19	10	2.2	25|351|673|836|1139|1268|1956|2033|2534|3269|4311|4986|5594|5743|6446|6714|6869|7124|10919	ABL1|APP|BRAF|CASP3|CHRNA7|CNR1|EGFR|EP300|FYN|HRH1|MME|OPRK1|MAPK1|PTGS2|SGK1|SRC|TACR1|TNF|EHMT2	-11	MyList
GO Biological Processes	19	GO:0002831	regulation of response to biotic stimulus	19_GO:0050896 response to stimulus	-13	7.4	11	30304	512	185	23	12	2.4	142|207|331|695|2033|2534|3105|3320|4067|4321|5295|5578|5591|5595|5599|5610|6714|6850|7099|7124|9261|9641|54106	PARP1|AKT1|XIAP|BTK|EP300|FYN|HLA-A|HSP90AA1|LYN|MMP12|PIK3R1|PRKCA|PRKDC|MAPK3|MAPK8|EIF2AK2|SRC|SYK|TLR4|TNF|MAPKAPK2|IKBKE|TLR9	-11	MyList
KEGG Pathway	24	hsa04140	Autophagy - animal		-13	15	14	30304	165	185	15	8.1	2	207|596|1508|1509|2081|2475|5290|5293|5295|5566|5580|5594|5595|5599|10000	AKT1|BCL2|CTSB|CTSD|ERN1|MTOR|PIK3CA|PIK3CD|PIK3R1|PRKACA|PRKCD|MAPK1|MAPK3|MAPK8|AKT3	-11	MyList
Reactome Gene Sets	6	R-HSA-418594	G alpha (i) signalling events		-13	9.8	12	30304	319	185	19	10	2.2	351|1232|1233|1237|1268|2833|3577|3579|4986|4988|5141|5566|5578|5580|5594|5733|6714|7852|11251	APP|CCR3|CCR4|CCR8|CNR1|CXCR3|CXCR1|CXCR2|OPRK1|OPRM1|PDE4A|PRKACA|PRKCA|PRKCD|MAPK1|PTGER3|SRC|CXCR4|PTGDR2	-11	MyList
Canonical Pathways	11	M257	PID EPHRINB REV PATHWAY		-13	49	21	30304	30	185	9	4.9	1.6	2534|3690|3932|4067|5290|5295|5599|6714|7852	FYN|ITGB3|LCK|LYN|PIK3CA|PIK3R1|MAPK8|SRC|CXCR4	-11	MyList
GO Biological Processes	19	GO:0050670	regulation of lymphocyte proliferation	19_GO:0002376 immune system process	-13	12	13	30304	238	185	17	9.2	2.1	100|596|695|836|952|3105|3558|4067|4860|5788|6469|6850|6869|7099|7297|7535|54106	ADA|BCL2|BTK|CASP3|CD38|HLA-A|IL2|LYN|PNP|PTPRC|SHH|SYK|TACR1|TLR4|TYK2|ZAP70|TLR9	-11	MyList
KEGG Pathway	24	hsa04931	Insulin resistance		-13	20	15	30304	108	185	13	7	1.9	207|2475|4846|5290|5293|5295|5580|5599|6513|6774|7124|10000|10724	AKT1|MTOR|NOS3|PIK3CA|PIK3CD|PIK3R1|PRKCD|MAPK8|SLC2A1|STAT3|TNF|AKT3|OGA	-11	MyList
KEGG Pathway	24	hsa04662	B cell receptor signaling pathway		-13	23	16	30304	84	185	12	6.5	1.8	207|695|3725|4067|5290|5293|5295|5594|5595|6850|10000|10892	AKT1|BTK|JUN|LYN|PIK3CA|PIK3CD|PIK3R1|MAPK1|MAPK3|SYK|AKT3|MALT1	-11	MyList
KEGG Pathway	24	hsa05225	Hepatocellular carcinoma		-13	15	14	30304	168	185	15	8.1	2	207|673|1956|2475|2944|2950|3162|5290|5293|5295|5578|5594|5595|7157|10000	AKT1|BRAF|EGFR|MTOR|GSTM1|GSTP1|HMOX1|PIK3CA|PIK3CD|PIK3R1|PRKCA|MAPK1|MAPK3|TP53|AKT3	-11	MyList
Reactome Gene Sets	6	R-HSA-9675108	Nervous system development		-13	6.8	11	30304	578	185	24	13	2.5	25|1432|1956|2260|2534|3066|3320|3326|3685|3690|4067|4318|5290|5293|5295|5566|5578|5594|5595|5599|5788|6714|7430|7852	ABL1|MAPK14|EGFR|FGFR1|FYN|HDAC2|HSP90AA1|HSP90AB1|ITGAV|ITGB3|LYN|MMP9|PIK3CA|PIK3CD|PIK3R1|PRKACA|PRKCA|MAPK1|MAPK3|MAPK8|PTPRC|SRC|EZR|CXCR4	-11	MyList
GO Biological Processes	19	GO:0001676	long-chain fatty acid metabolic process	19_GO:0008152 metabolic process	-13	19	15	30304	110	185	13	7	1.9	240|246|1376|1545|1548|1557|1565|1576|2052|2944|2950|5742|5743	ALOX5|ALOX15|CPT2|CYP1B1|CYP2A6|CYP2C19|CYP2D6|CYP3A4|EPHX1|GSTM1|GSTP1|PTGS1|PTGS2	-11	MyList
GO Biological Processes	19	GO:0001568	blood vessel development	19_GO:0032502 developmental process	-13	7.2	11	30304	523	185	23	12	2.4	207|1432|1545|1636|2247|2833|3162|3685|3690|4193|4638|4846|5054|5156|5159|5290|5294|5578|5594|5743|6469|6850|7422	AKT1|MAPK14|CYP1B1|ACE|FGF2|CXCR3|HMOX1|ITGAV|ITGB3|MDM2|MYLK|NOS3|SERPINE1|PDGFRA|PDGFRB|PIK3CA|PIK3CG|PRKCA|MAPK1|PTGS2|SHH|SYK|VEGFA	-11	MyList
GO Biological Processes	19	GO:0032944	regulation of mononuclear cell proliferation	19_GO:0050789 regulation of biological process	-13	12	13	30304	242	185	17	9.2	2.1	100|596|695|836|952|3105|3558|4067|4860|5788|6469|6850|6869|7099|7297|7535|54106	ADA|BCL2|BTK|CASP3|CD38|HLA-A|IL2|LYN|PNP|PTPRC|SHH|SYK|TACR1|TLR4|TYK2|ZAP70|TLR9	-11	MyList
GO Biological Processes	19	GO:0033077	T cell differentiation in thymus	19_GO:0002376 immune system process	-13	28	17	30304	64	185	11	5.9	1.7	25|100|596|673|2629|5591|5788|6469|6868|7157|7535	ABL1|ADA|BCL2|BRAF|GBA1|PRKDC|PTPRC|SHH|ADAM17|TP53|ZAP70	-11	MyList
WikiPathways	27	WP2586	Aryl hydrocarbon receptor pathway		-13	36	18	30304	46	185	10	5.4	1.7	1017|1545|1956|2033|3320|5594|5743|6714|7124|7422	CDK2|CYP1B1|EGFR|EP300|HSP90AA1|MAPK1|PTGS2|SRC|TNF|VEGFA	-11	MyList
GO Biological Processes	19	GO:0001938	positive regulation of endothelial cell proliferation	19_GO:0048518 positive regulation of biological process	-13	19	15	30304	111	185	13	7	1.9	207|1232|2247|2260|3162|3676|3690|5293|5578|6774|6868|7422|10000	AKT1|CCR3|FGF2|FGFR1|HMOX1|ITGA4|ITGB3|PIK3CD|PRKCA|STAT3|ADAM17|VEGFA|AKT3	-11	MyList
WikiPathways	27	WP710	DNA damage response (only ATM dependent)		-13	19	15	30304	111	185	13	7	1.9	25|207|596|3725|4193|5290|5293|5294|5295|5594|5599|7157|10000	ABL1|AKT1|BCL2|JUN|MDM2|PIK3CA|PIK3CD|PIK3CG|PIK3R1|MAPK1|MAPK8|TP53|AKT3	-11	MyList
GO Biological Processes	19	GO:1901654	response to ketone	19_GO:0050896 response to stimulus	-13	13	13	30304	206	185	16	8.6	2.1	142|207|367|952|1545|1636|2629|2908|4129|5111|5290|5729|5788|6446|6714|6869	PARP1|AKT1|AR|CD38|CYP1B1|ACE|GBA1|NR3C1|MAOB|PCNA|PIK3CA|PTGDR|PTPRC|SGK1|SRC|TACR1	-11	MyList
GO Biological Processes	19	GO:0071478	cellular response to radiation	19_GO:0050896 response to stimulus	-13	14	14	30304	172	185	15	8.1	2	142|993|1432|2033|4193|4311|4312|4314|4318|5111|5295|5580|7157|11200|23028	PARP1|CDC25A|MAPK14|EP300|MDM2|MME|MMP1|MMP3|MMP9|PCNA|PIK3R1|PRKCD|TP53|CHEK2|KDM1A	-11	MyList
GO Biological Processes	19	GO:0060322	head development	19_GO:0032502 developmental process	-13	5.8	10	30304	765	185	27	15	2.6	25|351|596|673|836|1956|2033|2247|2534|2539|2629|2735|3065|3251|3579|4129|5156|5591|5594|5595|6469|6513|6714|7157|7852|10000|23028	ABL1|APP|BCL2|BRAF|CASP3|EGFR|EP300|FGF2|FYN|G6PD|GBA1|GLI1|HDAC1|HPRT1|CXCR2|MAOB|PDGFRA|PRKDC|MAPK1|MAPK3|SHH|SLC2A1|SRC|TP53|CXCR4|AKT3|KDM1A	-11	MyList
GO Biological Processes	19	GO:0045088	regulation of innate immune response	19_GO:0044419 biological process involved in interspecies interaction between organisms	-13	8.1	12	30304	425	185	21	11	2.3	142|207|331|695|2033|2534|3105|3320|4067|4321|5295|5591|5599|5610|6714|6850|7099|7124|9261|9641|54106	PARP1|AKT1|XIAP|BTK|EP300|FYN|HLA-A|HSP90AA1|LYN|MMP12|PIK3R1|PRKDC|MAPK8|EIF2AK2|SRC|SYK|TLR4|TNF|MAPKAPK2|IKBKE|TLR9	-11	MyList
Canonical Pathways	11	M183	PID IL6 7 PATHWAY		-13	35	18	30304	47	185	10	5.4	1.7	207|1432|3716|3725|4170|5290|5295|5580|6774|7297	AKT1|MAPK14|JAK1|JUN|MCL1|PIK3CA|PIK3R1|PRKCD|STAT3|TYK2	-11	MyList
KEGG Pathway	24	hsa04725	Cholinergic synapse		-13	19	15	30304	113	185	13	7	1.9	207|596|1139|2534|5290|5293|5294|5295|5566|5578|5594|5595|10000	AKT1|BCL2|CHRNA7|FYN|PIK3CA|PIK3CD|PIK3CG|PIK3R1|PRKACA|PRKCA|MAPK1|MAPK3|AKT3	-11	MyList
Reactome Gene Sets	6	R-HSA-1280218	Adaptive Immune System		-13	5.8	10	30304	769	185	27	15	2.6	207|695|1508|1509|2280|2475|2534|3105|3383|3676|3685|3702|3932|4067|5290|5293|5295|5566|5788|6402|6714|6850|7099|7498|7535|10000|10892	AKT1|BTK|CTSB|CTSD|FKBP1A|MTOR|FYN|HLA-A|ICAM1|ITGA4|ITGAV|ITK|LCK|LYN|PIK3CA|PIK3CD|PIK3R1|PRKACA|PTPRC|SELL|SRC|SYK|TLR4|XDH|ZAP70|AKT3|MALT1	-11	MyList
GO Biological Processes	19	GO:0070201	regulation of establishment of protein localization	19_GO:0051179 localization	-13	7.1	11	30304	534	185	23	12	2.4	240|952|983|1268|1432|1509|2033|2147|2534|3320|4193|4843|4988|5027|5295|5566|5580|5599|5743|6469|6714|7099|7124	ALOX5|CD38|CDK1|CNR1|MAPK14|CTSD|EP300|F2|FYN|HSP90AA1|MDM2|NOS2|OPRM1|P2RX7|PIK3R1|PRKACA|PRKCD|MAPK8|PTGS2|SHH|SRC|TLR4|TNF	-11	MyList
GO Biological Processes	19	GO:0048514	blood vessel morphogenesis	19_GO:0032502 developmental process	-13	8	11	30304	429	185	21	11	2.3	207|1432|1545|1636|2247|2833|3162|3685|3690|4638|4846|5054|5156|5159|5290|5294|5578|5743|6469|6850|7422	AKT1|MAPK14|CYP1B1|ACE|FGF2|CXCR3|HMOX1|ITGAV|ITGB3|MYLK|NOS3|SERPINE1|PDGFRA|PDGFRB|PIK3CA|PIK3CG|PRKCA|PTGS2|SHH|SYK|VEGFA	-11	MyList
KEGG Pathway	24	hsa04550	Signaling pathways regulating pluripotency of stem cells		-13	16	14	30304	143	185	14	7.6	1.9	207|1432|2247|2260|3716|3718|5290|5293|5295|5594|5595|6774|9869|10000	AKT1|MAPK14|FGF2|FGFR1|JAK1|JAK3|PIK3CA|PIK3CD|PIK3R1|MAPK1|MAPK3|STAT3|SETDB1|AKT3	-11	MyList
Reactome Gene Sets	6	R-HSA-512988	Interleukin-3, Interleukin-5 and GM-CSF signaling		-13	34	18	30304	48	185	10	5.4	1.7	2534|3558|3716|3718|4067|5290|5293|5295|5566|6850	FYN|IL2|JAK1|JAK3|LYN|PIK3CA|PIK3CD|PIK3R1|PRKACA|SYK	-11	MyList
Canonical Pathways	11	M105	PID TELOMERASE PATHWAY		-13	27	17	30304	67	185	11	5.9	1.7	25|207|1956|2475|3065|3066|3320|3558|3725|5594|5595	ABL1|AKT1|EGFR|MTOR|HDAC1|HDAC2|HSP90AA1|IL2|JUN|MAPK1|MAPK3	-11	MyList
Reactome Gene Sets	6	R-HSA-389356	CD28 co-stimulation		-12	45	20	30304	33	185	9	4.9	1.6	207|2475|2534|3932|4067|5290|5295|6714|10000	AKT1|MTOR|FYN|LCK|LYN|PIK3CA|PIK3R1|SRC|AKT3	-11	MyList
WikiPathways	27	WP244	Alpha 6 beta 4 signaling pathway		-12	45	20	30304	33	185	9	4.9	1.6	207|1432|2475|5295|5578|5580|5594|5595|6714	AKT1|MAPK14|MTOR|PIK3R1|PRKCA|PRKCD|MAPK1|MAPK3|SRC	-11	MyList
WikiPathways	27	WP4481	Resistin as a regulator of inflammation		-12	45	20	30304	33	185	9	4.9	1.6	207|1432|5290|5293|5294|5594|5595|7124|10000	AKT1|MAPK14|PIK3CA|PIK3CD|PIK3CG|MAPK1|MAPK3|TNF|AKT3	-11	MyList
GO Biological Processes	19	GO:2000379	positive regulation of reactive oxygen species metabolic process	19_GO:0048518 positive regulation of biological process	-12	26	16	30304	68	185	11	5.9	1.7	1432|1545|2147|2950|5159|5580|6850|7099|7157|7498|59272	MAPK14|CYP1B1|F2|GSTP1|PDGFRB|PRKCD|SYK|TLR4|TP53|XDH|ACE2	-11	MyList
GO Biological Processes	19	GO:0035924	cellular response to vascular endothelial growth factor stimulus	19_GO:0050896 response to stimulus	-12	33	18	30304	49	185	10	5.4	1.7	207|1432|2081|2322|5156|5159|5290|5293|7422|9261	AKT1|MAPK14|ERN1|FLT3|PDGFRA|PDGFRB|PIK3CA|PIK3CD|VEGFA|MAPKAPK2	-11	MyList
GO Biological Processes	19	GO:0060326	cell chemotaxis	19_GO:0040011 locomotion	-12	12	13	30304	215	185	16	8.6	2.1	240|1232|1233|1237|1511|2833|3577|3579|5156|5159|5293|5294|5580|6850|7422|7852	ALOX5|CCR3|CCR4|CCR8|CTSG|CXCR3|CXCR1|CXCR2|PDGFRA|PDGFRB|PIK3CD|PIK3CG|PRKCD|SYK|VEGFA|CXCR4	-11	MyList
GO Biological Processes	19	GO:0062013	positive regulation of small molecule metabolic process	19_GO:0048518 positive regulation of biological process	-12	16	14	30304	147	185	14	7.6	1.9	207|351|2475|3269|4842|4843|4846|5027|5566|5743|6714|7124|7415|11091	AKT1|APP|MTOR|HRH1|NOS1|NOS2|NOS3|P2RX7|PRKACA|PTGS2|SRC|TNF|VCP|WDR5	-11	MyList
WikiPathways	27	WP707	DNA damage response		-12	26	16	30304	69	185	11	5.9	1.7	25|207|836|983|993|1017|1111|4193|5591|7157|11200	ABL1|AKT1|CASP3|CDK1|CDC25A|CDK2|CHEK1|MDM2|PRKDC|TP53|CHEK2	-11	MyList
Reactome Gene Sets	6	R-HSA-1227986	Signaling by ERBB2		-12	33	18	30304	50	185	10	5.4	1.7	207|1956|2534|3320|5290|5295|5578|5580|6714|10000	AKT1|EGFR|FYN|HSP90AA1|PIK3CA|PIK3R1|PRKCA|PRKCD|SRC|AKT3	-11	MyList
WikiPathways	27	WP4787	Osteoblast differentiation and related diseases		-12	18	14	30304	119	185	13	7	1.9	1432|2247|2260|5290|5293|5294|5295|5578|5580|5591|5594|5595|5599	MAPK14|FGF2|FGFR1|PIK3CA|PIK3CD|PIK3CG|PIK3R1|PRKCA|PRKCD|PRKDC|MAPK1|MAPK3|MAPK8	-11	MyList
GO Biological Processes	19	GO:0030324	lung development	19_GO:0032502 developmental process	-12	14	13	30304	182	185	15	8.1	2	100|1636|2033|2247|2735|4048|4311|4321|4846|5156|5241|5594|5595|6469|7422	ADA|ACE|EP300|FGF2|GLI1|LTA4H|MME|MMP12|NOS3|PDGFRA|PGR|MAPK1|MAPK3|SHH|VEGFA	-11	MyList
KEGG Pathway	24	hsa04917	Prolactin signaling pathway		-12	26	16	30304	70	185	11	5.9	1.7	207|1432|5290|5293|5295|5594|5595|5599|6714|6774|10000	AKT1|MAPK14|PIK3CA|PIK3CD|PIK3R1|MAPK1|MAPK3|MAPK8|SRC|STAT3|AKT3	-11	MyList
Reactome Gene Sets	6	R-HSA-422475	Axon guidance		-12	6.8	11	30304	553	185	23	12	2.4	25|1432|1956|2260|2534|3320|3326|3685|3690|4067|4318|5290|5293|5295|5566|5578|5594|5595|5599|5788|6714|7430|7852	ABL1|MAPK14|EGFR|FGFR1|FYN|HSP90AA1|HSP90AB1|ITGAV|ITGB3|LYN|MMP9|PIK3CA|PIK3CD|PIK3R1|PRKACA|PRKCA|MAPK1|MAPK3|MAPK8|PTPRC|SRC|EZR|CXCR4	-11	MyList
GO Biological Processes	19	GO:0045471	response to ethanol	19_GO:0050896 response to stimulus	-12	18	14	30304	121	185	13	7	1.9	983|1139|1268|2534|2539|3066|3558|4129|4986|4988|6869|7124|10919	CDK1|CHRNA7|CNR1|FYN|G6PD|HDAC2|IL2|MAOB|OPRK1|OPRM1|TACR1|TNF|EHMT2	-11	MyList
WikiPathways	27	WP455	GPCRs, class A rhodopsin-like		-12	11	12	30304	261	185	17	9.2	2.1	154|1232|1233|1237|1268|2833|3269|3274|3577|3579|4986|4988|5729|5731|5733|7852|11251	ADRB2|CCR3|CCR4|CCR8|CNR1|CXCR3|HRH1|HRH2|CXCR1|CXCR2|OPRK1|OPRM1|PTGDR|PTGER1|PTGER3|CXCR4|PTGDR2	-11	MyList
WikiPathways	27	WP3617	Photodynamic therapy-induced NF-kB survival signaling		-12	42	19	30304	35	185	9	4.9	1.6	3383|3558|4312|4314|4318|5743|6401|7124|7422	ICAM1|IL2|MMP1|MMP3|MMP9|PTGS2|SELE|TNF|VEGFA	-11	MyList
GO Biological Processes	19	GO:0050878	regulation of body fluid levels	19_GO:0065007 biological regulation	-12	8.9	12	30304	349	185	19	10	2.2	100|1432|1511|2147|3690|3932|4846|4986|5054|5156|5290|5294|5566|5580|6469|6714|6850|7422|7498	ADA|MAPK14|CTSG|F2|ITGB3|LCK|NOS3|OPRK1|SERPINE1|PDGFRA|PIK3CA|PIK3CG|PRKACA|PRKCD|SHH|SRC|SYK|VEGFA|XDH	-11	MyList
GO Biological Processes	19	GO:0030323	respiratory tube development	19_GO:0032502 developmental process	-12	13	13	30304	186	185	15	8.1	2	100|1636|2033|2247|2735|4048|4311|4321|4846|5156|5241|5594|5595|6469|7422	ADA|ACE|EP300|FGF2|GLI1|LTA4H|MME|MMP12|NOS3|PDGFRA|PGR|MAPK1|MAPK3|SHH|VEGFA	-11	MyList
GO Biological Processes	19	GO:0003073	regulation of systemic arterial blood pressure	19_GO:0032501 multicellular organismal process	-12	21	15	30304	95	185	12	6.5	1.8	154|367|1139|1511|1636|3816|4846|5972|6869|7124|7442|59272	ADRB2|AR|CHRNA7|CTSG|ACE|KLK1|NOS3|REN|TACR1|TNF|TRPV1|ACE2	-11	MyList
GO Biological Processes	19	GO:0002274	myeloid leukocyte activation	19_GO:0002376 immune system process	-12	15	14	30304	153	185	14	7.6	1.9	351|695|1511|3579|4067|5293|5294|5580|5729|6850|7099|7124|7442|54106	APP|BTK|CTSG|CXCR2|LYN|PIK3CD|PIK3CG|PRKCD|PTGDR|SYK|TLR4|TNF|TRPV1|TLR9	-11	MyList
WikiPathways	27	WP4658	Small cell lung cancer		-12	20	15	30304	96	185	12	6.5	1.8	207|596|836|1017|3685|4843|5290|5293|5295|5743|7157|10000	AKT1|BCL2|CASP3|CDK2|ITGAV|NOS2|PIK3CA|PIK3CD|PIK3R1|PTGS2|TP53|AKT3	-10	MyList
WikiPathways	27	WP712	Estrogen signaling pathway		-12	57	21	30304	23	185	8	4.3	1.5	207|596|673|1432|3725|5290|5566|5594	AKT1|BCL2|BRAF|MAPK14|JUN|PIK3CA|PRKACA|MAPK1	-10	MyList
GO Biological Processes	19	GO:0051222	positive regulation of protein transport	19_GO:0051179 localization	-12	9.6	12	30304	308	185	18	9.7	2.2	952|983|1432|2033|2147|2534|3320|4193|5027|5295|5566|5580|5599|5743|6469|6714|7099|7124	CD38|CDK1|MAPK14|EP300|F2|FYN|HSP90AA1|MDM2|P2RX7|PIK3R1|PRKACA|PRKCD|MAPK8|PTGS2|SHH|SRC|TLR4|TNF	-10	MyList
KEGG Pathway	24	hsa04024	cAMP signaling pathway		-12	12	13	30304	225	185	16	8.6	2.1	154|207|673|2033|2735|3725|5141|5290|5293|5295|5566|5594|5595|5599|5733|10000	ADRB2|AKT1|BRAF|EP300|GLI1|JUN|PDE4A|PIK3CA|PIK3CD|PIK3R1|PRKACA|MAPK1|MAPK3|MAPK8|PTGER3|AKT3	-10	MyList
Canonical Pathways	11	M22	PID GMCSF PATHWAY		-12	41	19	30304	36	185	9	4.9	1.6	4067|5290|5292|5295|5566|5594|5595|6774|6850	LYN|PIK3CA|PIM1|PIK3R1|PRKACA|MAPK1|MAPK3|STAT3|SYK	-10	MyList
Reactome Gene Sets	6	R-HSA-6804757	Regulation of TP53 Degradation		-12	41	19	30304	36	185	9	4.9	1.6	207|983|1017|2475|4193|6446|7157|10000|11200	AKT1|CDK1|CDK2|MTOR|MDM2|SGK1|TP53|AKT3|CHEK2	-10	MyList
GO Biological Processes	19	GO:0070302	regulation of stress-activated protein kinase signaling cascade	19_GO:0050896 response to stimulus	-12	13	13	30304	189	185	15	8.1	2	331|351|1956|2950|4067|4986|5594|5595|5610|7099|7124|7422|7430|7498|54106	XIAP|APP|EGFR|GSTP1|LYN|OPRK1|MAPK1|MAPK3|EIF2AK2|TLR4|TNF|VEGFA|EZR|XDH|TLR9	-10	MyList
WikiPathways	27	WP4216	Chromosomal and microsatellite instability in colorectal cancer		-12	25	16	30304	73	185	11	5.9	1.7	207|596|673|836|3725|5594|5595|5599|5743|7157|10000	AKT1|BCL2|BRAF|CASP3|JUN|MAPK1|MAPK3|MAPK8|PTGS2|TP53|AKT3	-10	MyList
GO Biological Processes	19	GO:0051223	regulation of protein transport	19_GO:0051179 localization	-12	7.1	11	30304	509	185	22	12	2.4	240|952|983|1268|1432|2033|2147|2534|3320|4193|4843|4988|5027|5295|5566|5580|5599|5743|6469|6714|7099|7124	ALOX5|CD38|CDK1|CNR1|MAPK14|EP300|F2|FYN|HSP90AA1|MDM2|NOS2|OPRM1|P2RX7|PIK3R1|PRKACA|PRKCD|MAPK8|PTGS2|SHH|SRC|TLR4|TNF	-10	MyList
KEGG Pathway	24	hsa04666	Fc gamma R-mediated phagocytosis		-12	20	15	30304	97	185	12	6.5	1.8	207|4067|5290|5293|5295|5578|5580|5594|5595|5788|6850|10000	AKT1|LYN|PIK3CA|PIK3CD|PIK3R1|PRKCA|PRKCD|MAPK1|MAPK3|PTPRC|SYK|AKT3	-10	MyList
GO Biological Processes	19	GO:0090066	regulation of anatomical structure size	19_GO:0065007 biological regulation	-12	7.1	11	30304	510	185	22	12	2.4	25|154|246|952|1636|2475|3269|3274|3320|4842|4846|5027|5290|5580|5743|6869|7124|7422|7430|10000|23028|59272	ABL1|ADRB2|ALOX15|CD38|ACE|MTOR|HRH1|HRH2|HSP90AA1|NOS1|NOS3|P2RX7|PIK3CA|PRKCD|PTGS2|TACR1|TNF|VEGFA|EZR|AKT3|KDM1A|ACE2	-10	MyList
GO Biological Processes	19	GO:0051090	regulation of DNA-binding transcription factor activity	19_GO:0008152 metabolic process	-12	8.1	11	30304	406	185	20	11	2.3	207|351|367|695|1545|2033|3066|3162|5292|5610|6446|6469|6774|6850|7099|7124|9641|10892|23028|54106	AKT1|APP|AR|BTK|CYP1B1|EP300|HDAC2|HMOX1|PIM1|EIF2AK2|SGK1|SHH|STAT3|SYK|TLR4|TNF|IKBKE|MALT1|KDM1A|TLR9	-10	MyList
GO Biological Processes	19	GO:0048729	tissue morphogenesis	19_GO:0032502 developmental process	-12	6.6	11	30304	567	185	23	12	2.4	25|367|596|836|1956|2247|2280|2908|3579|3690|4193|4321|4638|4846|5241|5566|6469|6714|6868|7052|7139|7422|7852	ABL1|AR|BCL2|CASP3|EGFR|FGF2|FKBP1A|NR3C1|CXCR2|ITGB3|MDM2|MMP12|MYLK|NOS3|PGR|PRKACA|SHH|SRC|ADAM17|TGM2|TNNT2|VEGFA|CXCR4	-10	MyList
GO Biological Processes	19	GO:0044703	multi-organism reproductive process	19_GO:0022414 reproductive process	-12	13	13	30304	191	185	15	8.1	2	142|207|367|596|952|1268|1508|1636|3690|4318|5241|5743|6513|6869|59272	PARP1|AKT1|AR|BCL2|CD38|CNR1|CTSB|ACE|ITGB3|MMP9|PGR|PTGS2|SLC2A1|TACR1|ACE2	-10	MyList
GO Biological Processes	19	GO:0003018	vascular process in circulatory system	19_GO:0032501 multicellular organismal process	-12	10	12	30304	269	185	17	9.2	2.1	25|154|952|1636|3269|3274|3579|4842|4846|5743|6513|6523|6714|6869|7124|7422|59272	ABL1|ADRB2|CD38|ACE|HRH1|HRH2|CXCR2|NOS1|NOS3|PTGS2|SLC2A1|SLC5A1|SRC|TACR1|TNF|VEGFA|ACE2	-10	MyList
WikiPathways	27	WP4674	Head and neck squamous cell carcinoma		-12	24	16	30304	74	185	11	5.9	1.7	207|1956|2260|2280|2475|5290|5294|5295|7157|7422|10000	AKT1|EGFR|FGFR1|FKBP1A|MTOR|PIK3CA|PIK3CG|PIK3R1|TP53|VEGFA|AKT3	-10	MyList
Canonical Pathways	11	M160	PID AVB3 INTEGRIN PATHWAY		-12	24	16	30304	74	185	11	5.9	1.7	207|2247|3320|3685|3690|5290|5295|5594|5595|6714|7422	AKT1|FGF2|HSP90AA1|ITGAV|ITGB3|PIK3CA|PIK3R1|MAPK1|MAPK3|SRC|VEGFA	-10	MyList
KEGG Pathway	24	hsa04110	Cell cycle		-12	15	13	30304	157	185	14	7.6	1.9	25|983|993|1017|1111|2033|3065|3066|4193|5111|5347|5591|7157|11200	ABL1|CDK1|CDC25A|CDK2|CHEK1|EP300|HDAC1|HDAC2|MDM2|PCNA|PLK1|PRKDC|TP53|CHEK2	-10	MyList
GO Biological Processes	19	GO:0071241	cellular response to inorganic substance	19_GO:0050896 response to stimulus	-12	11	12	30304	229	185	16	8.6	2.1	142|207|246|673|1017|1956|3162|3725|4314|4318|5594|5595|5599|5743|6469|54106	PARP1|AKT1|ALOX15|BRAF|CDK2|EGFR|HMOX1|JUN|MMP3|MMP9|MAPK1|MAPK3|MAPK8|PTGS2|SHH|TLR9	-10	MyList
Reactome Gene Sets	6	R-HSA-6806003	Regulation of TP53 Expression and Degradation		-12	40	19	30304	37	185	9	4.9	1.6	207|983|1017|2475|4193|6446|7157|10000|11200	AKT1|CDK1|CDK2|MTOR|MDM2|SGK1|TP53|AKT3|CHEK2	-10	MyList
GO Biological Processes	19	GO:0006936	muscle contraction	19_GO:0032501 multicellular organismal process	-12	11	12	30304	230	185	16	8.6	2.1	100|154|781|952|2475|3320|3757|4638|4842|5290|5733|6869|7124|7139|7442|7852	ADA|ADRB2|CACNA2D1|CD38|MTOR|HSP90AA1|KCNH2|MYLK|NOS1|PIK3CA|PTGER3|TACR1|TNF|TNNT2|TRPV1|CXCR4	-10	MyList
GO Biological Processes	19	GO:2001237	negative regulation of extrinsic apoptotic signaling pathway	19_GO:0048519 negative regulation of biological process	-12	20	15	30304	99	185	12	6.5	1.8	207|367|596|2950|3162|3383|3685|4170|4846|5054|6714|7124	AKT1|AR|BCL2|GSTP1|HMOX1|ICAM1|ITGAV|MCL1|NOS3|SERPINE1|SRC|TNF	-10	MyList
WikiPathways	27	WP4341	Non-genomic actions of 1,25 dihydroxyvitamin D3		-12	24	16	30304	75	185	11	5.9	1.7	1432|3716|3725|5578|5580|5594|5595|5599|7099|7124|7297	MAPK14|JAK1|JUN|PRKCA|PRKCD|MAPK1|MAPK3|MAPK8|TLR4|TNF|TYK2	-10	MyList
GO Biological Processes	19	GO:0016241	regulation of macroautophagy	19_GO:0008152 metabolic process	-12	14	13	30304	159	185	14	7.6	1.9	154|207|836|2081|2475|2597|2629|3162|5290|5566|5595|5599|7157|10919	ADRB2|AKT1|CASP3|ERN1|MTOR|GAPDH|GBA1|HMOX1|PIK3CA|PRKACA|MAPK3|MAPK8|TP53|EHMT2	-10	MyList
GO Biological Processes	19	GO:0006909	phagocytosis	19_GO:0051179 localization	-12	14	13	30304	159	185	14	7.6	1.9	25|246|1991|2534|3685|3690|4067|5027|5290|5580|6714|6850|7052|7099	ABL1|ALOX15|ELANE|FYN|ITGAV|ITGB3|LYN|P2RX7|PIK3CA|PRKCD|SRC|SYK|TGM2|TLR4	-10	MyList
KEGG Pathway	24	hsa04217	Necroptosis		-12	14	13	30304	159	185	14	7.6	1.9	142|246|331|596|3320|3326|3716|3718|5599|5610|6774|7099|7124|7297	PARP1|ALOX15|XIAP|BCL2|HSP90AA1|HSP90AB1|JAK1|JAK3|MAPK8|EIF2AK2|STAT3|TLR4|TNF|TYK2	-10	MyList
GO Biological Processes	19	GO:0042060	wound healing	19_GO:0050896 response to stimulus	-12	9.3	12	30304	317	185	18	9.7	2.2	246|1432|1511|2147|2247|3162|3690|3932|4321|5156|5290|5294|6469|6714|6850|6868|7099|7422	ALOX15|MAPK14|CTSG|F2|FGF2|HMOX1|ITGB3|LCK|MMP12|PDGFRA|PIK3CA|PIK3CG|SHH|SRC|SYK|ADAM17|TLR4|VEGFA	-10	MyList
WikiPathways	27	WP706	Sudden infant death syndrome (SIDS) susceptibility pathways		-12	14	13	30304	160	185	14	7.6	1.9	367|836|1139|2033|2597|2908|3065|3725|3757|4128|5566|6869|7124|7422	AR|CASP3|CHRNA7|EP300|GAPDH|NR3C1|HDAC1|JUN|KCNH2|MAOA|PRKACA|TACR1|TNF|VEGFA	-10	MyList
Reactome Gene Sets	6	R-HSA-109606	Intrinsic Pathway for Apoptosis		-12	30	17	30304	55	185	10	5.4	1.7	207|331|596|836|5594|5595|5599|6774|7157|10000	AKT1|XIAP|BCL2|CASP3|MAPK1|MAPK3|MAPK8|STAT3|TP53|AKT3	-10	MyList
WikiPathways	27	WP2795	Cardiac hypertrophic response		-12	30	17	30304	55	185	10	5.4	1.7	207|1432|2247|2475|5578|5594|5595|5599|7124|9641	AKT1|MAPK14|FGF2|MTOR|PRKCA|MAPK1|MAPK3|MAPK8|TNF|IKBKE	-10	MyList
Canonical Pathways	11	M276	PID FGF PATHWAY		-12	30	17	30304	55	185	10	5.4	1.7	207|2247|2260|3725|4318|5290|5295|5594|5595|6714	AKT1|FGF2|FGFR1|JUN|MMP9|PIK3CA|PIK3R1|MAPK1|MAPK3|SRC	-10	MyList
GO Biological Processes	19	GO:0043536	positive regulation of blood vessel endothelial cell migration	19_GO:0040011 locomotion	-12	24	16	30304	76	185	11	5.9	1.7	25|207|2247|2260|3162|4846|5578|5743|6868|7422|10000	ABL1|AKT1|FGF2|FGFR1|HMOX1|NOS3|PRKCA|PTGS2|ADAM17|VEGFA|AKT3	-10	MyList
Reactome Gene Sets	6	R-HSA-500792	GPCR ligand binding		-12	7.3	11	30304	469	185	21	11	2.3	154|351|1232|1233|1237|1268|2147|2833|3269|3274|3577|3579|4986|4988|5729|5731|5733|6469|6869|7852|11251	ADRB2|APP|CCR3|CCR4|CCR8|CNR1|F2|CXCR3|HRH1|HRH2|CXCR1|CXCR2|OPRK1|OPRM1|PTGDR|PTGER1|PTGER3|SHH|TACR1|CXCR4|PTGDR2	-10	MyList
GO Biological Processes	19	GO:0097193	intrinsic apoptotic signaling pathway	19_GO:0050896 response to stimulus	-12	14	13	30304	162	185	14	7.6	1.9	25|596|836|1545|2033|2081|4170|5295|5580|5591|7124|7157|9641|11200	ABL1|BCL2|CASP3|CYP1B1|EP300|ERN1|MCL1|PIK3R1|PRKCD|PRKDC|TNF|TP53|IKBKE|CHEK2	-10	MyList
GO Biological Processes	19	GO:0043254	regulation of protein-containing complex assembly	19_GO:0050789 regulation of biological process	-12	7.8	11	30304	419	185	20	11	2.3	25|246|695|2033|2475|2629|3320|4312|4314|5580|5599|5610|6714|6850|7099|7124|7157|7415|7422|9641	ABL1|ALOX15|BTK|EP300|MTOR|GBA1|HSP90AA1|MMP1|MMP3|PRKCD|MAPK8|EIF2AK2|SRC|SYK|TLR4|TNF|TP53|VCP|VEGFA|IKBKE	-10	MyList
WikiPathways	27	WP205	IL-7 signaling pathway		-12	52	20	30304	25	185	8	4.3	1.5	207|2534|3716|3718|5295|5594|5595|6774	AKT1|FYN|JAK1|JAK3|PIK3R1|MAPK1|MAPK3|STAT3	-10	MyList
Canonical Pathways	11	M82	PID RET PATHWAY		-12	38	18	30304	39	185	9	4.9	1.6	3725|5290|5295|5566|5578|5594|5595|5599|6714	JUN|PIK3CA|PIK3R1|PRKACA|PRKCA|MAPK1|MAPK3|MAPK8|SRC	-10	MyList
WikiPathways	27	WP4871	Kisspeptin/kisspeptin receptor system in the ovary		-12	38	18	30304	39	185	9	4.9	1.6	207|4318|5290|5293|5294|5578|5580|5594|5595	AKT1|MMP9|PIK3CA|PIK3CD|PIK3CG|PRKCA|PRKCD|MAPK1|MAPK3	-10	MyList
GO Biological Processes	19	GO:1904951	positive regulation of establishment of protein localization	19_GO:0051179 localization	-12	9.1	11	30304	324	185	18	9.7	2.2	952|983|1432|2033|2147|2534|3320|4193|5027|5295|5566|5580|5599|5743|6469|6714|7099|7124	CD38|CDK1|MAPK14|EP300|F2|FYN|HSP90AA1|MDM2|P2RX7|PIK3R1|PRKACA|PRKCD|MAPK8|PTGS2|SHH|SRC|TLR4|TNF	-10	MyList
Reactome Gene Sets	6	R-HSA-5673001	RAF/MAP kinase cascade		-12	9.9	12	30304	280	185	17	9.2	2.1	673|1956|2247|2260|2322|2534|3558|3690|3716|3718|5156|5159|5290|5295|5594|5595|6714	BRAF|EGFR|FGF2|FGFR1|FLT3|FYN|IL2|ITGB3|JAK1|JAK3|PDGFRA|PDGFRB|PIK3CA|PIK3R1|MAPK1|MAPK3|SRC	-10	MyList
GO Biological Processes	19	GO:0045087	innate immune response	19_GO:0044419 biological process involved in interspecies interaction between organisms	-12	5.5	10	30304	773	185	26	14	2.6	142|695|2534|2597|3105|3716|3718|3932|4067|4314|4843|5293|5294|5591|5610|6036|6714|6850|7099|7124|7157|7297|7535|9641|10892|54106	PARP1|BTK|FYN|GAPDH|HLA-A|JAK1|JAK3|LCK|LYN|MMP3|NOS2|PIK3CD|PIK3CG|PRKDC|EIF2AK2|RNASE2|SRC|SYK|TLR4|TNF|TP53|TYK2|ZAP70|IKBKE|MALT1|TLR9	-10	MyList
GO Biological Processes	19	GO:0044706	multi-multicellular organism process	19_GO:0032501 multicellular organismal process	-12	12	13	30304	201	185	15	8.1	2	142|207|367|596|952|1268|1508|1636|3690|4318|5241|5743|6513|6869|59272	PARP1|AKT1|AR|BCL2|CD38|CNR1|CTSB|ACE|ITGB3|MMP9|PGR|PTGS2|SLC2A1|TACR1|ACE2	-10	MyList
Canonical Pathways	11	M19	PID P73PATHWAY		-12	23	15	30304	79	185	11	5.9	1.7	25|100|983|1017|1111|1432|2033|3716|4193|5054|5347	ABL1|ADA|CDK1|CDK2|CHEK1|MAPK14|EP300|JAK1|MDM2|SERPINE1|PLK1	-10	MyList
GO Biological Processes	19	GO:0050728	negative regulation of inflammatory response	19_GO:0048519 negative regulation of biological process	-12	12	12	30304	202	185	15	8.1	2	100|240|1139|1432|1991|2534|2629|2950|3558|4067|5580|5788|6714|6774|6850	ADA|ALOX5|CHRNA7|MAPK14|ELANE|FYN|GBA1|GSTP1|IL2|LYN|PRKCD|PTPRC|SRC|STAT3|SYK	-10	MyList
WikiPathways	27	WP2526	PDGF pathway		-12	37	18	30304	40	185	9	4.9	1.6	3716|3725|5159|5295|5594|5595|5599|6714|6774	JAK1|JUN|PDGFRB|PIK3R1|MAPK1|MAPK3|MAPK8|SRC|STAT3	-10	MyList
WikiPathways	27	WP4564	Neural crest cell migration during development		-12	37	18	30304	40	185	9	4.9	1.6	207|3725|4317|4318|5290|5293|5294|6774|10000	AKT1|JUN|MMP8|MMP9|PIK3CA|PIK3CD|PIK3CG|STAT3|AKT3	-10	MyList
WikiPathways	27	WP2516	ATM signaling pathway		-12	37	18	30304	40	185	9	4.9	1.6	25|983|993|1017|1111|3725|4193|7157|11200	ABL1|CDK1|CDC25A|CDK2|CHEK1|JUN|MDM2|TP53|CHEK2	-10	MyList
KEGG Pathway	24	hsa05213	Endometrial cancer		-12	28	16	30304	58	185	10	5.4	1.7	207|673|1956|5290|5293|5295|5594|5595|7157|10000	AKT1|BRAF|EGFR|PIK3CA|PIK3CD|PIK3R1|MAPK1|MAPK3|TP53|AKT3	-10	MyList
KEGG Pathway	24	hsa04923	Regulation of lipolysis in adipocytes		-12	28	16	30304	58	185	10	5.4	1.7	154|207|5290|5293|5295|5566|5733|5742|5743|10000	ADRB2|AKT1|PIK3CA|PIK3CD|PIK3R1|PRKACA|PTGER3|PTGS1|PTGS2|AKT3	-10	MyList
GO Biological Processes	19	GO:0051129	negative regulation of cellular component organization	19_GO:0048519 negative regulation of biological process	-12	5.7	10	30304	716	185	25	14	2.5	142|207|367|952|1111|1636|1803|2033|2475|2534|2629|3066|3685|3690|4193|5290|5295|5347|5580|6714|7124|7153|7157|7422|10919	PARP1|AKT1|AR|CD38|CHEK1|ACE|DPP4|EP300|MTOR|FYN|GBA1|HDAC2|ITGAV|ITGB3|MDM2|PIK3CA|PIK3R1|PLK1|PRKCD|SRC|TNF|TOP2A|TP53|VEGFA|EHMT2	-10	MyList
GO Biological Processes	19	GO:0002360	T cell lineage commitment	19_GO:0002376 immune system process	-12	50	20	30304	26	185	8	4.3	1.5	596|673|2475|3716|5591|6469|6774|7157	BCL2|BRAF|MTOR|JAK1|PRKDC|SHH|STAT3|TP53	-10	MyList
GO Biological Processes	19	GO:0046686	response to cadmium ion	19_GO:0050896 response to stimulus	-12	28	16	30304	59	185	10	5.4	1.7	207|983|1956|3162|3725|4318|5111|5594|5595|5599	AKT1|CDK1|EGFR|HMOX1|JUN|MMP9|PCNA|MAPK1|MAPK3|MAPK8	-10	MyList
GO Biological Processes	19	GO:0031330	negative regulation of cellular catabolic process	19_GO:0048519 negative regulation of biological process	-12	12	12	30304	206	185	15	8.1	2	207|596|1268|1432|2033|2475|3162|4170|5290|5294|6774|7157|9261|9641|10919	AKT1|BCL2|CNR1|MAPK14|EP300|MTOR|HMOX1|MCL1|PIK3CA|PIK3CG|STAT3|TP53|MAPKAPK2|IKBKE|EHMT2	-9.9	MyList
Reactome Gene Sets	6	R-HSA-202733	Cell surface interactions at the vascular wall		-12	16	13	30304	137	185	13	7	1.9	2147|2534|3676|3685|3690|3932|4067|4312|5290|5295|6401|6402|6714	F2|FYN|ITGA4|ITGAV|ITGB3|LCK|LYN|MMP1|PIK3CA|PIK3R1|SELE|SELL|SRC	-9.9	MyList
GO Biological Processes	19	GO:0007565	female pregnancy	19_GO:0022414 reproductive process	-11	13	13	30304	171	185	14	7.6	1.9	142|207|367|596|952|1268|1508|1636|3690|4318|5241|5743|6513|59272	PARP1|AKT1|AR|BCL2|CD38|CNR1|CTSB|ACE|ITGB3|MMP9|PGR|PTGS2|SLC2A1|ACE2	-9.9	MyList
GO Biological Processes	19	GO:0051897	positive regulation of phosphatidylinositol 3-kinase/protein kinase B signal transduction	19_GO:0048518 positive regulation of biological process	-11	13	13	30304	171	185	14	7.6	1.9	1956|2247|2260|2322|2475|3320|3326|5156|5159|5290|5293|5294|6714|7124	EGFR|FGF2|FGFR1|FLT3|MTOR|HSP90AA1|HSP90AB1|PDGFRA|PDGFRB|PIK3CA|PIK3CD|PIK3CG|SRC|TNF	-9.9	MyList
GO Biological Processes	19	GO:0033135	regulation of peptidyl-serine phosphorylation	19_GO:0008152 metabolic process	-11	15	13	30304	138	185	13	7	1.9	207|351|596|673|1139|1956|3320|3326|4842|5290|5743|7124|7422	AKT1|APP|BCL2|BRAF|CHRNA7|EGFR|HSP90AA1|HSP90AB1|NOS1|PIK3CA|PTGS2|TNF|VEGFA	-9.9	MyList
GO Biological Processes	19	GO:0060541	respiratory system development	19_GO:0032502 developmental process	-11	12	12	30304	208	185	15	8.1	2	100|1636|2033|2247|2735|4048|4311|4321|4846|5156|5241|5594|5595|6469|7422	ADA|ACE|EP300|FGF2|GLI1|LTA4H|MME|MMP12|NOS3|PDGFRA|PGR|MAPK1|MAPK3|SHH|VEGFA	-9.9	MyList
GO Biological Processes	19	GO:0010001	glial cell differentiation	19_GO:0032502 developmental process	-11	12	12	30304	208	185	15	8.1	2	25|207|351|2247|2475|2629|2908|3065|4067|5594|5595|6469|6774|7099|7124	ABL1|AKT1|APP|FGF2|MTOR|GBA1|NR3C1|HDAC1|LYN|MAPK1|MAPK3|SHH|STAT3|TLR4|TNF	-9.9	MyList
Canonical Pathways	11	M33	PID GLYPICAN 1PATHWAY		-11	49	19	30304	27	185	8	4.3	1.5	351|2247|2260|2534|3932|4067|6714|7422	APP|FGF2|FGFR1|FYN|LCK|LYN|SRC|VEGFA	-9.9	MyList
Reactome Gene Sets	6	R-HSA-201556	Signaling by ALK		-11	49	19	30304	27	185	8	4.3	1.5	2033|3065|3066|3718|5290|5295|6714|6774	EP300|HDAC1|HDAC2|JAK3|PIK3CA|PIK3R1|SRC|STAT3	-9.9	MyList
GO Biological Processes	19	GO:0043467	regulation of generation of precursor metabolites and energy	19_GO:0008152 metabolic process	-11	15	13	30304	139	185	13	7	1.9	207|351|983|2033|2475|4843|5027|5290|5566|6774|7124|7157|7415	AKT1|APP|CDK1|EP300|MTOR|NOS2|P2RX7|PIK3CA|PRKACA|STAT3|TNF|TP53|VCP	-9.8	MyList
Reactome Gene Sets	6	R-HSA-1474228	Degradation of the extracellular matrix		-11	15	13	30304	140	185	13	7	1.9	836|1508|1509|1511|1991|4312|4314|4317|4318|4321|4322|6868|7177	CASP3|CTSB|CTSD|CTSG|ELANE|MMP1|MMP3|MMP8|MMP9|MMP12|MMP13|ADAM17|TPSAB1	-9.8	MyList
GO Biological Processes	19	GO:0019725	cellular homeostasis	19_GO:0042592 homeostatic process	-11	5.9	10	30304	671	185	24	13	2.5	351|596|1139|1268|1636|1991|2081|2147|2950|3162|3383|3932|4170|4842|4843|4846|4986|5027|5290|5295|5566|5594|5595|7052	APP|BCL2|CHRNA7|CNR1|ACE|ELANE|ERN1|F2|GSTP1|HMOX1|ICAM1|LCK|MCL1|NOS1|NOS2|NOS3|OPRK1|P2RX7|PIK3CA|PIK3R1|PRKACA|MAPK1|MAPK3|TGM2	-9.8	MyList
GO Biological Processes	19	GO:1903169	regulation of calcium ion transmembrane transport	19_GO:0051179 localization	-11	13	13	30304	174	185	14	7.6	1.9	25|596|781|2147|2280|2534|2539|3690|4067|4842|5027|5294|5566|54106	ABL1|BCL2|CACNA2D1|F2|FKBP1A|FYN|G6PD|ITGB3|LYN|NOS1|P2RX7|PIK3CG|PRKACA|TLR9	-9.8	MyList
GO Biological Processes	19	GO:0001101	response to acid chemical	19_GO:0050896 response to stimulus	-11	15	13	30304	141	185	13	7	1.9	596|836|1786|1956|2033|2475|2534|4067|5111|5156|5290|7124|7422	BCL2|CASP3|DNMT1|EGFR|EP300|MTOR|FYN|LYN|PCNA|PDGFRA|PIK3CA|TNF|VEGFA	-9.8	MyList
WikiPathways	27	WP364	IL6 signaling pathway		-11	34	17	30304	43	185	9	4.9	1.6	207|3065|3716|5295|5580|5594|5595|6774|7297	AKT1|HDAC1|JAK1|PIK3R1|PRKCD|MAPK1|MAPK3|STAT3|TYK2	-9.7	MyList
GO Biological Processes	19	GO:1904646	cellular response to amyloid-beta	19_GO:0050896 response to stimulus	-11	34	17	30304	43	185	9	4.9	1.6	142|154|351|781|2534|3383|3676|7099|7124	PARP1|ADRB2|APP|CACNA2D1|FYN|ICAM1|ITGA4|TLR4|TNF	-9.7	MyList
WikiPathways	27	WP4565	Neural crest cell migration in cancer		-11	34	17	30304	43	185	9	4.9	1.6	207|3725|4317|4318|5290|5293|5294|6774|10000	AKT1|JUN|MMP8|MMP9|PIK3CA|PIK3CD|PIK3CG|STAT3|AKT3	-9.7	MyList
GO Biological Processes	19	GO:0046824	positive regulation of nucleocytoplasmic transport	19_GO:0051179 localization	-11	26	16	30304	62	185	10	5.4	1.7	983|1432|2033|3320|4193|5295|5566|5580|5743|6469	CDK1|MAPK14|EP300|HSP90AA1|MDM2|PIK3R1|PRKACA|PRKCD|PTGS2|SHH	-9.7	MyList
Canonical Pathways	11	M8	PID ENDOTHELIN PATHWAY		-11	26	16	30304	63	185	10	5.4	1.7	207|1432|3725|4312|5578|5580|5594|5595|5599|6714	AKT1|MAPK14|JUN|MMP1|PRKCA|PRKCD|MAPK1|MAPK3|MAPK8|SRC	-9.7	MyList
GO Biological Processes	19	GO:0045927	positive regulation of growth	19_GO:0040007 growth	-11	10	12	30304	256	185	16	8.6	2.1	207|596|952|983|1432|1956|2147|2247|2475|2735|3558|5292|6868|7422|7430|7852	AKT1|BCL2|CD38|CDK1|MAPK14|EGFR|F2|FGF2|MTOR|GLI1|IL2|PIM1|ADAM17|VEGFA|EZR|CXCR4	-9.7	MyList
Canonical Pathways	11	M144	PID CERAMIDE PATHWAY		-11	34	17	30304	44	185	9	4.9	1.6	207|596|1509|5580|5594|5595|5599|5610|7124	AKT1|BCL2|CTSD|PRKCD|MAPK1|MAPK3|MAPK8|EIF2AK2|TNF	-9.7	MyList
Reactome Gene Sets	6	R-HSA-451927	Interleukin-2 family signaling		-11	34	17	30304	44	185	9	4.9	1.6	3558|3716|3718|3932|5290|5293|5295|6774|6850	IL2|JAK1|JAK3|LCK|PIK3CA|PIK3CD|PIK3R1|STAT3|SYK	-9.7	MyList
GO Biological Processes	19	GO:0034764	positive regulation of transmembrane transport	19_GO:0051179 localization	-11	11	12	30304	217	185	15	8.1	2	25|154|207|673|781|1432|2147|2539|3757|4842|4986|5027|5295|6041|59272	ABL1|ADRB2|AKT1|BRAF|CACNA2D1|MAPK14|F2|G6PD|KCNH2|NOS1|OPRK1|P2RX7|PIK3R1|RNASEL|ACE2	-9.6	MyList
WikiPathways	27	WP3869	Cannabinoid receptor signaling		-11	45	19	30304	29	185	8	4.3	1.5	1268|1432|1557|1576|5566|5594|5595|5599	CNR1|MAPK14|CYP2C19|CYP3A4|PRKACA|MAPK1|MAPK3|MAPK8	-9.6	MyList
Canonical Pathways	11	M28	PID IL4 2PATHWAY		-11	26	15	30304	64	185	10	5.4	1.7	207|246|1432|2475|3690|3716|3718|4988|5290|5295	AKT1|ALOX15|MAPK14|MTOR|ITGB3|JAK1|JAK3|OPRM1|PIK3CA|PIK3R1	-9.6	MyList
Reactome Gene Sets	6	R-HSA-1442490	Collagen degradation		-11	26	15	30304	64	185	10	5.4	1.7	1508|1509|1991|4312|4314|4317|4318|4321|4322|6868	CTSB|CTSD|ELANE|MMP1|MMP3|MMP8|MMP9|MMP12|MMP13|ADAM17	-9.6	MyList
GO Biological Processes	19	GO:0002833	positive regulation of response to biotic stimulus	19_GO:0048518 positive regulation of biological process	-11	9.2	11	30304	304	185	17	9.2	2.1	331|695|2033|2534|3320|4067|4321|5578|5591|5599|6714|6850|7099|7124|9261|9641|54106	XIAP|BTK|EP300|FYN|HSP90AA1|LYN|MMP12|PRKCA|PRKDC|MAPK8|SRC|SYK|TLR4|TNF|MAPKAPK2|IKBKE|TLR9	-9.6	MyList
GO Biological Processes	19	GO:0043406	positive regulation of MAP kinase activity	19_GO:0048518 positive regulation of biological process	-11	20	14	30304	88	185	11	5.9	1.7	1956|1991|2081|2247|2260|2322|5159|5294|7099|7124|7422	EGFR|ELANE|ERN1|FGF2|FGFR1|FLT3|PDGFRB|PIK3CG|TLR4|TNF|VEGFA	-9.6	MyList
GO Biological Processes	19	GO:0045058	T cell selection	19_GO:0002376 immune system process	-11	33	17	30304	45	185	9	4.9	1.6	596|673|2475|3716|5788|6469|6774|6850|7535	BCL2|BRAF|MTOR|JAK1|PTPRC|SHH|STAT3|SYK|ZAP70	-9.6	MyList
Reactome Gene Sets	6	R-HSA-3108232	SUMO E3 ligases SUMOylate target proteins		-11	13	12	30304	182	185	14	7.6	1.9	142|367|1786|1789|2033|2908|3065|3066|4193|5111|5241|7153|7157|9641	PARP1|AR|DNMT1|DNMT3B|EP300|NR3C1|HDAC1|HDAC2|MDM2|PCNA|PGR|TOP2A|TP53|IKBKE	-9.5	MyList
GO Biological Processes	19	GO:0030888	regulation of B cell proliferation	19_GO:0002376 immune system process	-11	25	15	30304	65	185	10	5.4	1.7	100|596|695|836|952|3558|4067|5788|7099|54106	ADA|BCL2|BTK|CASP3|CD38|IL2|LYN|PTPRC|TLR4|TLR9	-9.5	MyList
WikiPathways	27	WP2868	TCA cycle nutrient use and invasiveness of ovarian cancer		-11	160	29	30304	5	185	5	2.7	1.2	1956|3716|5594|5595|6774	EGFR|JAK1|MAPK1|MAPK3|STAT3	-9.5	MyList
GO Biological Processes	19	GO:2000278	regulation of DNA biosynthetic process	19_GO:0008152 metabolic process	-11	17	13	30304	117	185	12	6.5	1.8	1111|1545|2247|3320|3326|5111|5159|5594|5595|6714|7124|7157	CHEK1|CYP1B1|FGF2|HSP90AA1|HSP90AB1|PCNA|PDGFRB|MAPK1|MAPK3|SRC|TNF|TP53	-9.5	MyList
GO Biological Processes	19	GO:0042063	gliogenesis	19_GO:0032502 developmental process	-11	9.9	11	30304	264	185	16	8.6	2.1	25|207|351|2247|2475|2629|2908|3065|4067|5594|5595|6469|6774|7099|7124|7157	ABL1|AKT1|APP|FGF2|MTOR|GBA1|NR3C1|HDAC1|LYN|MAPK1|MAPK3|SHH|STAT3|TLR4|TNF|TP53	-9.5	MyList
GO Biological Processes	19	GO:0002573	myeloid leukocyte differentiation	19_GO:0032502 developmental process	-11	14	13	30304	149	185	13	7	1.9	142|351|1432|2629|2908|4067|4318|5293|5295|6714|7099|7124|7422	PARP1|APP|MAPK14|GBA1|NR3C1|LYN|MMP9|PIK3CD|PIK3R1|SRC|TLR4|TNF|VEGFA	-9.5	MyList
GO Biological Processes	19	GO:0022617	extracellular matrix disassembly	19_GO:0009987 cellular process	-11	32	17	30304	46	185	9	4.9	1.6	1511|1991|4312|4314|4317|4318|4321|4322|7177	CTSG|ELANE|MMP1|MMP3|MMP8|MMP9|MMP12|MMP13|TPSAB1	-9.5	MyList
KEGG Pathway	24	hsa04930	Type II diabetes mellitus		-11	32	17	30304	46	185	9	4.9	1.6	2475|5290|5293|5295|5580|5594|5595|5599|7124	MTOR|PIK3CA|PIK3CD|PIK3R1|PRKCD|MAPK1|MAPK3|MAPK8|TNF	-9.5	MyList
WikiPathways	27	WP2038	Microtubule cytoskeleton regulation		-11	32	17	30304	46	185	9	4.9	1.6	25|207|983|5290|5566|5578|6714|6774|9261	ABL1|AKT1|CDK1|PIK3CA|PRKACA|PRKCA|SRC|STAT3|MAPKAPK2	-9.5	MyList
Canonical Pathways	11	M255	PID HIF1 TFPATHWAY		-11	25	15	30304	66	185	10	5.4	1.7	207|2033|3162|3725|4170|4843|5054|6513|7422|7852	AKT1|EP300|HMOX1|JUN|MCL1|NOS2|SERPINE1|SLC2A1|VEGFA|CXCR4	-9.5	MyList
GO Biological Processes	19	GO:0032872	regulation of stress-activated MAPK cascade	19_GO:0050896 response to stimulus	-11	12	12	30304	186	185	14	7.6	1.9	331|351|1956|2950|4986|5594|5595|5610|7099|7124|7422|7430|7498|54106	XIAP|APP|EGFR|GSTP1|OPRK1|MAPK1|MAPK3|EIF2AK2|TLR4|TNF|VEGFA|EZR|XDH|TLR9	-9.4	MyList
WikiPathways	27	WP138	Androgen receptor signaling pathway		-11	20	14	30304	91	185	11	5.9	1.7	207|367|1956|2033|3065|3725|4193|5295|6714|6774|23028	AKT1|AR|EGFR|EP300|HDAC1|JUN|MDM2|PIK3R1|SRC|STAT3|KDM1A	-9.4	MyList
GO Biological Processes	19	GO:0070301	cellular response to hydrogen peroxide	19_GO:0050896 response to stimulus	-11	24	15	30304	67	185	10	5.4	1.7	25|983|1545|2081|2534|3066|4193|5111|5580|6714	ABL1|CDK1|CYP1B1|ERN1|FYN|HDAC2|MDM2|PCNA|PRKCD|SRC	-9.4	MyList
Reactome Gene Sets	6	R-HSA-3700989	Transcriptional Regulation by TP53		-11	8.1	11	30304	362	185	18	9.7	2.2	207|983|1017|1111|1432|2033|2475|2539|3065|3066|3725|4193|5111|6446|7157|10000|10919|11200	AKT1|CDK1|CDK2|CHEK1|MAPK14|EP300|MTOR|G6PD|HDAC1|HDAC2|JUN|MDM2|PCNA|SGK1|TP53|AKT3|EHMT2|CHEK2	-9.4	MyList
KEGG Pathway	24	hsa04658	Th1 and Th2 cell differentiation		-11	20	14	30304	92	185	11	5.9	1.7	1432|3558|3716|3718|3725|3932|5594|5595|5599|7297|7535	MAPK14|IL2|JAK1|JAK3|JUN|LCK|MAPK1|MAPK3|MAPK8|TYK2|ZAP70	-9.4	MyList
Reactome Gene Sets	6	R-HSA-2990846	SUMOylation		-11	12	12	30304	188	185	14	7.6	1.9	142|367|1786|1789|2033|2908|3065|3066|4193|5111|5241|7153|7157|9641	PARP1|AR|DNMT1|DNMT3B|EP300|NR3C1|HDAC1|HDAC2|MDM2|PCNA|PGR|TOP2A|TP53|IKBKE	-9.4	MyList
GO Biological Processes	19	GO:1904062	regulation of monoatomic cation transmembrane transport	19_GO:0051179 localization	-11	8.8	11	30304	315	185	17	9.2	2.1	25|596|781|2147|2280|2534|2539|3690|3757|4067|4318|4842|4986|5027|5294|5566|54106	ABL1|BCL2|CACNA2D1|F2|FKBP1A|FYN|G6PD|ITGB3|KCNH2|LYN|MMP9|NOS1|OPRK1|P2RX7|PIK3CG|PRKACA|TLR9	-9.4	MyList
WikiPathways	27	WP4685	Melanoma		-11	24	15	30304	68	185	10	5.4	1.7	207|673|4193|5290|5293|5295|5594|5595|7157|10000	AKT1|BRAF|MDM2|PIK3CA|PIK3CD|PIK3R1|MAPK1|MAPK3|TP53|AKT3	-9.3	MyList
Canonical Pathways	11	M153	PID P75 NTR PATHWAY		-11	24	15	30304	68	185	10	5.4	1.7	207|331|351|836|4314|5290|5295|5599|6868|7157	AKT1|XIAP|APP|CASP3|MMP3|PIK3CA|PIK3R1|MAPK8|ADAM17|TP53	-9.3	MyList
GO Biological Processes	19	GO:0051051	negative regulation of transport	19_GO:0051179 localization	-11	7	10	30304	469	185	20	11	2.3	100|207|596|673|1268|1636|3685|3690|3757|4129|4318|4842|4846|4986|4988|5733|5743|6469|7124|54106	ADA|AKT1|BCL2|BRAF|CNR1|ACE|ITGAV|ITGB3|KCNH2|MAOB|MMP9|NOS1|NOS3|OPRK1|OPRM1|PTGER3|PTGS2|SHH|TNF|TLR9	-9.3	MyList
GO Biological Processes	19	GO:0043279	response to alkaloid	19_GO:0050896 response to stimulus	-11	19	14	30304	93	185	11	5.9	1.7	836|1111|1268|3066|3320|4193|4986|4988|7052|7442|10919	CASP3|CHEK1|CNR1|HDAC2|HSP90AA1|MDM2|OPRK1|OPRM1|TGM2|TRPV1|EHMT2	-9.3	MyList
GO Biological Processes	19	GO:2000106	regulation of leukocyte apoptotic process	19_GO:0050789 regulation of biological process	-11	19	14	30304	93	185	11	5.9	1.7	100|596|695|3558|3579|3718|4067|5027|5293|6868|7157	ADA|BCL2|BTK|IL2|CXCR2|JAK3|LYN|P2RX7|PIK3CD|ADAM17|TP53	-9.3	MyList
KEGG Pathway	24	hsa04921	Oxytocin signaling pathway		-11	14	13	30304	154	185	13	7	1.9	781|952|1956|3725|4638|4846|5294|5566|5578|5594|5595|5743|6714	CACNA2D1|CD38|EGFR|JUN|MYLK|NOS3|PIK3CG|PRKACA|PRKCA|MAPK1|MAPK3|PTGS2|SRC	-9.3	MyList
WikiPathways	27	WP3287	Overview of nanoparticle effects		-11	60	20	30304	19	185	7	3.8	1.4	596|3162|5293|5742|5743|7124|10000	BCL2|HMOX1|PIK3CD|PTGS1|PTGS2|TNF|AKT3	-9.3	MyList
GO Biological Processes	19	GO:0010594	regulation of endothelial cell migration	19_GO:0040011 locomotion	-11	11	12	30304	231	185	15	8.1	2	25|207|2247|2260|3162|3690|4846|5293|5294|5578|5743|6868|7124|7422|10000	ABL1|AKT1|FGF2|FGFR1|HMOX1|ITGB3|NOS3|PIK3CD|PIK3CG|PRKCA|PTGS2|ADAM17|TNF|VEGFA|AKT3	-9.3	MyList
GO Biological Processes	19	GO:0043368	positive T cell selection	19_GO:0002376 immune system process	-11	41	18	30304	32	185	8	4.3	1.5	596|673|2475|3716|5788|6469|6774|7535	BCL2|BRAF|MTOR|JAK1|PTPRC|SHH|STAT3|ZAP70	-9.2	MyList
WikiPathways	27	WP3995	Prion disease pathway		-11	41	18	30304	32	185	8	4.3	1.5	596|836|2033|2260|2534|5594|5595|6774	BCL2|CASP3|EP300|FGFR1|FYN|MAPK1|MAPK3|STAT3	-9.2	MyList
GO Biological Processes	19	GO:0050920	regulation of chemotaxis	19_GO:0040011 locomotion	-11	11	11	30304	232	185	15	8.1	2	1233|1803|1991|2247|2260|3579|4067|5054|5156|5159|5594|5595|6868|7422|7852	CCR4|DPP4|ELANE|FGF2|FGFR1|CXCR2|LYN|SERPINE1|PDGFRA|PDGFRB|MAPK1|MAPK3|ADAM17|VEGFA|CXCR4	-9.2	MyList
GO Biological Processes	19	GO:0010543	regulation of platelet activation	19_GO:0032501 multicellular organismal process	-11	30	16	30304	49	185	9	4.9	1.6	1511|2147|4067|4846|5156|5578|5580|6850|7099	CTSG|F2|LYN|NOS3|PDGFRA|PRKCA|PRKCD|SYK|TLR4	-9.2	MyList
WikiPathways	27	WP3981	miRNA regulation of prostate cancer signaling pathways		-11	30	16	30304	49	185	9	4.9	1.6	367|596|2475|4193|5159|5290|5594|7157|10000	AR|BCL2|MTOR|MDM2|PDGFRB|PIK3CA|MAPK1|TP53|AKT3	-9.2	MyList
KEGG Pathway	24	hsa05120	Epithelial cell signaling in Helicobacter pylori infection		-11	23	15	30304	70	185	10	5.4	1.7	836|1432|1956|3577|3579|3725|4067|5599|6714|6868	CASP3|MAPK14|EGFR|CXCR1|CXCR2|JUN|LYN|MAPK8|SRC|ADAM17	-9.2	MyList
Canonical Pathways	11	M81	PID CDC42 PATHWAY		-11	23	15	30304	70	185	10	5.4	1.7	673|1432|2475|3725|5290|5295|5594|5595|5599|6714	BRAF|MAPK14|MTOR|JUN|PIK3CA|PIK3R1|MAPK1|MAPK3|MAPK8|SRC	-9.2	MyList
GO Biological Processes	19	GO:0045089	positive regulation of innate immune response	19_GO:0044419 biological process involved in interspecies interaction between organisms	-11	9.5	11	30304	277	185	16	8.6	2.1	331|695|2033|2534|3320|4067|4321|5591|5599|6714|6850|7099|7124|9261|9641|54106	XIAP|BTK|EP300|FYN|HSP90AA1|LYN|MMP12|PRKDC|MAPK8|SRC|SYK|TLR4|TNF|MAPKAPK2|IKBKE|TLR9	-9.2	MyList
GO Biological Processes	19	GO:0031647	regulation of protein stability	19_GO:0065007 biological regulation	-11	8.6	11	30304	325	185	17	9.2	2.1	596|836|2033|2475|2597|3320|3326|4193|5292|5295|5347|5580|5591|5594|6714|7157|11200	BCL2|CASP3|EP300|MTOR|GAPDH|HSP90AA1|HSP90AB1|MDM2|PIM1|PIK3R1|PLK1|PRKCD|PRKDC|MAPK1|SRC|TP53|CHEK2	-9.1	MyList
GO Biological Processes	19	GO:0043200	response to amino acid	19_GO:0050896 response to stimulus	-11	16	13	30304	126	185	12	6.5	1.8	596|836|1786|1956|2033|2475|2534|4067|5111|5156|5290|7124	BCL2|CASP3|DNMT1|EGFR|EP300|MTOR|FYN|LYN|PCNA|PDGFRA|PIK3CA|TNF	-9.1	MyList
Canonical Pathways	11	M240	PID SYNDECAN 2 PATHWAY		-11	40	17	30304	33	185	8	4.3	1.5	836|5566|5580|5594|5595|5599|6714|7430	CASP3|PRKACA|PRKCD|MAPK1|MAPK3|MAPK8|SRC|EZR	-9.1	MyList
Reactome Gene Sets	6	R-HSA-1592389	Activation of Matrix Metalloproteinases		-11	40	17	30304	33	185	8	4.3	1.5	1511|1991|4312|4314|4317|4318|4322|7177	CTSG|ELANE|MMP1|MMP3|MMP8|MMP9|MMP13|TPSAB1	-9.1	MyList
Reactome Gene Sets	6	R-HSA-9669938	Signaling by KIT in disease		-11	57	20	30304	20	185	7	3.8	1.4	2534|3932|4067|5290|5295|6714|6774	FYN|LCK|LYN|PIK3CA|PIK3R1|SRC|STAT3	-9.1	MyList
Reactome Gene Sets	6	R-HSA-9670439	Signaling by phosphorylated juxtamembrane, extracellular and kinase domain KIT mutants		-11	57	20	30304	20	185	7	3.8	1.4	2534|3932|4067|5290|5295|6714|6774	FYN|LCK|LYN|PIK3CA|PIK3R1|SRC|STAT3	-9.1	MyList
GO Biological Processes	19	GO:0008630	intrinsic apoptotic signaling pathway in response to DNA damage	19_GO:0050896 response to stimulus	-11	23	14	30304	72	185	10	5.4	1.7	25|596|2033|4170|5295|5591|7124|7157|9641|11200	ABL1|BCL2|EP300|MCL1|PIK3R1|PRKDC|TNF|TP53|IKBKE|CHEK2	-9.1	MyList
GO Biological Processes	19	GO:0051384	response to glucocorticoid	19_GO:0050896 response to stimulus	-11	15	13	30304	127	185	12	6.5	1.8	596|836|1545|1636|2322|2629|2908|4129|5111|5290|5743|7124	BCL2|CASP3|CYP1B1|ACE|FLT3|GBA1|NR3C1|MAOB|PCNA|PIK3CA|PTGS2|TNF	-9.1	MyList
GO Biological Processes	19	GO:0048638	regulation of developmental growth	19_GO:0040007 growth	-11	8.5	11	30304	328	185	17	9.2	2.1	25|154|207|351|367|596|983|1432|2247|2539|2735|5290|5292|6774|7422|7430|7852	ABL1|ADRB2|AKT1|APP|AR|BCL2|CDK1|MAPK14|FGF2|G6PD|GLI1|PIK3CA|PIM1|STAT3|VEGFA|EZR|CXCR4	-9.1	MyList
Canonical Pathways	11	M3468	NABA ECM REGULATORS		-11	10	11	30304	238	185	15	8.1	2	866|1508|1509|1511|1991|2147|4312|4314|4317|4318|4321|4322|5054|6868|7052	SERPINA6|CTSB|CTSD|CTSG|ELANE|F2|MMP1|MMP3|MMP8|MMP9|MMP12|MMP13|SERPINE1|ADAM17|TGM2	-9.1	MyList
KEGG Pathway	24	hsa04750	Inflammatory mediator regulation of TRP channels		-11	18	14	30304	98	185	11	5.9	1.7	1432|3269|5290|5293|5295|5566|5578|5580|5599|6714|7442	MAPK14|HRH1|PIK3CA|PIK3CD|PIK3R1|PRKACA|PRKCA|PRKCD|MAPK8|SRC|TRPV1	-9.1	MyList
GO Biological Processes	19	GO:0031334	positive regulation of protein-containing complex assembly	19_GO:0048518 positive regulation of biological process	-11	12	12	30304	198	185	14	7.6	1.9	246|695|2475|3320|4312|4314|5599|6714|6850|7099|7124|7157|7415|7422	ALOX15|BTK|MTOR|HSP90AA1|MMP1|MMP3|MAPK8|SRC|SYK|TLR4|TNF|TP53|VCP|VEGFA	-9.1	MyList
KEGG Pathway	24	hsa05130	Pathogenic Escherichia coli infection		-11	12	12	30304	198	185	14	7.6	1.9	25|836|1432|2147|2534|2597|3725|5594|5595|5599|6714|7099|7124|7430	ABL1|CASP3|MAPK14|F2|FYN|GAPDH|JUN|MAPK1|MAPK3|MAPK8|SRC|TLR4|TNF|EZR	-9.1	MyList
GO Biological Processes	19	GO:0038093	Fc receptor signaling pathway	19_GO:0002376 immune system process	-11	29	16	30304	51	185	9	4.9	1.6	25|695|2534|3932|4067|5580|5599|6714|6850	ABL1|BTK|FYN|LCK|LYN|PRKCD|MAPK8|SRC|SYK	-9.1	MyList
GO Biological Processes	19	GO:0035094	response to nicotine	19_GO:0050896 response to stimulus	-11	29	16	30304	51	185	9	4.9	1.6	596|836|1139|1268|3066|3162|5594|6869|7124	BCL2|CASP3|CHRNA7|CNR1|HDAC2|HMOX1|MAPK1|TACR1|TNF	-9.1	MyList
GO Biological Processes	19	GO:1902075	cellular response to salt	19_GO:0050896 response to stimulus	-11	12	12	30304	199	185	14	7.6	1.9	246|673|1139|2534|4193|4988|5027|5290|5743|6469|7052|7442|10919|54106	ALOX15|BRAF|CHRNA7|FYN|MDM2|OPRM1|P2RX7|PIK3CA|PTGS2|SHH|TGM2|TRPV1|EHMT2|TLR9	-9.1	MyList
GO Biological Processes	19	GO:0071248	cellular response to metal ion	19_GO:0050896 response to stimulus	-11	11	12	30304	200	185	14	7.6	1.9	142|207|246|673|1956|3162|3725|4318|5594|5595|5599|5743|6469|54106	PARP1|AKT1|ALOX15|BRAF|EGFR|HMOX1|JUN|MMP9|MAPK1|MAPK3|MAPK8|PTGS2|SHH|TLR9	-9	MyList
GO Biological Processes	19	GO:0002218	activation of innate immune response	19_GO:0044419 biological process involved in interspecies interaction between organisms	-11	13	12	30304	163	185	13	7	1.9	331|695|2033|2534|3320|4067|5591|6714|6850|7099|7124|9261|54106	XIAP|BTK|EP300|FYN|HSP90AA1|LYN|PRKDC|SRC|SYK|TLR4|TNF|MAPKAPK2|TLR9	-9	MyList
GO Biological Processes	19	GO:0030099	myeloid cell differentiation	19_GO:0032502 developmental process	-11	9.2	11	30304	285	185	16	8.6	2.1	142|351|836|1432|2033|2539|2629|2908|4067|4318|5293|5295|6714|7099|7124|7422	PARP1|APP|CASP3|MAPK14|EP300|G6PD|GBA1|NR3C1|LYN|MMP9|PIK3CD|PIK3R1|SRC|TLR4|TNF|VEGFA	-9	MyList
WikiPathways	27	WP3594	Circadian rhythm genes		-11	11	12	30304	201	185	14	7.6	1.9	100|191|2033|3065|3066|3725|4843|5054|5591|5599|6097|6839|7153|7157	ADA|AHCY|EP300|HDAC1|HDAC2|JUN|NOS2|SERPINE1|PRKDC|MAPK8|RORC|SUV39H1|TOP2A|TP53	-9	MyList
GO Biological Processes	19	GO:0002244	hematopoietic progenitor cell differentiation	19_GO:0032502 developmental process	-11	18	13	30304	100	185	11	5.9	1.7	596|673|1636|2322|4067|5156|5591|5788|6469|7153|7157	BCL2|BRAF|ACE|FLT3|LYN|PDGFRA|PRKDC|PTPRC|SHH|TOP2A|TP53	-9	MyList
GO Biological Processes	19	GO:0002443	leukocyte mediated immunity	19_GO:0002376 immune system process	-11	9.2	11	30304	286	185	16	8.6	2.1	695|1511|1636|1991|2147|3105|3251|3383|4067|5027|5293|5294|5580|5729|6850|6868	BTK|CTSG|ACE|ELANE|F2|HLA-A|HPRT1|ICAM1|LYN|P2RX7|PIK3CD|PIK3CG|PRKCD|PTGDR|SYK|ADAM17	-9	MyList
GO Biological Processes	19	GO:0050769	positive regulation of neurogenesis	19_GO:0032502 developmental process	-11	10	11	30304	242	185	15	8.1	2	673|1636|2247|2475|3065|3066|4067|4311|4988|6469|7052|7124|7422|7852|23028	BRAF|ACE|FGF2|MTOR|HDAC1|HDAC2|LYN|MME|OPRM1|SHH|TGM2|TNF|VEGFA|CXCR4|KDM1A	-9	MyList
GO Biological Processes	19	GO:0002520	immune system development	19_GO:0002376 immune system process	-11	13	12	30304	164	185	13	7	1.9	25|100|596|673|1233|4067|5591|5594|5595|5788|6469|6868|7157	ABL1|ADA|BCL2|BRAF|CCR4|LYN|PRKDC|MAPK1|MAPK3|PTPRC|SHH|ADAM17|TP53	-9	MyList
Canonical Pathways	11	M103	PID S1P S1P1 PATHWAY		-11	55	19	30304	21	185	7	3.8	1.4	3685|3690|5159|5594|5595|5743|7422	ITGAV|ITGB3|PDGFRB|MAPK1|MAPK3|PTGS2|VEGFA	-9	MyList
GO Biological Processes	19	GO:0031663	lipopolysaccharide-mediated signaling pathway	19_GO:0044419 biological process involved in interspecies interaction between organisms	-10	37	17	30304	35	185	8	4.3	1.5	207|1432|4067|4846|5594|5595|7099|10892	AKT1|MAPK14|LYN|NOS3|MAPK1|MAPK3|TLR4|MALT1	-8.9	MyList
GO Biological Processes	19	GO:0009112	nucleobase metabolic process	19_GO:0008152 metabolic process	-10	37	17	30304	35	185	8	4.3	1.5	100|1723|2475|3251|5594|7276|7498|23028	ADA|DHODH|MTOR|HPRT1|MAPK1|TTR|XDH|KDM1A	-8.9	MyList
Canonical Pathways	11	M127	PID ERBB1 RECEPTOR PROXIMAL PATHWAY		-10	37	17	30304	35	185	8	4.3	1.5	1956|5290|5293|5295|5594|5595|6714|6774	EGFR|PIK3CA|PIK3CD|PIK3R1|MAPK1|MAPK3|SRC|STAT3	-8.9	MyList
WikiPathways	27	WP3286	Copper homeostasis		-10	28	15	30304	53	185	9	4.9	1.6	207|331|351|836|3725|4193|5290|6868|7157	AKT1|XIAP|APP|CASP3|JUN|MDM2|PIK3CA|ADAM17|TP53	-8.9	MyList
WikiPathways	27	WP3915	Angiopoietin-like protein 8 regulatory pathway		-10	15	13	30304	132	185	12	6.5	1.8	207|1432|1576|2475|5290|5293|5294|5295|5594|5595|5599|6513	AKT1|MAPK14|CYP3A4|MTOR|PIK3CA|PIK3CD|PIK3CG|PIK3R1|MAPK1|MAPK3|MAPK8|SLC2A1	-8.9	MyList
GO Biological Processes	19	GO:0008016	regulation of heart contraction	19_GO:0032501 multicellular organismal process	-10	11	12	30304	204	185	14	7.6	1.9	100|781|1139|3320|3757|4193|4842|4846|5294|5566|7124|7139|7442|59272	ADA|CACNA2D1|CHRNA7|HSP90AA1|KCNH2|MDM2|NOS1|NOS3|PIK3CG|PRKACA|TNF|TNNT2|TRPV1|ACE2	-8.9	MyList
GO Biological Processes	19	GO:0050777	negative regulation of immune response	19_GO:0002376 immune system process	-10	11	11	30304	205	185	14	7.6	1.9	142|207|246|1432|2534|3105|3558|3718|4067|4321|5591|5788|6714|6850	PARP1|AKT1|ALOX15|MAPK14|FYN|HLA-A|IL2|JAK3|LYN|MMP12|PRKDC|PTPRC|SRC|SYK	-8.9	MyList
WikiPathways	27	WP24	Peptide GPCRs		-10	22	14	30304	76	185	10	5.4	1.7	1232|1233|1237|2833|3577|3579|4986|4988|6869|7852	CCR3|CCR4|CCR8|CXCR3|CXCR1|CXCR2|OPRK1|OPRM1|TACR1|CXCR4	-8.9	MyList
Reactome Gene Sets	6	R-HSA-168898	Toll-like Receptor Cascades		-10	13	12	30304	168	185	13	7	1.9	351|695|1432|1508|3725|5594|5595|5599|7099|7157|9261|9641|54106	APP|BTK|MAPK14|CTSB|JUN|MAPK1|MAPK3|MAPK8|TLR4|TP53|MAPKAPK2|IKBKE|TLR9	-8.9	MyList
GO Biological Processes	19	GO:0033559	unsaturated fatty acid metabolic process	19_GO:0008152 metabolic process	-10	17	13	30304	103	185	11	5.9	1.7	240|246|1545|1548|1557|1565|2052|2944|2950|5742|5743	ALOX5|ALOX15|CYP1B1|CYP2A6|CYP2C19|CYP2D6|EPHX1|GSTM1|GSTP1|PTGS1|PTGS2	-8.9	MyList
WikiPathways	27	WP5144	NRP1-triggered signaling pathways in pancreatic cancer		-10	27	15	30304	54	185	9	4.9	1.6	207|1017|1956|4318|5594|5595|6714|7422|10000	AKT1|CDK2|EGFR|MMP9|MAPK1|MAPK3|SRC|VEGFA|AKT3	-8.9	MyList
GO Biological Processes	19	GO:0034605	cellular response to heat	19_GO:0050896 response to stimulus	-10	27	15	30304	54	185	9	4.9	1.6	3066|3162|3320|3326|4067|5566|5743|7415|7442	HDAC2|HMOX1|HSP90AA1|HSP90AB1|LYN|PRKACA|PTGS2|VCP|TRPV1	-8.9	MyList
GO Biological Processes	19	GO:0051896	regulation of phosphatidylinositol 3-kinase/protein kinase B signal transduction	19_GO:0050896 response to stimulus	-10	9.9	11	30304	248	185	15	8.1	2	1956|2247|2260|2322|2475|3320|3326|5156|5159|5290|5293|5294|6714|7124|7498	EGFR|FGF2|FGFR1|FLT3|MTOR|HSP90AA1|HSP90AB1|PDGFRA|PDGFRB|PIK3CA|PIK3CD|PIK3CG|SRC|TNF|XDH	-8.9	MyList
GO Biological Processes	19	GO:0016032	viral process	19_GO:0016032 viral process	-10	9.9	11	30304	248	185	15	8.1	2	207|983|1508|1803|1956|3326|3383|3685|3690|3725|7157|7415|7852|11253|59272	AKT1|CDK1|CTSB|DPP4|EGFR|HSP90AB1|ICAM1|ITGAV|ITGB3|JUN|TP53|VCP|CXCR4|MAN1B1|ACE2	-8.9	MyList
Reactome Gene Sets	6	R-HSA-166520	Signaling by NTRKs		-10	15	12	30304	134	185	12	6.5	1.8	673|1432|2033|2534|5290|5295|5594|5595|6446|6714|6774|9261	BRAF|MAPK14|EP300|FYN|PIK3CA|PIK3R1|MAPK1|MAPK3|SGK1|SRC|STAT3|MAPKAPK2	-8.9	MyList
Reactome Gene Sets	6	R-HSA-2454202	Fc epsilon receptor (FCERI) signaling		-10	15	12	30304	134	185	12	6.5	1.8	695|2534|3702|3725|4067|5290|5295|5594|5595|5599|6850|10892	BTK|FYN|ITK|JUN|LYN|PIK3CA|PIK3R1|MAPK1|MAPK3|MAPK8|SYK|MALT1	-8.9	MyList
Reactome Gene Sets	6	R-HSA-210990	PECAM1 interactions		-10	82	22	30304	12	185	6	3.2	1.3	2534|3685|3690|3932|4067|6714	FYN|ITGAV|ITGB3|LCK|LYN|SRC	-8.8	MyList
KEGG Pathway	24	hsa05140	Leishmaniasis		-10	21	14	30304	77	185	10	5.4	1.7	1432|3676|3716|3725|4843|5594|5595|5743|7099|7124	MAPK14|ITGA4|JAK1|JUN|NOS2|MAPK1|MAPK3|PTGS2|TLR4|TNF	-8.8	MyList
Reactome Gene Sets	6	R-HSA-389357	CD28 dependent PI3K/Akt signaling		-10	52	19	30304	22	185	7	3.8	1.4	207|2475|2534|3932|5290|5295|10000	AKT1|MTOR|FYN|LCK|PIK3CA|PIK3R1|AKT3	-8.8	MyList
WikiPathways	27	WP3959	DNA IR-double strand breaks and cellular response via ATM		-10	27	15	30304	55	185	9	4.9	1.6	25|142|836|1111|4193|5111|5591|7157|11200	ABL1|PARP1|CASP3|CHEK1|MDM2|PCNA|PRKDC|TP53|CHEK2	-8.8	MyList
Reactome Gene Sets	6	R-HSA-1640170	Cell Cycle		-10	5.5	9.3	30304	691	185	23	12	2.4	25|207|983|993|1017|1111|2033|3065|3320|3326|4067|4193|5111|5347|5566|5578|5594|5595|6714|7153|7157|10000|11200	ABL1|AKT1|CDK1|CDC25A|CDK2|CHEK1|EP300|HDAC1|HSP90AA1|HSP90AB1|LYN|MDM2|PCNA|PLK1|PRKACA|PRKCA|MAPK1|MAPK3|SRC|TOP2A|TP53|AKT3|CHEK2	-8.8	MyList
GO Biological Processes	19	GO:0032760	positive regulation of tumor necrosis factor production	19_GO:0048518 positive regulation of biological process	-10	17	13	30304	106	185	11	5.9	1.7	351|695|3066|4317|5295|5788|6774|6850|7099|9261|54106	APP|BTK|HDAC2|MMP8|PIK3R1|PTPRC|STAT3|SYK|TLR4|MAPKAPK2|TLR9	-8.7	MyList
Canonical Pathways	11	M196	PID IL23 PATHWAY		-10	35	16	30304	37	185	8	4.3	1.5	3558|4353|4843|5290|5295|6774|7124|7297	IL2|MPO|NOS2|PIK3CA|PIK3R1|STAT3|TNF|TYK2	-8.7	MyList
GO Biological Processes	19	GO:0071276	cellular response to cadmium ion	19_GO:0050896 response to stimulus	-10	35	16	30304	37	185	8	4.3	1.5	207|1956|3162|3725|4318|5594|5595|5599	AKT1|EGFR|HMOX1|JUN|MMP9|MAPK1|MAPK3|MAPK8	-8.7	MyList
GO Biological Processes	19	GO:0007159	leukocyte cell-cell adhesion	19_GO:0009987 cellular process	-10	26	15	30304	56	185	9	4.9	1.6	3383|3676|5788|6401|6402|6850|7124|7430|7535	ICAM1|ITGA4|PTPRC|SELE|SELL|SYK|TNF|EZR|ZAP70	-8.7	MyList
GO Biological Processes	19	GO:1903034	regulation of response to wounding	19_GO:0050896 response to stimulus	-10	12	12	30304	173	185	13	7	1.9	240|673|2147|2247|2475|4638|4846|5054|5156|5580|6774|7124|7852	ALOX5|BRAF|F2|FGF2|MTOR|MYLK|NOS3|SERPINE1|PDGFRA|PRKCD|STAT3|TNF|CXCR4	-8.7	MyList
GO Biological Processes	19	GO:0045619	regulation of lymphocyte differentiation	19_GO:0002376 immune system process	-10	11	11	30304	212	185	14	7.6	1.9	25|100|673|695|3558|3718|4860|5591|5788|6469|6850|7535|10892|54106	ABL1|ADA|BRAF|BTK|IL2|JAK3|PNP|PRKDC|PTPRC|SHH|SYK|ZAP70|MALT1|TLR9	-8.7	MyList
KEGG Pathway	24	hsa05168	Herpes simplex virus 1 infection		-10	6.4	9.7	30304	512	185	20	11	2.3	207|596|836|2475|3105|3690|3716|5290|5293|5295|5610|6041|6714|6850|7124|7157|7297|9641|10000|54106	AKT1|BCL2|CASP3|MTOR|HLA-A|ITGB3|JAK1|PIK3CA|PIK3CD|PIK3R1|EIF2AK2|RNASEL|SRC|SYK|TNF|TP53|TYK2|IKBKE|AKT3|TLR9	-8.7	MyList
Reactome Gene Sets	6	R-HSA-5357801	Programmed Cell Death		-10	11	11	30304	213	185	14	7.6	1.9	207|331|596|836|1991|3320|5580|5594|5595|5599|6774|7099|7157|10000	AKT1|XIAP|BCL2|CASP3|ELANE|HSP90AA1|PRKCD|MAPK1|MAPK3|MAPK8|STAT3|TLR4|TP53|AKT3	-8.7	MyList
KEGG Pathway	24	hsa04371	Apelin signaling pathway		-10	14	12	30304	139	185	12	6.5	1.8	207|2475|4638|4842|4843|4846|5054|5294|5566|5594|5595|10000	AKT1|MTOR|MYLK|NOS1|NOS2|NOS3|SERPINE1|PIK3CG|PRKACA|MAPK1|MAPK3|AKT3	-8.7	MyList
GO Biological Processes	19	GO:0051282	regulation of sequestering of calcium ion	19_GO:0042592 homeostatic process	-10	14	12	30304	139	185	12	6.5	1.8	25|2147|2247|2280|3690|3932|4067|4842|5027|5566|5788|7442	ABL1|F2|FGF2|FKBP1A|ITGB3|LCK|LYN|NOS1|P2RX7|PRKACA|PTPRC|TRPV1	-8.7	MyList
WikiPathways	27	WP5294	Sildenafil treatment		-10	50	18	30304	23	185	7	3.8	1.4	207|2597|4842|4843|4846|5141|10000	AKT1|GAPDH|NOS1|NOS2|NOS3|PDE4A|AKT3	-8.7	MyList
WikiPathways	27	WP5083	Neuroinflammation and glutamatergic signaling		-10	14	12	30304	140	185	12	6.5	1.8	207|596|2247|3716|4842|5566|5578|5594|5595|6513|6774|7124	AKT1|BCL2|FGF2|JAK1|NOS1|PRKACA|PRKCA|MAPK1|MAPK3|SLC2A1|STAT3|TNF	-8.6	MyList
Reactome Gene Sets	6	R-HSA-9607240	FLT3 Signaling		-10	34	16	30304	38	185	8	4.3	1.5	207|2322|2534|3932|5290|5295|6850|10000	AKT1|FLT3|FYN|LCK|PIK3CA|PIK3R1|SYK|AKT3	-8.6	MyList
Canonical Pathways	11	M13	PID ERBB4 PATHWAY		-10	34	16	30304	38	185	8	4.3	1.5	2534|4193|5290|5293|5295|5594|5595|6868	FYN|MDM2|PIK3CA|PIK3CD|PIK3R1|MAPK1|MAPK3|ADAM17	-8.6	MyList
WikiPathways	27	WP4016	DNA IR-damage and cellular response via ATR		-10	20	14	30304	81	185	10	5.4	1.7	142|983|1017|1111|4193|5111|5347|5591|7157|11200	PARP1|CDK1|CDK2|CHEK1|MDM2|PCNA|PLK1|PRKDC|TP53|CHEK2	-8.6	MyList
GO Biological Processes	19	GO:0044283	small molecule biosynthetic process	19_GO:0008152 metabolic process	-10	6.7	9.7	30304	462	185	19	10	2.2	100|240|246|1565|1576|2247|2539|2629|2944|2950|3251|4048|4353|4860|5009|5742|5743|6850|11091	ADA|ALOX5|ALOX15|CYP2D6|CYP3A4|FGF2|G6PD|GBA1|GSTM1|GSTP1|HPRT1|LTA4H|MPO|PNP|OTC|PTGS1|PTGS2|SYK|WDR5	-8.6	MyList
WikiPathways	27	WP4919	Neuroinflammation		-10	76	21	30304	13	185	6	3.2	1.3	1432|2475|3725|4843|5599|7099	MAPK14|MTOR|JUN|NOS2|MAPK8|TLR4	-8.6	MyList
Reactome Gene Sets	6	R-HSA-416476	G alpha (q) signalling events		-10	11	11	30304	217	185	14	7.6	1.9	351|695|1956|2147|3269|4314|5290|5295|5578|5580|5594|5595|5731|6869	APP|BTK|EGFR|F2|HRH1|MMP3|PIK3CA|PIK3R1|PRKCA|PRKCD|MAPK1|MAPK3|PTGER1|TACR1	-8.6	MyList
GO Biological Processes	19	GO:0019369	arachidonic acid metabolic process	19_GO:0008152 metabolic process	-10	25	15	30304	58	185	9	4.9	1.6	240|246|1545|1548|1557|1565|2052|5742|5743	ALOX5|ALOX15|CYP1B1|CYP2A6|CYP2C19|CYP2D6|EPHX1|PTGS1|PTGS2	-8.6	MyList
GO Biological Processes	19	GO:0043393	regulation of protein binding	19_GO:0065007 biological regulation	-10	14	12	30304	142	185	12	6.5	1.8	25|154|207|351|2280|3676|4318|5347|5566|5580|5599|23028	ABL1|ADRB2|AKT1|APP|FKBP1A|ITGA4|MMP9|PLK1|PRKACA|PRKCD|MAPK8|KDM1A	-8.6	MyList
GO Biological Processes	19	GO:1903557	positive regulation of tumor necrosis factor superfamily cytokine production	19_GO:0048518 positive regulation of biological process	-10	16	13	30304	110	185	11	5.9	1.7	351|695|3066|4317|5295|5788|6774|6850|7099|9261|54106	APP|BTK|HDAC2|MMP8|PIK3R1|PTPRC|STAT3|SYK|TLR4|MAPKAPK2|TLR9	-8.6	MyList
GO Biological Processes	19	GO:0032868	response to insulin	19_GO:0050896 response to stimulus	-10	11	11	30304	218	185	14	7.6	1.9	142|207|1432|2475|4067|4986|5009|5290|5295|5591|5594|5595|6513|6714	PARP1|AKT1|MAPK14|MTOR|LYN|OPRK1|OTC|PIK3CA|PIK3R1|PRKDC|MAPK1|MAPK3|SLC2A1|SRC	-8.6	MyList
GO Biological Processes	19	GO:1900274	regulation of phospholipase C activity	19_GO:0065007 biological regulation	-10	34	16	30304	39	185	8	4.3	1.5	25|1956|2247|2260|3702|5156|5159|6401	ABL1|EGFR|FGF2|FGFR1|ITK|PDGFRA|PDGFRB|SELE	-8.5	MyList
GO Biological Processes	19	GO:0002250	adaptive immune response	19_GO:0002376 immune system process	-10	5.6	9.2	30304	647	185	22	12	2.4	100|695|2475|2534|3105|3251|3383|3558|3702|3716|3718|4067|5027|5293|5294|5580|6097|6774|6850|6868|7099|7535	ADA|BTK|MTOR|FYN|HLA-A|HPRT1|ICAM1|IL2|ITK|JAK1|JAK3|LYN|P2RX7|PIK3CD|PIK3CG|PRKCD|RORC|STAT3|SYK|ADAM17|TLR4|ZAP70	-8.5	MyList
GO Biological Processes	19	GO:0051098	regulation of binding	19_GO:0065007 biological regulation	-10	9.4	11	30304	262	185	15	8.1	2	25|154|207|351|1565|2033|2280|3676|3725|4318|5347|5566|5580|5599|23028	ABL1|ADRB2|AKT1|APP|CYP2D6|EP300|FKBP1A|ITGA4|JUN|MMP9|PLK1|PRKACA|PRKCD|MAPK8|KDM1A	-8.5	MyList
GO Biological Processes	19	GO:0014074	response to purine-containing compound	19_GO:0050896 response to stimulus	-10	14	12	30304	143	185	12	6.5	1.8	100|673|1111|1545|3066|5027|5294|5743|5972|7430|7442|23028	ADA|BRAF|CHEK1|CYP1B1|HDAC2|P2RX7|PIK3CG|PTGS2|REN|EZR|TRPV1|KDM1A	-8.5	MyList
Canonical Pathways	11	M281	PID FAK PATHWAY		-10	25	14	30304	59	185	9	4.9	1.6	673|2534|3685|3725|5290|5295|5594|5599|6714	BRAF|FYN|ITGAV|JUN|PIK3CA|PIK3R1|MAPK1|MAPK8|SRC	-8.5	MyList
GO Biological Processes	19	GO:0050921	positive regulation of chemotaxis	19_GO:0040011 locomotion	-10	14	12	30304	145	185	12	6.5	1.8	1233|2247|2260|3579|5054|5156|5159|5594|5595|6868|7422|7852	CCR4|FGF2|FGFR1|CXCR2|SERPINE1|PDGFRA|PDGFRB|MAPK1|MAPK3|ADAM17|VEGFA|CXCR4	-8.5	MyList
GO Biological Processes	19	GO:0042307	positive regulation of protein import into nucleus	19_GO:0051179 localization	-10	33	16	30304	40	185	8	4.3	1.5	983|1432|2033|3320|5295|5580|5743|6469	CDK1|MAPK14|EP300|HSP90AA1|PIK3R1|PRKCD|PTGS2|SHH	-8.5	MyList
GO Biological Processes	19	GO:0035296	regulation of tube diameter	19_GO:0065007 biological regulation	-9.9	13	12	30304	146	185	12	6.5	1.8	25|154|952|1636|3269|3274|4842|4846|5743|6869|7124|59272	ABL1|ADRB2|CD38|ACE|HRH1|HRH2|NOS1|NOS3|PTGS2|TACR1|TNF|ACE2	-8.4	MyList
GO Biological Processes	19	GO:0097746	blood vessel diameter maintenance	19_GO:0032501 multicellular organismal process	-9.9	13	12	30304	146	185	12	6.5	1.8	25|154|952|1636|3269|3274|4842|4846|5743|6869|7124|59272	ABL1|ADRB2|CD38|ACE|HRH1|HRH2|NOS1|NOS3|PTGS2|TACR1|TNF|ACE2	-8.4	MyList
GO Biological Processes	19	GO:0035150	regulation of tube size	19_GO:0065007 biological regulation	-9.9	13	12	30304	147	185	12	6.5	1.8	25|154|952|1636|3269|3274|4842|4846|5743|6869|7124|59272	ABL1|ADRB2|CD38|ACE|HRH1|HRH2|NOS1|NOS3|PTGS2|TACR1|TNF|ACE2	-8.4	MyList
Canonical Pathways	11	M274	PID LYMPH ANGIOGENESIS PATHWAY		-9.9	46	18	30304	25	185	7	3.8	1.4	207|1432|3676|5290|5295|5594|5595	AKT1|MAPK14|ITGA4|PIK3CA|PIK3R1|MAPK1|MAPK3	-8.4	MyList
KEGG Pathway	24	hsa04213	Longevity regulating pathway - multiple species		-9.9	24	14	30304	61	185	9	4.9	1.6	207|2475|3065|3066|5290|5293|5295|5566|10000	AKT1|MTOR|HDAC1|HDAC2|PIK3CA|PIK3CD|PIK3R1|PRKACA|AKT3	-8.4	MyList
WikiPathways	27	WP61	Notch signaling pathway		-9.9	24	14	30304	61	185	9	4.9	1.6	207|2033|3065|3066|3932|5295|6714|6774|6868	AKT1|EP300|HDAC1|HDAC2|LCK|PIK3R1|SRC|STAT3|ADAM17	-8.4	MyList
Canonical Pathways	11	M159	PID AMB2 NEUTROPHILS PATHWAY		-9.9	32	16	30304	41	185	8	4.3	1.5	207|2534|3383|3932|4067|4318|6714|7124	AKT1|FYN|ICAM1|LCK|LYN|MMP9|SRC|TNF	-8.4	MyList
WikiPathways	27	WP4018	Clear cell renal cell carcinoma pathways		-9.9	19	13	30304	86	185	10	5.4	1.7	207|1956|2033|2475|2597|5156|5159|6513|6774|7422	AKT1|EGFR|EP300|MTOR|GAPDH|PDGFRA|PDGFRB|SLC2A1|STAT3|VEGFA	-8.4	MyList
Reactome Gene Sets	6	R-HSA-187037	Signaling by NTRK1 (TRKA)		-9.9	16	12	30304	115	185	11	5.9	1.7	673|1432|2033|5290|5295|5594|5595|6446|6714|6774|9261	BRAF|MAPK14|EP300|PIK3CA|PIK3R1|MAPK1|MAPK3|SGK1|SRC|STAT3|MAPKAPK2	-8.4	MyList
KEGG Pathway	24	hsa04670	Leukocyte transendothelial migration		-9.9	16	12	30304	115	185	11	5.9	1.7	1432|3383|3676|3702|4318|5290|5293|5295|5578|7430|7852	MAPK14|ICAM1|ITGA4|ITK|MMP9|PIK3CA|PIK3CD|PIK3R1|PRKCA|EZR|CXCR4	-8.4	MyList
GO Biological Processes	19	GO:0070141	response to UV-A	19_GO:0050896 response to stimulus	-9.9	70	20	30304	14	185	6	3.2	1.3	207|1956|4311|4312|4314|4318	AKT1|EGFR|MME|MMP1|MMP3|MMP9	-8.4	MyList
GO Biological Processes	19	GO:0032680	regulation of tumor necrosis factor production	19_GO:0032501 multicellular organismal process	-9.8	11	11	30304	186	185	13	7	1.9	351|695|1139|2950|3066|4317|5295|5788|6774|6850|7099|9261|54106	APP|BTK|CHRNA7|GSTP1|HDAC2|MMP8|PIK3R1|PTPRC|STAT3|SYK|TLR4|MAPKAPK2|TLR9	-8.3	MyList
GO Biological Processes	19	GO:0046634	regulation of alpha-beta T cell activation	19_GO:0002376 immune system process	-9.8	16	12	30304	116	185	11	5.9	1.7	100|3105|3558|3718|4860|5788|6469|6850|7297|7535|10892	ADA|HLA-A|IL2|JAK3|PNP|PTPRC|SHH|SYK|TYK2|ZAP70|MALT1	-8.3	MyList
GO Biological Processes	19	GO:0043086	negative regulation of catalytic activity	19_GO:0065007 biological regulation	-9.8	6.5	9.5	30304	480	185	19	10	2.2	25|207|331|866|2280|2597|2629|2950|4067|4318|4842|5054|5347|5580|5788|6714|7124|7157|7422	ABL1|AKT1|XIAP|SERPINA6|FKBP1A|GAPDH|GBA1|GSTP1|LYN|MMP9|NOS1|SERPINE1|PLK1|PRKCD|PTPRC|SRC|TNF|TP53|VEGFA	-8.3	MyList
GO Biological Processes	19	GO:0019233	sensory perception of pain	19_GO:0032501 multicellular organismal process	-9.8	24	14	30304	62	185	9	4.9	1.6	2534|4311|4986|4988|5027|5595|7124|7442|7852	FYN|MME|OPRK1|OPRM1|P2RX7|MAPK3|TNF|TRPV1|CXCR4	-8.3	MyList
GO Biological Processes	19	GO:0006109	regulation of carbohydrate metabolic process	19_GO:0008152 metabolic process	-9.8	11	11	30304	188	185	13	7	1.9	207|351|2033|2475|2908|3269|5027|5566|6097|6714|6774|7157|11091	AKT1|APP|EP300|MTOR|NR3C1|HRH1|P2RX7|PRKACA|RORC|SRC|STAT3|TP53|WDR5	-8.3	MyList
WikiPathways	27	WP581	EPO receptor signaling		-9.8	44	17	30304	26	185	7	3.8	1.4	207|5294|5594|5595|5788|6714|6774	AKT1|PIK3CG|MAPK1|MAPK3|PTPRC|SRC|STAT3	-8.3	MyList
WikiPathways	27	WP254	Apoptosis		-9.8	19	13	30304	88	185	10	5.4	1.7	207|331|596|836|3725|4170|4193|5295|7124|7157	AKT1|XIAP|BCL2|CASP3|JUN|MCL1|MDM2|PIK3R1|TNF|TP53	-8.3	MyList
GO Biological Processes	19	GO:0050729	positive regulation of inflammatory response	19_GO:0048518 positive regulation of biological process	-9.7	13	12	30304	152	185	12	6.5	1.8	351|695|1268|3558|4317|5054|5294|5733|5743|7099|7124|54106	APP|BTK|CNR1|IL2|MMP8|SERPINE1|PIK3CG|PTGER3|PTGS2|TLR4|TNF|TLR9	-8.2	MyList
GO Biological Processes	19	GO:2001242	regulation of intrinsic apoptotic signaling pathway	19_GO:0050896 response to stimulus	-9.7	11	11	30304	190	185	13	7	1.9	142|207|596|2534|3065|3932|4170|4193|4318|5743|6714|7157|23028	PARP1|AKT1|BCL2|FYN|HDAC1|LCK|MCL1|MDM2|MMP9|PTGS2|SRC|TP53|KDM1A	-8.2	MyList
GO Biological Processes	19	GO:0014910	regulation of smooth muscle cell migration	19_GO:0040011 locomotion	-9.7	18	13	30304	89	185	10	5.4	1.7	596|1545|1636|3690|4193|5054|5159|6714|6869|7099	BCL2|CYP1B1|ACE|ITGB3|MDM2|SERPINE1|PDGFRB|SRC|TACR1|TLR4	-8.2	MyList
GO Biological Processes	19	GO:0043535	regulation of blood vessel endothelial cell migration	19_GO:0040011 locomotion	-9.7	13	12	30304	153	185	12	6.5	1.8	25|207|2247|2260|3162|4846|5578|5743|6868|7124|7422|10000	ABL1|AKT1|FGF2|FGFR1|HMOX1|NOS3|PRKCA|PTGS2|ADAM17|TNF|VEGFA|AKT3	-8.2	MyList
GO Biological Processes	19	GO:0016485	protein processing	19_GO:0008152 metabolic process	-9.7	11	11	30304	191	185	13	7	1.9	142|836|1511|1636|1803|3816|4311|5027|5972|6469|6868|10988|59272	PARP1|CASP3|CTSG|ACE|DPP4|KLK1|MME|P2RX7|REN|SHH|ADAM17|METAP2|ACE2	-8.2	MyList
GO Biological Processes	19	GO:1903555	regulation of tumor necrosis factor superfamily cytokine production	19_GO:0032501 multicellular organismal process	-9.7	11	11	30304	191	185	13	7	1.9	351|695|1139|2950|3066|4317|5295|5788|6774|6850|7099|9261|54106	APP|BTK|CHRNA7|GSTP1|HDAC2|MMP8|PIK3R1|PTPRC|STAT3|SYK|TLR4|MAPKAPK2|TLR9	-8.2	MyList
KEGG Pathway	24	hsa04261	Adrenergic signaling in cardiomyocytes		-9.7	13	11	30304	154	185	12	6.5	1.8	154|207|596|781|1432|5294|5566|5578|5594|5595|7139|10000	ADRB2|AKT1|BCL2|CACNA2D1|MAPK14|PIK3CG|PRKACA|PRKCA|MAPK1|MAPK3|TNNT2|AKT3	-8.2	MyList
GO Biological Processes	19	GO:0010507	negative regulation of autophagy	19_GO:0048519 negative regulation of biological process	-9.7	18	13	30304	90	185	10	5.4	1.7	207|596|2033|2475|3162|4170|5290|6774|7157|10919	AKT1|BCL2|EP300|MTOR|HMOX1|MCL1|PIK3CA|STAT3|TP53|EHMT2	-8.2	MyList
GO Biological Processes	19	GO:0045861	negative regulation of proteolysis	19_GO:0048519 negative regulation of biological process	-9.6	9.8	11	30304	235	185	14	7.6	1.9	207|331|866|2147|2597|3326|4193|4318|5054|6469|6714|7124|7157|7422	AKT1|XIAP|SERPINA6|F2|GAPDH|HSP90AB1|MDM2|MMP9|SERPINE1|SHH|SRC|TNF|TP53|VEGFA	-8.1	MyList
Canonical Pathways	11	M279	PID RB 1PATHWAY		-9.6	23	14	30304	65	185	9	4.9	1.6	25|1017|1432|1786|2033|3065|3725|4193|6839	ABL1|CDK2|MAPK14|DNMT1|EP300|HDAC1|JUN|MDM2|SUV39H1	-8.1	MyList
GO Biological Processes	19	GO:0048708	astrocyte differentiation	19_GO:0032502 developmental process	-9.6	23	14	30304	65	185	9	4.9	1.6	25|351|2908|5594|5595|6469|6774|7099|7124	ABL1|APP|NR3C1|MAPK1|MAPK3|SHH|STAT3|TLR4|TNF	-8.1	MyList
Canonical Pathways	11	M272	PID CD8 TCR DOWNSTREAM PATHWAY		-9.6	23	14	30304	65	185	9	4.9	1.6	673|3105|3558|3725|5578|5594|5595|5599|7124	BRAF|HLA-A|IL2|JUN|PRKCA|MAPK1|MAPK3|MAPK8|TNF	-8.1	MyList
Canonical Pathways	11	M15	PID LYSOPHOSPHOLIPID PATHWAY		-9.6	23	14	30304	65	185	9	4.9	1.6	207|836|1956|3725|4067|4318|5295|5580|6714	AKT1|CASP3|EGFR|JUN|LYN|MMP9|PIK3R1|PRKCD|SRC	-8.1	MyList
GO Biological Processes	19	GO:0031295	T cell costimulation	19_GO:0002376 immune system process	-9.6	30	15	30304	44	185	8	4.3	1.5	207|1803|2475|2534|3932|4067|5290|6714	AKT1|DPP4|MTOR|FYN|LCK|LYN|PIK3CA|SRC	-8.1	MyList
WikiPathways	27	WP314	Fas ligand pathway and stress induction of heat shock proteins		-9.6	30	15	30304	44	185	8	4.3	1.5	142|596|836|3725|5591|5599|7124|9261	PARP1|BCL2|CASP3|JUN|PRKDC|MAPK8|TNF|MAPKAPK2	-8.1	MyList
KEGG Pathway	24	hsa04150	mTOR signaling pathway		-9.6	13	11	30304	156	185	12	6.5	1.8	207|673|2475|5290|5293|5295|5578|5594|5595|6446|7124|10000	AKT1|BRAF|MTOR|PIK3CA|PIK3CD|PIK3R1|PRKCA|MAPK1|MAPK3|SGK1|TNF|AKT3	-8.1	MyList
WikiPathways	27	WP4549	Fragile X syndrome		-9.6	15	12	30304	122	185	11	5.9	1.7	207|351|673|1268|2475|2534|4318|5566|5578|5594|6714	AKT1|APP|BRAF|CNR1|MTOR|FYN|MMP9|PRKACA|PRKCA|MAPK1|SRC	-8.1	MyList
GO Biological Processes	19	GO:2000116	regulation of cysteine-type endopeptidase activity	19_GO:0008152 metabolic process	-9.6	11	11	30304	195	185	13	7	1.9	207|331|1509|2534|3932|4318|6714|6850|7124|7415|7422|7498|10892	AKT1|XIAP|CTSD|FYN|LCK|MMP9|SRC|SYK|TNF|VCP|VEGFA|XDH|MALT1	-8.1	MyList
GO Biological Processes	19	GO:0051046	regulation of secretion	19_GO:0051179 localization	-9.6	5.5	9	30304	620	185	21	11	2.3	100|240|673|952|1139|1268|2147|4067|4129|4843|4986|4988|5027|5566|5733|5972|6446|6850|6869|7099|7124	ADA|ALOX5|BRAF|CD38|CHRNA7|CNR1|F2|LYN|MAOB|NOS2|OPRK1|OPRM1|P2RX7|PRKACA|PTGER3|REN|SGK1|SYK|TACR1|TLR4|TNF	-8.1	MyList
WikiPathways	27	WP231	TNF-alpha signaling pathway		-9.6	18	13	30304	92	185	10	5.4	1.7	207|836|3320|3725|5347|5594|5595|5599|6401|7124	AKT1|CASP3|HSP90AA1|JUN|PLK1|MAPK1|MAPK3|MAPK8|SELE|TNF	-8.1	MyList
WikiPathways	27	WP3680	Physico-chemical features and toxicity-associated pathways		-9.6	22	14	30304	66	185	9	4.9	1.6	207|1956|3725|4638|4842|5294|5594|5599|6714	AKT1|EGFR|JUN|MYLK|NOS1|PIK3CG|MAPK1|MAPK8|SRC	-8.1	MyList
GO Biological Processes	19	GO:0042391	regulation of membrane potential	19_GO:0065007 biological regulation	-9.6	6.7	9.4	30304	440	185	18	9.7	2.2	25|142|154|207|351|596|781|1139|1268|2475|2629|3757|5027|6714|6869|7124|7415|7442	ABL1|PARP1|ADRB2|AKT1|APP|BCL2|CACNA2D1|CHRNA7|CNR1|MTOR|GBA1|KCNH2|P2RX7|SRC|TACR1|TNF|VCP|TRPV1	-8.1	MyList
GO Biological Processes	19	GO:0051701	biological process involved in interaction with host	19_GO:0044419 biological process involved in interspecies interaction between organisms	-9.5	12	11	30304	158	185	12	6.5	1.8	207|983|1508|1803|1956|3326|3383|3685|3690|6714|7852|59272	AKT1|CDK1|CTSB|DPP4|EGFR|HSP90AB1|ICAM1|ITGAV|ITGB3|SRC|CXCR4|ACE2	-8.1	MyList
GO Biological Processes	19	GO:0090316	positive regulation of intracellular protein transport	19_GO:0051179 localization	-9.5	12	11	30304	158	185	12	6.5	1.8	983|1432|2033|2534|3320|4193|5295|5566|5580|5599|5743|6469	CDK1|MAPK14|EP300|FYN|HSP90AA1|MDM2|PIK3R1|PRKACA|PRKCD|MAPK8|PTGS2|SHH	-8.1	MyList
Reactome Gene Sets	6	R-HSA-69278	Cell Cycle, Mitotic		-9.5	5.9	9.1	30304	560	185	20	11	2.3	25|207|983|993|1017|2033|3065|3320|3326|4067|5111|5347|5566|5578|5594|5595|6714|7153|7157|10000	ABL1|AKT1|CDK1|CDC25A|CDK2|EP300|HDAC1|HSP90AA1|HSP90AB1|LYN|PCNA|PLK1|PRKACA|PRKCA|MAPK1|MAPK3|SRC|TOP2A|TP53|AKT3	-8.1	MyList
KEGG Pathway	24	hsa04912	GnRH signaling pathway		-9.5	18	13	30304	93	185	10	5.4	1.7	1432|1956|3725|5566|5578|5580|5594|5595|5599|6714	MAPK14|EGFR|JUN|PRKACA|PRKCA|PRKCD|MAPK1|MAPK3|MAPK8|SRC	-8	MyList
Canonical Pathways	11	M5193	SIG CHEMOTAXIS		-9.5	29	15	30304	45	185	8	4.3	1.5	207|695|4638|5290|5293|5294|5295|10000	AKT1|BTK|MYLK|PIK3CA|PIK3CD|PIK3CG|PIK3R1|AKT3	-8	MyList
WikiPathways	27	WP2873	Aryl hydrocarbon receptor pathway		-9.5	29	15	30304	45	185	8	4.3	1.5	1545|1956|2033|3320|3558|3725|6714|7124	CYP1B1|EGFR|EP300|HSP90AA1|IL2|JUN|SRC|TNF	-8	MyList
GO Biological Processes	19	GO:0030890	positive regulation of B cell proliferation	19_GO:0002376 immune system process	-9.5	29	15	30304	45	185	8	4.3	1.5	100|596|695|952|3558|5788|7099|54106	ADA|BCL2|BTK|CD38|IL2|PTPRC|TLR4|TLR9	-8	MyList
GO Biological Processes	19	GO:0038094	Fc-gamma receptor signaling pathway	19_GO:0002376 immune system process	-9.5	41	17	30304	28	185	7	3.8	1.4	25|2534|3932|4067|5580|6714|6850	ABL1|FYN|LCK|LYN|PRKCD|SRC|SYK	-8	MyList
WikiPathways	27	WP2583	T cell receptor and co-stimulatory signaling		-9.5	41	17	30304	28	185	7	3.8	1.4	207|2534|3558|3702|3932|5578|7535	AKT1|FYN|IL2|ITK|LCK|PRKCA|ZAP70	-8	MyList
WikiPathways	27	WP2643	Nanoparticle-mediated activation of receptor signaling		-9.5	41	17	30304	28	185	7	3.8	1.4	1432|1956|5293|5594|5599|6714|10000	MAPK14|EGFR|PIK3CD|MAPK1|MAPK8|SRC|AKT3	-8	MyList
GO Biological Processes	19	GO:0032386	regulation of intracellular transport	19_GO:0051179 localization	-9.5	7.8	9.8	30304	336	185	16	8.6	2.1	983|1432|2033|2534|3320|4193|5295|5566|5580|5594|5595|5599|5743|6469|6714|7430	CDK1|MAPK14|EP300|FYN|HSP90AA1|MDM2|PIK3R1|PRKACA|PRKCD|MAPK1|MAPK3|MAPK8|PTGS2|SHH|SRC|EZR	-8	MyList
GO Biological Processes	19	GO:0071675	regulation of mononuclear cell migration	19_GO:0040011 locomotion	-9.5	14	12	30304	125	185	11	5.9	1.7	25|207|351|3676|3690|4067|5054|5594|5595|6868|7124	ABL1|AKT1|APP|ITGA4|ITGB3|LYN|SERPINE1|MAPK1|MAPK3|ADAM17|TNF	-8	MyList
GO Biological Processes	19	GO:0006805	xenobiotic metabolic process	19_GO:0050896 response to stimulus	-9.5	14	12	30304	125	185	11	5.9	1.7	100|1545|1548|1557|1565|1576|2052|2944|2950|4842|6097	ADA|CYP1B1|CYP2A6|CYP2C19|CYP2D6|CYP3A4|EPHX1|GSTM1|GSTP1|NOS1|RORC	-8	MyList
GO Biological Processes	19	GO:0050767	regulation of neurogenesis	19_GO:0032502 developmental process	-9.5	7.1	9.6	30304	390	185	17	9.2	2.1	673|1636|2147|2247|2475|3065|3066|4067|4311|4988|6469|7052|7124|7157|7422|7852|23028	BRAF|ACE|F2|FGF2|MTOR|HDAC1|HDAC2|LYN|MME|OPRM1|SHH|TGM2|TNF|TP53|VEGFA|CXCR4|KDM1A	-8	MyList
GO Biological Processes	19	GO:0031669	cellular response to nutrient levels	19_GO:0050896 response to stimulus	-9.5	9.5	10	30304	242	185	14	7.6	1.9	596|2033|2475|2629|4193|5292|5594|5595|5599|5610|6513|6839|7157|10919	BCL2|EP300|MTOR|GBA1|MDM2|PIM1|MAPK1|MAPK3|MAPK8|EIF2AK2|SLC2A1|SUV39H1|TP53|EHMT2	-8	MyList
GO Biological Processes	19	GO:0042698	ovulation cycle	19_GO:0048511 rhythmic process	-9.5	22	13	30304	68	185	9	4.9	1.6	836|1139|1545|4846|4986|5111|5156|5241|6714	CASP3|CHRNA7|CYP1B1|NOS3|OPRK1|PCNA|PDGFRA|PGR|SRC	-8	MyList
GO Biological Processes	19	GO:0031294	lymphocyte costimulation	19_GO:0002376 immune system process	-9.5	28	15	30304	46	185	8	4.3	1.5	207|1803|2475|2534|3932|4067|5290|6714	AKT1|DPP4|MTOR|FYN|LCK|LYN|PIK3CA|SRC	-8	MyList
WikiPathways	27	WP2435	Quercetin and Nf-kB / AP-1 induced apoptosis		-9.4	61	19	30304	16	185	6	3.2	1.3	1548|3725|4312|4842|5743|7422	CYP2A6|JUN|MMP1|NOS1|PTGS2|VEGFA	-8	MyList
GO Biological Processes	19	GO:0051962	positive regulation of nervous system development	19_GO:0032502 developmental process	-9.4	8.5	10	30304	290	185	15	8.1	2	673|1636|2247|2475|3065|3066|4067|4311|4988|6469|7052|7124|7422|7852|23028	BRAF|ACE|FGF2|MTOR|HDAC1|HDAC2|LYN|MME|OPRM1|SHH|TGM2|TNF|VEGFA|CXCR4|KDM1A	-8	MyList
GO Biological Processes	19	GO:0032388	positive regulation of intracellular transport	19_GO:0051179 localization	-9.4	11	11	30304	201	185	13	7	1.9	983|1432|2033|2534|3320|4193|5295|5566|5580|5599|5743|6469|7430	CDK1|MAPK14|EP300|FYN|HSP90AA1|MDM2|PIK3R1|PRKACA|PRKCD|MAPK8|PTGS2|SHH|EZR	-8	MyList
GO Biological Processes	19	GO:0007507	heart development	19_GO:0032502 developmental process	-9.4	5.8	9	30304	569	185	20	11	2.3	25|836|983|1636|2033|2247|2280|2475|4193|4846|5111|5156|5159|5591|5594|5595|6469|7139|7157|7422	ABL1|CASP3|CDK1|ACE|EP300|FGF2|FKBP1A|MTOR|MDM2|NOS3|PCNA|PDGFRA|PDGFRB|PRKDC|MAPK1|MAPK3|SHH|TNNT2|TP53|VEGFA	-8	MyList
Reactome Gene Sets	6	R-HSA-388841	Costimulation by the CD28 family		-9.4	21	13	30304	69	185	9	4.9	1.6	207|2475|2534|3932|4067|5290|5295|6714|10000	AKT1|MTOR|FYN|LCK|LYN|PIK3CA|PIK3R1|SRC|AKT3	-7.9	MyList
GO Biological Processes	19	GO:2000573	positive regulation of DNA biosynthetic process	19_GO:0048518 positive regulation of biological process	-9.4	21	13	30304	69	185	9	4.9	1.6	1545|2247|3320|3326|5111|5159|5594|5595|7124	CYP1B1|FGF2|HSP90AA1|HSP90AB1|PCNA|PDGFRB|MAPK1|MAPK3|TNF	-7.9	MyList
GO Biological Processes	19	GO:0001776	leukocyte homeostasis	19_GO:0042592 homeostatic process	-9.4	17	12	30304	96	185	10	5.4	1.7	25|100|207|596|695|836|2322|3718|4067|5027	ABL1|ADA|AKT1|BCL2|BTK|CASP3|FLT3|JAK3|LYN|P2RX7	-7.9	MyList
GO Biological Processes	19	GO:0043281	regulation of cysteine-type endopeptidase activity involved in apoptotic process	19_GO:0008152 metabolic process	-9.4	12	11	30304	163	185	12	6.5	1.8	207|331|1509|3932|4318|6714|6850|7124|7415|7422|7498|10892	AKT1|XIAP|CTSD|LCK|MMP9|SRC|SYK|TNF|VCP|VEGFA|XDH|MALT1	-7.9	MyList
GO Biological Processes	19	GO:0090257	regulation of muscle system process	19_GO:0032501 multicellular organismal process	-9.4	9.3	10	30304	247	185	14	7.6	1.9	100|142|154|2539|3320|4842|4846|5294|5566|5578|5743|6869|7139|59272	ADA|PARP1|ADRB2|G6PD|HSP90AA1|NOS1|NOS3|PIK3CG|PRKACA|PRKCA|PTGS2|TACR1|TNNT2|ACE2	-7.9	MyList
GO Biological Processes	19	GO:0034765	regulation of monoatomic ion transmembrane transport	19_GO:0051179 localization	-9.3	6.5	9.2	30304	454	185	18	9.7	2.2	25|154|596|781|2147|2280|2534|2539|3690|3757|4067|4318|4842|4986|5027|5294|5566|54106	ABL1|ADRB2|BCL2|CACNA2D1|F2|FKBP1A|FYN|G6PD|ITGB3|KCNH2|LYN|MMP9|NOS1|OPRK1|P2RX7|PIK3CG|PRKACA|TLR9	-7.9	MyList
Canonical Pathways	11	M167	PID AP1 PATHWAY		-9.3	21	13	30304	70	185	9	4.9	1.6	983|2033|2908|3105|3558|3725|4312|4318|7157	CDK1|EP300|NR3C1|HLA-A|IL2|JUN|MMP1|MMP9|TP53	-7.9	MyList
GO Biological Processes	19	GO:0002703	regulation of leukocyte mediated immunity	19_GO:0002376 immune system process	-9.3	9.2	10	30304	249	185	14	7.6	1.9	695|3105|3383|3558|3718|4067|4843|5027|5788|6850|7099|7124|10892|54106	BTK|HLA-A|ICAM1|IL2|JAK3|LYN|NOS2|P2RX7|PTPRC|SYK|TLR4|TNF|MALT1|TLR9	-7.8	MyList
GO Biological Processes	19	GO:0048534	hematopoietic or lymphoid organ development	19_GO:0002376 immune system process	-9.3	17	12	30304	98	185	10	5.4	1.7	25|100|596|673|5594|5595|5788|6469|6868|7157	ABL1|ADA|BCL2|BRAF|MAPK1|MAPK3|PTPRC|SHH|ADAM17|TP53	-7.8	MyList
WikiPathways	27	WP1530	miRNA regulation of DNA damage response		-9.3	17	12	30304	98	185	10	5.4	1.7	25|836|983|993|1017|1111|4193|5591|7157|11200	ABL1|CASP3|CDK1|CDC25A|CDK2|CHEK1|MDM2|PRKDC|TP53|CHEK2	-7.8	MyList
GO Biological Processes	19	GO:0050864	regulation of B cell activation	19_GO:0002376 immune system process	-9.3	14	12	30304	130	185	11	5.9	1.7	100|596|695|836|952|3558|4067|5788|6850|7099|54106	ADA|BCL2|BTK|CASP3|CD38|IL2|LYN|PTPRC|SYK|TLR4|TLR9	-7.8	MyList
GO Biological Processes	19	GO:0042445	hormone metabolic process	19_GO:0008152 metabolic process	-9.3	10	11	30304	206	185	13	7	1.9	1508|1511|1545|1565|1576|1636|1803|4311|5156|5972|6469|7173|59272	CTSB|CTSG|CYP1B1|CYP2D6|CYP3A4|ACE|DPP4|MME|PDGFRA|REN|SHH|TPO|ACE2	-7.8	MyList
GO Biological Processes	19	GO:0002861	regulation of inflammatory response to antigenic stimulus	19_GO:0002376 immune system process	-9.3	27	14	30304	48	185	8	4.3	1.5	695|1268|1432|2534|4067|6714|6850|7124	BTK|CNR1|MAPK14|FYN|LYN|SRC|SYK|TNF	-7.8	MyList
GO Biological Processes	19	GO:0070371	ERK1 and ERK2 cascade	19_GO:0050896 response to stimulus	-9.3	27	14	30304	48	185	8	4.3	1.5	25|673|983|2247|3685|5594|5595|7099	ABL1|BRAF|CDK1|FGF2|ITGAV|MAPK1|MAPK3|TLR4	-7.8	MyList
Canonical Pathways	11	M234	PID IL2 STAT5 PATHWAY		-9.3	38	16	30304	30	185	7	3.8	1.4	596|3558|3716|3718|3932|5290|5295	BCL2|IL2|JAK1|JAK3|LCK|PIK3CA|PIK3R1	-7.8	MyList
WikiPathways	27	WP129	Matrix metalloproteinases		-9.3	38	16	30304	30	185	7	3.8	1.4	4312|4314|4317|4318|4321|4322|7124	MMP1|MMP3|MMP8|MMP9|MMP12|MMP13|TNF	-7.8	MyList
GO Biological Processes	19	GO:0046635	positive regulation of alpha-beta T cell activation	19_GO:0002376 immune system process	-9.3	21	13	30304	71	185	9	4.9	1.6	100|3105|4860|5788|6469|6850|7297|7535|10892	ADA|HLA-A|PNP|PTPRC|SHH|SYK|TYK2|ZAP70|MALT1	-7.8	MyList
GO Biological Processes	19	GO:0042098	T cell proliferation	19_GO:0002376 immune system process	-9.3	21	13	30304	71	185	9	4.9	1.6	25|2534|3558|5027|5294|5788|6469|7157|10892	ABL1|FYN|IL2|P2RX7|PIK3CG|PTPRC|SHH|TP53|MALT1	-7.8	MyList
GO Biological Processes	19	GO:0030168	platelet activation	19_GO:0032501 multicellular organismal process	-9.3	17	12	30304	99	185	10	5.4	1.7	1432|1511|2147|3690|3932|5156|5290|5294|6714|6850	MAPK14|CTSG|F2|ITGB3|LCK|PDGFRA|PIK3CA|PIK3CG|SRC|SYK	-7.8	MyList
Canonical Pathways	11	M12771	SA PTEN PATHWAY		-9.3	58	18	30304	17	185	6	3.2	1.3	207|5290|5293|5594|5595|10000	AKT1|PIK3CA|PIK3CD|MAPK1|MAPK3|AKT3	-7.8	MyList
Reactome Gene Sets	6	R-HSA-9018677	Biosynthesis of DHA-derived SPMs		-9.3	58	18	30304	17	185	6	3.2	1.3	240|246|1565|1576|4048|5743	ALOX5|ALOX15|CYP2D6|CYP3A4|LTA4H|PTGS2	-7.8	MyList
WikiPathways	27	WP22	IL-9 signaling pathway		-9.3	58	18	30304	17	185	6	3.2	1.3	3716|3718|5295|5594|5595|6774	JAK1|JAK3|PIK3R1|MAPK1|MAPK3|STAT3	-7.8	MyList
Canonical Pathways	11	M26	PID NFKAPPAB ATYPICAL PATHWAY		-9.3	58	18	30304	17	185	6	3.2	1.3	1432|3932|5290|5295|6714|6850	MAPK14|LCK|PIK3CA|PIK3R1|SRC|SYK	-7.8	MyList
GO Biological Processes	19	GO:0045862	positive regulation of proteolysis	19_GO:0048518 positive regulation of biological process	-9.2	7.5	9.6	30304	350	185	16	8.6	2.1	207|1509|2534|2629|3066|3932|4067|4193|5347|6714|6774|6850|7124|7415|7498|10892	AKT1|CTSD|FYN|GBA1|HDAC2|LCK|LYN|MDM2|PLK1|SRC|STAT3|SYK|TNF|VCP|XDH|MALT1	-7.8	MyList
GO Biological Processes	19	GO:0043542	endothelial cell migration	19_GO:0032501 multicellular organismal process	-9.2	20	13	30304	72	185	9	4.9	1.6	25|207|1545|1803|2247|3964|4846|5290|7422	ABL1|AKT1|CYP1B1|DPP4|FGF2|LGALS8|NOS3|PIK3CA|VEGFA	-7.8	MyList
GO Biological Processes	19	GO:0033628	regulation of cell adhesion mediated by integrin	19_GO:0050789 regulation of biological process	-9.2	27	14	30304	49	185	8	4.3	1.5	100|1545|1803|3690|4067|5054|5294|6850	ADA|CYP1B1|DPP4|ITGB3|LYN|SERPINE1|PIK3CG|SYK	-7.8	MyList
GO Biological Processes	19	GO:0007420	brain development	19_GO:0032502 developmental process	-9.2	5	8.6	30304	717	185	22	12	2.4	25|351|596|836|1956|2247|2534|2539|2629|2735|3065|3251|3579|4129|5591|6469|6513|6714|7157|7852|10000|23028	ABL1|APP|BCL2|CASP3|EGFR|FGF2|FYN|G6PD|GBA1|GLI1|HDAC1|HPRT1|CXCR2|MAOB|PRKDC|SHH|SLC2A1|SRC|TP53|CXCR4|AKT3|KDM1A	-7.8	MyList
GO Biological Processes	19	GO:0061041	regulation of wound healing	19_GO:0050896 response to stimulus	-9.2	14	11	30304	133	185	11	5.9	1.7	240|2147|2247|2475|4638|4846|5054|5156|5580|7124|7852	ALOX5|F2|FGF2|MTOR|MYLK|NOS3|SERPINE1|PDGFRA|PRKCD|TNF|CXCR4	-7.7	MyList
GO Biological Processes	19	GO:0120035	regulation of plasma membrane bounded cell projection organization	19_GO:0050789 regulation of biological process	-9.2	5.3	8.7	30304	652	185	21	11	2.3	25|207|673|952|1268|2033|2475|2534|3066|3320|3383|4067|4193|5027|5290|5295|5580|6714|7422|7430|23028	ABL1|AKT1|BRAF|CD38|CNR1|EP300|MTOR|FYN|HDAC2|HSP90AA1|ICAM1|LYN|MDM2|P2RX7|PIK3CA|PIK3R1|PRKCD|SRC|VEGFA|EZR|KDM1A	-7.7	MyList
Canonical Pathways	11	M193	PID NEPHRIN NEPH1 PATHWAY		-9.2	37	16	30304	31	185	7	3.8	1.4	207|2534|3725|5290|5293|5295|5599	AKT1|FYN|JUN|PIK3CA|PIK3CD|PIK3R1|MAPK8	-7.7	MyList
WikiPathways	27	WP5122	Prostaglandin and leukotriene metabolism in senescence		-9.2	37	16	30304	31	185	7	3.8	1.4	240|246|4048|5731|5733|5742|5743	ALOX5|ALOX15|LTA4H|PTGER1|PTGER3|PTGS1|PTGS2	-7.7	MyList
Canonical Pathways	11	M213	PID AR NONGENOMIC PATHWAY		-9.2	37	16	30304	31	185	7	3.8	1.4	207|367|5290|5295|5594|5595|6714	AKT1|AR|PIK3CA|PIK3R1|MAPK1|MAPK3|SRC	-7.7	MyList
WikiPathways	27	WP4868	Type I interferon induction and signaling during SARS-CoV-2 infection		-9.2	37	16	30304	31	185	7	3.8	1.4	3716|5610|7099|7297|9641|54106|59272	JAK1|EIF2AK2|TLR4|TYK2|IKBKE|TLR9|ACE2	-7.7	MyList
Reactome Gene Sets	6	R-HSA-9680350	Signaling by CSF1 (M-CSF) in myeloid cells		-9.2	37	16	30304	31	185	7	3.8	1.4	2534|4067|5290|5294|5295|6714|6774	FYN|LYN|PIK3CA|PIK3CG|PIK3R1|SRC|STAT3	-7.7	MyList
GO Biological Processes	19	GO:0051960	regulation of nervous system development	19_GO:0032502 developmental process	-9.2	6.3	9.1	30304	466	185	18	9.7	2.2	207|673|1636|2147|2247|2475|3065|3066|4067|4311|4988|6469|7052|7124|7157|7422|7852|23028	AKT1|BRAF|ACE|F2|FGF2|MTOR|HDAC1|HDAC2|LYN|MME|OPRM1|SHH|TGM2|TNF|TP53|VEGFA|CXCR4|KDM1A	-7.7	MyList
Reactome Gene Sets	6	R-HSA-5654736	Signaling by FGFR1		-9.1	26	14	30304	50	185	8	4.3	1.5	673|2247|2260|5290|5295|5594|5595|6714	BRAF|FGF2|FGFR1|PIK3CA|PIK3R1|MAPK1|MAPK3|SRC	-7.7	MyList
KEGG Pathway	24	hsa05146	Amoebiasis		-9.1	16	12	30304	102	185	10	5.4	1.7	836|1511|4843|5290|5293|5295|5566|5578|7099|7124	CASP3|CTSG|NOS2|PIK3CA|PIK3CD|PIK3R1|PRKACA|PRKCA|TLR4|TNF	-7.7	MyList
WikiPathways	27	WP5356	Disturbed pathways in Duchenne Muscular Dystrophy		-9.1	20	13	30304	74	185	9	4.9	1.6	781|1991|2280|2735|4318|4353|4843|5054|7124	CACNA2D1|ELANE|FKBP1A|GLI1|MMP9|MPO|NOS2|SERPINE1|TNF	-7.7	MyList
KEGG Pathway	24	hsa04115	p53 signaling pathway		-9.1	20	13	30304	74	185	9	4.9	1.6	596|836|983|1017|1111|4193|5054|7157|11200	BCL2|CASP3|CDK1|CDK2|CHEK1|MDM2|SERPINE1|TP53|CHEK2	-7.7	MyList
Reactome Gene Sets	6	R-HSA-975138	TRAF6 mediated induction of NFkB and MAP kinases upon TLR7/8 or 9 activation		-9.1	16	12	30304	103	185	10	5.4	1.7	351|1432|3725|5594|5595|5599|7099|7157|9261|54106	APP|MAPK14|JUN|MAPK1|MAPK3|MAPK8|TLR4|TP53|MAPKAPK2|TLR9	-7.6	MyList
Reactome Gene Sets	6	R-HSA-2022377	Metabolism of Angiotensinogen to Angiotensins		-9.1	55	18	30304	18	185	6	3.2	1.3	1509|1511|1636|4311|5972|59272	CTSD|CTSG|ACE|MME|REN|ACE2	-7.6	MyList
WikiPathways	27	WP4560	MFAP5 effect on permeability and motility of endothelial cells via cytoskeleton rearrangement		-9.1	55	18	30304	18	185	6	3.2	1.3	3685|3690|3725|4638|5594|5595	ITGAV|ITGB3|JUN|MYLK|MAPK1|MAPK3	-7.6	MyList
GO Biological Processes	19	GO:0045907	positive regulation of vasoconstriction	19_GO:0048518 positive regulation of biological process	-9.1	36	15	30304	32	185	7	3.8	1.4	25|952|1636|3269|3274|5743|6869	ABL1|CD38|ACE|HRH1|HRH2|PTGS2|TACR1	-7.6	MyList
WikiPathways	27	WP4838	Regucalcin in proximal tubule epithelial kidney cells		-9.1	36	15	30304	32	185	7	3.8	1.4	207|673|836|2475|4842|5290|5594	AKT1|BRAF|CASP3|MTOR|NOS1|PIK3CA|MAPK1	-7.6	MyList
Canonical Pathways	11	M165	PID SYNDECAN 4 PATHWAY		-9.1	36	15	30304	32	185	7	3.8	1.4	2147|2247|2260|4318|5578|5580|7852	F2|FGF2|FGFR1|MMP9|PRKCA|PRKCD|CXCR4	-7.6	MyList
GO Biological Processes	19	GO:0010332	response to gamma radiation	19_GO:0050896 response to stimulus	-9.1	26	14	30304	51	185	8	4.3	1.5	142|596|4193|5591|5788|7157|11200|23028	PARP1|BCL2|MDM2|PRKDC|PTPRC|TP53|CHEK2|KDM1A	-7.6	MyList
WikiPathways	27	WP4539	Synaptic signaling pathways associated with autism spectrum disorder		-9.1	26	14	30304	51	185	8	4.3	1.5	207|2475|5290|5293|5295|5594|5595|10000	AKT1|MTOR|PIK3CA|PIK3CD|PIK3R1|MAPK1|MAPK3|AKT3	-7.6	MyList
Canonical Pathways	11	M145	PID P53 DOWNSTREAM PATHWAY		-9.1	13	11	30304	137	185	11	5.9	1.7	596|1509|1956|2033|3066|3725|4170|4193|5054|5111|7157	BCL2|CTSD|EGFR|EP300|HDAC2|JUN|MCL1|MDM2|SERPINE1|PCNA|TP53	-7.6	MyList
KEGG Pathway	24	hsa04910	Insulin signaling pathway		-9.1	13	11	30304	137	185	11	5.9	1.7	207|673|2475|5290|5293|5295|5566|5594|5595|5599|10000	AKT1|BRAF|MTOR|PIK3CA|PIK3CD|PIK3R1|PRKACA|MAPK1|MAPK3|MAPK8|AKT3	-7.6	MyList
Reactome Gene Sets	6	R-HSA-975155	MyD88 dependent cascade initiated on endosome		-9	16	12	30304	104	185	10	5.4	1.7	351|1432|3725|5594|5595|5599|7099|7157|9261|54106	APP|MAPK14|JUN|MAPK1|MAPK3|MAPK8|TLR4|TP53|MAPKAPK2|TLR9	-7.6	MyList
GO Biological Processes	19	GO:0032642	regulation of chemokine production	19_GO:0032501 multicellular organismal process	-9	16	12	30304	104	185	10	5.4	1.7	351|1991|2950|3162|5610|6850|6868|7099|7124|54106	APP|ELANE|GSTP1|HMOX1|EIF2AK2|SYK|ADAM17|TLR4|TNF|TLR9	-7.6	MyList
GO Biological Processes	19	GO:0042742	defense response to bacterium	19_GO:0044419 biological process involved in interspecies interaction between organisms	-9	7.9	9.6	30304	311	185	15	8.1	2	331|1511|1991|2147|3105|4353|4843|5027|5054|5580|6850|6868|7099|7124|54106	XIAP|CTSG|ELANE|F2|HLA-A|MPO|NOS2|P2RX7|SERPINE1|PRKCD|SYK|ADAM17|TLR4|TNF|TLR9	-7.6	MyList
GO Biological Processes	19	GO:0002758	innate immune response-activating signaling pathway	19_GO:0044419 biological process involved in interspecies interaction between organisms	-9	13	11	30304	138	185	11	5.9	1.7	331|695|2033|2534|4067|6714|6850|7099|7124|9261|54106	XIAP|BTK|EP300|FYN|LYN|SRC|SYK|TLR4|TNF|MAPKAPK2|TLR9	-7.6	MyList
KEGG Pathway	24	hsa05133	Pertussis		-9	19	13	30304	76	185	9	4.9	1.6	836|1432|3725|4843|5594|5595|5599|7099|7124	CASP3|MAPK14|JUN|NOS2|MAPK1|MAPK3|MAPK8|TLR4|TNF	-7.6	MyList
Reactome Gene Sets	6	R-HSA-168181	Toll Like Receptor 7/8 (TLR7/8) Cascade		-9	16	12	30304	105	185	10	5.4	1.7	351|1432|3725|5594|5595|5599|7099|7157|9261|54106	APP|MAPK14|JUN|MAPK1|MAPK3|MAPK8|TLR4|TP53|MAPKAPK2|TLR9	-7.6	MyList
GO Biological Processes	19	GO:1904707	positive regulation of vascular associated smooth muscle cell proliferation	19_GO:0048518 positive regulation of biological process	-9	25	14	30304	52	185	8	4.3	1.5	1786|2081|2247|3725|4193|4318|6714|7124	DNMT1|ERN1|FGF2|JUN|MDM2|MMP9|SRC|TNF	-7.6	MyList
GO Biological Processes	19	GO:1902895	positive regulation of miRNA transcription	19_GO:0048518 positive regulation of biological process	-9	25	14	30304	52	185	8	4.3	1.5	367|1956|2247|2908|3725|6774|7124|7157	AR|EGFR|FGF2|NR3C1|JUN|STAT3|TNF|TP53	-7.6	MyList
Canonical Pathways	11	M231	PID KIT PATHWAY		-9	25	14	30304	52	185	8	4.3	1.5	207|596|4067|5290|5295|5595|5599|6774	AKT1|BCL2|LYN|PIK3CA|PIK3R1|MAPK3|MAPK8|STAT3	-7.6	MyList
GO Biological Processes	19	GO:0042176	regulation of protein catabolic process	19_GO:0008152 metabolic process	-9	7.2	9.3	30304	364	185	16	8.6	2.1	207|1017|1956|2534|2629|3320|3326|4193|4843|5347|5566|6469|7124|7415|7430|11200	AKT1|CDK2|EGFR|FYN|GBA1|HSP90AA1|HSP90AB1|MDM2|NOS2|PLK1|PRKACA|SHH|TNF|VCP|EZR|CHEK2	-7.6	MyList
GO Biological Processes	19	GO:0031344	regulation of cell projection organization	19_GO:0050789 regulation of biological process	-9	5.1	8.5	30304	668	185	21	11	2.3	25|207|673|952|1268|2033|2475|2534|3066|3320|3383|4067|4193|5027|5290|5295|5580|6714|7422|7430|23028	ABL1|AKT1|BRAF|CD38|CNR1|EP300|MTOR|FYN|HDAC2|HSP90AA1|ICAM1|LYN|MDM2|P2RX7|PIK3CA|PIK3R1|PRKCD|SRC|VEGFA|EZR|KDM1A	-7.6	MyList
GO Biological Processes	19	GO:0007162	negative regulation of cell adhesion	19_GO:0048519 negative regulation of biological process	-9	7.9	9.6	30304	312	185	15	8.1	2	25|207|836|1511|1545|3558|3718|4321|5054|5295|5580|5788|6469|6714|7422	ABL1|AKT1|CASP3|CTSG|CYP1B1|IL2|JAK3|MMP12|SERPINE1|PIK3R1|PRKCD|PTPRC|SHH|SRC|VEGFA	-7.6	MyList
GO Biological Processes	19	GO:0032675	regulation of interleukin-6 production	19_GO:0032501 multicellular organismal process	-9	11	11	30304	177	185	12	6.5	1.8	351|695|1139|2629|4843|5027|6774|6850|7099|7124|9261|54106	APP|BTK|CHRNA7|GBA1|NOS2|P2RX7|STAT3|SYK|TLR4|TNF|MAPKAPK2|TLR9	-7.5	MyList
WikiPathways	27	WP4880	Host-pathogen interaction of human coronaviruses - interferon induction		-9	35	15	30304	33	185	7	3.8	1.4	1432|3716|3725|5599|5610|7297|9641	MAPK14|JAK1|JUN|MAPK8|EIF2AK2|TYK2|IKBKE	-7.5	MyList
WikiPathways	27	WP4874	CAMKK2 pathway		-9	35	15	30304	33	185	7	3.8	1.4	2033|2475|3162|3383|4842|5594|5595	EP300|MTOR|HMOX1|ICAM1|NOS1|MAPK1|MAPK3	-7.5	MyList
GO Biological Processes	19	GO:0060416	response to growth hormone	19_GO:0050896 response to stimulus	-9	35	15	30304	33	185	7	3.8	1.4	207|3716|3718|4067|5295|6774|7297	AKT1|JAK1|JAK3|LYN|PIK3R1|STAT3|TYK2	-7.5	MyList
Reactome Gene Sets	6	R-HSA-211945	Phase I - Functionalization of compounds		-9	15	12	30304	106	185	10	5.4	1.7	1545|1548|1557|1565|1576|2052|3326|4128|4129|5742	CYP1B1|CYP2A6|CYP2C19|CYP2D6|CYP3A4|EPHX1|HSP90AB1|MAOA|MAOB|PTGS1	-7.5	MyList
KEGG Pathway	24	hsa04928	Parathyroid hormone synthesis, secretion and action		-9	15	12	30304	106	185	10	5.4	1.7	596|673|1956|2260|4322|5141|5566|5578|5594|5595	BCL2|BRAF|EGFR|FGFR1|MMP13|PDE4A|PRKACA|PRKCA|MAPK1|MAPK3	-7.5	MyList
GO Biological Processes	19	GO:0043122	regulation of canonical NF-kappaB signal transduction	19_GO:0050896 response to stimulus	-9	8.7	9.8	30304	265	185	14	7.6	1.9	25|142|331|2280|2534|2597|2950|3065|3162|7099|7124|9641|10892|54106	ABL1|PARP1|XIAP|FKBP1A|FYN|GAPDH|GSTP1|HDAC1|HMOX1|TLR4|TNF|IKBKE|MALT1|TLR9	-7.5	MyList
Reactome Gene Sets	6	R-HSA-6807070	PTEN Regulation		-9	13	11	30304	140	185	11	5.9	1.7	207|331|2475|3065|3066|3725|5594|5595|7157|10000|23028	AKT1|XIAP|MTOR|HDAC1|HDAC2|JUN|MAPK1|MAPK3|TP53|AKT3|KDM1A	-7.5	MyList
KEGG Pathway	24	hsa04080	Neuroactive ligand-receptor interaction		-9	7.1	9.3	30304	367	185	16	8.6	2.1	154|1139|1268|1511|2147|2908|3269|3274|4986|4988|5027|5729|5731|5733|6869|7442	ADRB2|CHRNA7|CNR1|CTSG|F2|NR3C1|HRH1|HRH2|OPRK1|OPRM1|P2RX7|PTGDR|PTGER1|PTGER3|TACR1|TRPV1	-7.5	MyList
Canonical Pathways	11	M88	PID CD8 TCR PATHWAY		-8.9	25	14	30304	53	185	8	4.3	1.5	207|2534|3105|3932|5578|5788|7535|10892	AKT1|FYN|HLA-A|LCK|PRKCA|PTPRC|ZAP70|MALT1	-7.5	MyList
GO Biological Processes	19	GO:1901796	regulation of signal transduction by p53 class mediator	19_GO:0050896 response to stimulus	-8.9	15	12	30304	107	185	10	5.4	1.7	207|596|1111|2033|2475|4193|6446|7157|11200|23028	AKT1|BCL2|CHEK1|EP300|MTOR|MDM2|SGK1|TP53|CHEK2|KDM1A	-7.5	MyList
GO Biological Processes	19	GO:0042770	signal transduction in response to DNA damage	19_GO:0050896 response to stimulus	-8.9	13	11	30304	141	185	11	5.9	1.7	25|983|1017|1111|1432|4193|5347|5591|5595|7157|11200	ABL1|CDK1|CDK2|CHEK1|MAPK14|MDM2|PLK1|PRKDC|MAPK3|TP53|CHEK2	-7.5	MyList
Reactome Gene Sets	6	R-HSA-9018678	Biosynthesis of specialized proresolving mediators (SPMs)		-8.9	52	17	30304	19	185	6	3.2	1.3	240|246|1565|1576|4048|5743	ALOX5|ALOX15|CYP2D6|CYP3A4|LTA4H|PTGS2	-7.5	MyList
Reactome Gene Sets	6	R-HSA-211859	Biological oxidations		-8.9	9.6	10	30304	222	185	13	7	1.9	191|1545|1548|1557|1565|1576|2052|2944|2950|3326|4128|4129|5742	AHCY|CYP1B1|CYP2A6|CYP2C19|CYP2D6|CYP3A4|EPHX1|GSTM1|GSTP1|HSP90AB1|MAOA|MAOB|PTGS1	-7.5	MyList
Reactome Gene Sets	6	R-HSA-109581	Apoptosis		-8.9	11	10	30304	180	185	12	6.5	1.8	207|331|596|836|5580|5594|5595|5599|6774|7099|7157|10000	AKT1|XIAP|BCL2|CASP3|PRKCD|MAPK1|MAPK3|MAPK8|STAT3|TLR4|TP53|AKT3	-7.5	MyList
Reactome Gene Sets	6	R-HSA-168138	Toll Like Receptor 9 (TLR9) Cascade		-8.9	15	12	30304	108	185	10	5.4	1.7	351|1432|3725|5594|5595|5599|7099|7157|9261|54106	APP|MAPK14|JUN|MAPK1|MAPK3|MAPK8|TLR4|TP53|MAPKAPK2|TLR9	-7.5	MyList
WikiPathways	27	WP5321	Prostaglandin and leukotriene metabolism in senescence		-8.9	34	15	30304	34	185	7	3.8	1.4	240|246|4048|5731|5733|5742|5743	ALOX5|ALOX15|LTA4H|PTGER1|PTGER3|PTGS1|PTGS2	-7.5	MyList
Canonical Pathways	11	M270	PID MAPK TRK PATHWAY		-8.9	34	15	30304	34	185	7	3.8	1.4	673|1432|5580|5594|5595|7442|9261	BRAF|MAPK14|PRKCD|MAPK1|MAPK3|TRPV1|MAPKAPK2	-7.5	MyList
WikiPathways	27	WP313	Hepatocyte growth factor receptor signaling		-8.9	34	15	30304	34	185	7	3.8	1.4	3725|5290|5594|5595|5599|6714|6774	JUN|PIK3CA|MAPK1|MAPK3|MAPK8|SRC|STAT3	-7.5	MyList
Canonical Pathways	11	M12705	SIG CD40PATHWAYMAP		-8.9	34	15	30304	34	185	7	3.8	1.4	1432|5290|5293|5295|5594|5595|5599	MAPK14|PIK3CA|PIK3CD|PIK3R1|MAPK1|MAPK3|MAPK8	-7.5	MyList
GO Biological Processes	19	GO:0050866	negative regulation of cell activation	19_GO:0048519 negative regulation of biological process	-8.9	9.5	10	30304	223	185	13	7	1.9	695|836|1268|1511|2147|3558|3718|4067|4846|5156|5580|5788|6469	BTK|CASP3|CNR1|CTSG|F2|IL2|JAK3|LYN|NOS3|PDGFRA|PRKCD|PTPRC|SHH	-7.4	MyList
Reactome Gene Sets	6	R-HSA-74751	Insulin receptor signalling cascade		-8.9	24	13	30304	54	185	8	4.3	1.5	2247|2260|2322|5290|5295|5594|5595|54106	FGF2|FGFR1|FLT3|PIK3CA|PIK3R1|MAPK1|MAPK3|TLR9	-7.4	MyList
Canonical Pathways	11	M48	PID MET PATHWAY		-8.9	19	12	30304	79	185	9	4.9	1.6	207|2475|3725|5290|5295|5594|5595|5599|6714	AKT1|MTOR|JUN|PIK3CA|PIK3R1|MAPK1|MAPK3|MAPK8|SRC	-7.4	MyList
GO Biological Processes	19	GO:0046822	regulation of nucleocytoplasmic transport	19_GO:0051179 localization	-8.8	15	11	30304	109	185	10	5.4	1.7	983|1432|2033|3320|4193|5295|5566|5580|5743|6469	CDK1|MAPK14|EP300|HSP90AA1|MDM2|PIK3R1|PRKACA|PRKCD|PTGS2|SHH	-7.4	MyList
Canonical Pathways	11	M5885	NABA MATRISOME ASSOCIATED		-8.8	4.8	8.3	30304	751	185	22	12	2.4	866|1508|1509|1511|1991|2147|2247|3558|3964|4312|4314|4317|4318|4321|4322|5054|6469|6868|7052|7124|7173|7422	SERPINA6|CTSB|CTSD|CTSG|ELANE|F2|FGF2|IL2|LGALS8|MMP1|MMP3|MMP8|MMP9|MMP12|MMP13|SERPINE1|SHH|ADAM17|TGM2|TNF|TPO|VEGFA	-7.4	MyList
GO Biological Processes	19	GO:0051604	protein maturation	19_GO:0008152 metabolic process	-8.8	6	8.8	30304	489	185	18	9.7	2.2	142|836|1511|1636|1803|2033|2280|3320|3326|3690|3816|4311|5027|5972|6469|6868|10988|59272	PARP1|CASP3|CTSG|ACE|DPP4|EP300|FKBP1A|HSP90AA1|HSP90AB1|ITGB3|KLK1|MME|P2RX7|REN|SHH|ADAM17|METAP2|ACE2	-7.4	MyList
GO Biological Processes	19	GO:0032409	regulation of transporter activity	19_GO:0065007 biological regulation	-8.8	8.5	9.7	30304	271	185	14	7.6	1.9	154|351|596|781|2280|4318|4842|4988|5292|5566|5580|6446|54106|59272	ADRB2|APP|BCL2|CACNA2D1|FKBP1A|MMP9|NOS1|OPRM1|PIM1|PRKACA|PRKCD|SGK1|TLR9|ACE2	-7.4	MyList
GO Biological Processes	19	GO:0022411	cellular component disassembly	19_GO:0009987 cellular process	-8.8	7.6	9.4	30304	322	185	15	8.1	2	983|1511|1991|4312|4314|4317|4318|4321|4322|5347|5578|7153|7157|7177|7415	CDK1|CTSG|ELANE|MMP1|MMP3|MMP8|MMP9|MMP12|MMP13|PLK1|PRKCA|TOP2A|TP53|TPSAB1|VCP	-7.4	MyList
Reactome Gene Sets	6	R-HSA-166166	MyD88-independent TLR4 cascade		-8.8	15	11	30304	110	185	10	5.4	1.7	351|1432|3725|5594|5595|5599|7099|7157|9261|9641	APP|MAPK14|JUN|MAPK1|MAPK3|MAPK8|TLR4|TP53|MAPKAPK2|IKBKE	-7.4	MyList
Reactome Gene Sets	6	R-HSA-9748784	Drug ADME		-8.8	15	11	30304	110	185	10	5.4	1.7	100|866|1557|1565|1576|2944|2950|3251|4860|7498	ADA|SERPINA6|CYP2C19|CYP2D6|CYP3A4|GSTM1|GSTP1|HPRT1|PNP|XDH	-7.4	MyList
GO Biological Processes	19	GO:0010469	regulation of signaling receptor activity	19_GO:0050896 response to stimulus	-8.8	15	11	30304	110	185	10	5.4	1.7	154|351|3065|3066|4988|5054|5580|6868|7124|59272	ADRB2|APP|HDAC1|HDAC2|OPRM1|SERPINE1|PRKCD|ADAM17|TNF|ACE2	-7.4	MyList
Reactome Gene Sets	6	R-HSA-937061	TRIF(TICAM1)-mediated TLR4 signaling		-8.8	15	11	30304	110	185	10	5.4	1.7	351|1432|3725|5594|5595|5599|7099|7157|9261|9641	APP|MAPK14|JUN|MAPK1|MAPK3|MAPK8|TLR4|TP53|MAPKAPK2|IKBKE	-7.4	MyList
WikiPathways	27	WP195	IL-1 signaling pathway		-8.8	24	13	30304	55	185	8	4.3	1.5	207|1432|3725|5295|5594|5595|5599|9261	AKT1|MAPK14|JUN|PIK3R1|MAPK1|MAPK3|MAPK8|MAPKAPK2	-7.4	MyList
WikiPathways	27	WP560	TGF-beta receptor signaling		-8.8	24	13	30304	55	185	8	4.3	1.5	2033|2280|3716|3725|5054|5595|6774|7124	EP300|FKBP1A|JAK1|JUN|SERPINE1|MAPK3|STAT3|TNF	-7.4	MyList
GO Biological Processes	19	GO:0045936	negative regulation of phosphate metabolic process	19_GO:0048519 negative regulation of biological process	-8.8	7	9.1	30304	376	185	16	8.6	2.1	25|142|207|1139|2280|2629|2950|3558|4067|5347|5580|5591|5788|7124|7157|7498	ABL1|PARP1|AKT1|CHRNA7|FKBP1A|GBA1|GSTP1|IL2|LYN|PLK1|PRKCD|PRKDC|PTPRC|TNF|TP53|XDH	-7.4	MyList
GO Biological Processes	19	GO:0120254	olefinic compound metabolic process	19_GO:0008152 metabolic process	-8.8	12	11	30304	145	185	11	5.9	1.7	240|246|1545|1548|1557|1565|1576|2052|2950|5742|5743	ALOX5|ALOX15|CYP1B1|CYP2A6|CYP2C19|CYP2D6|CYP3A4|EPHX1|GSTP1|PTGS1|PTGS2	-7.4	MyList
GO Biological Processes	19	GO:0030522	intracellular receptor signaling pathway	19_GO:0050896 response to stimulus	-8.8	11	10	30304	184	185	12	6.5	1.8	331|367|2908|5241|5292|5594|6097|6714|6774|7099|7124|54106	XIAP|AR|NR3C1|PGR|PIM1|MAPK1|RORC|SRC|STAT3|TLR4|TNF|TLR9	-7.4	MyList
Reactome Gene Sets	6	R-HSA-114604	GPVI-mediated activation cascade		-8.8	33	15	30304	35	185	7	3.8	1.4	2534|3932|4067|5290|5294|5295|6850	FYN|LCK|LYN|PIK3CA|PIK3CG|PIK3R1|SYK	-7.4	MyList
Canonical Pathways	11	M249	PID PI3KCI AKT PATHWAY		-8.8	33	15	30304	35	185	7	3.8	1.4	207|2475|3320|5566|5591|6714|10000	AKT1|MTOR|HSP90AA1|PRKACA|PRKDC|SRC|AKT3	-7.4	MyList
GO Biological Processes	19	GO:0010563	negative regulation of phosphorus metabolic process	19_GO:0048519 negative regulation of biological process	-8.8	7	9.1	30304	377	185	16	8.6	2.1	25|142|207|1139|2280|2629|2950|3558|4067|5347|5580|5591|5788|7124|7157|7498	ABL1|PARP1|AKT1|CHRNA7|FKBP1A|GBA1|GSTP1|IL2|LYN|PLK1|PRKCD|PRKDC|PTPRC|TNF|TP53|XDH	-7.4	MyList
GO Biological Processes	19	GO:0060396	growth hormone receptor signaling pathway	19_GO:0050896 response to stimulus	-8.8	49	17	30304	20	185	6	3.2	1.3	3716|3718|4067|5295|6774|7297	JAK1|JAK3|LYN|PIK3R1|STAT3|TYK2	-7.3	MyList
GO Biological Processes	19	GO:0043369	CD4-positive or CD8-positive, alpha-beta T cell lineage commitment	19_GO:0002376 immune system process	-8.8	49	17	30304	20	185	6	3.2	1.3	596|673|2475|3716|6469|6774	BCL2|BRAF|MTOR|JAK1|SHH|STAT3	-7.3	MyList
GO Biological Processes	19	GO:1903708	positive regulation of hemopoiesis	19_GO:0002376 immune system process	-8.8	11	10	30304	185	185	12	6.5	1.8	100|695|3558|4860|5578|5591|5788|6469|6850|7124|7535|10892	ADA|BTK|IL2|PNP|PRKCA|PRKDC|PTPRC|SHH|SYK|TNF|ZAP70|MALT1	-7.3	MyList
GO Biological Processes	19	GO:1902107	positive regulation of leukocyte differentiation	19_GO:0002376 immune system process	-8.8	11	10	30304	185	185	12	6.5	1.8	100|695|3558|4860|5578|5591|5788|6469|6850|7124|7535|10892	ADA|BTK|IL2|PNP|PRKCA|PRKDC|PTPRC|SHH|SYK|TNF|ZAP70|MALT1	-7.3	MyList
Reactome Gene Sets	6	R-HSA-166016	Toll Like Receptor 4 (TLR4) Cascade		-8.8	12	11	30304	146	185	11	5.9	1.7	351|695|1432|3725|5594|5595|5599|7099|7157|9261|9641	APP|BTK|MAPK14|JUN|MAPK1|MAPK3|MAPK8|TLR4|TP53|MAPKAPK2|IKBKE	-7.3	MyList
GO Biological Processes	19	GO:0009615	response to virus	19_GO:0044419 biological process involved in interspecies interaction between organisms	-8.8	6.9	9.1	30304	379	185	16	8.6	2.1	596|1432|3320|3716|3964|4321|4986|5610|5788|6036|6041|7124|7297|7852|9641|54106	BCL2|MAPK14|HSP90AA1|JAK1|LGALS8|MMP12|OPRK1|EIF2AK2|PTPRC|RNASE2|RNASEL|TNF|TYK2|CXCR4|IKBKE|TLR9	-7.3	MyList
GO Biological Processes	19	GO:0031400	negative regulation of protein modification process	19_GO:0048519 negative regulation of biological process	-8.7	6.4	8.9	30304	437	185	17	9.2	2.1	25|207|1139|2280|2534|2539|2629|2950|3066|3558|4067|5347|5580|5591|5788|7124|7498	ABL1|AKT1|CHRNA7|FKBP1A|FYN|G6PD|GBA1|GSTP1|HDAC2|IL2|LYN|PLK1|PRKCD|PRKDC|PTPRC|TNF|XDH	-7.3	MyList
GO Biological Processes	19	GO:0044409	entry into host	19_GO:0044419 biological process involved in interspecies interaction between organisms	-8.7	15	11	30304	112	185	10	5.4	1.7	983|1508|1803|1956|3383|3685|3690|6714|7852|59272	CDK1|CTSB|DPP4|EGFR|ICAM1|ITGAV|ITGB3|SRC|CXCR4|ACE2	-7.3	MyList
Reactome Gene Sets	6	R-HSA-74752	Signaling by Insulin receptor		-8.7	18	12	30304	82	185	9	4.9	1.6	1509|2247|2260|2322|5290|5295|5594|5595|54106	CTSD|FGF2|FGFR1|FLT3|PIK3CA|PIK3R1|MAPK1|MAPK3|TLR9	-7.3	MyList
Canonical Pathways	11	M2	PID SMAD2 3NUCLEAR PATHWAY		-8.7	18	12	30304	82	185	9	4.9	1.6	207|367|1017|2033|2908|3065|3066|3725|5054	AKT1|AR|CDK2|EP300|NR3C1|HDAC1|HDAC2|JUN|SERPINE1	-7.3	MyList
GO Biological Processes	19	GO:0060397	growth hormone receptor signaling pathway via JAK-STAT	19_GO:0050896 response to stimulus	-8.7	82	20	30304	10	185	5	2.7	1.2	3716|3718|4067|6774|7297	JAK1|JAK3|LYN|STAT3|TYK2	-7.3	MyList
Reactome Gene Sets	6	R-HSA-450341	Activation of the AP-1 family of transcription factors		-8.7	82	20	30304	10	185	5	2.7	1.2	1432|3725|5594|5595|5599	MAPK14|JUN|MAPK1|MAPK3|MAPK8	-7.3	MyList
Canonical Pathways	11	M1315	SIG PIP3 SIGNALING IN B LYMPHOCYTES		-8.7	32	15	30304	36	185	7	3.8	1.4	207|695|4067|5290|5788|6850|10000	AKT1|BTK|LYN|PIK3CA|PTPRC|SYK|AKT3	-7.3	MyList
Reactome Gene Sets	6	R-HSA-166058	MyD88:MAL(TIRAP) cascade initiated on plasma membrane		-8.7	14	11	30304	113	185	10	5.4	1.7	351|695|1432|3725|5594|5595|5599|7099|7157|9261	APP|BTK|MAPK14|JUN|MAPK1|MAPK3|MAPK8|TLR4|TP53|MAPKAPK2	-7.3	MyList
GO Biological Processes	19	GO:0071674	mononuclear cell migration	19_GO:0002376 immune system process	-8.7	14	11	30304	113	185	10	5.4	1.7	240|1511|2629|3383|3577|3579|5293|5294|7535|7852	ALOX5|CTSG|GBA1|ICAM1|CXCR1|CXCR2|PIK3CD|PIK3CG|ZAP70|CXCR4	-7.3	MyList
Reactome Gene Sets	6	R-HSA-168188	Toll Like Receptor TLR6:TLR2 Cascade		-8.7	14	11	30304	113	185	10	5.4	1.7	351|695|1432|3725|5594|5595|5599|7099|7157|9261	APP|BTK|MAPK14|JUN|MAPK1|MAPK3|MAPK8|TLR4|TP53|MAPKAPK2	-7.3	MyList
GO Biological Processes	19	GO:0055082	intracellular chemical homeostasis	19_GO:0042592 homeostatic process	-8.7	5.5	8.5	30304	564	185	19	10	2.2	351|596|1139|1268|1636|1991|2081|2147|2950|3162|3383|3932|4986|5290|5295|5566|5594|5595|7052	APP|BCL2|CHRNA7|CNR1|ACE|ELANE|ERN1|F2|GSTP1|HMOX1|ICAM1|LCK|OPRK1|PIK3CA|PIK3R1|PRKACA|MAPK1|MAPK3|TGM2	-7.3	MyList
Reactome Gene Sets	6	R-HSA-453279	Mitotic G1 phase and G1/S transition		-8.7	12	11	30304	149	185	11	5.9	1.7	25|207|983|993|1017|3065|4067|5111|6714|7153|10000	ABL1|AKT1|CDK1|CDC25A|CDK2|HDAC1|LYN|PCNA|SRC|TOP2A|AKT3	-7.3	MyList
GO Biological Processes	19	GO:0038096	Fc-gamma receptor signaling pathway involved in phagocytosis	19_GO:0002376 immune system process	-8.6	47	16	30304	21	185	6	3.2	1.3	25|2534|4067|5580|6714|6850	ABL1|FYN|LYN|PRKCD|SRC|SYK	-7.2	MyList
GO Biological Processes	19	GO:0071378	cellular response to growth hormone stimulus	19_GO:0050896 response to stimulus	-8.6	47	16	30304	21	185	6	3.2	1.3	3716|3718|4067|5295|6774|7297	JAK1|JAK3|LYN|PIK3R1|STAT3|TYK2	-7.2	MyList
Canonical Pathways	11	M184	PID ECADHERIN KERATINOCYTE PATHWAY		-8.6	47	16	30304	21	185	6	3.2	1.3	207|1956|2534|5290|5295|6714	AKT1|EGFR|FYN|PIK3CA|PIK3R1|SRC	-7.2	MyList
WikiPathways	27	WP3657	Hematopoietic stem cell gene regulation by GABP alpha/beta complex		-8.6	47	16	30304	21	185	6	3.2	1.3	596|1786|1789|2033|2322|4170	BCL2|DNMT1|DNMT3B|EP300|FLT3|MCL1	-7.2	MyList
GO Biological Processes	19	GO:0002433	immune response-regulating cell surface receptor signaling pathway involved in phagocytosis	19_GO:0002376 immune system process	-8.6	47	16	30304	21	185	6	3.2	1.3	25|2534|4067|5580|6714|6850	ABL1|FYN|LYN|PRKCD|SRC|SYK	-7.2	MyList
Reactome Gene Sets	6	R-HSA-389513	CTLA4 inhibitory signaling		-8.6	47	16	30304	21	185	6	3.2	1.3	207|2534|3932|4067|6714|10000	AKT1|FYN|LCK|LYN|SRC|AKT3	-7.2	MyList
Reactome Gene Sets	6	R-HSA-445144	Signal transduction by L1		-8.6	47	16	30304	21	185	6	3.2	1.3	1956|2260|3685|3690|5594|5595	EGFR|FGFR1|ITGAV|ITGB3|MAPK1|MAPK3	-7.2	MyList
GO Biological Processes	19	GO:0010638	positive regulation of organelle organization	19_GO:0048518 positive regulation of biological process	-8.6	5.8	8.6	30304	505	185	18	9.7	2.2	25|154|246|673|983|1017|2475|4318|5027|5159|5594|5595|5599|6714|6869|7124|7157|9869	ABL1|ADRB2|ALOX15|BRAF|CDK1|CDK2|MTOR|MMP9|P2RX7|PDGFRB|MAPK1|MAPK3|MAPK8|SRC|TACR1|TNF|TP53|SETDB1	-7.2	MyList
GO Biological Processes	19	GO:0050871	positive regulation of B cell activation	19_GO:0002376 immune system process	-8.6	18	12	30304	84	185	9	4.9	1.6	100|596|695|952|3558|5788|6850|7099|54106	ADA|BCL2|BTK|CD38|IL2|PTPRC|SYK|TLR4|TLR9	-7.2	MyList
GO Biological Processes	19	GO:0018107	peptidyl-threonine phosphorylation	19_GO:0008152 metabolic process	-8.6	23	13	30304	58	185	8	4.3	1.5	207|983|1111|5578|5580|5591|5594|5599	AKT1|CDK1|CHEK1|PRKCA|PRKCD|PRKDC|MAPK1|MAPK8	-7.2	MyList
GO Biological Processes	19	GO:0042306	regulation of protein import into nucleus	19_GO:0051179 localization	-8.6	23	13	30304	58	185	8	4.3	1.5	983|1432|2033|3320|5295|5580|5743|6469	CDK1|MAPK14|EP300|HSP90AA1|PIK3R1|PRKCD|PTGS2|SHH	-7.2	MyList
WikiPathways	27	WP722	Serotonin HTR1 group and FOS pathway		-8.6	31	14	30304	37	185	7	3.8	1.4	673|1432|5290|5594|5595|6774|9261	BRAF|MAPK14|PIK3CA|MAPK1|MAPK3|STAT3|MAPKAPK2	-7.2	MyList
KEGG Pathway	24	hsa04960	Aldosterone-regulated sodium reabsorption		-8.6	31	14	30304	37	185	7	3.8	1.4	5290|5293|5295|5578|5594|5595|6446	PIK3CA|PIK3CD|PIK3R1|PRKCA|MAPK1|MAPK3|SGK1	-7.2	MyList
GO Biological Processes	19	GO:0071312	cellular response to alkaloid	19_GO:0050896 response to stimulus	-8.6	31	14	30304	37	185	7	3.8	1.4	836|1111|4193|4988|7052|7442|10919	CASP3|CHEK1|MDM2|OPRM1|TGM2|TRPV1|EHMT2	-7.2	MyList
GO Biological Processes	19	GO:0010863	positive regulation of phospholipase C activity	19_GO:0065007 biological regulation	-8.6	31	14	30304	37	185	7	3.8	1.4	1956|2247|2260|3702|5156|5159|6401	EGFR|FGF2|FGFR1|ITK|PDGFRA|PDGFRB|SELE	-7.2	MyList
GO Biological Processes	19	GO:0002700	regulation of production of molecular mediator of immune response	19_GO:0002376 immune system process	-8.6	10	10	30304	191	185	12	6.5	1.8	695|3105|3558|3718|5027|5788|6850|7099|7124|9261|10892|54106	BTK|HLA-A|IL2|JAK3|P2RX7|PTPRC|SYK|TLR4|TNF|MAPKAPK2|MALT1|TLR9	-7.2	MyList
Reactome Gene Sets	6	R-HSA-168179	Toll Like Receptor TLR1:TLR2 Cascade		-8.6	14	11	30304	116	185	10	5.4	1.7	351|695|1432|3725|5594|5595|5599|7099|7157|9261	APP|BTK|MAPK14|JUN|MAPK1|MAPK3|MAPK8|TLR4|TP53|MAPKAPK2	-7.2	MyList
Reactome Gene Sets	6	R-HSA-181438	Toll Like Receptor 2 (TLR2) Cascade		-8.6	14	11	30304	116	185	10	5.4	1.7	351|695|1432|3725|5594|5595|5599|7099|7157|9261	APP|BTK|MAPK14|JUN|MAPK1|MAPK3|MAPK8|TLR4|TP53|MAPKAPK2	-7.2	MyList
Reactome Gene Sets	6	R-HSA-2142753	Arachidonic acid metabolism		-8.6	22	13	30304	59	185	8	4.3	1.5	240|246|1545|1557|4048|5742|5743|9261	ALOX5|ALOX15|CYP1B1|CYP2C19|LTA4H|PTGS1|PTGS2|MAPKAPK2	-7.2	MyList
Reactome Gene Sets	6	R-HSA-9664417	Leishmania phagocytosis		-8.6	22	13	30304	59	185	8	4.3	1.5	25|695|2534|4067|5594|5595|6714|6850	ABL1|BTK|FYN|LYN|MAPK1|MAPK3|SRC|SYK	-7.2	MyList
Reactome Gene Sets	6	R-HSA-9664407	Parasite infection		-8.6	22	13	30304	59	185	8	4.3	1.5	25|695|2534|4067|5594|5595|6714|6850	ABL1|BTK|FYN|LYN|MAPK1|MAPK3|SRC|SYK	-7.2	MyList
[truncated: 2,451 more rows]

## Sheet: SCORE(mix1)
Gene	_SCORE_GRP20_	_SCORE_GRP8_	_SCORE_GRP5_	_SCORE_GRP9_	_SCORE_GRP2_	_SCORE_GRP4_	_SCORE_GRP10_	_SCORE_GRP6_	_SCORE_GRP12_	_SCORE_GRP11_	_SCORE_GRP19_	_SCORE_GRP3_	_SCORE_GRP18_	_SCORE_GRP13_	_SCORE_GRP7_	_SCORE_GRP16_	_SCORE_GRP1_	_SCORE_GRP15_	_SCORE_GRP14_	_SCORE_GRP17_	GRP1|24_hsa05200|-48.198|Pathways in cancer	GRP1|6_R-HSA-109582|-22.905|Hemostasis	GRP1|27_WP3888|-26.971|VEGFA-VEGFR2 signaling	GRP1|24_hsa05206|-27.752|MicroRNAs in cancer	GRP1|6_R-HSA-9006934|-31.333|Signaling by Receptor Tyrosine Kinases	GRP1|6_R-HSA-5663202|-23.323|Diseases of signal transduction by growth factor receptors and second messengers	GRP1|19_GO:0007167|-23.021|enzyme-linked receptor protein signaling pathway	GRP1|19_GO:0007169|-25.052|transmembrane receptor protein tyrosine kinase signaling pathway	GRP1|19_GO:0070848|-22.144|response to growth factor	GRP1|19_GO:0071363|-21.831|cellular response to growth factor stimulus	GRP1|27_WP5087|-27.937|Pleural mesothelioma	GRP1|24_hsa04151|-29.670|PI3K-Akt signaling pathway	GRP1|27_WP4172|-30.517|PI3K-Akt signaling pathway	GRP1|27_WP3932|-24.135|Focal adhesion: PI3K-Akt-mTOR-signaling pathway	GRP1|24_hsa05207|-31.467|Chemical carcinogenesis - receptor activation	GRP1|24_hsa05163|-30.663|Human cytomegalovirus infection	GRP1|24_hsa05205|-28.912|Proteoglycans in cancer	GRP1|24_hsa05417|-31.276|Lipid and atherosclerosis	GRP1|24_hsa05161|-30.322|Hepatitis B	GRP1|27_WP4666|-28.001|Hepatitis B infection	GRP1|24_hsa05418|-27.349|Fluid shear stress and atherosclerosis	GRP1|24_hsa05165|-24.294|Human papillomavirus infection	GRP1|27_WP4217|-17.376|Ebola virus infection in host	GRP1|24_hsa04010|-16.768|MAPK signaling pathway	GRP1|27_WP382|-16.136|MAPK signaling pathway	GRP1|27_WP5353|-26.094|A network map of Macrophage-stimulating protein (MSP) signaling	GRP1|24_hsa04510|-21.851|Focal adhesion	GRP1|27_WP306|-22.052|Focal adhesion	GRP1|11_M186|-23.387|PID PDGFRB PATHWAY
[truncated: 185 more rows]
[truncated: 529 more columns]

[truncated: 6 more sheets: _FINAL_GO(mix1), GO_membership_parent(mix2), GO_membership(mix2), GO_AllLists(mix2), SCORE(mix2), _FINAL_GO(mix2)]
