# Supplementary material for: Systems pharmacology-based optimization of Ma Xing Shi Gan components for the enhanced treatment of chick health issues caused by infectious bronchitis virus
Source: Front Cell Infect Microbiol. 2025 Aug 7;15:1585293. doi: 10.3389/fcimb.2025.1585293 (PMC12367666; doi:10.3389/fcimb.2025.1585293)
Supplement: Supplementary file 9 [file Table9.xlsx]

## Sheet: GO_MCODE (mix1)
Name	Category	CategoryID	GO	Description	PARENT_GO	LogP	Enrichment	Z-score	#TotalGeneInLibrary	#GeneInGO	#GeneInHitList	#GeneInGOAndHitList	%InGO	STDV %InGO	GeneID	Hits	Log(q-value)
MyList	KEGG Pathway	24	hsa05200	Pathways in cancer		-49	17	28	30304	531	182	53	29	3.4	25|207|331|367|596|673|836|1017|1956|2033|2147|2247|2260|2322|2475|2735|2944|2950|3065|3066|3162|3320|3326|3558|3685|3716|3718|3725|4193|4312|4318|4843|5156|5159|5290|5292|5293|5295|5566|5578|5594|5595|5599|5731|5733|5743|6469|6513|6774|7157|7422|7852|10000	ABL1|AKT1|XIAP|AR|BCL2|BRAF|CASP3|CDK2|EGFR|EP300|F2|FGF2|FGFR1|FLT3|MTOR|GLI1|GSTM1|GSTP1|HDAC1|HDAC2|HMOX1|HSP90AA1|HSP90AB1|IL2|ITGAV|JAK1|JAK3|JUN|MDM2|MMP1|MMP9|NOS2|PDGFRA|PDGFRB|PIK3CA|PIM1|PIK3CD|PIK3R1|PRKACA|PRKCA|MAPK1|MAPK3|MAPK8|PTGER1|PTGER3|PTGS2|SHH|SLC2A1|STAT3|TP53|VEGFA|CXCR4|AKT3	-44
MyList	GO Biological Processes	19	GO:1901699	cellular response to nitrogen compound	19_GO:0050896 response to stimulus	-45	14	26	30304	629	182	53	29	3.4	25|142|154|207|351|781|836|1017|1111|1139|1545|1786|1956|2033|2475|2534|3066|3269|3274|3383|3676|3690|3716|3718|4067|4193|4314|4988|5027|5156|5290|5294|5295|5566|5580|5591|5594|5595|5731|5743|6714|6774|7052|7099|7124|7157|7297|7430|7442|7852|10919|23028|54106	ABL1|PARP1|ADRB2|AKT1|APP|CACNA2D1|CASP3|CDK2|CHEK1|CHRNA7|CYP1B1|DNMT1|EGFR|EP300|MTOR|FYN|HDAC2|HRH1|HRH2|ICAM1|ITGA4|ITGB3|JAK1|JAK3|LYN|MDM2|MMP3|OPRM1|P2RX7|PDGFRA|PIK3CA|PIK3CG|PIK3R1|PRKACA|PRKCD|PRKDC|MAPK1|MAPK3|PTGER1|PTGS2|SRC|STAT3|TGM2|TLR4|TNF|TP53|TYK2|EZR|TRPV1|CXCR4|EHMT2|KDM1A|TLR9	-41
MyList	GO Biological Processes	19	GO:0071417	cellular response to organonitrogen compound	19_GO:0050896 response to stimulus	-43	14	25	30304	592	182	51	28	3.3	25|142|154|207|351|781|836|1111|1139|1545|1786|1956|2033|2475|2534|3066|3269|3274|3383|3676|3690|3716|3718|4067|4193|4988|5027|5156|5290|5294|5295|5566|5580|5591|5594|5595|5731|5743|6714|6774|7052|7099|7124|7157|7297|7430|7442|7852|10919|23028|54106	ABL1|PARP1|ADRB2|AKT1|APP|CACNA2D1|CASP3|CHEK1|CHRNA7|CYP1B1|DNMT1|EGFR|EP300|MTOR|FYN|HDAC2|HRH1|HRH2|ICAM1|ITGA4|ITGB3|JAK1|JAK3|LYN|MDM2|OPRM1|P2RX7|PDGFRA|PIK3CA|PIK3CG|PIK3R1|PRKACA|PRKCD|PRKDC|MAPK1|MAPK3|PTGER1|PTGS2|SRC|STAT3|TGM2|TLR4|TNF|TP53|TYK2|EZR|TRPV1|CXCR4|EHMT2|KDM1A|TLR9	-40
MyList	GO Biological Processes	19	GO:0001775	cell activation	19_GO:0032501 multicellular organismal process	-43	12	24	30304	722	182	54	30	3.4	25|100|351|596|673|695|952|1139|1432|1511|1803|2033|2147|2280|2322|2475|2534|2629|3105|3251|3383|3558|3579|3676|3690|3702|3716|3718|3932|4067|4193|5027|5156|5290|5293|5294|5295|5580|5591|5729|5788|6097|6469|6714|6774|6850|6868|7099|7124|7157|7442|7535|10892|54106	ABL1|ADA|APP|BCL2|BRAF|BTK|CD38|CHRNA7|MAPK14|CTSG|DPP4|EP300|F2|FKBP1A|FLT3|MTOR|FYN|GBA1|HLA-A|HPRT1|ICAM1|IL2|CXCR2|ITGA4|ITGB3|ITK|JAK1|JAK3|LCK|LYN|MDM2|P2RX7|PDGFRA|PIK3CA|PIK3CD|PIK3CG|PIK3R1|PRKCD|PRKDC|PTGDR|PTPRC|RORC|SHH|SRC|STAT3|SYK|ADAM17|TLR4|TNF|TP53|TRPV1|ZAP70|MALT1|TLR9	-39
MyList	GO Biological Processes	19	GO:0006468	protein phosphorylation	19_GO:0008152 metabolic process	-40	15	25	30304	495	182	46	25	3.2	25|207|351|673|695|983|1017|1111|1432|1511|1956|2081|2260|2322|2475|2534|3702|3716|3718|3932|4067|4638|5156|5159|5292|5293|5347|5566|5578|5580|5591|5594|5595|5599|5610|6041|6446|6714|6850|7099|7297|7535|9261|9641|10000|11200	ABL1|AKT1|APP|BRAF|BTK|CDK1|CDK2|CHEK1|MAPK14|CTSG|EGFR|ERN1|FGFR1|FLT3|MTOR|FYN|ITK|JAK1|JAK3|LCK|LYN|MYLK|PDGFRA|PDGFRB|PIM1|PIK3CD|PLK1|PRKACA|PRKCA|PRKCD|PRKDC|MAPK1|MAPK3|MAPK8|EIF2AK2|RNASEL|SGK1|SRC|SYK|TLR4|TYK2|ZAP70|MAPKAPK2|IKBKE|AKT3|CHEK2	-37
MyList	Reactome Gene Sets	6	R-HSA-1280215	Cytokine Signaling in Immune system		-40	12	23	30304	732	182	52	29	3.3	207|240|246|351|596|836|1432|1511|2247|2322|2534|3105|3162|3320|3383|3558|3716|3718|3725|3932|4067|4128|4170|4312|4314|4318|4843|4988|5290|5292|5293|5294|5295|5566|5580|5594|5595|5599|5610|5743|6041|6097|6714|6774|6850|6868|7124|7157|7297|7422|9261|10000	AKT1|ALOX5|ALOX15|APP|BCL2|CASP3|MAPK14|CTSG|FGF2|FLT3|FYN|HLA-A|HMOX1|HSP90AA1|ICAM1|IL2|JAK1|JAK3|JUN|LCK|LYN|MAOA|MCL1|MMP1|MMP3|MMP9|NOS2|OPRM1|PIK3CA|PIM1|PIK3CD|PIK3CG|PIK3R1|PRKACA|PRKCD|MAPK1|MAPK3|MAPK8|EIF2AK2|PTGS2|RNASEL|RORC|SRC|STAT3|SYK|ADAM17|TNF|TP53|TYK2|VEGFA|MAPKAPK2|AKT3	-37
MyList	GO Biological Processes	19	GO:0045321	leukocyte activation	19_GO:0002376 immune system process	-38	13	23	30304	599	182	47	26	3.2	25|100|351|596|673|695|952|1139|1511|1803|2033|2280|2322|2475|2534|2629|3105|3251|3383|3558|3579|3676|3702|3716|3718|3932|4067|5027|5293|5294|5295|5580|5591|5729|5788|6097|6469|6774|6850|6868|7099|7124|7157|7442|7535|10892|54106	ABL1|ADA|APP|BCL2|BRAF|BTK|CD38|CHRNA7|CTSG|DPP4|EP300|FKBP1A|FLT3|MTOR|FYN|GBA1|HLA-A|HPRT1|ICAM1|IL2|CXCR2|ITGA4|ITK|JAK1|JAK3|LCK|LYN|P2RX7|PIK3CD|PIK3CG|PIK3R1|PRKCD|PRKDC|PTGDR|PTPRC|RORC|SHH|STAT3|SYK|ADAM17|TLR4|TNF|TP53|TRPV1|ZAP70|MALT1|TLR9	-35
MyList	Reactome Gene Sets	6	R-HSA-449147	Signaling by Interleukins		-37	15	24	30304	473	182	43	24	3.1	207|240|246|351|596|836|1432|1511|2247|2534|3162|3320|3383|3558|3716|3718|3725|3932|4067|4128|4170|4312|4314|4318|4843|4988|5290|5292|5293|5295|5566|5594|5595|5599|5743|6097|6774|6850|7124|7157|7297|7422|9261	AKT1|ALOX5|ALOX15|APP|BCL2|CASP3|MAPK14|CTSG|FGF2|FYN|HMOX1|HSP90AA1|ICAM1|IL2|JAK1|JAK3|JUN|LCK|LYN|MAOA|MCL1|MMP1|MMP3|MMP9|NOS2|OPRM1|PIK3CA|PIM1|PIK3CD|PIK3R1|PRKACA|MAPK1|MAPK3|MAPK8|PTGS2|RORC|STAT3|SYK|TNF|TP53|TYK2|VEGFA|MAPKAPK2	-34
MyList	GO Biological Processes	19	GO:0016310	phosphorylation	19_GO:0008152 metabolic process	-37	11	22	30304	722	182	49	27	3.3	25|207|351|673|695|983|1017|1111|1432|1511|1956|2081|2260|2322|2475|2534|3702|3716|3718|3932|4067|4638|5156|5159|5290|5292|5293|5294|5347|5566|5578|5580|5591|5594|5595|5599|5610|6041|6446|6714|6774|6850|7099|7297|7535|9261|9641|10000|11200	ABL1|AKT1|APP|BRAF|BTK|CDK1|CDK2|CHEK1|MAPK14|CTSG|EGFR|ERN1|FGFR1|FLT3|MTOR|FYN|ITK|JAK1|JAK3|LCK|LYN|MYLK|PDGFRA|PDGFRB|PIK3CA|PIM1|PIK3CD|PIK3CG|PLK1|PRKACA|PRKCA|PRKCD|PRKDC|MAPK1|MAPK3|MAPK8|EIF2AK2|RNASEL|SGK1|SRC|STAT3|SYK|TLR4|TYK2|ZAP70|MAPKAPK2|IKBKE|AKT3|CHEK2	-33
MyList	GO Biological Processes	19	GO:0010562	positive regulation of phosphorus metabolic process	19_GO:0048518 positive regulation of biological process	-36	11	22	30304	728	182	49	27	3.3	25|154|207|351|367|596|673|1139|1956|1991|2081|2147|2247|2260|2322|2475|2534|2629|3066|3269|3320|3326|3558|3690|4067|4318|4842|4843|4846|5027|5156|5159|5290|5294|5347|5580|5594|5595|5743|5788|6714|6850|6868|7099|7124|7157|7415|7422|10892	ABL1|ADRB2|AKT1|APP|AR|BCL2|BRAF|CHRNA7|EGFR|ELANE|ERN1|F2|FGF2|FGFR1|FLT3|MTOR|FYN|GBA1|HDAC2|HRH1|HSP90AA1|HSP90AB1|IL2|ITGB3|LYN|MMP9|NOS1|NOS2|NOS3|P2RX7|PDGFRA|PDGFRB|PIK3CA|PIK3CG|PLK1|PRKCD|MAPK1|MAPK3|PTGS2|PTPRC|SRC|SYK|ADAM17|TLR4|TNF|TP53|VCP|VEGFA|MALT1	-33
MyList	GO Biological Processes	19	GO:0045937	positive regulation of phosphate metabolic process	19_GO:0048518 positive regulation of biological process	-36	11	22	30304	728	182	49	27	3.3	25|154|207|351|367|596|673|1139|1956|1991|2081|2147|2247|2260|2322|2475|2534|2629|3066|3269|3320|3326|3558|3690|4067|4318|4842|4843|4846|5027|5156|5159|5290|5294|5347|5580|5594|5595|5743|5788|6714|6850|6868|7099|7124|7157|7415|7422|10892	ABL1|ADRB2|AKT1|APP|AR|BCL2|BRAF|CHRNA7|EGFR|ELANE|ERN1|F2|FGF2|FGFR1|FLT3|MTOR|FYN|GBA1|HDAC2|HRH1|HSP90AA1|HSP90AB1|IL2|ITGB3|LYN|MMP9|NOS1|NOS2|NOS3|P2RX7|PDGFRA|PDGFRB|PIK3CA|PIK3CG|PLK1|PRKCD|MAPK1|MAPK3|PTGS2|PTPRC|SRC|SYK|ADAM17|TLR4|TNF|TP53|VCP|VEGFA|MALT1	-33
MyList	GO Biological Processes	19	GO:0009725	response to hormone	19_GO:0050896 response to stimulus	-36	11	21	30304	774	182	50	27	3.3	142|207|367|596|673|836|952|1432|1508|1545|2033|2322|2475|2629|2908|3320|3690|3716|3718|4048|4067|4129|4193|4311|4842|4843|4846|4986|5009|5111|5241|5290|5295|5566|5580|5591|5594|5595|5729|5743|5788|5972|6446|6513|6714|6774|6869|7124|7297|7442	PARP1|AKT1|AR|BCL2|BRAF|CASP3|CD38|MAPK14|CTSB|CYP1B1|EP300|FLT3|MTOR|GBA1|NR3C1|HSP90AA1|ITGB3|JAK1|JAK3|LTA4H|LYN|MAOB|MDM2|MME|NOS1|NOS2|NOS3|OPRK1|OTC|PCNA|PGR|PIK3CA|PIK3R1|PRKACA|PRKCD|PRKDC|MAPK1|MAPK3|PTGDR|PTGS2|PTPRC|REN|SGK1|SLC2A1|SRC|STAT3|TACR1|TNF|TYK2|TRPV1	-33
MyList	KEGG Pathway	24	hsa05167	Kaposi sarcoma-associated herpesvirus infection		-36	27	29	30304	194	182	32	18	2.8	207|836|1232|1233|1237|1432|2033|2247|2475|3105|3383|3716|3725|4067|5290|5293|5294|5295|5594|5595|5599|5610|5743|6714|6774|6850|7157|7297|7422|9261|9641|10000	AKT1|CASP3|CCR3|CCR4|CCR8|MAPK14|EP300|FGF2|MTOR|HLA-A|ICAM1|JAK1|JUN|LYN|PIK3CA|PIK3CD|PIK3CG|PIK3R1|MAPK1|MAPK3|MAPK8|EIF2AK2|PTGS2|SRC|STAT3|SYK|TP53|TYK2|VEGFA|MAPKAPK2|IKBKE|AKT3	-33
MyList	GO Biological Processes	19	GO:0018193	peptidyl-amino acid modification	19_GO:0008152 metabolic process	-35	13	22	30304	567	182	44	24	3.2	25|207|695|983|1017|1111|1432|1956|2033|2081|2260|2280|2322|2475|2534|2597|3716|3718|3932|4067|4193|4842|4843|5156|5159|5347|5566|5578|5580|5591|5594|5595|5599|6446|6714|6850|7535|9261|9641|9869|10000|10919|10988|11091	ABL1|AKT1|BTK|CDK1|CDK2|CHEK1|MAPK14|EGFR|EP300|ERN1|FGFR1|FKBP1A|FLT3|MTOR|FYN|GAPDH|JAK1|JAK3|LCK|LYN|MDM2|NOS1|NOS2|PDGFRA|PDGFRB|PLK1|PRKACA|PRKCA|PRKCD|PRKDC|MAPK1|MAPK3|MAPK8|SGK1|SRC|SYK|ZAP70|MAPKAPK2|IKBKE|SETDB1|AKT3|EHMT2|METAP2|WDR5	-32
MyList	GO Biological Processes	19	GO:1901652	response to peptide	19_GO:0050896 response to stimulus	-35	15	23	30304	459	182	41	23	3.1	142|154|207|351|673|781|1139|1432|1545|2475|2534|3383|3676|3690|3716|3718|4048|4067|4193|4314|4318|4321|4322|4986|5009|5290|5295|5566|5580|5591|5594|5595|5743|6513|6714|6774|7099|7124|7157|7297|7442	PARP1|ADRB2|AKT1|APP|BRAF|CACNA2D1|CHRNA7|MAPK14|CYP1B1|MTOR|FYN|ICAM1|ITGA4|ITGB3|JAK1|JAK3|LTA4H|LYN|MDM2|MMP3|MMP9|MMP12|MMP13|OPRK1|OTC|PIK3CA|PIK3R1|PRKACA|PRKCD|PRKDC|MAPK1|MAPK3|PTGS2|SLC2A1|SRC|STAT3|TLR4|TNF|TP53|TYK2|TRPV1	-32
MyList	GO Biological Processes	19	GO:0010035	response to inorganic substance	19_GO:0050896 response to stimulus	-34	13	22	30304	522	182	42	23	3.1	25|100|142|207|246|596|673|836|983|1017|1545|1956|2081|2534|2539|3066|3162|3725|4048|4129|4193|4314|4318|4353|4846|5009|5027|5111|5290|5580|5594|5595|5599|5743|6469|6523|6714|6869|7139|7157|7415|54106	ABL1|ADA|PARP1|AKT1|ALOX15|BCL2|BRAF|CASP3|CDK1|CDK2|CYP1B1|EGFR|ERN1|FYN|G6PD|HDAC2|HMOX1|JUN|LTA4H|MAOB|MDM2|MMP3|MMP9|MPO|NOS3|OTC|P2RX7|PCNA|PIK3CA|PRKCD|MAPK1|MAPK3|MAPK8|PTGS2|SHH|SLC5A1|SRC|TACR1|TNNT2|TP53|VCP|TLR9	-31
MyList	GO Biological Processes	19	GO:0009410	response to xenobiotic stimulus	19_GO:0050896 response to stimulus	-34	16	23	30304	418	182	39	21	3	25|100|596|673|836|952|983|1545|1548|1557|1565|1576|2052|2944|2950|3066|3320|3690|3757|3932|4067|4129|4193|4842|4843|4860|5009|5027|5111|5141|5743|5972|6097|6714|6868|7124|7157|7852|10919	ABL1|ADA|BCL2|BRAF|CASP3|CD38|CDK1|CYP1B1|CYP2A6|CYP2C19|CYP2D6|CYP3A4|EPHX1|GSTM1|GSTP1|HDAC2|HSP90AA1|ITGB3|KCNH2|LCK|LYN|MAOB|MDM2|NOS1|NOS2|PNP|OTC|P2RX7|PCNA|PDE4A|PTGS2|REN|RORC|SRC|ADAM17|TNF|TP53|CXCR4|EHMT2	-31
MyList	Reactome Gene Sets	6	R-HSA-6785807	Interleukin-4 and Interleukin-13 signaling		-34	40	32	30304	108	182	26	14	2.6	207|240|246|596|2247|3162|3320|3383|3716|3718|4128|4170|4312|4314|4318|4843|4988|5292|5295|5743|6097|6774|7124|7157|7297|7422	AKT1|ALOX5|ALOX15|BCL2|FGF2|HMOX1|HSP90AA1|ICAM1|JAK1|JAK3|MAOA|MCL1|MMP1|MMP3|MMP9|NOS2|OPRM1|PIM1|PIK3R1|PTGS2|RORC|STAT3|TNF|TP53|TYK2|VEGFA	-31
MyList	GO Biological Processes	19	GO:0032496	response to lipopolysaccharide	19_GO:0044419 biological process involved in interspecies interaction between organisms	-34	18	24	30304	333	182	36	20	3	25|207|695|836|1268|1432|1511|1991|2950|3066|4067|4129|4314|4317|4318|4353|4842|4843|4846|4986|5027|5054|5594|5595|5599|5731|5743|5972|6401|6714|6868|7099|7124|9261|10892|54106	ABL1|AKT1|BTK|CASP3|CNR1|MAPK14|CTSG|ELANE|GSTP1|HDAC2|LYN|MAOB|MMP3|MMP8|MMP9|MPO|NOS1|NOS2|NOS3|OPRK1|P2RX7|SERPINE1|MAPK1|MAPK3|MAPK8|PTGER1|PTGS2|REN|SELE|SRC|ADAM17|TLR4|TNF|MAPKAPK2|MALT1|TLR9	-31
MyList	GO Biological Processes	19	GO:0002237	response to molecule of bacterial origin	19_GO:0044419 biological process involved in interspecies interaction between organisms	-33	17	23	30304	354	182	36	20	3	25|207|695|836|1268|1432|1511|1991|2950|3066|4067|4129|4314|4317|4318|4353|4842|4843|4846|4986|5027|5054|5594|5595|5599|5731|5743|5972|6401|6714|6868|7099|7124|9261|10892|54106	ABL1|AKT1|BTK|CASP3|CNR1|MAPK14|CTSG|ELANE|GSTP1|HDAC2|LYN|MAOB|MMP3|MMP8|MMP9|MPO|NOS1|NOS2|NOS3|OPRK1|P2RX7|SERPINE1|MAPK1|MAPK3|MAPK8|PTGER1|PTGS2|REN|SELE|SRC|ADAM17|TLR4|TNF|MAPKAPK2|MALT1|TLR9	-30
MyList	WikiPathways	27	WP2374	Oncostatin M signaling pathway		-32	56	35	30304	65	182	22	12	2.4	207|836|1017|1432|2475|3716|3718|4312|4314|4322|5054|5295|5578|5580|5594|5595|5599|6714|6774|7157|7297|7422	AKT1|CASP3|CDK2|MAPK14|MTOR|JAK1|JAK3|MMP1|MMP3|MMP13|SERPINE1|PIK3R1|PRKCA|PRKCD|MAPK1|MAPK3|MAPK8|SRC|STAT3|TP53|TYK2|VEGFA	-30
MyList	GO Biological Processes	19	GO:0042327	positive regulation of phosphorylation	19_GO:0048518 positive regulation of biological process	-32	11	20	30304	660	182	44	24	3.2	25|154|207|351|367|596|673|1139|1956|1991|2081|2147|2247|2260|2322|2475|2534|3066|3320|3326|3558|3690|4067|4318|4842|5027|5156|5159|5290|5294|5347|5580|5594|5595|5743|5788|6714|6850|6868|7099|7124|7157|7422|10892	ABL1|ADRB2|AKT1|APP|AR|BCL2|BRAF|CHRNA7|EGFR|ELANE|ERN1|F2|FGF2|FGFR1|FLT3|MTOR|FYN|HDAC2|HSP90AA1|HSP90AB1|IL2|ITGB3|LYN|MMP9|NOS1|P2RX7|PDGFRA|PDGFRB|PIK3CA|PIK3CG|PLK1|PRKCD|MAPK1|MAPK3|PTGS2|PTPRC|SRC|SYK|ADAM17|TLR4|TNF|TP53|VEGFA|MALT1	-30
MyList	GO Biological Processes	19	GO:0046649	lymphocyte activation	19_GO:0002376 immune system process	-32	14	22	30304	476	182	39	21	3	25|100|596|673|695|952|1139|1803|2033|2280|2322|2475|2534|2629|3105|3251|3383|3558|3676|3702|3716|3718|3932|5027|5293|5294|5295|5580|5591|5788|6097|6469|6774|6850|6868|7099|7157|7535|10892	ABL1|ADA|BCL2|BRAF|BTK|CD38|CHRNA7|DPP4|EP300|FKBP1A|FLT3|MTOR|FYN|GBA1|HLA-A|HPRT1|ICAM1|IL2|ITGA4|ITK|JAK1|JAK3|LCK|P2RX7|PIK3CD|PIK3CG|PIK3R1|PRKCD|PRKDC|PTPRC|RORC|SHH|STAT3|SYK|ADAM17|TLR4|TP53|ZAP70|MALT1	-29
MyList	KEGG Pathway	24	hsa05207	Chemical carcinogenesis - receptor activation		-32	24	26	30304	212	182	30	16	2.8	154|207|331|367|596|993|1139|1545|1576|1956|2052|2247|2475|2944|3320|3326|3725|5241|5290|5293|5295|5566|5578|5594|5595|6714|6774|7422|9641|10000	ADRB2|AKT1|XIAP|AR|BCL2|CDC25A|CHRNA7|CYP1B1|CYP3A4|EGFR|EPHX1|FGF2|MTOR|GSTM1|HSP90AA1|HSP90AB1|JUN|PGR|PIK3CA|PIK3CD|PIK3R1|PRKACA|PRKCA|MAPK1|MAPK3|SRC|STAT3|VEGFA|IKBKE|AKT3	-29
MyList	Reactome Gene Sets	6	R-HSA-9006934	Signaling by Receptor Tyrosine Kinases		-32	13	21	30304	524	182	40	22	3.1	207|673|1111|1432|1509|1956|2033|2247|2260|2322|2475|2534|3065|3066|3320|3685|3690|3718|3932|4067|4318|4846|5156|5159|5241|5290|5295|5566|5578|5580|5594|5595|6446|6714|6774|6868|7422|9261|10000|54106	AKT1|BRAF|CHEK1|MAPK14|CTSD|EGFR|EP300|FGF2|FGFR1|FLT3|MTOR|FYN|HDAC1|HDAC2|HSP90AA1|ITGAV|ITGB3|JAK3|LCK|LYN|MMP9|NOS3|PDGFRA|PDGFRB|PGR|PIK3CA|PIK3R1|PRKACA|PRKCA|PRKCD|MAPK1|MAPK3|SGK1|SRC|STAT3|ADAM17|VEGFA|MAPKAPK2|AKT3|TLR9	-29
MyList	KEGG Pathway	24	hsa05215	Prostate cancer		-32	41	31	30304	97	182	24	13	2.5	207|367|596|673|1017|1956|2033|2260|2475|2950|3320|3326|4193|4314|4318|5156|5159|5290|5293|5295|5594|5595|7157|10000	AKT1|AR|BCL2|BRAF|CDK2|EGFR|EP300|FGFR1|MTOR|GSTP1|HSP90AA1|HSP90AB1|MDM2|MMP3|MMP9|PDGFRA|PDGFRB|PIK3CA|PIK3CD|PIK3R1|MAPK1|MAPK3|TP53|AKT3	-29
MyList	KEGG Pathway	24	hsa05417	Lipid and atherosclerosis		-32	23	25	30304	215	182	30	16	2.8	207|596|836|1432|1548|2081|3320|3326|3383|3725|4067|4312|4314|4318|4846|5290|5293|5295|5578|5594|5595|5599|6401|6714|6774|7099|7124|7157|9641|10000	AKT1|BCL2|CASP3|MAPK14|CYP2A6|ERN1|HSP90AA1|HSP90AB1|ICAM1|JUN|LYN|MMP1|MMP3|MMP9|NOS3|PIK3CA|PIK3CD|PIK3R1|PRKCA|MAPK1|MAPK3|MAPK8|SELE|SRC|STAT3|TLR4|TNF|TP53|IKBKE|AKT3	-29
MyList	GO Biological Processes	19	GO:0001934	positive regulation of protein phosphorylation	19_GO:0048518 positive regulation of biological process	-31	12	20	30304	608	182	42	23	3.1	25|154|207|351|596|673|1139|1956|1991|2081|2147|2247|2260|2322|2475|2534|3066|3320|3326|3558|3690|4067|4318|4842|5027|5159|5290|5294|5347|5580|5594|5595|5743|5788|6714|6850|6868|7099|7124|7157|7422|10892	ABL1|ADRB2|AKT1|APP|BCL2|BRAF|CHRNA7|EGFR|ELANE|ERN1|F2|FGF2|FGFR1|FLT3|MTOR|FYN|HDAC2|HSP90AA1|HSP90AB1|IL2|ITGB3|LYN|MMP9|NOS1|P2RX7|PDGFRB|PIK3CA|PIK3CG|PLK1|PRKCD|MAPK1|MAPK3|PTGS2|PTPRC|SRC|SYK|ADAM17|TLR4|TNF|TP53|VEGFA|MALT1	-29
MyList	GO Biological Processes	19	GO:0002521	leukocyte differentiation	19_GO:0032502 developmental process	-31	15	22	30304	421	182	37	20	3	25|100|142|351|596|673|695|1432|2033|2322|2475|2629|2908|3558|3676|3702|3716|3718|3932|4067|4318|5293|5295|5591|5788|6097|6469|6714|6774|6850|6868|7099|7124|7157|7422|7535|10892	ABL1|ADA|PARP1|APP|BCL2|BRAF|BTK|MAPK14|EP300|FLT3|MTOR|GBA1|NR3C1|IL2|ITGA4|ITK|JAK1|JAK3|LCK|LYN|MMP9|PIK3CD|PIK3R1|PRKDC|PTPRC|RORC|SHH|SRC|STAT3|SYK|ADAM17|TLR4|TNF|TP53|VEGFA|ZAP70|MALT1	-29
MyList	GO Biological Processes	19	GO:0040017	positive regulation of locomotion	19_GO:0040011 locomotion	-31	11	20	30304	614	182	42	23	3.1	25|207|351|596|1233|1545|1956|2247|2260|2475|3162|3383|3579|3676|3685|3690|4067|4193|4318|4638|4846|5054|5156|5159|5293|5294|5295|5578|5594|5595|5743|5788|6401|6714|6774|6868|6869|7099|7124|7422|7852|10000	ABL1|AKT1|APP|BCL2|CCR4|CYP1B1|EGFR|FGF2|FGFR1|MTOR|HMOX1|ICAM1|CXCR2|ITGA4|ITGAV|ITGB3|LYN|MDM2|MMP9|MYLK|NOS3|SERPINE1|PDGFRA|PDGFRB|PIK3CD|PIK3CG|PIK3R1|PRKCA|MAPK1|MAPK3|PTGS2|PTPRC|SELE|SRC|STAT3|ADAM17|TACR1|TLR4|TNF|VEGFA|CXCR4|AKT3	-29
MyList	GO Biological Processes	19	GO:0030335	positive regulation of cell migration	19_GO:0040011 locomotion	-31	12	20	30304	575	182	41	23	3.1	25|207|351|596|1545|1956|2247|2260|2475|3162|3383|3579|3676|3685|3690|4067|4193|4318|4638|4846|5054|5156|5159|5293|5294|5295|5578|5594|5595|5743|5788|6401|6714|6774|6868|6869|7099|7124|7422|7852|10000	ABL1|AKT1|APP|BCL2|CYP1B1|EGFR|FGF2|FGFR1|MTOR|HMOX1|ICAM1|CXCR2|ITGA4|ITGAV|ITGB3|LYN|MDM2|MMP9|MYLK|NOS3|SERPINE1|PDGFRA|PDGFRB|PIK3CD|PIK3CG|PIK3R1|PRKCA|MAPK1|MAPK3|PTGS2|PTPRC|SELE|SRC|STAT3|ADAM17|TACR1|TLR4|TNF|VEGFA|CXCR4|AKT3	-29
MyList	GO Biological Processes	19	GO:0006979	response to oxidative stress	19_GO:0050896 response to stimulus	-31	16	22	30304	366	182	35	19	2.9	25|142|207|351|596|695|836|952|983|1545|1956|2081|2534|2539|2950|3066|3162|3725|4193|4314|4318|4353|4846|5111|5156|5580|5594|5595|5599|5742|5743|6714|6869|7157|7173	ABL1|PARP1|AKT1|APP|BCL2|BTK|CASP3|CD38|CDK1|CYP1B1|EGFR|ERN1|FYN|G6PD|GSTP1|HDAC2|HMOX1|JUN|MDM2|MMP3|MMP9|MPO|NOS3|PCNA|PDGFRA|PRKCD|MAPK1|MAPK3|MAPK8|PTGS1|PTGS2|SRC|TACR1|TP53|TPO	-28
MyList	KEGG Pathway	24	hsa05163	Human cytomegalovirus infection		-31	22	25	30304	225	182	30	16	2.8	207|836|1232|1432|1956|2475|3105|3579|3685|3690|3716|4193|5156|5290|5293|5295|5566|5578|5594|5595|5731|5733|5743|6714|6774|7124|7157|7422|7852|10000	AKT1|CASP3|CCR3|MAPK14|EGFR|MTOR|HLA-A|CXCR2|ITGAV|ITGB3|JAK1|MDM2|PDGFRA|PIK3CA|PIK3CD|PIK3R1|PRKACA|PRKCA|MAPK1|MAPK3|PTGER1|PTGER3|PTGS2|SRC|STAT3|TNF|TP53|VEGFA|CXCR4|AKT3	-28
MyList	WikiPathways	27	WP4172	PI3K-Akt signaling pathway		-31	17	23	30304	339	182	34	19	2.9	207|596|1017|1956|2247|2260|2322|2475|3320|3326|3558|3676|3685|3690|3716|3718|4170|4193|4846|5156|5159|5290|5293|5294|5295|5578|5594|5595|6446|6850|7099|7157|7422|10000	AKT1|BCL2|CDK2|EGFR|FGF2|FGFR1|FLT3|MTOR|HSP90AA1|HSP90AB1|IL2|ITGA4|ITGAV|ITGB3|JAK1|JAK3|MCL1|MDM2|NOS3|PDGFRA|PDGFRB|PIK3CA|PIK3CD|PIK3CG|PIK3R1|PRKCA|MAPK1|MAPK3|SGK1|SYK|TLR4|TP53|VEGFA|AKT3	-28
MyList	GO Biological Processes	19	GO:0062197	cellular response to chemical stress	19_GO:0050896 response to stimulus	-31	19	24	30304	280	182	32	18	2.8	25|142|207|695|836|983|1545|1956|2081|2475|2534|2539|3066|3162|3725|4193|4314|4318|4353|4638|4846|5111|5156|5290|5580|5594|5595|5599|5743|6513|6714|7157	ABL1|PARP1|AKT1|BTK|CASP3|CDK1|CYP1B1|EGFR|ERN1|MTOR|FYN|G6PD|HDAC2|HMOX1|JUN|MDM2|MMP3|MMP9|MPO|MYLK|NOS3|PCNA|PDGFRA|PIK3CA|PRKCD|MAPK1|MAPK3|MAPK8|PTGS2|SLC2A1|SRC|TP53	-28
MyList	GO Biological Processes	19	GO:2000147	positive regulation of cell motility	19_GO:0040011 locomotion	-31	11	20	30304	600	182	41	23	3.1	25|207|351|596|1545|1956|2247|2260|2475|3162|3383|3579|3676|3685|3690|4067|4193|4318|4638|4846|5054|5156|5159|5293|5294|5295|5578|5594|5595|5743|5788|6401|6714|6774|6868|6869|7099|7124|7422|7852|10000	ABL1|AKT1|APP|BCL2|CYP1B1|EGFR|FGF2|FGFR1|MTOR|HMOX1|ICAM1|CXCR2|ITGA4|ITGAV|ITGB3|LYN|MDM2|MMP9|MYLK|NOS3|SERPINE1|PDGFRA|PDGFRB|PIK3CD|PIK3CG|PIK3R1|PRKCA|MAPK1|MAPK3|PTGS2|PTPRC|SELE|SRC|STAT3|ADAM17|TACR1|TLR4|TNF|VEGFA|CXCR4|AKT3	-28
MyList	KEGG Pathway	24	hsa05161	Hepatitis B		-31	28	27	30304	162	182	27	15	2.6	207|596|673|836|1017|1432|2033|3716|3718|3725|4318|5111|5290|5293|5295|5578|5594|5595|5599|6714|6774|7099|7124|7157|7297|9641|10000	AKT1|BCL2|BRAF|CASP3|CDK2|MAPK14|EP300|JAK1|JAK3|JUN|MMP9|PCNA|PIK3CA|PIK3CD|PIK3R1|PRKCA|MAPK1|MAPK3|MAPK8|SRC|STAT3|TLR4|TNF|TP53|TYK2|IKBKE|AKT3	-28
MyList	KEGG Pathway	24	hsa04151	PI3K-Akt signaling pathway		-30	16	22	30304	359	182	34	19	2.9	207|596|1017|1956|2247|2260|2322|2475|3320|3326|3558|3676|3685|3690|3716|3718|4170|4193|4846|5156|5159|5290|5293|5294|5295|5578|5594|5595|6446|6850|7099|7157|7422|10000	AKT1|BCL2|CDK2|EGFR|FGF2|FGFR1|FLT3|MTOR|HSP90AA1|HSP90AB1|IL2|ITGA4|ITGAV|ITGB3|JAK1|JAK3|MCL1|MDM2|NOS3|PDGFRA|PDGFRB|PIK3CA|PIK3CD|PIK3CG|PIK3R1|PRKCA|MAPK1|MAPK3|SGK1|SYK|TLR4|TP53|VEGFA|AKT3	-27
MyList	GO Biological Processes	19	GO:0030097	hemopoiesis	19_GO:0032502 developmental process	-30	10	19	30304	677	182	42	23	3.1	25|100|142|351|596|673|695|836|1432|2033|2322|2475|2539|2629|2908|3558|3676|3702|3716|3718|3932|4067|4318|5156|5293|5295|5591|5788|6097|6469|6714|6774|6850|6868|7099|7124|7153|7157|7173|7422|7535|10892	ABL1|ADA|PARP1|APP|BCL2|BRAF|BTK|CASP3|MAPK14|EP300|FLT3|MTOR|G6PD|GBA1|NR3C1|IL2|ITGA4|ITK|JAK1|JAK3|LCK|LYN|MMP9|PDGFRA|PIK3CD|PIK3R1|PRKDC|PTPRC|RORC|SHH|SRC|STAT3|SYK|ADAM17|TLR4|TNF|TOP2A|TP53|TPO|VEGFA|ZAP70|MALT1	-27
MyList	KEGG Pathway	24	hsa05203	Viral carcinogenesis		-29	23	24	30304	204	182	28	15	2.7	836|983|1017|1111|1232|1233|1237|2033|3065|3066|3105|3716|3718|3725|4067|4193|5290|5293|5295|5566|5594|5595|5610|6714|6774|6850|7157|9261	CASP3|CDK1|CDK2|CHEK1|CCR3|CCR4|CCR8|EP300|HDAC1|HDAC2|HLA-A|JAK1|JAK3|JUN|LYN|MDM2|PIK3CA|PIK3CD|PIK3R1|PRKACA|MAPK1|MAPK3|EIF2AK2|SRC|STAT3|SYK|TP53|MAPKAPK2	-27
MyList	GO Biological Processes	19	GO:0000302	response to reactive oxygen species	19_GO:0050896 response to stimulus	-29	25	25	30304	181	182	27	15	2.6	25|207|596|695|836|983|1545|1956|2081|2534|2950|3066|3162|3725|4193|4314|4318|4353|4846|5111|5156|5580|5594|5595|5599|6714|6869	ABL1|AKT1|BCL2|BTK|CASP3|CDK1|CYP1B1|EGFR|ERN1|FYN|GSTP1|HDAC2|HMOX1|JUN|MDM2|MMP3|MMP9|MPO|NOS3|PCNA|PDGFRA|PRKCD|MAPK1|MAPK3|MAPK8|SRC|TACR1	-27
MyList	KEGG Pathway	24	hsa05205	Proteoglycans in cancer		-29	23	24	30304	205	182	28	15	2.7	207|673|836|1432|1956|2247|2260|2475|3685|3690|4193|4318|5290|5293|5295|5566|5578|5594|5595|6469|6714|6774|7099|7124|7157|7422|7430|10000	AKT1|BRAF|CASP3|MAPK14|EGFR|FGF2|FGFR1|MTOR|ITGAV|ITGB3|MDM2|MMP9|PIK3CA|PIK3CD|PIK3R1|PRKACA|PRKCA|MAPK1|MAPK3|SHH|SRC|STAT3|TLR4|TNF|TP53|VEGFA|EZR|AKT3	-27
MyList	GO Biological Processes	19	GO:0009617	response to bacterium	19_GO:0044419 biological process involved in interspecies interaction between organisms	-29	9.8	19	30304	710	182	42	23	3.1	25|207|331|695|836|1233|1268|1432|1511|1991|2147|2950|3066|3105|4067|4129|4314|4317|4318|4353|4842|4843|4846|4986|5027|5054|5580|5594|5595|5599|5731|5743|5972|6401|6714|6850|6868|7099|7124|9261|10892|54106	ABL1|AKT1|XIAP|BTK|CASP3|CCR4|CNR1|MAPK14|CTSG|ELANE|F2|GSTP1|HDAC2|HLA-A|LYN|MAOB|MMP3|MMP8|MMP9|MPO|NOS1|NOS2|NOS3|OPRK1|P2RX7|SERPINE1|PRKCD|MAPK1|MAPK3|MAPK8|PTGER1|PTGS2|REN|SELE|SRC|SYK|ADAM17|TLR4|TNF|MAPKAPK2|MALT1|TLR9	-26
MyList	GO Biological Processes	19	GO:0001819	positive regulation of cytokine production	19_GO:0048518 positive regulation of biological process	-29	12	20	30304	499	182	37	20	3	25|331|351|695|1432|1545|1991|2597|3066|3105|3162|3320|3558|3702|4317|4321|4843|4860|5027|5054|5293|5294|5295|5610|5743|5788|6714|6774|6850|6868|7099|7124|7297|9261|9641|10892|54106	ABL1|XIAP|APP|BTK|MAPK14|CYP1B1|ELANE|GAPDH|HDAC2|HLA-A|HMOX1|HSP90AA1|IL2|ITK|MMP8|MMP12|NOS2|PNP|P2RX7|SERPINE1|PIK3CD|PIK3CG|PIK3R1|EIF2AK2|PTGS2|PTPRC|SRC|STAT3|SYK|ADAM17|TLR4|TNF|TYK2|MAPKAPK2|IKBKE|MALT1|TLR9	-26
MyList	GO Biological Processes	19	GO:0043408	regulation of MAPK cascade	19_GO:0050896 response to stimulus	-29	10	19	30304	673	182	41	23	3.1	25|154|246|331|351|367|673|1139|1956|1991|2081|2247|2260|2322|2629|2950|3383|3690|4067|4986|4988|5027|5156|5159|5294|5578|5580|5594|5595|5610|5788|5972|6714|6850|7099|7124|7422|7430|7498|54106|59272	ABL1|ADRB2|ALOX15|XIAP|APP|AR|BRAF|CHRNA7|EGFR|ELANE|ERN1|FGF2|FGFR1|FLT3|GBA1|GSTP1|ICAM1|ITGB3|LYN|OPRK1|OPRM1|P2RX7|PDGFRA|PDGFRB|PIK3CG|PRKCA|PRKCD|MAPK1|MAPK3|EIF2AK2|PTPRC|REN|SRC|SYK|TLR4|TNF|VEGFA|EZR|XDH|TLR9|ACE2	-26
MyList	WikiPathways	27	WP2263	Androgen receptor network in prostate cancer		-28	35	28	30304	110	182	23	13	2.5	207|367|596|836|983|993|1017|1111|1432|2475|3716|3725|4193|4312|5290|5347|5591|5594|5595|5599|6774|7157|11200	AKT1|AR|BCL2|CASP3|CDK1|CDC25A|CDK2|CHEK1|MAPK14|MTOR|JAK1|JUN|MDM2|MMP1|PIK3CA|PLK1|PRKDC|MAPK1|MAPK3|MAPK8|STAT3|TP53|CHEK2	-26
MyList	GO Biological Processes	19	GO:0032103	positive regulation of response to external stimulus	19_GO:0048518 positive regulation of biological process	-28	11	19	30304	557	182	38	21	3	331|351|673|695|1233|1268|2033|2147|2247|2260|2534|3320|3558|3579|4067|4317|4321|5054|5156|5159|5294|5578|5591|5594|5595|5599|5733|5743|6714|6850|6868|7099|7124|7422|7852|9261|9641|54106	XIAP|APP|BRAF|BTK|CCR4|CNR1|EP300|F2|FGF2|FGFR1|FYN|HSP90AA1|IL2|CXCR2|LYN|MMP8|MMP12|SERPINE1|PDGFRA|PDGFRB|PIK3CG|PRKCA|PRKDC|MAPK1|MAPK3|MAPK8|PTGER3|PTGS2|SRC|SYK|ADAM17|TLR4|TNF|VEGFA|CXCR4|MAPKAPK2|IKBKE|TLR9	-26
MyList	WikiPathways	27	WP5087	Pleural mesothelioma		-28	13	20	30304	440	182	35	19	2.9	207|596|1017|1432|1956|2247|2260|2322|2475|3676|3685|3690|3716|3725|4170|4193|4314|4318|5156|5159|5290|5293|5294|5594|5595|5599|6401|6513|6714|7157|7422|9261|9869|10000|11091	AKT1|BCL2|CDK2|MAPK14|EGFR|FGF2|FGFR1|FLT3|MTOR|ITGA4|ITGAV|ITGB3|JAK1|JUN|MCL1|MDM2|MMP3|MMP9|PDGFRA|PDGFRB|PIK3CA|PIK3CD|PIK3CG|MAPK1|MAPK3|MAPK8|SELE|SLC2A1|SRC|TP53|VEGFA|MAPKAPK2|SETDB1|AKT3|WDR5	-26
MyList	WikiPathways	27	WP4666	Hepatitis B infection		-28	28	25	30304	151	182	25	14	2.6	207|596|673|836|1432|2033|3716|3718|3725|4318|5111|5290|5293|5295|5578|5594|5595|5599|6714|6774|7099|7124|7297|9641|10000	AKT1|BCL2|BRAF|CASP3|MAPK14|EP300|JAK1|JAK3|JUN|MMP9|PCNA|PIK3CA|PIK3CD|PIK3R1|PRKCA|MAPK1|MAPK3|MAPK8|SRC|STAT3|TLR4|TNF|TYK2|IKBKE|AKT3	-26
MyList	KEGG Pathway	24	hsa05206	MicroRNAs in cancer		-28	17	22	30304	310	182	31	17	2.8	25|596|836|993|1545|1786|1789|1956|2033|2475|3065|3066|3162|3690|4170|4193|4318|5156|5159|5290|5292|5293|5295|5578|5594|5595|5743|6774|7157|7422|7430	ABL1|BCL2|CASP3|CDC25A|CYP1B1|DNMT1|DNMT3B|EGFR|EP300|MTOR|HDAC1|HDAC2|HMOX1|ITGB3|MCL1|MDM2|MMP9|PDGFRA|PDGFRB|PIK3CA|PIM1|PIK3CD|PIK3R1|PRKCA|MAPK1|MAPK3|PTGS2|STAT3|TP53|VEGFA|EZR	-26
MyList	KEGG Pathway	24	hsa05169	Epstein-Barr virus infection		-28	22	24	30304	202	182	27	15	2.6	207|596|695|836|1017|1432|3065|3066|3105|3383|3716|3718|3725|4067|4193|5290|5293|5295|5599|5610|6774|6850|7124|7157|7297|9641|10000	AKT1|BCL2|BTK|CASP3|CDK2|MAPK14|HDAC1|HDAC2|HLA-A|ICAM1|JAK1|JAK3|JUN|LYN|MDM2|PIK3CA|PIK3CD|PIK3R1|MAPK8|EIF2AK2|STAT3|SYK|TNF|TP53|TYK2|IKBKE|AKT3	-25
MyList	KEGG Pathway	24	hsa04933	AGE-RAGE signaling pathway in diabetic complications		-28	37	28	30304	100	182	22	12	2.4	207|596|836|1432|3383|3725|4846|5054|5290|5292|5293|5295|5578|5580|5594|5595|5599|6401|6774|7124|7422|10000	AKT1|BCL2|CASP3|MAPK14|ICAM1|JUN|NOS3|SERPINE1|PIK3CA|PIM1|PIK3CD|PIK3R1|PRKCA|PRKCD|MAPK1|MAPK3|MAPK8|SELE|STAT3|TNF|VEGFA|AKT3	-25
MyList	KEGG Pathway	24	hsa05418	Fluid shear stress and atherosclerosis		-28	29	25	30304	139	182	24	13	2.5	207|596|1432|2944|2950|3162|3320|3326|3383|3685|3690|3725|4318|4846|5290|5293|5295|5599|6401|6714|7124|7157|7422|10000	AKT1|BCL2|MAPK14|GSTM1|GSTP1|HMOX1|HSP90AA1|HSP90AB1|ICAM1|ITGAV|ITGB3|JUN|MMP9|NOS3|PIK3CA|PIK3CD|PIK3R1|MAPK8|SELE|SRC|TNF|TP53|VEGFA|AKT3	-25
MyList	WikiPathways	27	WP3888	VEGFA-VEGFR2 signaling		-27	13	20	30304	432	182	34	19	2.9	25|154|207|596|781|1432|2081|2475|2534|2597|3065|3320|3383|3685|3690|3725|4193|4846|4860|5290|5295|5578|5580|5594|5595|5599|5743|6401|6714|6774|7086|7422|7430|9261	ABL1|ADRB2|AKT1|BCL2|CACNA2D1|MAPK14|ERN1|MTOR|FYN|GAPDH|HDAC1|HSP90AA1|ICAM1|ITGAV|ITGB3|JUN|MDM2|NOS3|PNP|PIK3CA|PIK3R1|PRKCA|PRKCD|MAPK1|MAPK3|MAPK8|PTGS2|SELE|SRC|STAT3|TKT|VEGFA|EZR|MAPKAPK2	-25
MyList	GO Biological Processes	19	GO:0042110	T cell activation	19_GO:0002376 immune system process	-26	16	21	30304	316	182	30	16	2.8	25|100|596|673|1139|1803|2280|2475|2534|2629|3105|3383|3558|3702|3716|3932|5027|5293|5294|5295|5591|5788|6097|6469|6774|6850|6868|7157|7535|10892	ABL1|ADA|BCL2|BRAF|CHRNA7|DPP4|FKBP1A|MTOR|FYN|GBA1|HLA-A|ICAM1|IL2|ITK|JAK1|LCK|P2RX7|PIK3CD|PIK3CG|PIK3R1|PRKDC|PTPRC|RORC|SHH|STAT3|SYK|ADAM17|TP53|ZAP70|MALT1	-24
MyList	WikiPathways	27	WP5353	A network map of Macrophage-stimulating protein (MSP) signaling		-26	41	28	30304	82	182	20	11	2.3	25|142|207|1432|2260|2475|3725|4318|5111|5156|5159|5295|5594|5595|5599|6513|6714|7124|7157|7422	ABL1|PARP1|AKT1|MAPK14|FGFR1|MTOR|JUN|MMP9|PCNA|PDGFRA|PDGFRB|PIK3R1|MAPK1|MAPK3|MAPK8|SLC2A1|SRC|TNF|TP53|VEGFA	-24
MyList	WikiPathways	27	WP2261	Glioblastoma signaling pathways		-26	40	28	30304	83	182	20	11	2.3	207|673|1017|1956|2033|2260|4193|5156|5159|5290|5293|5294|5295|5578|5580|5594|5595|6714|7157|10000	AKT1|BRAF|CDK2|EGFR|EP300|FGFR1|MDM2|PDGFRA|PDGFRB|PIK3CA|PIK3CD|PIK3CG|PIK3R1|PRKCA|PRKCD|MAPK1|MAPK3|SRC|TP53|AKT3	-24
MyList	Canonical Pathways	11	M237	PID VEGFR1 2 PATHWAY		-26	46	29	30304	69	182	19	10	2.3	207|673|1432|2534|3320|3326|3685|3690|4846|5290|5295|5566|5578|5580|5594|5595|6714|7422|9261	AKT1|BRAF|MAPK14|FYN|HSP90AA1|HSP90AB1|ITGAV|ITGB3|NOS3|PIK3CA|PIK3R1|PRKACA|PRKCA|PRKCD|MAPK1|MAPK3|SRC|VEGFA|MAPKAPK2	-24
MyList	WikiPathways	27	WP5158	Urotensin-II-mediated signaling pathway		-26	46	29	30304	69	182	19	10	2.3	207|240|596|836|983|1017|1432|1956|2033|3162|3383|4318|5111|5566|5594|5595|5599|6774|7124	AKT1|ALOX5|BCL2|CASP3|CDK1|CDK2|MAPK14|EGFR|EP300|HMOX1|ICAM1|MMP9|PCNA|PRKACA|MAPK1|MAPK3|MAPK8|STAT3|TNF	-24
MyList	WikiPathways	27	WP5347	IL-26 signaling pathways		-26	60	32	30304	47	182	17	9.3	2.2	207|836|1432|3383|3716|3725|4312|4318|4353|5290|5594|5595|5599|6097|6774|7124|7297	AKT1|CASP3|MAPK14|ICAM1|JAK1|JUN|MMP1|MMP9|MPO|PIK3CA|MAPK1|MAPK3|MAPK8|RORC|STAT3|TNF|TYK2	-23
MyList	GO Biological Processes	19	GO:0050865	regulation of cell activation	19_GO:0032501 multicellular organismal process	-26	9.7	17	30304	653	182	38	21	3	25|100|207|596|673|695|836|952|1268|1511|1803|2147|2475|2534|3105|3558|3718|3932|4067|4317|4846|4860|5156|5290|5578|5580|5591|5788|6469|6714|6850|6869|7099|7124|7297|7535|10892|54106	ABL1|ADA|AKT1|BCL2|BRAF|BTK|CASP3|CD38|CNR1|CTSG|DPP4|F2|MTOR|FYN|HLA-A|IL2|JAK3|LCK|LYN|MMP8|NOS3|PNP|PDGFRA|PIK3CA|PRKCA|PRKCD|PRKDC|PTPRC|SHH|SRC|SYK|TACR1|TLR4|TNF|TYK2|ZAP70|MALT1|TLR9	-23
MyList	GO Biological Processes	19	GO:0007169	transmembrane receptor protein tyrosine kinase signaling pathway	19_GO:0050896 response to stimulus	-25	13	19	30304	416	182	32	18	2.8	25|154|207|367|673|836|1432|1956|2247|2260|2322|2534|3690|3716|3718|3932|4067|4318|5156|5159|5290|5293|5295|5594|5595|6714|6774|6850|7297|7422|7535|9261	ABL1|ADRB2|AKT1|AR|BRAF|CASP3|MAPK14|EGFR|FGF2|FGFR1|FLT3|FYN|ITGB3|JAK1|JAK3|LCK|LYN|MMP9|PDGFRA|PDGFRB|PIK3CA|PIK3CD|PIK3R1|MAPK1|MAPK3|SRC|STAT3|SYK|TYK2|VEGFA|ZAP70|MAPKAPK2	-23
MyList	KEGG Pathway	24	hsa04066	HIF-1 signaling pathway		-25	32	25	30304	109	182	21	12	2.4	207|596|1956|2033|2475|2597|3162|4843|4846|5054|5290|5293|5295|5578|5594|5595|6513|6774|7099|7422|10000	AKT1|BCL2|EGFR|EP300|MTOR|GAPDH|HMOX1|NOS2|NOS3|SERPINE1|PIK3CA|PIK3CD|PIK3R1|PRKCA|MAPK1|MAPK3|SLC2A1|STAT3|TLR4|VEGFA|AKT3	-23
MyList	GO Biological Processes	19	GO:0034599	cellular response to oxidative stress	19_GO:0050896 response to stimulus	-25	19	21	30304	227	182	26	14	2.6	25|142|207|695|983|1545|1956|2081|2534|2539|3066|3162|3725|4193|4314|4318|4353|4846|5111|5156|5580|5594|5595|5599|6714|7157	ABL1|PARP1|AKT1|BTK|CDK1|CYP1B1|EGFR|ERN1|FYN|G6PD|HDAC2|HMOX1|JUN|MDM2|MMP3|MMP9|MPO|NOS3|PCNA|PDGFRA|PRKCD|MAPK1|MAPK3|MAPK8|SRC|TP53	-23
MyList	GO Biological Processes	19	GO:0050727	regulation of inflammatory response	19_GO:0050896 response to stimulus	-25	13	19	30304	425	182	32	18	2.8	100|240|246|331|351|695|1139|1268|1432|1991|2534|2629|2950|3558|4067|4314|4317|4318|5054|5294|5580|5733|5743|5788|6401|6714|6774|6850|7099|7124|54106|59272	ADA|ALOX5|ALOX15|XIAP|APP|BTK|CHRNA7|CNR1|MAPK14|ELANE|FYN|GBA1|GSTP1|IL2|LYN|MMP3|MMP8|MMP9|SERPINE1|PIK3CG|PRKCD|PTGER3|PTGS2|PTPRC|SELE|SRC|STAT3|SYK|TLR4|TNF|TLR9|ACE2	-23
MyList	KEGG Pathway	24	hsa01521	EGFR tyrosine kinase inhibitor resistance		-25	40	27	30304	79	182	19	10	2.3	207|596|673|1956|2247|2475|3716|5156|5159|5290|5293|5295|5578|5594|5595|6714|6774|7422|10000	AKT1|BCL2|BRAF|EGFR|FGF2|MTOR|JAK1|PDGFRA|PDGFRB|PIK3CA|PIK3CD|PIK3R1|PRKCA|MAPK1|MAPK3|SRC|STAT3|VEGFA|AKT3	-23
MyList	GO Biological Processes	19	GO:0034614	cellular response to reactive oxygen species	19_GO:0050896 response to stimulus	-25	27	24	30304	134	182	22	12	2.4	25|207|695|983|1545|1956|2081|2534|3066|3725|4193|4314|4318|4353|4846|5111|5156|5580|5594|5595|5599|6714	ABL1|AKT1|BTK|CDK1|CYP1B1|EGFR|ERN1|FYN|HDAC2|JUN|MDM2|MMP3|MMP9|MPO|NOS3|PCNA|PDGFRA|PRKCD|MAPK1|MAPK3|MAPK8|SRC	-23
MyList	GO Biological Processes	19	GO:0043410	positive regulation of MAPK cascade	19_GO:0048518 positive regulation of biological process	-25	12	18	30304	474	182	33	18	2.9	25|154|246|331|351|367|673|1139|1956|1991|2081|2247|2260|2322|3383|3690|4986|4988|5027|5156|5159|5294|5578|5595|5610|5788|6714|6850|7099|7124|7422|7498|54106	ABL1|ADRB2|ALOX15|XIAP|APP|AR|BRAF|CHRNA7|EGFR|ELANE|ERN1|FGF2|FGFR1|FLT3|ICAM1|ITGB3|OPRK1|OPRM1|P2RX7|PDGFRA|PDGFRB|PIK3CG|PRKCA|MAPK3|EIF2AK2|PTPRC|SRC|SYK|TLR4|TNF|VEGFA|XDH|TLR9	-22
MyList	WikiPathways	27	WP4483	Relationship between inflammation, COX-2 and EGFR		-25	93	36	30304	25	182	14	7.7	2	207|673|1956|4312|5290|5293|5294|5594|5595|5731|5733|5743|6714|10000	AKT1|BRAF|EGFR|MMP1|PIK3CA|PIK3CD|PIK3CG|MAPK1|MAPK3|PTGER1|PTGER3|PTGS2|SRC|AKT3	-22
MyList	WikiPathways	27	WP4659	Gastrin signaling pathway		-25	30	25	30304	115	182	21	12	2.4	207|836|1432|1956|2475|2534|3558|3725|5054|5290|5295|5566|5578|5580|5594|5595|5599|5743|6714|6774|7422	AKT1|CASP3|MAPK14|EGFR|MTOR|FYN|IL2|JUN|SERPINE1|PIK3CA|PIK3R1|PRKACA|PRKCA|PRKCD|MAPK1|MAPK3|MAPK8|PTGS2|SRC|STAT3|VEGFA	-22
MyList	KEGG Pathway	24	hsa01522	Endocrine resistance		-25	34	25	30304	98	182	20	11	2.3	207|596|673|1432|1565|1956|2475|3725|4193|4318|5290|5293|5295|5566|5594|5595|5599|6714|7157|10000	AKT1|BCL2|BRAF|MAPK14|CYP2D6|EGFR|MTOR|JUN|MDM2|MMP9|PIK3CA|PIK3CD|PIK3R1|PRKACA|MAPK1|MAPK3|MAPK8|SRC|TP53|AKT3	-22
MyList	GO Biological Processes	19	GO:1903131	mononuclear cell differentiation	19_GO:0032502 developmental process	-25	15	19	30304	331	182	29	16	2.7	25|100|596|673|695|2033|2322|2475|2629|3558|3676|3702|3716|3718|3932|4067|5293|5295|5591|5788|6097|6469|6774|6850|6868|7157|7422|7535|10892	ABL1|ADA|BCL2|BRAF|BTK|EP300|FLT3|MTOR|GBA1|IL2|ITGA4|ITK|JAK1|JAK3|LCK|LYN|PIK3CD|PIK3R1|PRKDC|PTPRC|RORC|SHH|STAT3|SYK|ADAM17|TP53|VEGFA|ZAP70|MALT1	-22
MyList	KEGG Pathway	24	hsa05165	Human papillomavirus infection		-25	15	19	30304	331	182	29	16	2.7	207|836|1017|1956|2033|2475|3065|3066|3105|3676|3685|3690|3716|4193|5159|5290|5293|5295|5566|5594|5595|5610|5743|7124|7157|7297|7422|9641|10000	AKT1|CASP3|CDK2|EGFR|EP300|MTOR|HDAC1|HDAC2|HLA-A|ITGA4|ITGAV|ITGB3|JAK1|MDM2|PDGFRB|PIK3CA|PIK3CD|PIK3R1|PRKACA|MAPK1|MAPK3|EIF2AK2|PTGS2|TNF|TP53|TYK2|VEGFA|IKBKE|AKT3	-22
MyList	GO Biological Processes	19	GO:0050778	positive regulation of immune response	19_GO:0002376 immune system process	-24	9.4	17	30304	658	182	37	20	3	25|100|331|596|673|695|952|1268|1511|1991|2033|2534|3105|3320|3558|3702|3932|4067|4321|5027|5290|5293|5580|5591|5594|5599|5788|6714|6850|7099|7124|7297|7535|9261|9641|10892|54106	ABL1|ADA|XIAP|BCL2|BRAF|BTK|CD38|CNR1|CTSG|ELANE|EP300|FYN|HLA-A|HSP90AA1|IL2|ITK|LCK|LYN|MMP12|P2RX7|PIK3CA|PIK3CD|PRKCD|PRKDC|MAPK1|MAPK8|PTPRC|SRC|SYK|TLR4|TNF|TYK2|ZAP70|MAPKAPK2|IKBKE|MALT1|TLR9	-22
MyList	Canonical Pathways	11	M115	PID REG GR PATHWAY		-24	39	26	30304	82	182	19	10	2.3	207|1432|2033|2908|3065|3066|3320|3383|3558|3725|4193|4312|5566|5594|5595|5599|6401|6446|7157	AKT1|MAPK14|EP300|NR3C1|HDAC1|HDAC2|HSP90AA1|ICAM1|IL2|JUN|MDM2|MMP1|PRKACA|MAPK1|MAPK3|MAPK8|SELE|SGK1|TP53	-22
MyList	GO Biological Processes	19	GO:0045785	positive regulation of cell adhesion	19_GO:0048518 positive regulation of biological process	-24	11	18	30304	482	182	33	18	2.9	25|100|207|240|246|673|1511|1803|1991|2475|2534|3105|3558|3676|3685|3690|3716|3932|4067|4860|5290|5578|5788|6401|6469|6714|6850|7052|7124|7297|7422|7535|10892	ABL1|ADA|AKT1|ALOX5|ALOX15|BRAF|CTSG|DPP4|ELANE|MTOR|FYN|HLA-A|IL2|ITGA4|ITGAV|ITGB3|JAK1|LCK|LYN|PNP|PIK3CA|PRKCA|PTPRC|SELE|SHH|SRC|SYK|TGM2|TNF|TYK2|VEGFA|ZAP70|MALT1	-22
MyList	Canonical Pathways	11	M122	PID IL2 1PATHWAY		-24	51	29	30304	55	182	17	9.3	2.2	596|1017|1432|2534|3558|3716|3718|3725|3932|5290|5295|5594|5595|5599|6774|6850|9261	BCL2|CDK2|MAPK14|FYN|IL2|JAK1|JAK3|JUN|LCK|PIK3CA|PIK3R1|MAPK1|MAPK3|MAPK8|STAT3|SYK|MAPKAPK2	-22
MyList	WikiPathways	27	WP3932	Focal adhesion: PI3K-Akt-mTOR-signaling pathway		-24	15	20	30304	302	182	28	15	2.7	207|1956|2247|2260|2475|3320|3326|3558|3676|3685|3690|3716|3718|4193|4842|4843|4846|5156|5159|5290|5293|5294|5295|5594|5595|6513|7422|10000	AKT1|EGFR|FGF2|FGFR1|MTOR|HSP90AA1|HSP90AB1|IL2|ITGA4|ITGAV|ITGB3|JAK1|JAK3|MDM2|NOS1|NOS2|NOS3|PDGFRA|PDGFRB|PIK3CA|PIK3CD|PIK3CG|PIK3R1|MAPK1|MAPK3|SLC2A1|VEGFA|AKT3	-22
MyList	WikiPathways	27	WP4806	EGFR tyrosine kinase inhibitor resistance		-24	38	26	30304	84	182	19	10	2.3	207|596|673|1956|2247|2475|3716|5156|5159|5290|5293|5295|5578|5594|5595|6714|6774|7422|10000	AKT1|BCL2|BRAF|EGFR|FGF2|MTOR|JAK1|PDGFRA|PDGFRB|PIK3CA|PIK3CD|PIK3R1|PRKCA|MAPK1|MAPK3|SRC|STAT3|VEGFA|AKT3	-22
MyList	Canonical Pathways	11	M99	PID TXA2PATHWAY		-24	51	29	30304	56	182	17	9.3	2.2	207|1432|1956|2534|3383|3932|4067|4846|5294|5566|5578|5580|5729|6401|6714|6850|7052	AKT1|MAPK14|EGFR|FYN|ICAM1|LCK|LYN|NOS3|PIK3CG|PRKACA|PRKCA|PRKCD|PTGDR|SELE|SRC|SYK|TGM2	-22
MyList	WikiPathways	27	WP4298	Acute viral myocarditis		-24	37	26	30304	86	182	19	10	2.3	25|142|207|596|836|1232|2534|3558|3716|4318|4842|5295|5594|5595|6714|6774|7099|7124|7852	ABL1|PARP1|AKT1|BCL2|CASP3|CCR3|FYN|IL2|JAK1|MMP9|NOS1|PIK3R1|MAPK1|MAPK3|SRC|STAT3|TLR4|TNF|CXCR4	-22
MyList	Reactome Gene Sets	6	R-HSA-9006925	Intracellular signaling by second messengers		-24	15	19	30304	310	182	28	15	2.7	207|331|1956|2247|2260|2322|2475|2534|3065|3066|3725|3932|4193|5156|5159|5290|5293|5295|5566|5578|5580|5594|5595|6446|6714|7157|10000|23028	AKT1|XIAP|EGFR|FGF2|FGFR1|FLT3|MTOR|FYN|HDAC1|HDAC2|JUN|LCK|MDM2|PDGFRA|PDGFRB|PIK3CA|PIK3CD|PIK3R1|PRKACA|PRKCA|PRKCD|MAPK1|MAPK3|SGK1|SRC|TP53|AKT3|KDM1A	-22
MyList	GO Biological Processes	19	GO:0003013	circulatory system process	19_GO:0032501 multicellular organismal process	-24	11	18	30304	498	182	33	18	2.9	25|154|367|781|952|1139|1268|1511|2475|2534|3269|3274|3579|3757|3816|4842|4843|4846|5290|5742|5743|5972|6446|6513|6523|6714|6869|7124|7139|7422|7442|7852|59272	ABL1|ADRB2|AR|CACNA2D1|CD38|CHRNA7|CNR1|CTSG|MTOR|FYN|HRH1|HRH2|CXCR2|KCNH2|KLK1|NOS1|NOS2|NOS3|PIK3CA|PTGS1|PTGS2|REN|SGK1|SLC2A1|SLC5A1|SRC|TACR1|TNF|TNNT2|VEGFA|TRPV1|CXCR4|ACE2	-22
MyList	GO Biological Processes	19	GO:1901653	cellular response to peptide	19_GO:0050896 response to stimulus	-24	15	19	30304	311	182	28	15	2.7	142|154|207|351|781|1545|2475|2534|3383|3676|3690|3716|3718|4067|4193|5290|5295|5566|5580|5591|5594|5595|6714|6774|7099|7124|7157|7297	PARP1|ADRB2|AKT1|APP|CACNA2D1|CYP1B1|MTOR|FYN|ICAM1|ITGA4|ITGB3|JAK1|JAK3|LYN|MDM2|PIK3CA|PIK3R1|PRKACA|PRKCD|PRKDC|MAPK1|MAPK3|SRC|STAT3|TLR4|TNF|TP53|TYK2	-22
MyList	KEGG Pathway	24	hsa04625	C-type lectin receptor signaling pathway		-24	32	25	30304	104	182	20	11	2.3	207|1432|3558|3725|4193|5290|5293|5295|5580|5594|5595|5599|5743|6714|6850|7124|9261|9641|10000|10892	AKT1|MAPK14|IL2|JUN|MDM2|PIK3CA|PIK3CD|PIK3R1|PRKCD|MAPK1|MAPK3|MAPK8|PTGS2|SRC|SYK|TNF|MAPKAPK2|IKBKE|AKT3|MALT1	-22
MyList	GO Biological Processes	19	GO:0071214	cellular response to abiotic stimulus	19_GO:0050896 response to stimulus	-24	15	19	30304	318	182	28	15	2.7	142|836|993|1111|1432|2033|2247|2475|3690|4193|4311|4312|4314|4318|4638|5111|5290|5295|5580|5595|5599|5743|6513|7099|7157|7442|11200|23028	PARP1|CASP3|CDC25A|CHEK1|MAPK14|EP300|FGF2|MTOR|ITGB3|MDM2|MME|MMP1|MMP3|MMP9|MYLK|PCNA|PIK3CA|PIK3R1|PRKCD|MAPK3|MAPK8|PTGS2|SLC2A1|TLR4|TP53|TRPV1|CHEK2|KDM1A	-22
MyList	GO Biological Processes	19	GO:0104004	cellular response to environmental stimulus	19_GO:0050896 response to stimulus	-24	15	19	30304	318	182	28	15	2.7	142|836|993|1111|1432|2033|2247|2475|3690|4193|4311|4312|4314|4318|4638|5111|5290|5295|5580|5595|5599|5743|6513|7099|7157|7442|11200|23028	PARP1|CASP3|CDC25A|CHEK1|MAPK14|EP300|FGF2|MTOR|ITGB3|MDM2|MME|MMP1|MMP3|MMP9|MYLK|PCNA|PIK3CA|PIK3R1|PRKCD|MAPK3|MAPK8|PTGS2|SLC2A1|TLR4|TP53|TRPV1|CHEK2|KDM1A	-22
MyList	GO Biological Processes	19	GO:0030098	lymphocyte differentiation	19_GO:0002376 immune system process	-24	16	19	30304	288	182	27	15	2.6	25|100|596|673|695|2033|2322|2475|2629|3558|3676|3702|3716|3718|3932|5293|5295|5591|5788|6097|6469|6774|6850|6868|7157|7535|10892	ABL1|ADA|BCL2|BRAF|BTK|EP300|FLT3|MTOR|GBA1|IL2|ITGA4|ITK|JAK1|JAK3|LCK|PIK3CD|PIK3R1|PRKDC|PTPRC|RORC|SHH|STAT3|SYK|ADAM17|TP53|ZAP70|MALT1	-21
MyList	Reactome Gene Sets	6	R-HSA-5663202	Diseases of signal transduction by growth factor receptors and second messengers		-24	12	18	30304	433	182	31	17	2.8	207|673|1956|2033|2247|2260|2280|2322|2475|2534|3065|3066|3320|3690|3932|4067|4193|5156|5159|5290|5292|5293|5295|5594|5595|6469|6714|6774|6868|7415|10000	AKT1|BRAF|EGFR|EP300|FGF2|FGFR1|FKBP1A|FLT3|MTOR|FYN|HDAC1|HDAC2|HSP90AA1|ITGB3|LCK|LYN|MDM2|PDGFRA|PDGFRB|PIK3CA|PIM1|PIK3CD|PIK3R1|MAPK1|MAPK3|SHH|SRC|STAT3|ADAM17|VCP|AKT3	-21
MyList	KEGG Pathway	24	hsa04926	Relaxin signaling pathway		-24	27	23	30304	129	182	21	12	2.4	207|1432|1956|3725|4312|4318|4322|4842|4843|4846|5290|5293|5295|5566|5578|5594|5595|5599|6714|7422|10000	AKT1|MAPK14|EGFR|JUN|MMP1|MMP9|MMP13|NOS1|NOS2|NOS3|PIK3CA|PIK3CD|PIK3R1|PRKACA|PRKCA|MAPK1|MAPK3|MAPK8|SRC|VEGFA|AKT3	-21
MyList	Canonical Pathways	11	M186	PID PDGFRB PATHWAY		-24	27	23	30304	129	182	21	12	2.4	25|673|2534|3685|3690|3725|3932|4067|5159|5290|5293|5294|5295|5578|5580|5594|5595|5599|5610|6714|6774	ABL1|BRAF|FYN|ITGAV|ITGB3|JUN|LCK|LYN|PDGFRB|PIK3CA|PIK3CD|PIK3CG|PIK3R1|PRKCA|PRKCD|MAPK1|MAPK3|MAPK8|EIF2AK2|SRC|STAT3	-21
MyList	WikiPathways	27	WP2037	Prolactin signaling pathway		-23	39	26	30304	76	182	18	9.9	2.2	207|836|1432|1509|2475|2534|3716|3725|4843|5290|5294|5295|5594|5595|5599|6714|6774|7535	AKT1|CASP3|MAPK14|CTSD|MTOR|FYN|JAK1|JUN|NOS2|PIK3CA|PIK3CG|PIK3R1|MAPK1|MAPK3|MAPK8|SRC|STAT3|ZAP70	-21
MyList	GO Biological Processes	19	GO:0071407	cellular response to organic cyclic compound	19_GO:0050896 response to stimulus	-23	11	17	30304	481	182	32	18	2.8	25|367|836|983|1111|1545|1786|1956|2322|2908|3066|3269|3274|4193|4988|5027|5241|5292|5294|5566|5594|5731|5743|6097|6446|6714|7052|7430|7442|10919|23028|54106	ABL1|AR|CASP3|CDK1|CHEK1|CYP1B1|DNMT1|EGFR|FLT3|NR3C1|HDAC2|HRH1|HRH2|MDM2|OPRM1|P2RX7|PGR|PIM1|PIK3CG|PRKACA|MAPK1|PTGER1|PTGS2|RORC|SGK1|SRC|TGM2|EZR|TRPV1|EHMT2|KDM1A|TLR9	-21
MyList	GO Biological Processes	19	GO:0007167	enzyme-linked receptor protein signaling pathway	19_GO:0050896 response to stimulus	-23	9.5	16	30304	616	182	35	19	2.9	25|142|154|207|367|673|836|1432|1956|2247|2260|2322|2534|3690|3716|3718|3725|3932|4067|4318|5156|5159|5290|5293|5295|5594|5595|6714|6774|6850|7157|7297|7422|7535|9261	ABL1|PARP1|ADRB2|AKT1|AR|BRAF|CASP3|MAPK14|EGFR|FGF2|FGFR1|FLT3|FYN|ITGB3|JAK1|JAK3|JUN|LCK|LYN|MMP9|PDGFRA|PDGFRB|PIK3CA|PIK3CD|PIK3R1|MAPK1|MAPK3|SRC|STAT3|SYK|TP53|TYK2|VEGFA|ZAP70|MAPKAPK2	-21
MyList	WikiPathways	27	WP286	IL-3 signaling pathway		-23	53	29	30304	50	182	16	8.8	2.1	207|596|1232|2534|3716|3725|4067|5293|5295|5566|5594|5595|5599|6714|6774|6850	AKT1|BCL2|CCR3|FYN|JAK1|JUN|LYN|PIK3CD|PIK3R1|PRKACA|MAPK1|MAPK3|MAPK8|SRC|STAT3|SYK	-21
MyList	GO Biological Processes	19	GO:0008015	blood circulation	19_GO:0032501 multicellular organismal process	-23	12	18	30304	406	182	30	16	2.8	25|154|367|781|952|1139|1268|1511|2475|3269|3274|3579|3757|3816|4842|4843|4846|5290|5742|5743|5972|6446|6714|6869|7124|7139|7422|7442|7852|59272	ABL1|ADRB2|AR|CACNA2D1|CD38|CHRNA7|CNR1|CTSG|MTOR|HRH1|HRH2|CXCR2|KCNH2|KLK1|NOS1|NOS2|NOS3|PIK3CA|PTGS1|PTGS2|REN|SGK1|SRC|TACR1|TNF|TNNT2|VEGFA|TRPV1|CXCR4|ACE2	-21
MyList	Reactome Gene Sets	6	R-HSA-109582	Hemostasis		-23	9.4	16	30304	621	182	35	19	2.9	25|207|351|1017|1432|2147|2534|3065|3066|3676|3685|3690|3932|4067|4312|4842|4843|4846|5027|5054|5290|5294|5295|5566|5578|5580|5594|5595|6401|6402|6714|6850|7157|7422|23028	ABL1|AKT1|APP|CDK2|MAPK14|F2|FYN|HDAC1|HDAC2|ITGA4|ITGAV|ITGB3|LCK|LYN|MMP1|NOS1|NOS2|NOS3|P2RX7|SERPINE1|PIK3CA|PIK3CG|PIK3R1|PRKACA|PRKCA|PRKCD|MAPK1|MAPK3|SELE|SELL|SRC|SYK|TP53|VEGFA|KDM1A	-21
MyList	GO Biological Processes	19	GO:0071396	cellular response to lipid	19_GO:0050896 response to stimulus	-23	10	17	30304	531	182	33	18	2.9	25|207|367|1432|1511|1545|1956|2322|2908|2950|3066|4067|4314|4317|4318|4843|4846|4986|5054|5241|5292|5594|5595|5599|5729|6097|6446|6714|6850|7099|7124|10892|54106	ABL1|AKT1|AR|MAPK14|CTSG|CYP1B1|EGFR|FLT3|NR3C1|GSTP1|HDAC2|LYN|MMP3|MMP8|MMP9|NOS2|NOS3|OPRK1|SERPINE1|PGR|PIM1|MAPK1|MAPK3|MAPK8|PTGDR|RORC|SGK1|SRC|SYK|TLR4|TNF|MALT1|TLR9	-21
MyList	GO Biological Processes	19	GO:0022407	regulation of cell-cell adhesion	19_GO:0050789 regulation of biological process	-23	11	17	30304	493	182	32	18	2.8	25|100|207|240|836|1432|1511|1803|1991|2475|2534|3105|3558|3676|3716|3718|3932|4067|4860|5290|5578|5580|5788|6401|6469|6714|6850|7124|7297|7422|7535|10892	ABL1|ADA|AKT1|ALOX5|CASP3|MAPK14|CTSG|DPP4|ELANE|MTOR|FYN|HLA-A|IL2|ITGA4|JAK1|JAK3|LCK|LYN|PNP|PIK3CA|PRKCA|PRKCD|PTPRC|SELE|SHH|SRC|SYK|TNF|TYK2|VEGFA|ZAP70|MALT1	-21
MyList	GO Biological Processes	19	GO:0071345	cellular response to cytokine stimulus	19_GO:0050896 response to stimulus	-23	8.4	16	30304	732	182	37	20	3	207|246|695|1232|1233|1237|1432|1511|1545|2322|2597|2629|2833|3326|3383|3558|3577|3579|3676|3716|3718|4067|4311|4843|5566|5594|5595|6714|6774|6850|7099|7124|7157|7297|7442|7852|9641	AKT1|ALOX15|BTK|CCR3|CCR4|CCR8|MAPK14|CTSG|CYP1B1|FLT3|GAPDH|GBA1|CXCR3|HSP90AB1|ICAM1|IL2|CXCR1|CXCR2|ITGA4|JAK1|JAK3|LYN|MME|NOS2|PRKACA|MAPK1|MAPK3|SRC|STAT3|SYK|TLR4|TNF|TP53|TYK2|TRPV1|CXCR4|IKBKE	-21
MyList	Reactome Gene Sets	6	R-HSA-388396	GPCR downstream signalling		-23	9.2	16	30304	635	182	35	19	2.9	154|207|351|695|1232|1233|1237|1268|1956|2147|2833|3269|3274|3577|3579|4314|4986|4988|5141|5290|5294|5295|5566|5578|5580|5594|5595|5729|5731|5733|6714|6869|7852|10000|11251	ADRB2|AKT1|APP|BTK|CCR3|CCR4|CCR8|CNR1|EGFR|F2|CXCR3|HRH1|HRH2|CXCR1|CXCR2|MMP3|OPRK1|OPRM1|PDE4A|PIK3CA|PIK3CG|PIK3R1|PRKACA|PRKCA|PRKCD|MAPK1|MAPK3|PTGDR|PTGER1|PTGER3|SRC|TACR1|CXCR4|AKT3|PTGDR2	-21
MyList	WikiPathways	27	WP2324	AGE/RAGE pathway		-23	43	26	30304	66	182	17	9.3	2.2	207|836|1432|1956|3725|4318|4322|4843|4846|5578|5580|5594|5595|5599|6714|6774|7430	AKT1|CASP3|MAPK14|EGFR|JUN|MMP9|MMP13|NOS2|NOS3|PRKCA|PRKCD|MAPK1|MAPK3|MAPK8|SRC|STAT3|EZR	-21
MyList	GO Biological Processes	19	GO:0051338	regulation of transferase activity	19_GO:0065007 biological regulation	-23	8.7	16	30304	692	182	36	20	3	25|154|207|351|993|1139|1956|1991|2081|2147|2247|2260|2322|2629|2950|3320|3326|3690|4067|5111|5156|5159|5294|5295|5347|5580|5594|5595|5788|6714|6868|7099|7124|7157|7422|10892	ABL1|ADRB2|AKT1|APP|CDC25A|CHRNA7|EGFR|ELANE|ERN1|F2|FGF2|FGFR1|FLT3|GBA1|GSTP1|HSP90AA1|HSP90AB1|ITGB3|LYN|PCNA|PDGFRA|PDGFRB|PIK3CG|PIK3R1|PLK1|PRKCD|MAPK1|MAPK3|PTPRC|SRC|ADAM17|TLR4|TNF|TP53|VEGFA|MALT1	-21
MyList	KEGG Pathway	24	hsa04062	Chemokine signaling pathway		-23	20	20	30304	192	182	23	13	2.5	207|673|1232|1233|1237|2833|3577|3579|3702|3718|4067|5290|5293|5294|5295|5566|5580|5594|5595|6714|6774|7852|10000	AKT1|BRAF|CCR3|CCR4|CCR8|CXCR3|CXCR1|CXCR2|ITK|JAK3|LYN|PIK3CA|PIK3CD|PIK3CG|PIK3R1|PRKACA|PRKCD|MAPK1|MAPK3|SRC|STAT3|CXCR4|AKT3	-21
MyList	GO Biological Processes	19	GO:0006954	inflammatory response	19_GO:0050896 response to stimulus	-23	9.9	16	30304	555	182	33	18	2.9	207|240|246|351|695|1232|1233|1991|2147|2475|2833|2908|3162|3269|3579|4067|4843|5027|5293|5294|5729|5731|5733|6401|6774|6850|6869|7099|7124|7442|7852|9261|54106	AKT1|ALOX5|ALOX15|APP|BTK|CCR3|CCR4|ELANE|F2|MTOR|CXCR3|NR3C1|HMOX1|HRH1|CXCR2|LYN|NOS2|P2RX7|PIK3CD|PIK3CG|PTGDR|PTGER1|PTGER3|SELE|STAT3|SYK|TACR1|TLR4|TNF|TRPV1|CXCR4|MAPKAPK2|TLR9	-20
MyList	KEGG Pathway	24	hsa05166	Human T-cell leukemia virus 1 infection		-22	18	20	30304	222	182	24	13	2.5	207|331|1017|1111|2033|3105|3383|3558|3716|3718|3725|3932|5290|5293|5295|5566|5594|5595|5599|6513|7124|7157|10000|11200	AKT1|XIAP|CDK2|CHEK1|EP300|HLA-A|ICAM1|IL2|JAK1|JAK3|JUN|LCK|PIK3CA|PIK3CD|PIK3R1|PRKACA|MAPK1|MAPK3|MAPK8|SLC2A1|TNF|TP53|AKT3|CHEK2	-20
MyList	GO Biological Processes	19	GO:0070848	response to growth factor	19_GO:0050896 response to stimulus	-22	10	17	30304	517	182	32	18	2.8	25|142|207|673|836|1432|1956|2081|2247|2260|2322|2534|2908|3065|3066|3690|3725|4193|4842|5156|5159|5290|5293|5594|5595|6714|6774|7099|7157|7422|7442|9261	ABL1|PARP1|AKT1|BRAF|CASP3|MAPK14|EGFR|ERN1|FGF2|FGFR1|FLT3|FYN|NR3C1|HDAC1|HDAC2|ITGB3|JUN|MDM2|NOS1|PDGFRA|PDGFRB|PIK3CA|PIK3CD|MAPK1|MAPK3|SRC|STAT3|TLR4|TP53|VEGFA|TRPV1|MAPKAPK2	-20
MyList	KEGG Pathway	24	hsa04611	Platelet activation		-22	27	22	30304	124	182	20	11	2.3	207|695|1432|2147|2534|3690|4067|4638|4846|5290|5293|5294|5295|5566|5594|5595|5742|6714|6850|10000	AKT1|BTK|MAPK14|F2|FYN|ITGB3|LYN|MYLK|NOS3|PIK3CA|PIK3CD|PIK3CG|PIK3R1|PRKACA|MAPK1|MAPK3|PTGS1|SRC|SYK|AKT3	-20
MyList	Reactome Gene Sets	6	R-HSA-372790	Signaling by GPCR		-22	8.4	16	30304	710	182	36	20	3	154|207|351|695|1232|1233|1237|1268|1956|2147|2833|3269|3274|3577|3579|4314|4986|4988|5141|5290|5294|5295|5566|5578|5580|5594|5595|5729|5731|5733|6469|6714|6869|7852|10000|11251	ADRB2|AKT1|APP|BTK|CCR3|CCR4|CCR8|CNR1|EGFR|F2|CXCR3|HRH1|HRH2|CXCR1|CXCR2|MMP3|OPRK1|OPRM1|PDE4A|PIK3CA|PIK3CG|PIK3R1|PRKACA|PRKCA|PRKCD|MAPK1|MAPK3|PTGDR|PTGER1|PTGER3|SHH|SRC|TACR1|CXCR4|AKT3|PTGDR2	-20
MyList	WikiPathways	27	WP306	Focal adhesion		-22	19	20	30304	199	182	23	13	2.5	207|331|596|673|1956|2534|3676|3685|3690|3725|4638|5156|5159|5290|5293|5295|5578|5594|5595|5599|6714|7422|10000	AKT1|XIAP|BCL2|BRAF|EGFR|FYN|ITGA4|ITGAV|ITGB3|JUN|MYLK|PDGFRA|PDGFRB|PIK3CA|PIK3CD|PIK3R1|PRKCA|MAPK1|MAPK3|MAPK8|SRC|VEGFA|AKT3	-20
MyList	GO Biological Processes	19	GO:0071363	cellular response to growth factor stimulus	19_GO:0050896 response to stimulus	-22	11	17	30304	486	182	31	17	2.8	25|142|207|673|836|1432|1956|2081|2247|2260|2322|2534|2908|3065|3066|3690|3725|4193|4842|5156|5159|5290|5293|5595|6714|6774|7099|7157|7422|7442|9261	ABL1|PARP1|AKT1|BRAF|CASP3|MAPK14|EGFR|ERN1|FGF2|FGFR1|FLT3|FYN|NR3C1|HDAC1|HDAC2|ITGB3|JUN|MDM2|NOS1|PDGFRA|PDGFRB|PIK3CA|PIK3CD|MAPK3|SRC|STAT3|TLR4|TP53|VEGFA|TRPV1|MAPKAPK2	-20
MyList	KEGG Pathway	24	hsa04510	Focal adhesion		-22	19	20	30304	203	182	23	13	2.5	207|331|596|673|1956|2534|3676|3685|3690|3725|4638|5156|5159|5290|5293|5295|5578|5594|5595|5599|6714|7422|10000	AKT1|XIAP|BCL2|BRAF|EGFR|FYN|ITGA4|ITGAV|ITGB3|JUN|MYLK|PDGFRA|PDGFRB|PIK3CA|PIK3CD|PIK3R1|PRKCA|MAPK1|MAPK3|MAPK8|SRC|VEGFA|AKT3	-20
MyList	KEGG Pathway	24	hsa05171	Coronavirus disease - COVID-19		-22	17	19	30304	232	182	24	13	2.5	1432|1956|2147|3558|3716|3725|4312|4314|5290|5293|5295|5578|5594|5595|5599|5610|6774|6850|6868|7099|7124|7297|9641|59272	MAPK14|EGFR|F2|IL2|JAK1|JUN|MMP1|MMP3|PIK3CA|PIK3CD|PIK3R1|PRKCA|MAPK1|MAPK3|MAPK8|EIF2AK2|STAT3|SYK|ADAM17|TLR4|TNF|TYK2|IKBKE|ACE2	-20
MyList	Reactome Gene Sets	6	R-HSA-1257604	PIP3 activates AKT signaling		-22	16	19	30304	268	182	25	14	2.6	207|331|1956|2247|2260|2322|2475|2534|3065|3066|3725|3932|4193|5156|5159|5290|5293|5295|5594|5595|6446|6714|7157|10000|23028	AKT1|XIAP|EGFR|FGF2|FGFR1|FLT3|MTOR|FYN|HDAC1|HDAC2|JUN|LCK|MDM2|PDGFRA|PDGFRB|PIK3CA|PIK3CD|PIK3R1|MAPK1|MAPK3|SGK1|SRC|TP53|AKT3|KDM1A	-20
MyList	GO Biological Processes	19	GO:0051347	positive regulation of transferase activity	19_GO:0065007 biological regulation	-22	12	17	30304	413	182	29	16	2.7	25|154|207|1139|1956|1991|2081|2147|2247|2260|2322|3320|3326|3690|5111|5156|5159|5294|5347|5580|5594|5595|5788|6714|6868|7099|7124|7422|10892	ABL1|ADRB2|AKT1|CHRNA7|EGFR|ELANE|ERN1|F2|FGF2|FGFR1|FLT3|HSP90AA1|HSP90AB1|ITGB3|PCNA|PDGFRA|PDGFRB|PIK3CG|PLK1|PRKCD|MAPK1|MAPK3|PTPRC|SRC|ADAM17|TLR4|TNF|VEGFA|MALT1	-20
MyList	WikiPathways	27	WP4754	IL-18 signaling pathway		-22	15	18	30304	273	182	25	14	2.6	142|596|836|3162|3383|3725|3757|3932|4312|4314|4317|4318|4322|4843|5295|5578|5580|5594|5595|5743|6869|7052|7124|7157|7422	PARP1|BCL2|CASP3|HMOX1|ICAM1|JUN|KCNH2|LCK|MMP1|MMP3|MMP8|MMP9|MMP13|NOS2|PIK3R1|PRKCA|PRKCD|MAPK1|MAPK3|PTGS2|TACR1|TGM2|TNF|TP53|VEGFA	-20
MyList	GO Biological Processes	19	GO:0002696	positive regulation of leukocyte activation	19_GO:0002376 immune system process	-22	12	17	30304	380	182	28	15	2.7	25|100|207|596|695|952|1803|2475|2534|3105|3558|3932|4067|4317|4860|5290|5591|5788|6469|6714|6850|6869|7099|7124|7297|7535|10892|54106	ABL1|ADA|AKT1|BCL2|BTK|CD38|DPP4|MTOR|FYN|HLA-A|IL2|LCK|LYN|MMP8|PNP|PIK3CA|PRKDC|PTPRC|SHH|SRC|SYK|TACR1|TLR4|TNF|TYK2|ZAP70|MALT1|TLR9	-20
MyList	GO Biological Processes	19	GO:0002253	activation of immune response	19_GO:0002376 immune system process	-22	12	17	30304	380	182	28	15	2.7	25|100|331|596|673|695|952|2033|2534|3105|3320|3702|3932|4067|5290|5293|5580|5591|5594|5788|6714|6850|7099|7124|7535|9261|10892|54106	ABL1|ADA|XIAP|BCL2|BRAF|BTK|CD38|EP300|FYN|HLA-A|HSP90AA1|ITK|LCK|LYN|PIK3CA|PIK3CD|PRKCD|PRKDC|MAPK1|PTPRC|SRC|SYK|TLR4|TNF|ZAP70|MAPKAPK2|MALT1|TLR9	-20
MyList	GO Biological Processes	19	GO:0002764	immune response-regulating signaling pathway	19_GO:0002376 immune system process	-22	13	18	30304	343	182	27	15	2.6	25|100|331|596|673|695|952|2033|2534|3105|3702|3932|4067|5290|5293|5580|5594|5599|5788|6714|6850|7099|7124|7535|9261|10892|54106	ABL1|ADA|XIAP|BCL2|BRAF|BTK|CD38|EP300|FYN|HLA-A|ITK|LCK|LYN|PIK3CA|PIK3CD|PRKCD|MAPK1|MAPK8|PTPRC|SRC|SYK|TLR4|TNF|ZAP70|MAPKAPK2|MALT1|TLR9	-20
MyList	GO Biological Processes	19	GO:0002694	regulation of leukocyte activation	19_GO:0002376 immune system process	-21	9.2	16	30304	600	182	33	18	2.9	25|100|207|596|673|695|836|952|1268|1511|1803|2475|2534|3105|3558|3718|3932|4067|4317|4860|5290|5591|5788|6469|6714|6850|6869|7099|7124|7297|7535|10892|54106	ABL1|ADA|AKT1|BCL2|BRAF|BTK|CASP3|CD38|CNR1|CTSG|DPP4|MTOR|FYN|HLA-A|IL2|JAK3|LCK|LYN|MMP8|PNP|PIK3CA|PRKDC|PTPRC|SHH|SRC|SYK|TACR1|TLR4|TNF|TYK2|ZAP70|MALT1|TLR9	-20
MyList	KEGG Pathway	24	hsa04915	Estrogen signaling pathway		-21	24	21	30304	137	182	20	11	2.3	207|596|1509|1956|3320|3326|3725|4318|4846|4988|5241|5290|5293|5295|5566|5580|5594|5595|6714|10000	AKT1|BCL2|CTSD|EGFR|HSP90AA1|HSP90AB1|JUN|MMP9|NOS3|OPRM1|PGR|PIK3CA|PIK3CD|PIK3R1|PRKACA|PRKCD|MAPK1|MAPK3|SRC|AKT3	-19
MyList	WikiPathways	27	WP5322	CKAP4 signaling pathway map		-21	27	22	30304	116	182	19	10	2.3	207|596|836|983|1432|1956|3725|4193|4312|4318|5054|5290|5594|5733|6469|6714|7124|7157|11200	AKT1|BCL2|CASP3|CDK1|MAPK14|EGFR|JUN|MDM2|MMP1|MMP9|SERPINE1|PIK3CA|MAPK1|PTGER3|SHH|SRC|TNF|TP53|CHEK2	-19
MyList	KEGG Pathway	24	hsa05162	Measles		-21	24	21	30304	138	182	20	11	2.3	207|596|836|1017|3558|3716|3718|3725|5290|5293|5295|5599|5610|6774|7099|7157|7297|9641|10000|54106	AKT1|BCL2|CASP3|CDK2|IL2|JAK1|JAK3|JUN|PIK3CA|PIK3CD|PIK3R1|MAPK8|EIF2AK2|STAT3|TLR4|TP53|TYK2|IKBKE|AKT3|TLR9	-19
MyList	GO Biological Processes	19	GO:0002757	immune response-activating signaling pathway	19_GO:0002376 immune system process	-21	14	18	30304	313	182	26	14	2.6	25|100|331|596|673|695|952|2033|2534|3105|3702|3932|4067|5290|5293|5580|5594|5788|6714|6850|7099|7124|7535|9261|10892|54106	ABL1|ADA|XIAP|BCL2|BRAF|BTK|CD38|EP300|FYN|HLA-A|ITK|LCK|LYN|PIK3CA|PIK3CD|PRKCD|MAPK1|PTPRC|SRC|SYK|TLR4|TNF|ZAP70|MAPKAPK2|MALT1|TLR9	-19
MyList	GO Biological Processes	19	GO:0009991	response to extracellular stimulus	19_GO:0050896 response to stimulus	-21	10	16	30304	513	182	31	17	2.8	154|207|596|1139|1268|1432|1545|2033|2475|2539|2629|3676|4067|4193|4353|5009|5027|5292|5594|5595|5599|5610|5743|5788|6513|6714|6839|7124|7157|7442|10919	ADRB2|AKT1|BCL2|CHRNA7|CNR1|MAPK14|CYP1B1|EP300|MTOR|G6PD|GBA1|ITGA4|LYN|MDM2|MPO|OTC|P2RX7|PIM1|MAPK1|MAPK3|MAPK8|EIF2AK2|PTGS2|PTPRC|SLC2A1|SRC|SUV39H1|TNF|TP53|TRPV1|EHMT2	-19
MyList	GO Biological Processes	19	GO:0080135	regulation of cellular response to stress	19_GO:0050896 response to stimulus	-21	8.6	15	30304	655	182	34	19	2.9	25|142|240|331|351|596|673|1111|1956|2033|2081|2475|2950|4067|4193|4255|4986|4988|5111|5295|5591|5594|5595|5610|5743|7099|7124|7157|7422|7430|7498|9261|23028|54106	ABL1|PARP1|ALOX5|XIAP|APP|BCL2|BRAF|CHEK1|EGFR|EP300|ERN1|MTOR|GSTP1|LYN|MDM2|MGMT|OPRK1|OPRM1|PCNA|PIK3R1|PRKDC|MAPK1|MAPK3|EIF2AK2|PTGS2|TLR4|TNF|TP53|VEGFA|EZR|XDH|MAPKAPK2|KDM1A|TLR9	-19
MyList	GO Biological Processes	19	GO:0071216	cellular response to biotic stimulus	19_GO:0050896 response to stimulus	-21	16	19	30304	248	182	24	13	2.5	25|207|695|1432|1511|2950|4067|4314|4317|4318|4843|4846|4986|5054|5594|5595|5599|6714|6850|7099|7124|7157|10892|54106	ABL1|AKT1|BTK|MAPK14|CTSG|GSTP1|LYN|MMP3|MMP8|MMP9|NOS2|NOS3|OPRK1|SERPINE1|MAPK1|MAPK3|MAPK8|SRC|SYK|TLR4|TNF|TP53|MALT1|TLR9	-19
MyList	GO Biological Processes	19	GO:0043068	positive regulation of programmed cell death	19_GO:0048518 positive regulation of biological process	-21	9.5	16	30304	563	182	32	18	2.8	25|142|596|836|1268|1509|1545|2908|3162|3579|3676|3725|3932|4067|4170|4318|4843|5027|5293|5580|5591|5599|5743|5788|6714|6850|7052|7099|7124|7153|7157|7442	ABL1|PARP1|BCL2|CASP3|CNR1|CTSD|CYP1B1|NR3C1|HMOX1|CXCR2|ITGA4|JUN|LCK|LYN|MCL1|MMP9|NOS2|P2RX7|PIK3CD|PRKCD|PRKDC|MAPK8|PTGS2|PTPRC|SRC|SYK|TGM2|TLR4|TNF|TOP2A|TP53|TRPV1	-19
MyList	GO Biological Processes	19	GO:0007610	behavior	19_GO:0032501 multicellular organismal process	-21	9	16	30304	611	182	33	18	2.9	25|100|207|351|596|673|836|1139|1268|1803|1956|2033|2475|2534|2629|2908|3066|3251|3269|4311|4986|4988|5594|5743|5972|6446|6714|6774|6869|7157|7442|10919|59272	ABL1|ADA|AKT1|APP|BCL2|BRAF|CASP3|CHRNA7|CNR1|DPP4|EGFR|EP300|MTOR|FYN|GBA1|NR3C1|HDAC2|HPRT1|HRH1|MME|OPRK1|OPRM1|MAPK1|PTGS2|REN|SGK1|SRC|STAT3|TACR1|TP53|TRPV1|EHMT2|ACE2	-19
MyList	GO Biological Processes	19	GO:0050867	positive regulation of cell activation	19_GO:0048518 positive regulation of biological process	-21	12	17	30304	396	182	28	15	2.7	25|100|207|596|695|952|1803|2475|2534|3105|3558|3932|4067|4317|4860|5290|5591|5788|6469|6714|6850|6869|7099|7124|7297|7535|10892|54106	ABL1|ADA|AKT1|BCL2|BTK|CD38|DPP4|MTOR|FYN|HLA-A|IL2|LCK|LYN|MMP8|PNP|PIK3CA|PRKDC|PTPRC|SHH|SRC|SYK|TACR1|TLR4|TNF|TYK2|ZAP70|MALT1|TLR9	-19
MyList	GO Biological Processes	19	GO:0022409	positive regulation of cell-cell adhesion	19_GO:0048518 positive regulation of biological process	-21	13	17	30304	322	182	26	14	2.6	25|100|207|240|1511|1803|1991|2475|2534|3105|3558|3676|3716|3932|4067|4860|5290|5788|6401|6469|6714|6850|7124|7297|7535|10892	ABL1|ADA|AKT1|ALOX5|CTSG|DPP4|ELANE|MTOR|FYN|HLA-A|IL2|ITGA4|JAK1|LCK|LYN|PNP|PIK3CA|PTPRC|SELE|SHH|SRC|SYK|TNF|TYK2|ZAP70|MALT1	-19
MyList	KEGG Pathway	24	hsa04919	Thyroid hormone signaling pathway		-21	26	22	30304	121	182	19	10	2.3	207|2033|2475|3065|3066|3685|3690|4193|5290|5293|5295|5566|5578|5594|5595|6513|6714|7157|10000	AKT1|EP300|MTOR|HDAC1|HDAC2|ITGAV|ITGB3|MDM2|PIK3CA|PIK3CD|PIK3R1|PRKACA|PRKCA|MAPK1|MAPK3|SLC2A1|SRC|TP53|AKT3	-19
MyList	WikiPathways	27	WP2431	Spinal cord injury		-21	26	22	30304	121	182	19	10	2.3	836|983|1017|1956|2280|3383|3558|4318|4321|4842|4843|5578|5594|5595|5743|6869|7099|7124|7157	CASP3|CDK1|CDK2|EGFR|FKBP1A|ICAM1|IL2|MMP9|MMP12|NOS1|NOS2|PRKCA|MAPK1|MAPK3|PTGS2|TACR1|TLR4|TNF|TP53	-19
MyList	GO Biological Processes	19	GO:0018108	peptidyl-tyrosine phosphorylation	19_GO:0008152 metabolic process	-21	40	25	30304	67	182	16	8.8	2.1	25|695|1956|2260|2322|2534|3716|3718|3932|4067|5156|5159|5595|6714|6850|7535	ABL1|BTK|EGFR|FGFR1|FLT3|FYN|JAK1|JAK3|LCK|LYN|PDGFRA|PDGFRB|MAPK3|SRC|SYK|ZAP70	-19
MyList	KEGG Pathway	24	hsa04914	Progesterone-mediated oocyte maturation		-21	29	22	30304	102	182	18	9.9	2.2	207|673|983|993|1017|1432|3320|3326|5241|5290|5293|5295|5347|5566|5594|5595|5599|10000	AKT1|BRAF|CDK1|CDC25A|CDK2|MAPK14|HSP90AA1|HSP90AB1|PGR|PIK3CA|PIK3CD|PIK3R1|PLK1|PRKACA|MAPK1|MAPK3|MAPK8|AKT3	-19
MyList	GO Biological Processes	19	GO:0048660	regulation of smooth muscle cell proliferation	19_GO:0050789 regulation of biological process	-21	20	20	30304	171	182	21	12	2.4	207|1786|1991|2081|2247|3065|3162|3690|3725|4193|4318|4846|5159|5290|5591|5743|6714|6869|7099|7124|59272	AKT1|DNMT1|ELANE|ERN1|FGF2|HDAC1|HMOX1|ITGB3|JUN|MDM2|MMP9|NOS3|PDGFRB|PIK3CA|PRKDC|PTGS2|SRC|TACR1|TLR4|TNF|ACE2	-19
MyList	GO Biological Processes	19	GO:0051251	positive regulation of lymphocyte activation	19_GO:0002376 immune system process	-21	13	17	30304	330	182	26	14	2.6	25|100|207|596|695|952|1803|2475|2534|3105|3558|3932|4067|4860|5290|5591|5788|6469|6714|6850|6869|7099|7297|7535|10892|54106	ABL1|ADA|AKT1|BCL2|BTK|CD38|DPP4|MTOR|FYN|HLA-A|IL2|LCK|LYN|PNP|PIK3CA|PRKDC|PTPRC|SHH|SRC|SYK|TACR1|TLR4|TYK2|ZAP70|MALT1|TLR9	-19
MyList	KEGG Pathway	24	hsa04664	Fc epsilon RI signaling pathway		-21	39	24	30304	68	182	16	8.8	2.1	207|240|695|1432|2534|4067|5290|5293|5295|5578|5594|5595|5599|6850|7124|10000	AKT1|ALOX5|BTK|MAPK14|FYN|LYN|PIK3CA|PIK3CD|PIK3R1|PRKCA|MAPK1|MAPK3|MAPK8|SYK|TNF|AKT3	-19
MyList	GO Biological Processes	19	GO:0018212	peptidyl-tyrosine modification	19_GO:0008152 metabolic process	-21	39	24	30304	69	182	16	8.8	2.1	25|695|1956|2260|2322|2534|3716|3718|3932|4067|5156|5159|5595|6714|6850|7535	ABL1|BTK|EGFR|FGFR1|FLT3|FYN|JAK1|JAK3|LCK|LYN|PDGFRA|PDGFRB|MAPK3|SRC|SYK|ZAP70	-19
MyList	GO Biological Processes	19	GO:0043434	response to peptide hormone	19_GO:0050896 response to stimulus	-21	12	17	30304	373	182	27	15	2.6	142|207|673|1432|1545|2475|3690|3716|3718|4048|4067|4193|4986|5009|5290|5295|5566|5580|5591|5594|5595|5743|6513|6714|6774|7297|7442	PARP1|AKT1|BRAF|MAPK14|CYP1B1|MTOR|ITGB3|JAK1|JAK3|LTA4H|LYN|MDM2|OPRK1|OTC|PIK3CA|PIK3R1|PRKACA|PRKCD|PRKDC|MAPK1|MAPK3|PTGS2|SLC2A1|SRC|STAT3|TYK2|TRPV1	-19
MyList	GO Biological Processes	19	GO:0002252	immune effector process	19_GO:0002376 immune system process	-21	11	16	30304	455	182	29	16	2.7	25|100|351|695|1511|1991|2147|2475|2534|3105|3251|3383|3558|3716|4067|4353|5027|5293|5294|5580|5729|6097|6714|6774|6850|6868|7099|7124|7157	ABL1|ADA|APP|BTK|CTSG|ELANE|F2|MTOR|FYN|HLA-A|HPRT1|ICAM1|IL2|JAK1|LYN|MPO|P2RX7|PIK3CD|PIK3CG|PRKCD|PTGDR|RORC|SRC|STAT3|SYK|ADAM17|TLR4|TNF|TP53	-19
MyList	KEGG Pathway	24	hsa05230	Central carbon metabolism in cancer		-21	38	24	30304	70	182	16	8.8	2.1	207|1956|2260|2322|2475|2539|5156|5159|5290|5293|5295|5594|5595|6513|7157|10000	AKT1|EGFR|FGFR1|FLT3|MTOR|G6PD|PDGFRA|PDGFRB|PIK3CA|PIK3CD|PIK3R1|MAPK1|MAPK3|SLC2A1|TP53|AKT3	-19
MyList	GO Biological Processes	19	GO:0009411	response to UV	19_GO:0050896 response to stimulus	-21	22	20	30304	152	182	20	11	2.3	142|207|596|836|993|1432|1956|1991|2033|4193|4311|4312|4314|4318|5111|5295|5580|5599|7157|23028	PARP1|AKT1|BCL2|CASP3|CDC25A|MAPK14|EGFR|ELANE|EP300|MDM2|MME|MMP1|MMP3|MMP9|PCNA|PIK3R1|PRKCD|MAPK8|TP53|KDM1A	-19
MyList	GO Biological Processes	19	GO:0051249	regulation of lymphocyte activation	19_GO:0002376 immune system process	-20	9.9	16	30304	507	182	30	16	2.8	25|100|207|596|673|695|836|952|1511|1803|2475|2534|3105|3558|3718|3932|4067|4860|5290|5591|5788|6469|6714|6850|6869|7099|7297|7535|10892|54106	ABL1|ADA|AKT1|BCL2|BRAF|BTK|CASP3|CD38|CTSG|DPP4|MTOR|FYN|HLA-A|IL2|JAK3|LCK|LYN|PNP|PIK3CA|PRKDC|PTPRC|SHH|SRC|SYK|TACR1|TLR4|TYK2|ZAP70|MALT1|TLR9	-19
MyList	GO Biological Processes	19	GO:0030217	T cell differentiation	19_GO:0002376 immune system process	-20	19	19	30304	180	182	21	12	2.4	25|100|596|673|2475|2629|3558|3702|3716|3932|5293|5295|5591|5788|6097|6469|6774|6850|6868|7157|7535	ABL1|ADA|BCL2|BRAF|MTOR|GBA1|IL2|ITK|JAK1|LCK|PIK3CD|PIK3R1|PRKDC|PTPRC|RORC|SHH|STAT3|SYK|ADAM17|TP53|ZAP70	-19
MyList	KEGG Pathway	24	hsa05235	PD-L1 expression and PD-1 checkpoint pathway in cancer		-20	32	23	30304	89	182	17	9.3	2.2	207|1432|1956|2475|3716|3725|3932|5290|5293|5295|5594|5595|6774|7099|7535|10000|54106	AKT1|MAPK14|EGFR|MTOR|JAK1|JUN|LCK|PIK3CA|PIK3CD|PIK3R1|MAPK1|MAPK3|STAT3|TLR4|ZAP70|AKT3|TLR9	-18
MyList	GO Biological Processes	19	GO:1903037	regulation of leukocyte cell-cell adhesion	19_GO:0050789 regulation of biological process	-20	12	16	30304	382	182	27	15	2.6	25|100|207|240|836|1511|1803|1991|2475|2534|3105|3558|3676|3718|3932|4067|4860|5290|5788|6401|6469|6714|6850|7124|7297|7535|10892	ABL1|ADA|AKT1|ALOX5|CASP3|CTSG|DPP4|ELANE|MTOR|FYN|HLA-A|IL2|ITGA4|JAK3|LCK|LYN|PNP|PIK3CA|PTPRC|SELE|SHH|SRC|SYK|TNF|TYK2|ZAP70|MALT1	-18
MyList	GO Biological Processes	19	GO:1903039	positive regulation of leukocyte cell-cell adhesion	19_GO:0048518 positive regulation of biological process	-20	15	18	30304	275	182	24	13	2.5	25|100|207|240|1803|1991|2475|2534|3105|3558|3676|3932|4067|4860|5290|5788|6401|6469|6714|6850|7124|7297|7535|10892	ABL1|ADA|AKT1|ALOX5|DPP4|ELANE|MTOR|FYN|HLA-A|IL2|ITGA4|LCK|LYN|PNP|PIK3CA|PTPRC|SELE|SHH|SRC|SYK|TNF|TYK2|ZAP70|MALT1	-18
MyList	WikiPathways	27	WP673	ErbB signaling pathway		-20	31	22	30304	92	182	17	9.3	2.2	25|207|673|1956|2475|3725|4193|5290|5293|5295|5578|5594|5595|5599|6714|7157|10000	ABL1|AKT1|BRAF|EGFR|MTOR|JUN|MDM2|PIK3CA|PIK3CD|PIK3R1|PRKCA|MAPK1|MAPK3|MAPK8|SRC|TP53|AKT3	-18
MyList	WikiPathways	27	WP5055	Burn wound healing		-20	27	21	30304	113	182	18	9.9	2.2	207|596|836|1139|2260|3383|3579|4312|4314|4318|4322|5159|7099|7124|7157|7422|7852|54106	AKT1|BCL2|CASP3|CHRNA7|FGFR1|ICAM1|CXCR2|MMP1|MMP3|MMP9|MMP13|PDGFRB|TLR4|TNF|TP53|VEGFA|CXCR4|TLR9	-18
MyList	WikiPathways	27	WP4566	Translation inhibitors in chronically activated PDGFRA cells		-20	51	26	30304	46	182	14	7.7	2	207|1432|2475|5290|5292|5294|5295|5566|5578|5580|5594|5595|5599|10000	AKT1|MAPK14|MTOR|PIK3CA|PIM1|PIK3CG|PIK3R1|PRKACA|PRKCA|PRKCD|MAPK1|MAPK3|MAPK8|AKT3	-18
MyList	KEGG Pathway	24	hsa04210	Apoptosis		-20	23	20	30304	136	182	19	10	2.3	142|207|331|596|836|1508|1509|2081|3725|4170|5290|5293|5295|5594|5595|5599|7124|7157|10000	PARP1|AKT1|XIAP|BCL2|CASP3|CTSB|CTSD|ERN1|JUN|MCL1|PIK3CA|PIK3CD|PIK3R1|MAPK1|MAPK3|MAPK8|TNF|TP53|AKT3	-18
MyList	KEGG Pathway	24	hsa04668	TNF signaling pathway		-20	26	21	30304	114	182	18	9.9	2.2	207|331|836|1432|3383|3725|4314|4318|5290|5293|5295|5594|5595|5599|5743|6401|7124|10000	AKT1|XIAP|CASP3|MAPK14|ICAM1|JUN|MMP3|MMP9|PIK3CA|PIK3CD|PIK3R1|MAPK1|MAPK3|MAPK8|PTGS2|SELE|TNF|AKT3	-18
MyList	WikiPathways	27	WP2203	Thymic stromal lymphopoietin (TSLP) signaling pathway		-20	50	26	30304	47	182	14	7.7	2	207|695|1432|2475|2534|3716|3932|4067|5290|5594|5595|5599|6714|6774	AKT1|BTK|MAPK14|MTOR|FYN|JAK1|LCK|LYN|PIK3CA|MAPK1|MAPK3|MAPK8|SRC|STAT3	-18
MyList	GO Biological Processes	19	GO:0042113	B cell activation	19_GO:0002376 immune system process	-20	18	19	30304	191	182	21	12	2.4	25|100|596|695|952|1139|2033|2322|3676|3718|5293|5295|5580|5591|5788|6850|6868|7099|7157|7535|10892	ABL1|ADA|BCL2|BTK|CD38|CHRNA7|EP300|FLT3|ITGA4|JAK3|PIK3CD|PIK3R1|PRKCD|PRKDC|PTPRC|SYK|ADAM17|TLR4|TP53|ZAP70|MALT1	-18
MyList	GO Biological Processes	19	GO:0071466	cellular response to xenobiotic stimulus	19_GO:0050896 response to stimulus	-20	18	19	30304	191	182	21	12	2.4	100|673|1545|1548|1557|1565|1576|2052|2944|2950|3690|3757|4842|4843|5111|5141|5972|6097|7157|7852|10919	ADA|BRAF|CYP1B1|CYP2A6|CYP2C19|CYP2D6|CYP3A4|EPHX1|GSTM1|GSTP1|ITGB3|KCNH2|NOS1|NOS2|PCNA|PDE4A|REN|RORC|TP53|CXCR4|EHMT2	-18
MyList	GO Biological Processes	19	GO:0035239	tube morphogenesis	19_GO:0032502 developmental process	-20	8.1	15	30304	679	182	33	18	2.9	25|207|367|596|836|1432|1545|1956|2247|2735|2833|2908|3162|3579|3685|3690|4638|4846|5054|5156|5159|5241|5290|5294|5566|5578|5743|6469|6714|6850|7052|7422|7852	ABL1|AKT1|AR|BCL2|CASP3|MAPK14|CYP1B1|EGFR|FGF2|GLI1|CXCR3|NR3C1|HMOX1|CXCR2|ITGAV|ITGB3|MYLK|NOS3|SERPINE1|PDGFRA|PDGFRB|PGR|PIK3CA|PIK3CG|PRKACA|PRKCA|PTGS2|SHH|SRC|SYK|TGM2|VEGFA|CXCR4	-18
MyList	GO Biological Processes	19	GO:0043549	regulation of kinase activity	19_GO:0008152 metabolic process	-20	8.9	15	30304	581	182	31	17	2.8	25|154|207|351|993|1956|1991|2081|2147|2247|2260|2322|2629|2950|3320|3326|3690|4067|5156|5159|5294|5295|5347|5580|5788|6714|6868|7099|7124|7422|10892	ABL1|ADRB2|AKT1|APP|CDC25A|EGFR|ELANE|ERN1|F2|FGF2|FGFR1|FLT3|GBA1|GSTP1|HSP90AA1|HSP90AB1|ITGB3|LYN|PDGFRA|PDGFRB|PIK3CG|PIK3R1|PLK1|PRKCD|PTPRC|SRC|ADAM17|TLR4|TNF|VEGFA|MALT1	-18
MyList	WikiPathways	27	WP3929	Chemokine signaling pathway		-20	20	19	30304	166	182	20	11	2.3	207|673|1232|1233|1237|2833|3579|3702|3718|4067|5290|5293|5294|5295|5580|5594|5595|6774|7852|10000	AKT1|BRAF|CCR3|CCR4|CCR8|CXCR3|CXCR2|ITK|JAK3|LYN|PIK3CA|PIK3CD|PIK3CG|PIK3R1|PRKCD|MAPK1|MAPK3|STAT3|CXCR4|AKT3	-18
MyList	Canonical Pathways	11	M141	PID PI3KCI PATHWAY		-20	49	26	30304	48	182	14	7.7	2	695|2534|3320|3702|3932|4067|5290|5293|5294|5295|6446|6714|6850|7535	BTK|FYN|HSP90AA1|ITK|LCK|LYN|PIK3CA|PIK3CD|PIK3CG|PIK3R1|SGK1|SRC|SYK|ZAP70	-18
MyList	GO Biological Processes	19	GO:0048661	positive regulation of smooth muscle cell proliferation	19_GO:0048518 positive regulation of biological process	-20	29	21	30304	98	182	17	9.3	2.2	207|1786|1991|2081|2247|3065|3162|3690|3725|4193|4318|5159|5290|5743|6714|7099|7124	AKT1|DNMT1|ELANE|ERN1|FGF2|HDAC1|HMOX1|ITGB3|JUN|MDM2|MMP9|PDGFRB|PIK3CA|PTGS2|SRC|TLR4|TNF	-18
MyList	GO Biological Processes	19	GO:0007204	positive regulation of cytosolic calcium ion concentration	19_GO:0065007 biological regulation	-20	20	19	30304	169	182	20	11	2.3	25|596|781|952|1232|1233|1237|2833|3558|3577|3579|3685|5027|5294|5729|5731|5733|6869|7442|7852	ABL1|BCL2|CACNA2D1|CD38|CCR3|CCR4|CCR8|CXCR3|IL2|CXCR1|CXCR2|ITGAV|P2RX7|PIK3CG|PTGDR|PTGER1|PTGER3|TACR1|TRPV1|CXCR4	-18
MyList	Reactome Gene Sets	6	R-HSA-4420097	VEGFA-VEGFR2 Pathway		-20	29	21	30304	99	182	17	9.3	2.2	207|1432|2475|2534|3320|3685|3690|4846|5290|5295|5566|5578|5580|6714|7422|9261|10000	AKT1|MAPK14|MTOR|FYN|HSP90AA1|ITGAV|ITGB3|NOS3|PIK3CA|PIK3R1|PRKACA|PRKCA|PRKCD|SRC|VEGFA|MAPKAPK2|AKT3	-18
MyList	KEGG Pathway	24	hsa04660	T cell receptor signaling pathway		-19	25	20	30304	121	182	18	9.9	2.2	207|1432|2534|3558|3702|3725|3932|5290|5293|5295|5594|5595|5599|5788|7124|7535|10000|10892	AKT1|MAPK14|FYN|IL2|ITK|JUN|LCK|PIK3CA|PIK3CD|PIK3R1|MAPK1|MAPK3|MAPK8|PTPRC|TNF|ZAP70|AKT3|MALT1	-18
MyList	GO Biological Processes	19	GO:0002685	regulation of leukocyte migration	19_GO:0040011 locomotion	-19	16	18	30304	230	182	22	12	2.4	25|100|207|351|1803|1991|2833|3162|3383|3579|3676|3690|4067|5054|5295|5594|5595|6401|6868|6869|7124|7422	ABL1|ADA|AKT1|APP|DPP4|ELANE|CXCR3|HMOX1|ICAM1|CXCR2|ITGA4|ITGB3|LYN|SERPINE1|PIK3R1|MAPK1|MAPK3|SELE|ADAM17|TACR1|TNF|VEGFA	-18
MyList	GO Biological Processes	19	GO:0098657	import into cell	19_GO:0051179 localization	-19	7.8	14	30304	705	182	33	18	2.9	25|154|246|351|781|1139|1803|1991|2534|3577|3579|3676|3685|3690|3757|4067|5027|5290|5294|5580|5594|5595|6469|6513|6523|6714|6850|7052|7099|7430|7442|9261|59272	ABL1|ADRB2|ALOX15|APP|CACNA2D1|CHRNA7|DPP4|ELANE|FYN|CXCR1|CXCR2|ITGA4|ITGAV|ITGB3|KCNH2|LYN|P2RX7|PIK3CA|PIK3CG|PRKCD|MAPK1|MAPK3|SHH|SLC2A1|SLC5A1|SRC|SYK|TGM2|TLR4|EZR|TRPV1|MAPKAPK2|ACE2	-18
MyList	GO Biological Processes	19	GO:0044057	regulation of system process	19_GO:0032501 multicellular organismal process	-19	9	15	30304	556	182	30	16	2.8	25|100|142|154|351|781|952|1139|2539|2629|3269|3274|3320|3757|4193|4842|4846|4986|5294|5566|5578|5733|5743|5972|6446|6869|7124|7139|7442|59272	ABL1|ADA|PARP1|ADRB2|APP|CACNA2D1|CD38|CHRNA7|G6PD|GBA1|HRH1|HRH2|HSP90AA1|KCNH2|MDM2|NOS1|NOS3|OPRK1|PIK3CG|PRKACA|PRKCA|PTGER3|PTGS2|REN|SGK1|TACR1|TNF|TNNT2|TRPV1|ACE2	-17
MyList	WikiPathways	27	WP4747	Netrin-UNC5B signaling pathway		-19	45	25	30304	52	182	14	7.7	2	207|836|1432|2534|3383|3725|5290|5578|5594|5595|6401|6714|7124|7157	AKT1|CASP3|MAPK14|FYN|ICAM1|JUN|PIK3CA|PRKCA|MAPK1|MAPK3|SELE|SRC|TNF|TP53	-17
MyList	GO Biological Processes	19	GO:0002768	immune response-regulating cell surface receptor signaling pathway	19_GO:0002376 immune system process	-19	14	17	30304	271	182	23	13	2.5	25|100|596|673|695|952|2033|2534|3105|3702|3932|4067|5290|5293|5580|5594|5599|5788|6714|6850|7099|7535|10892	ABL1|ADA|BCL2|BRAF|BTK|CD38|EP300|FYN|HLA-A|ITK|LCK|LYN|PIK3CA|PIK3CD|PRKCD|MAPK1|MAPK8|PTPRC|SRC|SYK|TLR4|ZAP70|MALT1	-17
MyList	WikiPathways	27	WP127	IL-5 signaling pathway		-19	54	26	30304	40	182	13	7.1	1.9	207|596|695|3558|3716|3725|4067|5294|5295|5594|5595|6774|6850	AKT1|BCL2|BTK|IL2|JAK1|JUN|LYN|PIK3CG|PIK3R1|MAPK1|MAPK3|STAT3|SYK	-17
MyList	GO Biological Processes	19	GO:0051336	regulation of hydrolase activity	19_GO:0065007 biological regulation	-19	7.3	14	30304	776	182	34	19	2.9	25|207|331|1509|1956|2247|2260|2280|2475|2534|2597|3065|3326|3702|3932|4067|4318|4842|5054|5111|5156|5159|5580|5788|6401|6714|6774|6850|7052|7124|7415|7422|7498|10892	ABL1|AKT1|XIAP|CTSD|EGFR|FGF2|FGFR1|FKBP1A|MTOR|FYN|GAPDH|HDAC1|HSP90AB1|ITK|LCK|LYN|MMP9|NOS1|SERPINE1|PCNA|PDGFRA|PDGFRB|PRKCD|PTPRC|SELE|SRC|STAT3|SYK|TGM2|TNF|VCP|VEGFA|XDH|MALT1	-17
MyList	GO Biological Processes	19	GO:1904645	response to amyloid-beta	19_GO:0050896 response to stimulus	-19	44	24	30304	53	182	14	7.7	2	142|154|351|781|1139|2534|3383|3676|4314|4318|4321|4322|7099|7124	PARP1|ADRB2|APP|CACNA2D1|CHRNA7|FYN|ICAM1|ITGA4|MMP3|MMP9|MMP12|MMP13|TLR4|TNF	-17
MyList	GO Biological Processes	19	GO:0071222	cellular response to lipopolysaccharide	19_GO:0044419 biological process involved in interspecies interaction between organisms	-19	17	18	30304	209	182	21	12	2.4	25|207|1432|1511|2950|4067|4314|4317|4318|4843|4846|4986|5054|5594|5595|5599|6714|7099|7124|10892|54106	ABL1|AKT1|MAPK14|CTSG|GSTP1|LYN|MMP3|MMP8|MMP9|NOS2|NOS3|OPRK1|SERPINE1|MAPK1|MAPK3|MAPK8|SRC|TLR4|TNF|MALT1|TLR9	-17
MyList	GO Biological Processes	19	GO:0002429	immune response-activating cell surface receptor signaling pathway	19_GO:0002376 immune system process	-19	15	17	30304	242	182	22	12	2.4	25|100|596|673|695|952|2033|2534|3105|3702|3932|4067|5290|5293|5580|5594|5788|6714|6850|7099|7535|10892	ABL1|ADA|BCL2|BRAF|BTK|CD38|EP300|FYN|HLA-A|ITK|LCK|LYN|PIK3CA|PIK3CD|PRKCD|MAPK1|PTPRC|SRC|SYK|TLR4|ZAP70|MALT1	-17
MyList	GO Biological Processes	19	GO:0070372	regulation of ERK1 and ERK2 cascade	19_GO:0050896 response to stimulus	-19	13	16	30304	313	182	24	13	2.5	25|246|351|673|1139|1956|2247|2950|3383|3690|4067|4988|5156|5159|5578|5595|5788|6714|6850|7099|7124|7430|54106|59272	ABL1|ALOX15|APP|BRAF|CHRNA7|EGFR|FGF2|GSTP1|ICAM1|ITGB3|LYN|OPRM1|PDGFRA|PDGFRB|PRKCA|MAPK3|PTPRC|SRC|SYK|TLR4|TNF|EZR|TLR9|ACE2	-17
MyList	GO Biological Processes	19	GO:0050900	leukocyte migration	19_GO:0002376 immune system process	-19	15	17	30304	244	182	22	12	2.4	100|240|1511|1991|2534|2629|3383|3577|3579|3676|3932|4067|5293|5294|5295|6401|6402|6714|6850|7124|7535|7852	ADA|ALOX5|CTSG|ELANE|FYN|GBA1|ICAM1|CXCR1|CXCR2|ITGA4|LCK|LYN|PIK3CD|PIK3CG|PIK3R1|SELE|SELL|SRC|SYK|TNF|ZAP70|CXCR4	-17
MyList	Reactome Gene Sets	6	R-HSA-194138	Signaling by VEGF		-19	26	20	30304	108	182	17	9.3	2.2	207|1432|2475|2534|3320|3685|3690|4846|5290|5295|5566|5578|5580|6714|7422|9261|10000	AKT1|MAPK14|MTOR|FYN|HSP90AA1|ITGAV|ITGB3|NOS3|PIK3CA|PIK3R1|PRKACA|PRKCA|PRKCD|SRC|VEGFA|MAPKAPK2|AKT3	-17
MyList	KEGG Pathway	24	hsa04218	Cellular senescence		-19	20	19	30304	156	182	19	10	2.3	207|983|993|1017|1111|1432|2475|3105|4193|5054|5290|5293|5295|5594|5595|7157|9261|10000|11200	AKT1|CDK1|CDC25A|CDK2|CHEK1|MAPK14|MTOR|HLA-A|MDM2|SERPINE1|PIK3CA|PIK3CD|PIK3R1|MAPK1|MAPK3|TP53|MAPKAPK2|AKT3|CHEK2	-17
MyList	WikiPathways	27	WP5098	T-cell activation SARS-CoV-2		-19	30	21	30304	88	182	16	8.8	2.1	207|2475|2534|3558|3725|3932|5293|5295|5594|5595|5788|7124|7157|7297|7535|10892	AKT1|MTOR|FYN|IL2|JUN|LCK|PIK3CD|PIK3R1|MAPK1|MAPK3|PTPRC|TNF|TP53|TYK2|ZAP70|MALT1	-17
MyList	WikiPathways	27	WP4263	Pancreatic adenocarcinoma pathway		-19	30	21	30304	89	182	16	8.8	2.1	207|673|1956|2475|3716|5290|5293|5295|5580|5594|5595|5599|6774|7157|7422|10000	AKT1|BRAF|EGFR|MTOR|JAK1|PIK3CA|PIK3CD|PIK3R1|PRKCD|MAPK1|MAPK3|MAPK8|STAT3|TP53|VEGFA|AKT3	-17
MyList	KEGG Pathway	24	hsa05160	Hepatitis C		-19	20	19	30304	158	182	19	10	2.3	207|673|836|1017|1956|3716|5290|5293|5295|5594|5595|5610|6041|6774|7124|7157|7297|9641|10000	AKT1|BRAF|CASP3|CDK2|EGFR|JAK1|PIK3CA|PIK3CD|PIK3R1|MAPK1|MAPK3|EIF2AK2|RNASEL|STAT3|TNF|TP53|TYK2|IKBKE|AKT3	-17
MyList	WikiPathways	27	WP49	IL-2 signaling pathway		-19	52	25	30304	42	182	13	7.1	1.9	207|596|2534|3558|3716|3718|3725|3932|5295|5594|5595|6774|6850	AKT1|BCL2|FYN|IL2|JAK1|JAK3|JUN|LCK|PIK3R1|MAPK1|MAPK3|STAT3|SYK	-17
MyList	GO Biological Processes	19	GO:0010038	response to metal ion	19_GO:0050896 response to stimulus	-19	12	16	30304	359	182	25	14	2.6	142|207|246|596|673|836|983|1956|2539|3162|3725|4048|4129|4193|4318|5009|5027|5111|5594|5595|5599|5743|6469|7139|54106	PARP1|AKT1|ALOX15|BCL2|BRAF|CASP3|CDK1|EGFR|G6PD|HMOX1|JUN|LTA4H|MAOB|MDM2|MMP9|OTC|P2RX7|PCNA|MAPK1|MAPK3|MAPK8|PTGS2|SHH|TNNT2|TLR9	-17
MyList	WikiPathways	27	WP3646	Hepatitis C and hepatocellular carcinoma		-19	42	24	30304	56	182	14	7.7	2	207|836|1432|3577|3716|3725|4312|4843|5595|5599|5743|6774|7157|7422	AKT1|CASP3|MAPK14|CXCR1|JAK1|JUN|MMP1|NOS2|MAPK3|MAPK8|PTGS2|STAT3|TP53|VEGFA	-17
MyList	KEGG Pathway	24	hsa05145	Toxoplasmosis		-19	26	20	30304	111	182	17	9.3	2.2	207|240|331|596|836|1432|3716|4843|5294|5594|5595|5599|6774|7099|7124|7297|10000	AKT1|ALOX5|XIAP|BCL2|CASP3|MAPK14|JAK1|NOS2|PIK3CG|MAPK1|MAPK3|MAPK8|STAT3|TLR4|TNF|TYK2|AKT3	-17
MyList	KEGG Pathway	24	hsa05218	Melanoma		-19	35	22	30304	72	182	15	8.2	2	207|673|1956|2247|2260|4193|5156|5159|5290|5293|5295|5594|5595|7157|10000	AKT1|BRAF|EGFR|FGF2|FGFR1|MDM2|PDGFRA|PDGFRB|PIK3CA|PIK3CD|PIK3R1|MAPK1|MAPK3|TP53|AKT3	-17
MyList	GO Biological Processes	19	GO:0040011	locomotion	19_GO:0040011 locomotion	-19	11	16	30304	362	182	25	14	2.6	240|1232|1233|1237|1432|1511|1803|2033|2247|2833|3577|3579|3685|3690|5156|5159|5293|5294|5580|5594|6036|6850|7422|7852|11251	ALOX5|CCR3|CCR4|CCR8|MAPK14|CTSG|DPP4|EP300|FGF2|CXCR3|CXCR1|CXCR2|ITGAV|ITGB3|PDGFRA|PDGFRB|PIK3CD|PIK3CG|PRKCD|MAPK1|RNASE2|SYK|VEGFA|CXCR4|PTGDR2	-17
MyList	KEGG Pathway	24	hsa04380	Osteoclast differentiation		-19	22	19	30304	135	182	18	9.9	2.2	207|695|1432|2534|3690|3716|3725|3932|5290|5293|5295|5594|5595|5599|6850|7124|7297|10000	AKT1|BTK|MAPK14|FYN|ITGB3|JAK1|JUN|LCK|PIK3CA|PIK3CD|PIK3R1|MAPK1|MAPK3|MAPK8|SYK|TNF|TYK2|AKT3	-17
MyList	GO Biological Processes	19	GO:0043065	positive regulation of apoptotic process	19_GO:0048518 positive regulation of biological process	-19	8.9	14	30304	540	182	29	16	2.7	25|596|836|1268|1509|1545|2908|3162|3579|3676|3725|3932|4067|4170|4318|5027|5293|5580|5591|5599|5743|5788|6714|7052|7099|7124|7153|7157|7442	ABL1|BCL2|CASP3|CNR1|CTSD|CYP1B1|NR3C1|HMOX1|CXCR2|ITGA4|JUN|LCK|LYN|MCL1|MMP9|P2RX7|PIK3CD|PRKCD|PRKDC|MAPK8|PTGS2|PTPRC|SRC|TGM2|TLR4|TNF|TOP2A|TP53|TRPV1	-17
MyList	KEGG Pathway	24	hsa01524	Platinum drug resistance		-19	34	22	30304	73	182	15	8.2	2	207|331|596|836|2944|2950|4193|5290|5293|5295|5594|5595|7153|7157|10000	AKT1|XIAP|BCL2|CASP3|GSTM1|GSTP1|MDM2|PIK3CA|PIK3CD|PIK3R1|MAPK1|MAPK3|TOP2A|TP53|AKT3	-17
MyList	KEGG Pathway	24	hsa04020	Calcium signaling pathway		-19	14	17	30304	253	182	22	12	2.4	154|952|1139|1956|2247|2260|3269|3274|4638|4842|4843|4846|5027|5156|5159|5566|5578|5731|5733|6869|7422|7852	ADRB2|CD38|CHRNA7|EGFR|FGF2|FGFR1|HRH1|HRH2|MYLK|NOS1|NOS2|NOS3|P2RX7|PDGFRA|PDGFRB|PRKACA|PRKCA|PTGER1|PTGER3|TACR1|VEGFA|CXCR4	-17
MyList	WikiPathways	27	WP4630	Measles virus infection		-19	22	19	30304	136	182	18	9.9	2.2	596|836|1017|3558|3716|3718|3725|5290|5293|5295|5599|5610|6774|7099|7157|7297|9641|54106	BCL2|CASP3|CDK2|IL2|JAK1|JAK3|JUN|PIK3CA|PIK3CD|PIK3R1|MAPK8|EIF2AK2|STAT3|TLR4|TP53|TYK2|IKBKE|TLR9	-17
MyList	WikiPathways	27	WP2355	Corticotropin-releasing hormone signaling pathway		-19	29	21	30304	92	182	16	8.8	2.1	142|207|596|673|836|1432|2081|3320|3558|4846|5578|5580|5594|5595|5599|7099	PARP1|AKT1|BCL2|BRAF|CASP3|MAPK14|ERN1|HSP90AA1|IL2|NOS3|PRKCA|PRKCD|MAPK1|MAPK3|MAPK8|TLR4	-17
MyList	GO Biological Processes	19	GO:0071219	cellular response to molecule of bacterial origin	19_GO:0044419 biological process involved in interspecies interaction between organisms	-18	16	17	30304	222	182	21	12	2.4	25|207|1432|1511|2950|4067|4314|4317|4318|4843|4846|4986|5054|5594|5595|5599|6714|7099|7124|10892|54106	ABL1|AKT1|MAPK14|CTSG|GSTP1|LYN|MMP3|MMP8|MMP9|NOS2|NOS3|OPRK1|SERPINE1|MAPK1|MAPK3|MAPK8|SRC|TLR4|TNF|MALT1|TLR9	-17
MyList	GO Biological Processes	19	GO:0019932	second-messenger-mediated signaling	19_GO:0050896 response to stimulus	-18	16	17	30304	222	182	21	12	2.4	100|695|1232|1233|1237|2475|2833|3577|3579|4842|4843|4846|5027|5566|5788|6401|6850|7124|7535|7852|11251	ADA|BTK|CCR3|CCR4|CCR8|MTOR|CXCR3|CXCR1|CXCR2|NOS1|NOS2|NOS3|P2RX7|PRKACA|PTPRC|SELE|SYK|TNF|ZAP70|CXCR4|PTGDR2	-17
MyList	GO Biological Processes	19	GO:1900182	positive regulation of protein localization to nucleus	19_GO:0051179 localization	-18	29	21	30304	93	182	16	8.8	2.1	142|207|983|1432|2033|2147|2534|3320|3716|5295|5347|5580|5743|6469|6714|7297	PARP1|AKT1|CDK1|MAPK14|EP300|F2|FYN|HSP90AA1|JAK1|PIK3R1|PLK1|PRKCD|PTGS2|SHH|SRC|TYK2	-17
MyList	KEGG Pathway	24	hsa05214	Glioma		-18	33	22	30304	75	182	15	8.2	2	207|673|1956|2475|4193|5156|5159|5290|5293|5295|5578|5594|5595|7157|10000	AKT1|BRAF|EGFR|MTOR|MDM2|PDGFRA|PDGFRB|PIK3CA|PIK3CD|PIK3R1|PRKCA|MAPK1|MAPK3|TP53|AKT3	-17
MyList	GO Biological Processes	19	GO:0045859	regulation of protein kinase activity	19_GO:0008152 metabolic process	-18	9.3	15	30304	503	182	28	15	2.7	25|154|207|351|993|1956|1991|2081|2247|2260|2322|2629|2950|3320|3326|3690|4067|5159|5294|5347|5580|5788|6714|6868|7099|7124|7422|10892	ABL1|ADRB2|AKT1|APP|CDC25A|EGFR|ELANE|ERN1|FGF2|FGFR1|FLT3|GBA1|GSTP1|HSP90AA1|HSP90AB1|ITGB3|LYN|PDGFRB|PIK3CG|PLK1|PRKCD|PTPRC|SRC|ADAM17|TLR4|TNF|VEGFA|MALT1	-17
MyList	WikiPathways	27	WP304	Kit receptor signaling pathway		-18	40	23	30304	59	182	14	7.7	2	207|596|695|1432|2033|2534|4067|5295|5578|5594|5595|5599|6714|6774	AKT1|BCL2|BTK|MAPK14|EP300|FYN|LYN|PIK3R1|PRKCA|MAPK1|MAPK3|MAPK8|SRC|STAT3	-17
MyList	KEGG Pathway	24	hsa04370	VEGF signaling pathway		-18	40	23	30304	59	182	14	7.7	2	207|1432|4846|5290|5293|5295|5578|5594|5595|5743|6714|7422|9261|10000	AKT1|MAPK14|NOS3|PIK3CA|PIK3CD|PIK3R1|PRKCA|MAPK1|MAPK3|PTGS2|SRC|VEGFA|MAPKAPK2|AKT3	-17
MyList	KEGG Pathway	24	hsa05212	Pancreatic cancer		-18	33	22	30304	76	182	15	8.2	2	207|673|1956|2475|3716|5290|5293|5295|5594|5595|5599|6774|7157|7422|10000	AKT1|BRAF|EGFR|MTOR|JAK1|PIK3CA|PIK3CD|PIK3R1|MAPK1|MAPK3|MAPK8|STAT3|TP53|VEGFA|AKT3	-17
MyList	GO Biological Processes	19	GO:0033674	positive regulation of kinase activity	19_GO:0048518 positive regulation of biological process	-18	12	16	30304	336	182	24	13	2.5	25|154|207|1956|1991|2081|2147|2247|2260|2322|3320|3326|3690|5156|5159|5294|5580|5788|6714|6868|7099|7124|7422|10892	ABL1|ADRB2|AKT1|EGFR|ELANE|ERN1|F2|FGF2|FGFR1|FLT3|HSP90AA1|HSP90AB1|ITGB3|PDGFRA|PDGFRB|PIK3CG|PRKCD|PTPRC|SRC|ADAM17|TLR4|TNF|VEGFA|MALT1	-16
MyList	KEGG Pathway	24	hsa04810	Regulation of actin cytoskeleton		-18	15	17	30304	229	182	21	12	2.4	207|673|1956|2147|2247|2260|3676|3685|3690|4638|5156|5159|5290|5293|5295|5594|5595|6714|7430|7852|10000	AKT1|BRAF|EGFR|F2|FGF2|FGFR1|ITGA4|ITGAV|ITGB3|MYLK|PDGFRA|PDGFRB|PIK3CA|PIK3CD|PIK3R1|MAPK1|MAPK3|SRC|EZR|CXCR4|AKT3	-16
MyList	WikiPathways	27	WP5124	Alzheimer's disease		-18	14	16	30304	263	182	22	12	2.4	207|351|673|836|1139|2081|2475|2597|4311|4842|4843|5290|5293|5295|5594|5595|5599|5610|5743|6868|7124|10000	AKT1|APP|BRAF|CASP3|CHRNA7|ERN1|MTOR|GAPDH|MME|NOS1|NOS2|PIK3CA|PIK3CD|PIK3R1|MAPK1|MAPK3|MAPK8|EIF2AK2|PTGS2|ADAM17|TNF|AKT3	-16
MyList	GO Biological Processes	19	GO:0009314	response to radiation	19_GO:0050896 response to stimulus	-18	10	15	30304	421	182	26	14	2.6	142|207|351|596|673|836|993|1432|1956|1991|2033|3269|4193|4311|4312|4314|4318|5111|5295|5580|5591|5599|5788|7157|11200|23028	PARP1|AKT1|APP|BCL2|BRAF|CASP3|CDC25A|MAPK14|EGFR|ELANE|EP300|HRH1|MDM2|MME|MMP1|MMP3|MMP9|PCNA|PIK3R1|PRKCD|PRKDC|MAPK8|PTPRC|TP53|CHEK2|KDM1A	-16
MyList	WikiPathways	27	WP23	B cell receptor signaling pathway		-18	27	20	30304	97	182	16	8.8	2.1	207|673|695|1432|2534|3725|3932|4067|5294|5295|5580|5594|5599|5788|6850|10892	AKT1|BRAF|BTK|MAPK14|FYN|JUN|LCK|LYN|PIK3CG|PIK3R1|PRKCD|MAPK1|MAPK8|PTPRC|SYK|MALT1	-16
MyList	GO Biological Processes	19	GO:0006897	endocytosis	19_GO:0051179 localization	-18	9.1	14	30304	514	182	28	15	2.7	25|154|246|351|1139|1803|1991|2534|3577|3579|3676|3685|3690|4067|5027|5290|5294|5580|5594|5595|6469|6714|6850|7052|7099|7430|9261|59272	ABL1|ADRB2|ALOX15|APP|CHRNA7|DPP4|ELANE|FYN|CXCR1|CXCR2|ITGA4|ITGAV|ITGB3|LYN|P2RX7|PIK3CA|PIK3CG|PRKCD|MAPK1|MAPK3|SHH|SRC|SYK|TGM2|TLR4|EZR|MAPKAPK2|ACE2	-16
MyList	KEGG Pathway	24	hsa05164	Influenza A		-18	19	18	30304	171	182	19	10	2.3	207|836|2033|3383|3716|5290|5293|5295|5578|5594|5595|5610|6041|7099|7124|7177|7297|9641|10000	AKT1|CASP3|EP300|ICAM1|JAK1|PIK3CA|PIK3CD|PIK3R1|PRKCA|MAPK1|MAPK3|EIF2AK2|RNASEL|TLR4|TNF|TPSAB1|TYK2|IKBKE|AKT3	-16
MyList	GO Biological Processes	19	GO:0006935	chemotaxis	19_GO:0040011 locomotion	-18	12	15	30304	341	182	24	13	2.5	240|1232|1233|1237|1432|1511|1803|2247|2833|3577|3579|3685|3690|5156|5159|5293|5294|5580|5594|6036|6850|7422|7852|11251	ALOX5|CCR3|CCR4|CCR8|MAPK14|CTSG|DPP4|FGF2|CXCR3|CXCR1|CXCR2|ITGAV|ITGB3|PDGFRA|PDGFRB|PIK3CD|PIK3CG|PRKCD|MAPK1|RNASE2|SYK|VEGFA|CXCR4|PTGDR2	-16
MyList	WikiPathways	27	WP5094	Orexin receptor pathway		-18	17	17	30304	201	182	20	11	2.3	836|1432|2475|3383|4314|4322|4846|4986|5295|5578|5580|5594|5595|5599|6401|6446|6513|6774|7124|7422	CASP3|MAPK14|MTOR|ICAM1|MMP3|MMP13|NOS3|OPRK1|PIK3R1|PRKCA|PRKCD|MAPK1|MAPK3|MAPK8|SELE|SGK1|SLC2A1|STAT3|TNF|VEGFA	-16
MyList	GO Biological Processes	19	GO:0048511	rhythmic process	19_GO:0048511 rhythmic process	-18	14	16	30304	267	182	22	12	2.4	836|983|1139|1545|2033|2475|3065|3066|4843|4846|4986|5111|5156|5241|5591|5599|6097|6714|6839|7124|7153|7157	CASP3|CDK1|CHRNA7|CYP1B1|EP300|MTOR|HDAC1|HDAC2|NOS2|NOS3|OPRK1|PCNA|PDGFRA|PGR|PRKDC|MAPK8|RORC|SRC|SUV39H1|TNF|TOP2A|TP53	-16
MyList	GO Biological Processes	19	GO:0042330	taxis	19_GO:0040011 locomotion	-18	12	15	30304	343	182	24	13	2.5	240|1232|1233|1237|1432|1511|1803|2247|2833|3577|3579|3685|3690|5156|5159|5293|5294|5580|5594|6036|6850|7422|7852|11251	ALOX5|CCR3|CCR4|CCR8|MAPK14|CTSG|DPP4|FGF2|CXCR3|CXCR1|CXCR2|ITGAV|ITGB3|PDGFRA|PDGFRB|PIK3CD|PIK3CG|PRKCD|MAPK1|RNASE2|SYK|VEGFA|CXCR4|PTGDR2	-16
MyList	GO Biological Processes	19	GO:0048871	multicellular organismal-level homeostasis	19_GO:0042592 homeostatic process	-18	8.1	14	30304	619	182	30	16	2.8	25|100|154|207|331|596|695|836|1233|1432|2322|2539|2629|3162|3718|4067|4846|5027|5290|5566|5743|6513|6714|6774|6839|7099|7422|7442|10000|54106	ABL1|ADA|ADRB2|AKT1|XIAP|BCL2|BTK|CASP3|CCR4|MAPK14|FLT3|G6PD|GBA1|HMOX1|JAK3|LYN|NOS3|P2RX7|PIK3CA|PRKACA|PTGS2|SLC2A1|SRC|STAT3|SUV39H1|TLR4|VEGFA|TRPV1|AKT3|TLR9	-16
MyList	Reactome Gene Sets	6	R-HSA-9679191	Potential therapeutics for SARS		-18	27	20	30304	99	182	16	8.8	2.1	695|2280|2908|3065|3066|3320|3326|3676|3716|3718|6850|7297|7422|23028|54106|59272	BTK|FKBP1A|NR3C1|HDAC1|HDAC2|HSP90AA1|HSP90AB1|ITGA4|JAK1|JAK3|SYK|TYK2|VEGFA|KDM1A|TLR9|ACE2	-16
MyList	Canonical Pathways	11	M124	PID CXCR4 PATHWAY		-18	27	20	30304	100	182	16	8.8	2.1	207|2475|2534|3676|3685|3932|4067|4318|5290|5293|5294|5295|5788|6714|6774|7852	AKT1|MTOR|FYN|ITGA4|ITGAV|LCK|LYN|MMP9|PIK3CA|PIK3CD|PIK3CG|PIK3R1|PTPRC|SRC|STAT3|CXCR4	-16
MyList	GO Biological Processes	19	GO:1903829	positive regulation of protein localization	19_GO:0051179 localization	-18	9.4	14	30304	476	182	27	15	2.6	142|207|952|983|1432|1956|2033|2147|2534|3320|3326|3716|4193|5027|5290|5295|5347|5566|5580|5599|5743|6469|6714|7099|7124|7297|7430	PARP1|AKT1|CD38|CDK1|MAPK14|EGFR|EP300|F2|FYN|HSP90AA1|HSP90AB1|JAK1|MDM2|P2RX7|PIK3CA|PIK3R1|PLK1|PRKACA|PRKCD|MAPK8|PTGS2|SHH|SRC|TLR4|TNF|TYK2|EZR	-16
MyList	KEGG Pathway	24	hsa04072	Phospholipase D signaling pathway		-18	20	18	30304	148	182	18	9.9	2.2	207|1956|2147|2475|2534|3577|3579|5156|5159|5290|5293|5294|5295|5578|5594|5595|6850|10000	AKT1|EGFR|F2|MTOR|FYN|CXCR1|CXCR2|PDGFRA|PDGFRB|PIK3CA|PIK3CD|PIK3CG|PIK3R1|PRKCA|MAPK1|MAPK3|SYK|AKT3	-16
MyList	GO Biological Processes	19	GO:0070661	leukocyte proliferation	19_GO:0009987 cellular process	-18	20	18	30304	148	182	18	9.9	2.2	25|100|596|695|952|2322|2534|2629|3251|3558|5027|5294|5580|5788|6469|7099|7157|10892	ABL1|ADA|BCL2|BTK|CD38|FLT3|FYN|GBA1|HPRT1|IL2|P2RX7|PIK3CG|PRKCD|PTPRC|SHH|TLR4|TP53|MALT1	-16
MyList	GO Biological Processes	19	GO:0032102	negative regulation of response to external stimulus	19_GO:0048519 negative regulation of biological process	-18	9.4	14	30304	478	182	27	15	2.6	100|142|207|240|1139|1432|1803|1991|2147|2247|2534|2629|2950|3105|3558|4067|4321|4846|5054|5156|5580|5591|5788|6714|6774|6850|7124	ADA|PARP1|AKT1|ALOX5|CHRNA7|MAPK14|DPP4|ELANE|F2|FGF2|FYN|GBA1|GSTP1|HLA-A|IL2|LYN|MMP12|NOS3|SERPINE1|PDGFRA|PRKCD|PRKDC|PTPRC|SRC|STAT3|SYK|TNF	-16
MyList	GO Biological Processes	19	GO:0009416	response to light stimulus	19_GO:0050896 response to stimulus	-18	12	16	30304	312	182	23	13	2.5	142|207|351|596|673|836|993|1432|1956|1991|2033|3269|4193|4311|4312|4314|4318|5111|5295|5580|5599|7157|23028	PARP1|AKT1|APP|BCL2|BRAF|CASP3|CDC25A|MAPK14|EGFR|ELANE|EP300|HRH1|MDM2|MME|MMP1|MMP3|MMP9|PCNA|PIK3R1|PRKCD|MAPK8|TP53|KDM1A	-16
MyList	KEGG Pathway	24	hsa05142	Chagas disease		-18	26	20	30304	102	182	16	8.8	2.1	207|1432|3558|3725|4843|5054|5290|5293|5295|5594|5595|5599|7099|7124|10000|54106	AKT1|MAPK14|IL2|JUN|NOS2|SERPINE1|PIK3CA|PIK3CD|PIK3R1|MAPK1|MAPK3|MAPK8|TLR4|TNF|AKT3|TLR9	-16
MyList	WikiPathways	27	WP1971	Integrated cancer pathway		-18	44	24	30304	49	182	13	7.1	1.9	207|596|836|983|993|1017|1111|3716|4193|4312|5347|7157|11200	AKT1|BCL2|CASP3|CDK1|CDC25A|CDK2|CHEK1|JAK1|MDM2|MMP1|PLK1|TP53|CHEK2	-16
MyList	GO Biological Processes	19	GO:0031667	response to nutrient levels	19_GO:0050896 response to stimulus	-18	9.3	14	30304	484	182	27	15	2.6	154|207|596|1139|1268|1432|1545|2033|2475|2539|2629|4193|4353|5009|5292|5594|5595|5599|5610|5743|6513|6714|6839|7124|7157|7442|10919	ADRB2|AKT1|BCL2|CHRNA7|CNR1|MAPK14|CYP1B1|EP300|MTOR|G6PD|GBA1|MDM2|MPO|OTC|PIM1|MAPK1|MAPK3|MAPK8|EIF2AK2|PTGS2|SLC2A1|SRC|SUV39H1|TNF|TP53|TRPV1|EHMT2	-16
MyList	WikiPathways	27	WP2882	Nuclear receptors meta-pathway		-18	12	16	30304	314	182	23	13	2.5	983|1376|1545|1548|1557|1576|1956|2033|2539|2908|2944|2950|3162|3320|3326|3558|3725|5743|6513|6523|6714|6774|7124	CDK1|CPT2|CYP1B1|CYP2A6|CYP2C19|CYP3A4|EGFR|EP300|G6PD|NR3C1|GSTM1|GSTP1|HMOX1|HSP90AA1|HSP90AB1|IL2|JUN|PTGS2|SLC2A1|SLC5A1|SRC|STAT3|TNF	-16
MyList	GO Biological Processes	19	GO:2001233	regulation of apoptotic signaling pathway	19_GO:0050896 response to stimulus	-18	10	15	30304	398	182	25	14	2.6	142|207|367|596|2260|2534|2950|3065|3162|3383|3685|3932|4170|4193|4318|4846|5054|5580|5743|5788|6714|7099|7124|7157|23028	PARP1|AKT1|AR|BCL2|FGFR1|FYN|GSTP1|HDAC1|HMOX1|ICAM1|ITGAV|LCK|MCL1|MDM2|MMP9|NOS3|SERPINE1|PRKCD|PTGS2|PTPRC|SRC|TLR4|TNF|TP53|KDM1A	-16
MyList	Reactome Gene Sets	6	R-HSA-2219528	PI3K/AKT Signaling in Cancer		-18	26	20	30304	104	182	16	8.8	2.1	207|1956|2247|2260|2322|2475|2534|3932|4193|5156|5159|5290|5293|5295|6714|10000	AKT1|EGFR|FGF2|FGFR1|FLT3|MTOR|FYN|LCK|MDM2|PDGFRA|PDGFRB|PIK3CA|PIK3CD|PIK3R1|SRC|AKT3	-16
MyList	KEGG Pathway	24	hsa05170	Human immunodeficiency virus 1 infection		-18	16	17	30304	212	182	20	11	2.3	207|596|836|983|1111|1432|2475|3105|3725|5290|5293|5295|5578|5594|5595|5599|7099|7124|7852|10000	AKT1|BCL2|CASP3|CDK1|CHEK1|MAPK14|MTOR|HLA-A|JUN|PIK3CA|PIK3CD|PIK3R1|PRKCA|MAPK1|MAPK3|MAPK8|TLR4|TNF|CXCR4|AKT3	-16
MyList	GO Biological Processes	19	GO:0010720	positive regulation of cell development	19_GO:0032502 developmental process	-18	9.8	14	30304	444	182	26	14	2.6	100|596|673|695|2247|2475|3065|3066|3558|4067|4311|4860|4988|5578|5591|5788|6469|6850|7052|7124|7422|7535|7852|10892|23028|54106	ADA|BCL2|BRAF|BTK|FGF2|MTOR|HDAC1|HDAC2|IL2|LYN|MME|PNP|OPRM1|PRKCA|PRKDC|PTPRC|SHH|SYK|TGM2|TNF|VEGFA|ZAP70|CXCR4|MALT1|KDM1A|TLR9	-16
MyList	GO Biological Processes	19	GO:0045860	positive regulation of protein kinase activity	19_GO:0048518 positive regulation of biological process	-18	13	16	30304	281	182	22	12	2.4	25|154|207|1956|1991|2081|2247|2260|2322|3320|3326|3690|5159|5294|5580|5788|6714|6868|7099|7124|7422|10892	ABL1|ADRB2|AKT1|EGFR|ELANE|ERN1|FGF2|FGFR1|FLT3|HSP90AA1|HSP90AB1|ITGB3|PDGFRB|PIK3CG|PRKCD|PTPRC|SRC|ADAM17|TLR4|TNF|VEGFA|MALT1	-16
MyList	WikiPathways	27	WP4217	Ebola virus infection in host		-17	22	19	30304	129	182	17	9.3	2.2	207|1508|1956|2033|3105|3676|3685|3690|5290|5293|5295|5594|5595|5610|6868|7099|9641	AKT1|CTSB|EGFR|EP300|HLA-A|ITGA4|ITGAV|ITGB3|PIK3CA|PIK3CD|PIK3R1|MAPK1|MAPK3|EIF2AK2|ADAM17|TLR4|IKBKE	-16
MyList	KEGG Pathway	24	hsa04012	ErbB signaling pathway		-17	29	20	30304	85	182	15	8.2	2	25|207|673|1956|2475|3725|5290|5293|5295|5578|5594|5595|5599|6714|10000	ABL1|AKT1|BRAF|EGFR|MTOR|JUN|PIK3CA|PIK3CD|PIK3R1|PRKCA|MAPK1|MAPK3|MAPK8|SRC|AKT3	-16
MyList	GO Biological Processes	19	GO:0006974	DNA damage response	19_GO:0050896 response to stimulus	-17	7.1	13	30304	755	182	32	18	2.8	25|142|331|596|836|983|1017|1111|1432|2033|2475|4067|4170|4193|4255|5111|5295|5347|5580|5591|5594|5595|6446|6839|7124|7153|7157|7415|9261|9641|11200|23028	ABL1|PARP1|XIAP|BCL2|CASP3|CDK1|CDK2|CHEK1|MAPK14|EP300|MTOR|LYN|MCL1|MDM2|MGMT|PCNA|PIK3R1|PLK1|PRKCD|PRKDC|MAPK1|MAPK3|SGK1|SUV39H1|TNF|TOP2A|TP53|VCP|MAPKAPK2|IKBKE|CHEK2|KDM1A	-16
MyList	GO Biological Processes	19	GO:0071900	regulation of protein serine/threonine kinase activity	19_GO:0008152 metabolic process	-17	13	16	30304	285	182	22	12	2.4	25|154|207|993|1956|1991|2081|2247|2260|2322|2629|2950|4067|5159|5294|5347|5580|6714|6868|7099|7124|7422	ABL1|ADRB2|AKT1|CDC25A|EGFR|ELANE|ERN1|FGF2|FGFR1|FLT3|GBA1|GSTP1|LYN|PDGFRB|PIK3CG|PLK1|PRKCD|SRC|ADAM17|TLR4|TNF|VEGFA	-16
MyList	KEGG Pathway	24	hsa05210	Colorectal cancer		-17	29	20	30304	86	182	15	8.2	2	207|596|673|836|1956|2475|3725|5290|5293|5295|5594|5595|5599|7157|10000	AKT1|BCL2|BRAF|CASP3|EGFR|MTOR|JUN|PIK3CA|PIK3CD|PIK3R1|MAPK1|MAPK3|MAPK8|TP53|AKT3	-16
MyList	GO Biological Processes	19	GO:0050678	regulation of epithelial cell proliferation	19_GO:0050789 regulation of biological process	-17	10	15	30304	407	182	25	14	2.6	207|240|367|695|1232|1956|2247|2260|2735|3162|3676|3690|4321|5241|5293|5578|5591|6469|6774|6868|6869|7124|7422|7498|10000	AKT1|ALOX5|AR|BTK|CCR3|EGFR|FGF2|FGFR1|GLI1|HMOX1|ITGA4|ITGB3|MMP12|PGR|PIK3CD|PRKCA|PRKDC|SHH|STAT3|ADAM17|TACR1|TNF|VEGFA|XDH|AKT3	-16
MyList	GO Biological Processes	19	GO:0019722	calcium-mediated signaling	19_GO:0050896 response to stimulus	-17	19	18	30304	157	182	18	9.9	2.2	100|695|1232|1233|1237|2475|2833|3577|3579|5027|5566|5788|6401|6850|7124|7535|7852|11251	ADA|BTK|CCR3|CCR4|CCR8|MTOR|CXCR3|CXCR1|CXCR2|P2RX7|PRKACA|PTPRC|SELE|SYK|TNF|ZAP70|CXCR4|PTGDR2	-16
MyList	KEGG Pathway	24	hsa04068	FoxO signaling pathway		-17	22	18	30304	131	182	17	9.3	2.2	207|673|1017|1432|1956|2033|4193|5290|5293|5295|5347|5594|5595|5599|6446|6774|10000	AKT1|BRAF|CDK2|MAPK14|EGFR|EP300|MDM2|PIK3CA|PIK3CD|PIK3R1|PLK1|MAPK1|MAPK3|MAPK8|SGK1|STAT3|AKT3	-16
MyList	GO Biological Processes	19	GO:0032870	cellular response to hormone stimulus	19_GO:0050896 response to stimulus	-17	9	14	30304	500	182	27	15	2.6	142|207|367|1508|1545|2322|2475|2908|3690|3716|3718|4067|4193|5241|5290|5295|5566|5580|5591|5594|5595|5729|5972|6446|6714|6774|7297	PARP1|AKT1|AR|CTSB|CYP1B1|FLT3|MTOR|NR3C1|ITGB3|JAK1|JAK3|LYN|MDM2|PGR|PIK3CA|PIK3R1|PRKACA|PRKCD|PRKDC|MAPK1|MAPK3|PTGDR|REN|SGK1|SRC|STAT3|TYK2	-16
MyList	WikiPathways	27	WP5115	Network map of SARS-CoV-2 signaling pathway		-17	15	16	30304	218	182	20	11	2.3	207|836|983|1508|1509|2247|2475|2534|3577|3579|3716|3725|3932|5054|5599|5743|7124|7173|7535|59272	AKT1|CASP3|CDK1|CTSB|CTSD|FGF2|MTOR|FYN|CXCR1|CXCR2|JAK1|JUN|LCK|SERPINE1|MAPK8|PTGS2|TNF|TPO|ZAP70|ACE2	-16
MyList	GO Biological Processes	19	GO:0050679	positive regulation of epithelial cell proliferation	19_GO:0048518 positive regulation of biological process	-17	15	16	30304	218	182	20	11	2.3	207|367|695|1232|1956|2247|2260|3162|3676|3690|4321|5293|5578|6469|6774|6868|6869|7124|7422|10000	AKT1|AR|BTK|CCR3|EGFR|FGF2|FGFR1|HMOX1|ITGA4|ITGB3|MMP12|PIK3CD|PRKCA|SHH|STAT3|ADAM17|TACR1|TNF|VEGFA|AKT3	-16
MyList	GO Biological Processes	19	GO:0050851	antigen receptor-mediated signaling pathway	19_GO:0002376 immune system process	-17	19	18	30304	158	182	18	9.9	2.2	25|100|596|673|695|952|2534|3105|3702|3932|4067|5290|5293|5594|5788|6850|7535|10892	ABL1|ADA|BCL2|BRAF|BTK|CD38|FYN|HLA-A|ITK|LCK|LYN|PIK3CA|PIK3CD|MAPK1|PTPRC|SYK|ZAP70|MALT1	-16
MyList	KEGG Pathway	24	hsa04659	Th17 cell differentiation		-17	25	19	30304	108	182	16	8.8	2.1	1432|2475|3320|3326|3558|3716|3718|3725|3932|5594|5595|5599|6097|6774|7297|7535	MAPK14|MTOR|HSP90AA1|HSP90AB1|IL2|JAK1|JAK3|JUN|LCK|MAPK1|MAPK3|MAPK8|RORC|STAT3|TYK2|ZAP70	-16
MyList	GO Biological Processes	19	GO:0070482	response to oxygen levels	19_GO:0050896 response to stimulus	-17	12	15	30304	331	182	23	13	2.5	100|207|596|836|952|1139|1803|2033|2475|3066|3162|4193|4842|4843|5743|6513|6714|6839|6868|7124|7157|7422|7852	ADA|AKT1|BCL2|CASP3|CD38|CHRNA7|DPP4|EP300|MTOR|HDAC2|HMOX1|MDM2|NOS1|NOS2|PTGS2|SLC2A1|SRC|SUV39H1|ADAM17|TNF|TP53|VEGFA|CXCR4	-16
MyList	Reactome Gene Sets	6	R-HSA-8939211	ESR-mediated signaling		-17	15	16	30304	222	182	20	11	2.3	207|596|1509|1956|2033|3065|3320|3326|3725|4314|4318|4846|5241|5290|5295|5594|5595|6714|10000|23028	AKT1|BCL2|CTSD|EGFR|EP300|HDAC1|HSP90AA1|HSP90AB1|JUN|MMP3|MMP9|NOS3|PGR|PIK3CA|PIK3R1|MAPK1|MAPK3|SRC|AKT3|KDM1A	-16
MyList	GO Biological Processes	19	GO:0031349	positive regulation of defense response	19_GO:0048518 positive regulation of biological process	-17	10	14	30304	416	182	25	14	2.6	331|351|695|1268|2033|2534|3320|3558|4067|4317|4321|5054|5294|5591|5595|5599|5733|5743|6714|6850|7099|7124|9261|9641|54106	XIAP|APP|BTK|CNR1|EP300|FYN|HSP90AA1|IL2|LYN|MMP8|MMP12|SERPINE1|PIK3CG|PRKDC|MAPK3|MAPK8|PTGER3|PTGS2|SRC|SYK|TLR4|TNF|MAPKAPK2|IKBKE|TLR9	-16
MyList	KEGG Pathway	24	hsa04613	Neutrophil extracellular trap formation		-17	17	17	30304	191	182	19	10	2.3	207|1432|1511|1991|2475|3065|3066|3690|4353|5290|5293|5295|5578|5594|5595|6714|6850|7099|10000	AKT1|MAPK14|CTSG|ELANE|MTOR|HDAC1|HDAC2|ITGB3|MPO|PIK3CA|PIK3CD|PIK3R1|PRKCA|MAPK1|MAPK3|SRC|SYK|TLR4|AKT3	-16
MyList	KEGG Pathway	24	hsa05208	Chemical carcinogenesis - reactive oxygen species		-17	15	16	30304	223	182	20	11	2.3	25|207|673|1432|1545|1956|2052|2944|3162|3725|5290|5293|5295|5580|5594|5595|5599|6714|7422|10000	ABL1|AKT1|BRAF|MAPK14|CYP1B1|EGFR|EPHX1|GSTM1|HMOX1|JUN|PIK3CA|PIK3CD|PIK3R1|PRKCD|MAPK1|MAPK3|MAPK8|SRC|VEGFA|AKT3	-16
MyList	WikiPathways	27	WP395	IL-4 signaling pathway		-17	40	22	30304	54	182	13	7.1	1.9	207|1432|2033|3269|3716|3718|5290|5293|5295|5594|5595|6774|7297	AKT1|MAPK14|EP300|HRH1|JAK1|JAK3|PIK3CA|PIK3CD|PIK3R1|MAPK1|MAPK3|STAT3|TYK2	-15
MyList	GO Biological Processes	19	GO:0031329	regulation of cellular catabolic process	19_GO:0008152 metabolic process	-17	7.1	13	30304	722	182	31	17	2.8	25|154|207|351|596|836|1268|1432|2033|2081|2475|2597|2629|3162|4170|5027|5290|5294|5566|5578|5580|5595|5599|6041|6774|7124|7157|9261|9641|10919|54106	ABL1|ADRB2|AKT1|APP|BCL2|CASP3|CNR1|MAPK14|EP300|ERN1|MTOR|GAPDH|GBA1|HMOX1|MCL1|P2RX7|PIK3CA|PIK3CG|PRKACA|PRKCA|PRKCD|MAPK3|MAPK8|RNASEL|STAT3|TNF|TP53|MAPKAPK2|IKBKE|EHMT2|TLR9	-15
MyList	Reactome Gene Sets	6	R-HSA-9658195	Leishmania infection		-17	18	17	30304	164	182	18	9.9	2.2	25|351|695|1432|1511|2534|3162|3326|3725|4067|5027|5566|5594|5595|5599|6714|6850|6868	ABL1|APP|BTK|MAPK14|CTSG|FYN|HMOX1|HSP90AB1|JUN|LYN|P2RX7|PRKACA|MAPK1|MAPK3|MAPK8|SRC|SYK|ADAM17	-15
MyList	Reactome Gene Sets	6	R-HSA-9824443	Parasitic Infection Pathways		-17	18	17	30304	164	182	18	9.9	2.2	25|351|695|1432|1511|2534|3162|3326|3725|4067|5027|5566|5594|5595|5599|6714|6850|6868	ABL1|APP|BTK|MAPK14|CTSG|FYN|HMOX1|HSP90AB1|JUN|LYN|P2RX7|PRKACA|MAPK1|MAPK3|MAPK8|SRC|SYK|ADAM17	-15
MyList	KEGG Pathway	24	hsa05135	Yersinia infection		-17	21	18	30304	137	182	17	9.3	2.2	207|1432|3558|3676|3725|3932|5290|5293|5295|5594|5595|5599|6714|7099|7124|7535|10000	AKT1|MAPK14|IL2|ITGA4|JUN|LCK|PIK3CA|PIK3CD|PIK3R1|MAPK1|MAPK3|MAPK8|SRC|TLR4|TNF|ZAP70|AKT3	-15
MyList	GO Biological Processes	19	GO:0071496	cellular response to external stimulus	19_GO:0050896 response to stimulus	-17	11	15	30304	337	182	23	13	2.5	596|1111|2033|2247|2475|2629|3676|3690|4067|4193|5027|5292|5594|5595|5599|5610|5743|5788|6513|6839|7099|7157|10919	BCL2|CHEK1|EP300|FGF2|MTOR|GBA1|ITGA4|ITGB3|LYN|MDM2|P2RX7|PIM1|MAPK1|MAPK3|MAPK8|EIF2AK2|PTGS2|PTPRC|SLC2A1|SUV39H1|TLR4|TP53|EHMT2	-15
MyList	Reactome Gene Sets	6	R-HSA-199418	Negative regulation of the PI3K/AKT network		-17	24	19	30304	113	182	16	8.8	2.1	207|1956|2247|2260|2322|2534|3932|5156|5159|5290|5293|5295|5594|5595|6714|10000	AKT1|EGFR|FGF2|FGFR1|FLT3|FYN|LCK|PDGFRA|PDGFRB|PIK3CA|PIK3CD|PIK3R1|MAPK1|MAPK3|SRC|AKT3	-15
MyList	WikiPathways	27	WP4255	Non-small cell lung cancer		-17	32	21	30304	72	182	14	7.7	2	207|673|836|1956|3718|5290|5293|5295|5578|5594|5595|6774|7157|10000	AKT1|BRAF|CASP3|EGFR|JAK3|PIK3CA|PIK3CD|PIK3R1|PRKCA|MAPK1|MAPK3|STAT3|TP53|AKT3	-15
MyList	Reactome Gene Sets	6	R-HSA-1474244	Extracellular matrix organization		-17	12	15	30304	300	182	22	12	2.4	351|836|1508|1509|1511|1991|2247|3383|3676|3685|3690|4312|4314|4317|4318|4321|4322|5054|5578|6868|7177|7276	APP|CASP3|CTSB|CTSD|CTSG|ELANE|FGF2|ICAM1|ITGA4|ITGAV|ITGB3|MMP1|MMP3|MMP8|MMP9|MMP12|MMP13|SERPINE1|PRKCA|ADAM17|TPSAB1|TTR	-15
MyList	KEGG Pathway	24	hsa04630	JAK-STAT signaling pathway		-17	18	17	30304	166	182	18	9.9	2.2	207|596|1956|2033|2475|3558|3716|3718|4170|5156|5159|5290|5292|5293|5295|6774|7297|10000	AKT1|BCL2|EGFR|EP300|MTOR|IL2|JAK1|JAK3|MCL1|PDGFRA|PDGFRB|PIK3CA|PIM1|PIK3CD|PIK3R1|STAT3|TYK2|AKT3	-15
MyList	GO Biological Processes	19	GO:0070665	positive regulation of leukocyte proliferation	19_GO:0048518 positive regulation of biological process	-17	18	17	30304	166	182	18	9.9	2.2	100|596|695|952|3105|3558|4067|4860|5594|5595|5788|6469|6850|6869|7099|7297|7535|54106	ADA|BCL2|BTK|CD38|HLA-A|IL2|LYN|PNP|MAPK1|MAPK3|PTPRC|SHH|SYK|TACR1|TLR4|TYK2|ZAP70|TLR9	-15
MyList	KEGG Pathway	24	hsa04010	MAPK signaling pathway		-17	12	15	30304	301	182	22	12	2.4	207|673|781|836|1432|1956|2247|2260|2322|3725|5156|5159|5566|5578|5594|5595|5599|7124|7157|7422|9261|10000	AKT1|BRAF|CACNA2D1|CASP3|MAPK14|EGFR|FGF2|FGFR1|FLT3|JUN|PDGFRA|PDGFRB|PRKACA|PRKCA|MAPK1|MAPK3|MAPK8|TNF|TP53|VEGFA|MAPKAPK2|AKT3	-15
MyList	GO Biological Processes	19	GO:0044092	negative regulation of molecular function	19_GO:0065007 biological regulation	-17	6.7	13	30304	790	182	32	18	2.8	25|154|207|331|1545|1565|2280|2597|2629|2950|3066|3676|3685|3690|3725|4067|4318|4842|5054|5292|5347|5580|5599|5788|6714|7124|7139|7157|7422|23028|54106|59272	ABL1|ADRB2|AKT1|XIAP|CYP1B1|CYP2D6|FKBP1A|GAPDH|GBA1|GSTP1|HDAC2|ITGA4|ITGAV|ITGB3|JUN|LYN|MMP9|NOS1|SERPINE1|PIM1|PLK1|PRKCD|MAPK8|PTPRC|SRC|TNF|TNNT2|TP53|VEGFA|KDM1A|TLR9|ACE2	-15
MyList	GO Biological Processes	19	GO:0036293	response to decreased oxygen levels	19_GO:0050896 response to stimulus	-17	12	15	30304	303	182	22	12	2.4	100|207|596|836|952|1139|1803|2033|2475|3162|4193|4842|4843|5743|6513|6714|6839|6868|7124|7157|7422|7852	ADA|AKT1|BCL2|CASP3|CD38|CHRNA7|DPP4|EP300|MTOR|HMOX1|MDM2|NOS1|NOS2|PTGS2|SLC2A1|SRC|SUV39H1|ADAM17|TNF|TP53|VEGFA|CXCR4	-15
MyList	Canonical Pathways	11	M174	PID UPA UPAR PATHWAY		-17	48	23	30304	42	182	12	6.6	1.8	1511|1956|1991|3685|3690|4314|4318|4321|4322|5054|5159|6714	CTSG|EGFR|ELANE|ITGAV|ITGB3|MMP3|MMP9|MMP12|MMP13|SERPINE1|PDGFRB|SRC	-15
MyList	KEGG Pathway	24	hsa04657	IL-17 signaling pathway		-17	27	19	30304	94	182	15	8.2	2	836|1432|3320|3326|3725|4312|4314|4318|4322|5594|5595|5599|5743|7124|9641	CASP3|MAPK14|HSP90AA1|HSP90AB1|JUN|MMP1|MMP3|MMP9|MMP13|MAPK1|MAPK3|MAPK8|PTGS2|TNF|IKBKE	-15
MyList	WikiPathways	27	WP4746	Thyroid hormones production and peripheral downstream signaling effects		-17	27	19	30304	94	182	15	8.2	2	1432|2260|2475|3685|3690|4193|5290|5566|5594|6469|6714|7157|7173|10000|23028	MAPK14|FGFR1|MTOR|ITGAV|ITGB3|MDM2|PIK3CA|PRKACA|MAPK1|SHH|SRC|TP53|TPO|AKT3|KDM1A	-15
MyList	GO Biological Processes	19	GO:1900180	regulation of protein localization to nucleus	19_GO:0051179 localization	-17	20	18	30304	143	182	17	9.3	2.2	142|207|983|1432|2033|2147|2475|2534|3320|3716|5295|5347|5580|5743|6469|6714|7297	PARP1|AKT1|CDK1|MAPK14|EP300|F2|MTOR|FYN|HSP90AA1|JAK1|PIK3R1|PLK1|PRKCD|PTGS2|SHH|SRC|TYK2	-15
MyList	KEGG Pathway	24	hsa05415	Diabetic cardiomyopathy		-17	16	16	30304	203	182	19	10	2.3	142|207|1376|1432|1509|2475|2539|2597|4318|4846|5290|5293|5295|5578|5580|5599|5972|6513|10000	PARP1|AKT1|CPT2|MAPK14|CTSD|MTOR|G6PD|GAPDH|MMP9|NOS3|PIK3CA|PIK3CD|PIK3R1|PRKCA|PRKCD|MAPK8|REN|SLC2A1|AKT3	-15
MyList	KEGG Pathway	24	hsa04722	Neurotrophin signaling pathway		-17	22	18	30304	119	182	16	8.8	2.1	25|207|596|673|1432|3725|5290|5293|5295|5580|5594|5595|5599|7157|9261|10000	ABL1|AKT1|BCL2|BRAF|MAPK14|JUN|PIK3CA|PIK3CD|PIK3R1|PRKCD|MAPK1|MAPK3|MAPK8|TP53|MAPKAPK2|AKT3	-15
MyList	GO Biological Processes	19	GO:0097190	apoptotic signaling pathway	19_GO:0050896 response to stimulus	-17	12	15	30304	311	182	22	12	2.4	25|596|695|836|952|1545|2033|2081|3558|3685|4170|5027|5295|5578|5580|5591|5788|6469|7124|7157|9641|11200	ABL1|BCL2|BTK|CASP3|CD38|CYP1B1|EP300|ERN1|IL2|ITGAV|MCL1|P2RX7|PIK3R1|PRKCA|PRKCD|PRKDC|PTPRC|SHH|TNF|TP53|IKBKE|CHEK2	-15
MyList	Canonical Pathways	11	M175	PID ERBB2 ERBB3 PATHWAY		-17	45	23	30304	44	182	12	6.6	1.8	207|2475|3725|5290|5293|5295|5566|5594|5595|5599|6714|6774	AKT1|MTOR|JUN|PIK3CA|PIK3CD|PIK3R1|PRKACA|MAPK1|MAPK3|MAPK8|SRC|STAT3	-15
MyList	WikiPathways	27	WP4205	MET in type 1 papillary renal cell carcinoma		-17	37	21	30304	59	182	13	7.1	1.9	207|673|3718|3725|5290|5293|5295|5594|5595|5599|6714|6774|10000	AKT1|BRAF|JAK3|JUN|PIK3CA|PIK3CD|PIK3R1|MAPK1|MAPK3|MAPK8|SRC|STAT3|AKT3	-15
MyList	GO Biological Processes	19	GO:0048545	response to steroid hormone	19_GO:0050896 response to stimulus	-17	13	15	30304	275	182	21	12	2.4	142|367|596|836|952|1545|2322|2629|2908|4129|4193|5111|5241|5290|5594|5743|5788|6446|6714|6869|7124	PARP1|AR|BCL2|CASP3|CD38|CYP1B1|FLT3|GBA1|NR3C1|MAOB|MDM2|PCNA|PGR|PIK3CA|MAPK1|PTGS2|PTPRC|SGK1|SRC|TACR1|TNF	-15
MyList	GO Biological Processes	19	GO:0034762	regulation of transmembrane transport	19_GO:0051179 localization	-17	7.9	13	30304	590	182	28	15	2.7	25|154|207|351|596|673|781|1432|2147|2280|2534|2539|3690|3757|4067|4318|4842|4986|4988|5027|5292|5294|5295|5566|6041|7124|54106|59272	ABL1|ADRB2|AKT1|APP|BCL2|BRAF|CACNA2D1|MAPK14|F2|FKBP1A|FYN|G6PD|ITGB3|KCNH2|LYN|MMP9|NOS1|OPRK1|OPRM1|P2RX7|PIM1|PIK3CG|PIK3R1|PRKACA|RNASEL|TNF|TLR9|ACE2	-15
MyList	KEGG Pathway	24	hsa04071	Sphingolipid signaling pathway		-17	22	18	30304	121	182	16	8.8	2.1	207|596|1432|1509|2534|4846|5290|5293|5295|5578|5594|5595|5599|7124|7157|10000	AKT1|BCL2|MAPK14|CTSD|FYN|NOS3|PIK3CA|PIK3CD|PIK3R1|PRKCA|MAPK1|MAPK3|MAPK8|TNF|TP53|AKT3	-15
MyList	GO Biological Processes	19	GO:2000377	regulation of reactive oxygen species metabolic process	19_GO:0008152 metabolic process	-17	19	17	30304	147	182	17	9.3	2.2	240|596|1432|1545|2147|2534|2539|2950|4314|5159|5580|6850|7099|7124|7157|7498|59272	ALOX5|BCL2|MAPK14|CYP1B1|F2|FYN|G6PD|GSTP1|MMP3|PDGFRB|PRKCD|SYK|TLR4|TNF|TP53|XDH|ACE2	-15
MyList	GO Biological Processes	19	GO:0010634	positive regulation of epithelial cell migration	19_GO:0040011 locomotion	-16	17	17	30304	176	182	18	9.9	2.2	25|207|2247|2260|2475|3162|3690|4318|4846|5293|5294|5578|5743|6714|6868|6869|7422|10000	ABL1|AKT1|FGF2|FGFR1|MTOR|HMOX1|ITGB3|MMP9|NOS3|PIK3CD|PIK3CG|PRKCA|PTGS2|SRC|ADAM17|TACR1|VEGFA|AKT3	-15
MyList	WikiPathways	27	WP4538	Regulatory circuits of the STAT3 signaling pathway		-16	30	20	30304	78	182	14	7.7	2	1432|1956|2475|3716|3718|5156|5159|5594|5595|5599|5788|6714|6774|7297	MAPK14|EGFR|MTOR|JAK1|JAK3|PDGFRA|PDGFRB|MAPK1|MAPK3|MAPK8|PTPRC|SRC|STAT3|TYK2	-15
MyList	KEGG Pathway	24	hsa04015	Rap1 signaling pathway		-16	15	16	30304	210	182	19	10	2.3	207|673|1268|1432|1956|2247|2260|3690|5156|5159|5290|5293|5295|5578|5594|5595|6714|7422|10000	AKT1|BRAF|CNR1|MAPK14|EGFR|FGF2|FGFR1|ITGB3|PDGFRA|PDGFRB|PIK3CA|PIK3CD|PIK3R1|PRKCA|MAPK1|MAPK3|SRC|VEGFA|AKT3	-15
MyList	KEGG Pathway	24	hsa05152	Tuberculosis		-16	17	16	30304	180	182	18	9.9	2.2	207|596|836|1432|1509|2033|3716|4843|5594|5595|5599|6714|6850|7099|7124|10000|10892|54106	AKT1|BCL2|CASP3|MAPK14|CTSD|EP300|JAK1|NOS2|MAPK1|MAPK3|MAPK8|SRC|SYK|TLR4|TNF|AKT3|MALT1|TLR9	-15
MyList	Canonical Pathways	11	M8626	SIG BCR SIGNALING PATHWAY		-16	43	22	30304	46	182	12	6.6	1.8	207|596|695|4067|5290|5293|5295|5594|5595|5788|6850|10000	AKT1|BCL2|BTK|LYN|PIK3CA|PIK3CD|PIK3R1|MAPK1|MAPK3|PTPRC|SYK|AKT3	-15
MyList	GO Biological Processes	19	GO:0046651	lymphocyte proliferation	19_GO:0002376 immune system process	-16	21	18	30304	125	182	16	8.8	2.1	25|100|596|952|2322|2534|3251|3558|5027|5294|5580|5788|6469|7099|7157|10892	ABL1|ADA|BCL2|CD38|FLT3|FYN|HPRT1|IL2|P2RX7|PIK3CG|PRKCD|PTPRC|SHH|TLR4|TP53|MALT1	-15
MyList	WikiPathways	27	WP382	MAPK signaling pathway		-16	13	15	30304	247	182	20	11	2.3	207|673|781|836|1432|1956|2247|2260|3725|5159|5566|5578|5580|5594|5595|5599|7124|7157|9261|10000	AKT1|BRAF|CACNA2D1|CASP3|MAPK14|EGFR|FGF2|FGFR1|JUN|PDGFRB|PRKACA|PRKCA|PRKCD|MAPK1|MAPK3|MAPK8|TNF|TP53|MAPKAPK2|AKT3	-15
MyList	KEGG Pathway	24	hsa05131	Shigellosis		-16	13	15	30304	247	182	20	11	2.3	207|596|1432|1956|2475|3725|4193|5290|5293|5295|5580|5594|5595|5599|6714|7099|7124|7157|10000|10892	AKT1|BCL2|MAPK14|EGFR|MTOR|JUN|MDM2|PIK3CA|PIK3CD|PIK3R1|PRKCD|MAPK1|MAPK3|MAPK8|SRC|TLR4|TNF|TP53|AKT3|MALT1	-15
MyList	GO Biological Processes	19	GO:0001666	response to hypoxia	19_GO:0050896 response to stimulus	-16	12	15	30304	286	182	21	12	2.4	100|596|836|952|1139|1803|2033|2475|3162|4193|4842|4843|5743|6513|6714|6839|6868|7124|7157|7422|7852	ADA|BCL2|CASP3|CD38|CHRNA7|DPP4|EP300|MTOR|HMOX1|MDM2|NOS1|NOS2|PTGS2|SLC2A1|SRC|SUV39H1|ADAM17|TNF|TP53|VEGFA|CXCR4	-15
MyList	WikiPathways	27	WP75	Toll-like receptor signaling pathway		-16	24	18	30304	103	182	15	8.2	2	207|1432|3725|5290|5293|5294|5295|5594|5595|5599|7099|7124|9641|10000|54106	AKT1|MAPK14|JUN|PIK3CA|PIK3CD|PIK3CG|PIK3R1|MAPK1|MAPK3|MAPK8|TLR4|TNF|IKBKE|AKT3|TLR9	-15
MyList	Canonical Pathways	11	M10	PID BCR 5PATHWAY		-16	34	21	30304	63	182	13	7.1	1.9	207|695|1432|3725|4067|5290|5295|5594|5595|5599|5788|6850|10892	AKT1|BTK|MAPK14|JUN|LYN|PIK3CA|PIK3R1|MAPK1|MAPK3|MAPK8|PTPRC|SYK|MALT1	-15
MyList	WikiPathways	27	WP2059	Alzheimer's disease and miRNA effects		-16	11	14	30304	328	182	22	12	2.4	207|351|673|836|1139|2081|2475|2597|4311|4842|4843|5290|5293|5295|5594|5595|5599|5610|5743|6868|7124|10000	AKT1|APP|BRAF|CASP3|CHRNA7|ERN1|MTOR|GAPDH|MME|NOS1|NOS2|PIK3CA|PIK3CD|PIK3R1|MAPK1|MAPK3|MAPK8|EIF2AK2|PTGS2|ADAM17|TNF|AKT3	-15
MyList	WikiPathways	27	WP1544	MicroRNAs in cardiomyocyte hypertrophy		-16	24	18	30304	104	182	15	8.2	2	207|1432|2247|2475|4638|5290|5293|5294|5295|5594|5595|5599|6774|7124|9641	AKT1|MAPK14|FGF2|MTOR|MYLK|PIK3CA|PIK3CD|PIK3CG|PIK3R1|MAPK1|MAPK3|MAPK8|STAT3|TNF|IKBKE	-15
MyList	GO Biological Processes	19	GO:0097305	response to alcohol	19_GO:0050896 response to stimulus	-16	13	15	30304	253	182	20	11	2.3	142|207|983|1139|1268|1545|2534|2539|3066|3558|4129|4193|4986|4988|5729|5788|6446|6869|7124|10919	PARP1|AKT1|CDK1|CHRNA7|CNR1|CYP1B1|FYN|G6PD|HDAC2|IL2|MAOB|MDM2|OPRK1|OPRM1|PTGDR|PTPRC|SGK1|TACR1|TNF|EHMT2	-15
MyList	GO Biological Processes	19	GO:0032943	mononuclear cell proliferation	19_GO:0009987 cellular process	-16	21	17	30304	129	182	16	8.8	2.1	25|100|596|952|2322|2534|3251|3558|5027|5294|5580|5788|6469|7099|7157|10892	ABL1|ADA|BCL2|CD38|FLT3|FYN|HPRT1|IL2|P2RX7|PIK3CG|PRKCD|PTPRC|SHH|TLR4|TP53|MALT1	-15
MyList	WikiPathways	27	WP1539	Angiogenesis		-16	69	26	30304	24	182	10	5.5	1.7	207|1432|2247|4318|4846|5156|5290|5594|6714|7422	AKT1|MAPK14|FGF2|MMP9|NOS3|PDGFRA|PIK3CA|MAPK1|SRC|VEGFA	-15
MyList	KEGG Pathway	24	hsa04621	NOD-like receptor signaling pathway		-16	16	16	30304	186	182	18	9.9	2.2	331|596|1432|1508|3320|3326|3716|3725|5027|5580|5594|5595|5599|6041|7099|7124|7297|9641	XIAP|BCL2|MAPK14|CTSB|HSP90AA1|HSP90AB1|JAK1|JUN|P2RX7|PRKCD|MAPK1|MAPK3|MAPK8|RNASEL|TLR4|TNF|TYK2|IKBKE	-15
MyList	GO Biological Processes	19	GO:1903522	regulation of blood circulation	19_GO:0032501 multicellular organismal process	-16	13	15	30304	254	182	20	11	2.3	25|100|781|952|1139|3269|3274|3320|3757|4193|4842|4846|5294|5566|5743|6869|7124|7139|7442|59272	ABL1|ADA|CACNA2D1|CD38|CHRNA7|HRH1|HRH2|HSP90AA1|KCNH2|MDM2|NOS1|NOS3|PIK3CG|PRKACA|PTGS2|TACR1|TNF|TNNT2|TRPV1|ACE2	-14
MyList	Canonical Pathways	11	M164	PID ERBB1 DOWNSTREAM PATHWAY		-16	24	18	30304	105	182	15	8.2	2	207|673|1956|2475|3725|5290|5293|5295|5578|5580|5594|5595|5599|6714|6774	AKT1|BRAF|EGFR|MTOR|JUN|PIK3CA|PIK3CD|PIK3R1|PRKCA|PRKCD|MAPK1|MAPK3|MAPK8|SRC|STAT3	-14
MyList	GO Biological Processes	19	GO:0030162	regulation of proteolysis	19_GO:0008152 metabolic process	-16	7.5	13	30304	618	182	28	15	2.7	207|331|1017|1509|2147|2534|2597|2629|3065|3066|3326|3932|4067|4193|4318|5054|5347|5566|6469|6714|6774|6850|7124|7157|7415|7422|7498|10892	AKT1|XIAP|CDK2|CTSD|F2|FYN|GAPDH|GBA1|HDAC1|HDAC2|HSP90AB1|LCK|LYN|MDM2|MMP9|SERPINE1|PLK1|PRKACA|SHH|SRC|STAT3|SYK|TNF|TP53|VCP|VEGFA|XDH|MALT1	-14
MyList	GO Biological Processes	19	GO:0048732	gland development	19_GO:0032502 developmental process	-16	9.5	14	30304	420	182	24	13	2.5	25|100|207|367|596|673|1545|1956|2247|2735|2908|5009|5111|5156|5241|5290|5594|5595|6469|6714|7052|7124|7422|7498	ABL1|ADA|AKT1|AR|BCL2|BRAF|CYP1B1|EGFR|FGF2|GLI1|NR3C1|OTC|PCNA|PDGFRA|PGR|PIK3CA|MAPK1|MAPK3|SHH|SRC|TGM2|TNF|VEGFA|XDH	-14
MyList	Reactome Gene Sets	6	R-HSA-6811558	PI5P, PP2A and IER3 Regulate PI3K/AKT Signaling		-16	24	18	30304	106	182	15	8.2	2	207|1956|2247|2260|2322|2534|3932|5156|5159|5290|5293|5295|5594|5595|6714	AKT1|EGFR|FGF2|FGFR1|FLT3|FYN|LCK|PDGFRA|PDGFRB|PIK3CA|PIK3CD|PIK3R1|MAPK1|MAPK3|SRC	-14
MyList	GO Biological Processes	19	GO:0030183	B cell differentiation	19_GO:0002376 immune system process	-16	20	17	30304	131	182	16	8.8	2.1	25|100|596|695|2033|2322|3676|3718|5293|5295|5591|5788|6850|6868|7157|10892	ABL1|ADA|BCL2|BTK|EP300|FLT3|ITGA4|JAK3|PIK3CD|PIK3R1|PRKDC|PTPRC|SYK|ADAM17|TP53|MALT1	-14
MyList	Canonical Pathways	11	M92	PID ANGIOPOIETIN RECEPTOR PATHWAY		-16	41	22	30304	49	182	12	6.6	1.8	207|1432|2147|2247|2534|4846|5290|5295|5594|5595|5599|7124	AKT1|MAPK14|F2|FGF2|FYN|NOS3|PIK3CA|PIK3R1|MAPK1|MAPK3|MAPK8|TNF	-14
MyList	GO Biological Processes	19	GO:0019221	cytokine-mediated signaling pathway	19_GO:0050896 response to stimulus	-16	10	14	30304	378	182	23	13	2.5	207|1232|1233|1237|1511|2322|2833|3558|3577|3579|3716|3718|4067|5566|5595|6714|6774|6850|7124|7157|7297|7852|9641	AKT1|CCR3|CCR4|CCR8|CTSG|FLT3|CXCR3|IL2|CXCR1|CXCR2|JAK1|JAK3|LYN|PRKACA|MAPK3|SRC|STAT3|SYK|TNF|TP53|TYK2|CXCR4|IKBKE	-14
MyList	GO Biological Processes	19	GO:0002683	negative regulation of immune system process	19_GO:0002376 immune system process	-16	8.3	13	30304	519	182	26	14	2.6	100|142|207|246|695|836|1268|1432|1511|1803|2534|3105|3162|3558|3718|4067|4321|5295|5591|5788|6469|6714|6850|7099|7124|7430	ADA|PARP1|AKT1|ALOX15|BTK|CASP3|CNR1|MAPK14|CTSG|DPP4|FYN|HLA-A|HMOX1|IL2|JAK3|LYN|MMP12|PIK3R1|PRKDC|PTPRC|SHH|SRC|SYK|TLR4|TNF|EZR	-14
MyList	GO Biological Processes	19	GO:0009611	response to wounding	19_GO:0050896 response to stimulus	-16	9.4	14	30304	423	182	24	13	2.5	246|596|836|983|1432|1511|2147|2247|2735|3162|3690|3932|4067|4321|5156|5290|5294|6469|6714|6850|6868|7099|7124|7422	ALOX15|BCL2|CASP3|CDK1|MAPK14|CTSG|F2|FGF2|GLI1|HMOX1|ITGB3|LCK|LYN|MMP12|PDGFRA|PIK3CA|PIK3CG|SHH|SRC|SYK|ADAM17|TLR4|TNF|VEGFA	-14
MyList	GO Biological Processes	19	GO:0046777	protein autophosphorylation	19_GO:0008152 metabolic process	-16	18	16	30304	160	182	17	9.3	2.2	25|207|1956|2081|2260|2322|2475|3932|4067|5156|5159|5292|5595|5610|6714|9261|11200	ABL1|AKT1|EGFR|ERN1|FGFR1|FLT3|MTOR|LCK|LYN|PDGFRA|PDGFRB|PIM1|MAPK3|EIF2AK2|SRC|MAPKAPK2|CHEK2	-14
MyList	WikiPathways	27	WP2032	Thyroid stimulating hormone (TSH) signaling pathway		-16	33	20	30304	66	182	13	7.1	1.9	207|673|1017|1432|2475|3716|3725|5290|5295|5594|5595|6714|6774	AKT1|BRAF|CDK2|MAPK14|MTOR|JAK1|JUN|PIK3CA|PIK3R1|MAPK1|MAPK3|SRC|STAT3	-14
MyList	GO Biological Processes	19	GO:0050863	regulation of T cell activation	19_GO:0002376 immune system process	-16	10	14	30304	381	182	23	13	2.5	25|100|207|673|836|1511|1803|2475|2534|3105|3558|3718|3932|4067|4860|5290|5788|6469|6714|6850|7297|7535|10892	ABL1|ADA|AKT1|BRAF|CASP3|CTSG|DPP4|MTOR|FYN|HLA-A|IL2|JAK3|LCK|LYN|PNP|PIK3CA|PTPRC|SHH|SRC|SYK|TYK2|ZAP70|MALT1	-14
MyList	WikiPathways	27	WP437	EGF/EGFR signaling pathway		-16	17	16	30304	162	182	17	9.3	2.2	25|207|673|1432|1956|2475|3716|3725|4846|5111|5295|5578|5580|5594|5599|6714|6774	ABL1|AKT1|BRAF|MAPK14|EGFR|MTOR|JAK1|JUN|NOS3|PCNA|PIK3R1|PRKCA|PRKCD|MAPK1|MAPK8|SRC|STAT3	-14
MyList	KEGG Pathway	24	hsa05221	Acute myeloid leukemia		-16	32	20	30304	67	182	13	7.1	1.9	207|673|2322|2475|4353|5290|5292|5293|5295|5594|5595|6774|10000	AKT1|BRAF|FLT3|MTOR|MPO|PIK3CA|PIM1|PIK3CD|PIK3R1|MAPK1|MAPK3|STAT3|AKT3	-14
MyList	GO Biological Processes	19	GO:0051052	regulation of DNA metabolic process	19_GO:0008152 metabolic process	-16	8.2	13	30304	527	182	26	14	2.6	25|142|207|983|1017|1111|1545|1956|2247|2735|3320|3326|3558|4255|5111|5159|5580|5591|5594|5595|5788|6714|7124|7157|10919|23028	ABL1|PARP1|AKT1|CDK1|CDK2|CHEK1|CYP1B1|EGFR|FGF2|GLI1|HSP90AA1|HSP90AB1|IL2|MGMT|PCNA|PDGFRB|PRKCD|PRKDC|MAPK1|MAPK3|PTPRC|SRC|TNF|TP53|EHMT2|KDM1A	-14
MyList	GO Biological Processes	19	GO:0018105	peptidyl-serine phosphorylation	19_GO:0008152 metabolic process	-16	17	16	30304	164	182	17	9.3	2.2	207|983|1017|1432|2081|2475|5347|5566|5578|5580|5591|5594|5599|6446|9261|9641|10000	AKT1|CDK1|CDK2|MAPK14|ERN1|MTOR|PLK1|PRKACA|PRKCA|PRKCD|PRKDC|MAPK1|MAPK8|SGK1|MAPKAPK2|IKBKE|AKT3	-14
MyList	WikiPathways	27	WP3303	RAC1/PAK1/p38/MMP2 pathway		-16	32	20	30304	68	182	13	7.1	1.9	207|1432|1956|4842|4843|5290|5295|5594|5595|5599|6714|6774|7157	AKT1|MAPK14|EGFR|NOS1|NOS2|PIK3CA|PIK3R1|MAPK1|MAPK3|MAPK8|SRC|STAT3|TP53	-14
MyList	Reactome Gene Sets	6	R-HSA-6798695	Neutrophil degranulation		-16	8.7	13	30304	481	182	25	14	2.6	240|1432|1508|1509|1511|1991|2950|3320|3326|3577|3579|3685|4048|4311|4317|4318|4353|4860|5580|5594|5788|6036|6402|7276|7415	ALOX5|MAPK14|CTSB|CTSD|CTSG|ELANE|GSTP1|HSP90AA1|HSP90AB1|CXCR1|CXCR2|ITGAV|LTA4H|MME|MMP8|MMP9|MPO|PNP|PRKCD|MAPK1|PTPRC|RNASE2|SELL|TTR|VCP	-14
MyList	Canonical Pathways	11	M226	PID VEGFR1 PATHWAY		-16	64	25	30304	26	182	10	5.5	1.7	207|3320|4846|5290|5295|5566|5578|5594|5595|7422	AKT1|HSP90AA1|NOS3|PIK3CA|PIK3R1|PRKACA|PRKCA|MAPK1|MAPK3|VEGFA	-14
MyList	GO Biological Processes	19	GO:0009895	negative regulation of catabolic process	19_GO:0048519 negative regulation of biological process	-16	11	14	30304	347	182	22	12	2.4	207|596|1268|1432|1956|2033|2475|2534|3162|3326|4170|4843|5290|5294|5566|6469|6774|7124|7157|9261|9641|10919	AKT1|BCL2|CNR1|MAPK14|EGFR|EP300|MTOR|FYN|HMOX1|HSP90AB1|MCL1|NOS2|PIK3CA|PIK3CG|PRKACA|SHH|STAT3|TNF|TP53|MAPKAPK2|IKBKE|EHMT2	-14
MyList	GO Biological Processes	19	GO:0070663	regulation of leukocyte proliferation	19_GO:0050789 regulation of biological process	-16	12	15	30304	267	182	20	11	2.3	100|596|695|836|952|2950|3105|3558|4067|4860|5594|5595|5788|6469|6850|6869|7099|7297|7535|54106	ADA|BCL2|BTK|CASP3|CD38|GSTP1|HLA-A|IL2|LYN|PNP|MAPK1|MAPK3|PTPRC|SHH|SYK|TACR1|TLR4|TYK2|ZAP70|TLR9	-14
MyList	Canonical Pathways	11	M50	PID PTP1B PATHWAY		-16	38	21	30304	52	182	12	6.6	1.8	207|1956|2534|3690|3932|4067|5159|5290|5295|6714|6774|7297	AKT1|EGFR|FYN|ITGB3|LCK|LYN|PDGFRB|PIK3CA|PIK3R1|SRC|STAT3|TYK2	-14
MyList	Canonical Pathways	11	M94	PID FAS PATHWAY		-16	48	23	30304	38	182	11	6	1.8	207|695|836|1432|5290|5293|5295|5599|6714|6850|7430	AKT1|BTK|CASP3|MAPK14|PIK3CA|PIK3CD|PIK3R1|MAPK8|SRC|SYK|EZR	-14
MyList	GO Biological Processes	19	GO:0034644	cellular response to UV	19_GO:0050896 response to stimulus	-16	26	18	30304	90	182	14	7.7	2	142|993|1432|2033|4193|4311|4312|4314|4318|5111|5295|5580|7157|23028	PARP1|CDC25A|MAPK14|EP300|MDM2|MME|MMP1|MMP3|MMP9|PCNA|PIK3R1|PRKCD|TP53|KDM1A	-14
MyList	WikiPathways	27	WP69	T-cell receptor signaling pathway		-16	26	18	30304	90	182	14	7.7	2	207|1432|2534|3702|3725|3932|4988|5295|5580|5594|5595|5599|7535|10892	AKT1|MAPK14|FYN|ITK|JUN|LCK|OPRM1|PIK3R1|PRKCD|MAPK1|MAPK3|MAPK8|ZAP70|MALT1	-14
MyList	WikiPathways	27	WP5130	Th17 cell differentiation pathway		-16	31	19	30304	70	182	13	7.1	1.9	1432|2475|3320|3558|3716|3725|3932|5594|5599|6097|6774|7297|7535	MAPK14|MTOR|HSP90AA1|IL2|JAK1|JUN|LCK|MAPK1|MAPK8|RORC|STAT3|TYK2|ZAP70	-14
MyList	GO Biological Processes	19	GO:0010959	regulation of metal ion transport	19_GO:0051179 localization	-15	9.6	13	30304	398	182	23	13	2.5	25|154|207|596|781|2147|2280|2534|2539|3690|3757|4067|4638|4842|4846|4986|5027|5159|5294|5566|5743|7852|54106	ABL1|ADRB2|AKT1|BCL2|CACNA2D1|F2|FKBP1A|FYN|G6PD|ITGB3|KCNH2|LYN|MYLK|NOS1|NOS3|OPRK1|P2RX7|PDGFRB|PIK3CG|PRKACA|PTGS2|CXCR4|TLR9	-14
MyList	Canonical Pathways	11	M1718	SIG IL4RECEPTOR IN B LYPHOCYTES		-15	62	25	30304	27	182	10	5.5	1.7	207|596|3716|3718|5290|5293|5295|5594|5595|10000	AKT1|BCL2|JAK1|JAK3|PIK3CA|PIK3CD|PIK3R1|MAPK1|MAPK3|AKT3	-14
MyList	KEGG Pathway	24	hsa04014	Ras signaling pathway		-15	13	15	30304	236	182	19	10	2.3	25|207|1956|2247|2260|2322|5156|5159|5290|5293|5295|5566|5578|5594|5595|5599|7422|7535|10000	ABL1|AKT1|EGFR|FGF2|FGFR1|FLT3|PDGFRA|PDGFRB|PIK3CA|PIK3CD|PIK3R1|PRKACA|PRKCA|MAPK1|MAPK3|MAPK8|VEGFA|ZAP70|AKT3	-14
MyList	KEGG Pathway	24	hsa04726	Serotonergic synapse		-15	22	17	30304	115	182	15	8.2	2	240|246|351|673|836|1557|1565|4128|4129|5566|5578|5594|5595|5742|5743	ALOX5|ALOX15|APP|BRAF|CASP3|CYP2C19|CYP2D6|MAOA|MAOB|PRKACA|PRKCA|MAPK1|MAPK3|PTGS1|PTGS2	-14
MyList	KEGG Pathway	24	hsa05223	Non-small cell lung cancer		-15	30	19	30304	72	182	13	7.1	1.9	207|673|1956|3718|5290|5293|5295|5578|5594|5595|6774|7157|10000	AKT1|BRAF|EGFR|JAK3|PIK3CA|PIK3CD|PIK3R1|PRKCA|MAPK1|MAPK3|STAT3|TP53|AKT3	-14
MyList	GO Biological Processes	19	GO:0002263	cell activation involved in immune response	19_GO:0002376 immune system process	-15	15	15	30304	205	182	18	9.9	2.2	25|100|351|695|2475|3383|3558|3716|4067|5293|5294|5729|6097|6774|6850|7099|7124|7157	ABL1|ADA|APP|BTK|MTOR|ICAM1|IL2|JAK1|LYN|PIK3CD|PIK3CG|PTGDR|RORC|STAT3|SYK|TLR4|TNF|TP53	-14
MyList	WikiPathways	27	WP3931	Embryonic stem cell pluripotency pathways		-15	21	17	30304	117	182	15	8.2	2	207|673|1956|2247|2260|2475|3716|3725|4193|5156|5159|5293|5594|6774|10000	AKT1|BRAF|EGFR|FGF2|FGFR1|MTOR|JAK1|JUN|MDM2|PDGFRA|PDGFRB|PIK3CD|MAPK1|STAT3|AKT3	-14
MyList	WikiPathways	27	WP2018	RANKL/RANK signaling pathway		-15	36	20	30304	55	182	12	6.6	1.8	207|1432|2475|3383|3725|4067|5295|5594|5595|5599|6714|6850	AKT1|MAPK14|MTOR|ICAM1|JUN|LYN|PIK3R1|MAPK1|MAPK3|MAPK8|SRC|SYK	-14
MyList	GO Biological Processes	19	GO:0018209	peptidyl-serine modification	19_GO:0008152 metabolic process	-15	16	16	30304	177	182	17	9.3	2.2	207|983|1017|1432|2081|2475|5347|5566|5578|5580|5591|5594|5599|6446|9261|9641|10000	AKT1|CDK1|CDK2|MAPK14|ERN1|MTOR|PLK1|PRKACA|PRKCA|PRKCD|PRKDC|MAPK1|MAPK8|SGK1|MAPKAPK2|IKBKE|AKT3	-14
MyList	GO Biological Processes	19	GO:1902074	response to salt	19_GO:0050896 response to stimulus	-15	10	13	30304	366	182	22	12	2.4	246|673|1139|1268|2534|2539|3066|3320|4193|4986|4988|5027|5111|5290|5743|6469|7052|7124|7139|7442|10919|54106	ALOX15|BRAF|CHRNA7|CNR1|FYN|G6PD|HDAC2|HSP90AA1|MDM2|OPRK1|OPRM1|P2RX7|PCNA|PIK3CA|PTGS2|SHH|TGM2|TNF|TNNT2|TRPV1|EHMT2|TLR9	-14
MyList	Reactome Gene Sets	6	R-HSA-5683057	MAPK family signaling cascades		-15	11	14	30304	325	182	21	12	2.4	673|983|1956|2247|2260|2322|2534|3558|3690|3716|3718|3725|5156|5159|5290|5295|5566|5594|5595|6714|7297	BRAF|CDK1|EGFR|FGF2|FGFR1|FLT3|FYN|IL2|ITGB3|JAK1|JAK3|JUN|PDGFRA|PDGFRB|PIK3CA|PIK3R1|PRKACA|MAPK1|MAPK3|SRC|TYK2	-14
MyList	GO Biological Processes	19	GO:0071375	cellular response to peptide hormone stimulus	19_GO:0050896 response to stimulus	-15	13	14	30304	247	182	19	10	2.3	142|207|1545|2475|3690|3716|3718|4067|4193|5290|5295|5566|5580|5591|5594|5595|6714|6774|7297	PARP1|AKT1|CYP1B1|MTOR|ITGB3|JAK1|JAK3|LYN|MDM2|PIK3CA|PIK3R1|PRKACA|PRKCD|PRKDC|MAPK1|MAPK3|SRC|STAT3|TYK2	-14
MyList	WikiPathways	27	WP3972	PDGFR-beta pathway		-15	57	24	30304	29	182	10	5.5	1.7	3716|3725|5159|5290|5295|5578|5595|5599|5610|6774	JAK1|JUN|PDGFRB|PIK3CA|PIK3R1|PRKCA|MAPK3|MAPK8|EIF2AK2|STAT3	-14
MyList	Canonical Pathways	11	M55	PID S1P S1P3 PATHWAY		-15	57	24	30304	29	182	10	5.5	1.7	207|3685|3690|5159|5594|5595|6714|7422|7852|10000	AKT1|ITGAV|ITGB3|PDGFRB|MAPK1|MAPK3|SRC|VEGFA|CXCR4|AKT3	-14
MyList	KEGG Pathway	24	hsa05220	Chronic myeloid leukemia		-15	28	19	30304	76	182	13	7.1	1.9	25|207|673|3065|3066|4193|5290|5293|5295|5594|5595|7157|10000	ABL1|AKT1|BRAF|HDAC1|HDAC2|MDM2|PIK3CA|PIK3CD|PIK3R1|MAPK1|MAPK3|TP53|AKT3	-14
MyList	Canonical Pathways	11	M91	PID TCPTP PATHWAY		-15	44	21	30304	42	182	11	6	1.8	1956|3716|3718|5159|5290|5293|5295|5610|6714|6774|7422	EGFR|JAK1|JAK3|PDGFRB|PIK3CA|PIK3CD|PIK3R1|EIF2AK2|SRC|STAT3|VEGFA	-14
MyList	KEGG Pathway	24	hsa05132	Salmonella infection		-15	13	14	30304	249	182	19	10	2.3	207|596|836|1432|2597|3320|3326|3725|5290|5293|5294|5594|5595|5599|5788|7099|7124|10000|54106	AKT1|BCL2|CASP3|MAPK14|GAPDH|HSP90AA1|HSP90AB1|JUN|PIK3CA|PIK3CD|PIK3CG|MAPK1|MAPK3|MAPK8|PTPRC|TLR4|TNF|AKT3|TLR9	-14
MyList	KEGG Pathway	24	hsa05231	Choline metabolism in cancer		-15	24	18	30304	98	182	14	7.7	2	207|1956|2475|3725|5156|5159|5290|5293|5295|5578|5594|5595|5599|10000	AKT1|EGFR|MTOR|JUN|PDGFRA|PDGFRB|PIK3CA|PIK3CD|PIK3R1|PRKCA|MAPK1|MAPK3|MAPK8|AKT3	-14
MyList	Reactome Gene Sets	6	R-HSA-9009391	Extra-nuclear estrogen signaling		-15	28	19	30304	77	182	13	7.1	1.9	207|596|1956|3320|4314|4318|4846|5290|5295|5594|5595|6714|10000	AKT1|BCL2|EGFR|HSP90AA1|MMP3|MMP9|NOS3|PIK3CA|PIK3R1|MAPK1|MAPK3|SRC|AKT3	-13
MyList	GO Biological Processes	19	GO:0051924	regulation of calcium ion transport	19_GO:0051179 localization	-15	13	14	30304	251	182	19	10	2.3	25|596|781|2147|2280|2534|2539|3690|4067|4638|4842|4846|5027|5159|5294|5566|5743|7852|54106	ABL1|BCL2|CACNA2D1|F2|FKBP1A|FYN|G6PD|ITGB3|LYN|MYLK|NOS1|NOS3|P2RX7|PDGFRB|PIK3CG|PRKACA|PTGS2|CXCR4|TLR9	-13
MyList	GO Biological Processes	19	GO:0050870	positive regulation of T cell activation	19_GO:0002376 immune system process	-15	13	14	30304	251	182	19	10	2.3	25|100|207|1803|2475|2534|3105|3558|3932|4067|4860|5290|5788|6469|6714|6850|7297|7535|10892	ABL1|ADA|AKT1|DPP4|MTOR|FYN|HLA-A|IL2|LCK|LYN|PNP|PIK3CA|PTPRC|SHH|SRC|SYK|TYK2|ZAP70|MALT1	-13
MyList	GO Biological Processes	19	GO:0043269	regulation of monoatomic ion transport	19_GO:0051179 localization	-15	7.6	12	30304	572	182	26	14	2.6	25|154|207|596|781|1268|2147|2280|2534|2539|3690|3757|4067|4129|4318|4638|4842|4846|4986|5027|5159|5294|5566|5743|7852|54106	ABL1|ADRB2|AKT1|BCL2|CACNA2D1|CNR1|F2|FKBP1A|FYN|G6PD|ITGB3|KCNH2|LYN|MAOB|MMP9|MYLK|NOS1|NOS3|OPRK1|P2RX7|PDGFRB|PIK3CG|PRKACA|PTGS2|CXCR4|TLR9	-13
MyList	Canonical Pathways	11	M207	PID RETINOIC ACID PATHWAY		-15	56	23	30304	30	182	10	5.5	1.7	207|983|1432|2033|3065|5566|5578|5594|5595|5599	AKT1|CDK1|MAPK14|EP300|HDAC1|PRKACA|PRKCA|MAPK1|MAPK3|MAPK8	-13
MyList	WikiPathways	27	WP4223	Ras signaling		-15	15	15	30304	184	182	17	9.3	2.2	25|207|1956|2260|2322|5156|5159|5290|5293|5295|5566|5578|5594|5595|5599|7535|10000	ABL1|AKT1|EGFR|FGFR1|FLT3|PDGFRA|PDGFRB|PIK3CA|PIK3CD|PIK3R1|PRKACA|PRKCA|MAPK1|MAPK3|MAPK8|ZAP70|AKT3	-13
MyList	GO Biological Processes	19	GO:0070374	positive regulation of ERK1 and ERK2 cascade	19_GO:0048518 positive regulation of biological process	-15	14	15	30304	218	182	18	9.9	2.2	25|246|351|673|1139|1956|2247|3383|3690|4988|5156|5159|5578|5595|5788|6714|7099|7124	ABL1|ALOX15|APP|BRAF|CHRNA7|EGFR|FGF2|ICAM1|ITGB3|OPRM1|PDGFRA|PDGFRB|PRKCA|MAPK3|PTPRC|SRC|TLR4|TNF	-13
MyList	GO Biological Processes	19	GO:1904018	positive regulation of vasculature development	19_GO:0032502 developmental process	-15	15	15	30304	185	182	17	9.3	2.2	25|1139|1232|1545|2247|3162|3579|3690|3716|4846|5054|5293|5578|6774|7422|7852|10000	ABL1|CHRNA7|CCR3|CYP1B1|FGF2|HMOX1|CXCR2|ITGB3|JAK1|NOS3|SERPINE1|PIK3CD|PRKCA|STAT3|VEGFA|CXCR4|AKT3	-13
MyList	GO Biological Processes	19	GO:0045766	positive regulation of angiogenesis	19_GO:0032502 developmental process	-15	15	15	30304	185	182	17	9.3	2.2	25|1139|1232|1545|2247|3162|3579|3690|3716|4846|5054|5293|5578|6774|7422|7852|10000	ABL1|CHRNA7|CCR3|CYP1B1|FGF2|HMOX1|CXCR2|ITGB3|JAK1|NOS3|SERPINE1|PIK3CD|PRKCA|STAT3|VEGFA|CXCR4|AKT3	-13
MyList	Canonical Pathways	11	M7	PID FCER1 PATHWAY		-15	33	19	30304	60	182	12	6.6	1.8	207|695|2534|3702|3725|4067|5290|5295|5594|5595|5599|6850	AKT1|BTK|FYN|ITK|JUN|LYN|PIK3CA|PIK3R1|MAPK1|MAPK3|MAPK8|SYK	-13
MyList	GO Biological Processes	19	GO:0062012	regulation of small molecule metabolic process	19_GO:0008152 metabolic process	-15	10	13	30304	337	182	21	12	2.4	142|207|351|1268|2033|2475|2908|3269|4842|4843|4846|5027|5566|5743|6097|6714|6774|7124|7157|7415|11091	PARP1|AKT1|APP|CNR1|EP300|MTOR|NR3C1|HRH1|NOS1|NOS2|NOS3|P2RX7|PRKACA|PTGS2|RORC|SRC|STAT3|TNF|TP53|VCP|WDR5	-13
MyList	WikiPathways	27	WP4262	Breast cancer pathway		-15	17	16	30304	155	182	16	8.8	2.1	142|207|673|1956|2247|2260|2475|3725|5241|5290|5293|5295|5594|5595|7157|10000	PARP1|AKT1|BRAF|EGFR|FGF2|FGFR1|MTOR|JUN|PGR|PIK3CA|PIK3CD|PIK3R1|MAPK1|MAPK3|TP53|AKT3	-13
MyList	WikiPathways	27	WP2332	Interleukin-11 signaling pathway		-15	42	21	30304	44	182	11	6	1.8	207|596|2534|3383|3716|5295|5594|5595|6714|6774|7297	AKT1|BCL2|FYN|ICAM1|JAK1|PIK3R1|MAPK1|MAPK3|SRC|STAT3|TYK2	-13
MyList	GO Biological Processes	19	GO:0008217	regulation of blood pressure	19_GO:0032501 multicellular organismal process	-15	15	15	30304	187	182	17	9.3	2.2	154|367|1139|1268|1511|3816|4842|4843|4846|5742|5743|5972|6446|6869|7124|7442|59272	ADRB2|AR|CHRNA7|CNR1|CTSG|KLK1|NOS1|NOS2|NOS3|PTGS1|PTGS2|REN|SGK1|TACR1|TNF|TRPV1|ACE2	-13
MyList	Canonical Pathways	11	M63	PID AVB3 OPN PATHWAY		-15	54	23	30304	31	182	10	5.5	1.7	3685|3690|3725|4318|5290|5295|5594|5595|5599|6850	ITGAV|ITGB3|JUN|MMP9|PIK3CA|PIK3R1|MAPK1|MAPK3|MAPK8|SYK	-13
MyList	KEGG Pathway	24	hsa05010	Alzheimer disease		-15	9.5	13	30304	384	182	22	12	2.4	207|351|673|836|1139|2081|2475|2597|4311|4842|4843|5290|5293|5295|5594|5595|5599|5610|5743|6868|7124|10000	AKT1|APP|BRAF|CASP3|CHRNA7|ERN1|MTOR|GAPDH|MME|NOS1|NOS2|PIK3CA|PIK3CD|PIK3R1|MAPK1|MAPK3|MAPK8|EIF2AK2|PTGS2|ADAM17|TNF|AKT3	-13
MyList	Reactome Gene Sets	6	R-HSA-9006931	Signaling by Nuclear Receptors		-15	11	14	30304	298	182	20	11	2.3	207|596|1509|1956|2033|3065|3320|3326|3725|4314|4318|4846|5241|5290|5295|5594|5595|6714|10000|23028	AKT1|BCL2|CTSD|EGFR|EP300|HDAC1|HSP90AA1|HSP90AB1|JUN|MMP3|MMP9|NOS3|PGR|PIK3CA|PIK3R1|MAPK1|MAPK3|SRC|AKT3|KDM1A	-13
MyList	GO Biological Processes	19	GO:0051054	positive regulation of DNA metabolic process	19_GO:0048518 positive regulation of biological process	-15	11	14	30304	298	182	20	11	2.3	142|207|983|1017|1545|1956|2247|2735|3320|3326|3558|4255|5111|5159|5580|5591|5594|5595|5788|7124	PARP1|AKT1|CDK1|CDK2|CYP1B1|EGFR|FGF2|GLI1|HSP90AA1|HSP90AB1|IL2|MGMT|PCNA|PDGFRB|PRKCD|PRKDC|MAPK1|MAPK3|PTPRC|TNF	-13
MyList	KEGG Pathway	24	hsa04620	Toll-like receptor signaling pathway		-15	22	17	30304	104	182	14	7.7	2	207|1432|3725|5290|5293|5295|5594|5595|5599|7099|7124|9641|10000|54106	AKT1|MAPK14|JUN|PIK3CA|PIK3CD|PIK3R1|MAPK1|MAPK3|MAPK8|TLR4|TNF|IKBKE|AKT3|TLR9	-13
MyList	WikiPathways	27	WP3863	T-cell antigen receptor (TCR) pathway during Staphylococcus aureus infection		-15	32	19	30304	62	182	12	6.6	1.8	207|2534|3558|3702|3725|3932|5290|5595|5788|7124|7535|10892	AKT1|FYN|IL2|ITK|JUN|LCK|PIK3CA|MAPK3|PTPRC|TNF|ZAP70|MALT1	-13
MyList	Reactome Gene Sets	6	R-HSA-76002	Platelet activation, signaling and aggregation		-15	12	14	30304	263	182	19	10	2.3	207|351|1432|2147|2534|3690|3932|4067|5054|5290|5294|5295|5578|5580|5594|5595|6714|6850|7422	AKT1|APP|MAPK14|F2|FYN|ITGB3|LCK|LYN|SERPINE1|PIK3CA|PIK3CG|PIK3R1|PRKCA|PRKCD|MAPK1|MAPK3|SRC|SYK|VEGFA	-13
MyList	GO Biological Processes	19	GO:0046631	alpha-beta T cell activation	19_GO:0002376 immune system process	-15	22	17	30304	105	182	14	7.7	2	25|100|596|673|2475|3105|3702|3716|5788|6097|6469|6774|6850|7535	ABL1|ADA|BCL2|BRAF|MTOR|HLA-A|ITK|JAK1|PTPRC|RORC|SHH|STAT3|SYK|ZAP70	-13
MyList	Canonical Pathways	11	M275	PID ALPHA SYNUCLEIN PATHWAY		-15	52	22	30304	32	182	10	5.5	1.7	2280|2534|3932|4067|4129|5580|5594|5595|6714|6850	FKBP1A|FYN|LCK|LYN|MAOB|PRKCD|MAPK1|MAPK3|SRC|SYK	-13
MyList	GO Biological Processes	19	GO:0009266	response to temperature stimulus	19_GO:0050896 response to stimulus	-15	17	15	30304	160	182	16	8.8	2.1	154|207|1139|2475|3066|3162|3320|3326|4067|4842|4846|5566|5743|7415|7442|7852	ADRB2|AKT1|CHRNA7|MTOR|HDAC2|HMOX1|HSP90AA1|HSP90AB1|LYN|NOS1|NOS3|PRKACA|PTGS2|VCP|TRPV1|CXCR4	-13
MyList	WikiPathways	27	WP5283	Chronic hyperglycemia impairment of neuron function		-15	40	20	30304	46	182	11	6	1.8	4312|4314|4317|4318|4321|4322|4843|5578|5580|6513|7442	MMP1|MMP3|MMP8|MMP9|MMP12|MMP13|NOS2|PRKCA|PRKCD|SLC2A1|TRPV1	-13
MyList	KEGG Pathway	24	hsa04650	Natural killer cell mediated cytotoxicity		-15	19	16	30304	132	182	15	8.2	2	673|836|2534|3105|3383|3932|5290|5293|5295|5578|5594|5595|6850|7124|7535	BRAF|CASP3|FYN|HLA-A|ICAM1|LCK|PIK3CA|PIK3CD|PIK3R1|PRKCA|MAPK1|MAPK3|SYK|TNF|ZAP70	-13
MyList	WikiPathways	27	WP4155	Endometrial cancer		-15	32	19	30304	63	182	12	6.6	1.8	207|673|1956|2247|2260|5290|5293|5295|5594|5595|7157|10000	AKT1|BRAF|EGFR|FGF2|FGFR1|PIK3CA|PIK3CD|PIK3R1|MAPK1|MAPK3|TP53|AKT3	-13
MyList	GO Biological Processes	19	GO:0050730	regulation of peptidyl-tyrosine phosphorylation	19_GO:0008152 metabolic process	-14	13	14	30304	231	182	18	9.9	2.2	25|351|1956|2322|2475|2534|3066|3558|3690|4067|5580|5788|6714|6850|6868|7124|7157|7422	ABL1|APP|EGFR|FLT3|MTOR|FYN|HDAC2|IL2|ITGB3|LYN|PRKCD|PTPRC|SRC|SYK|ADAM17|TNF|TP53|VEGFA	-13
MyList	GO Biological Processes	19	GO:0044403	biological process involved in symbiotic interaction	19_GO:0044419 biological process involved in interspecies interaction between organisms	-14	12	14	30304	269	182	19	10	2.3	207|983|1508|1511|1803|1956|1991|2033|2147|2597|3065|3326|3383|3685|3690|3725|6714|7852|59272	AKT1|CDK1|CTSB|CTSG|DPP4|EGFR|ELANE|EP300|F2|GAPDH|HDAC1|HSP90AB1|ICAM1|ITGAV|ITGB3|JUN|SRC|CXCR4|ACE2	-13
MyList	Reactome Gene Sets	6	R-HSA-2029480	Fcgamma receptor (FCGR) dependent phagocytosis		-14	25	17	30304	86	182	13	7.1	1.9	25|695|2534|3320|3326|4067|5290|5295|5580|5594|5595|6714|6850	ABL1|BTK|FYN|HSP90AA1|HSP90AB1|LYN|PIK3CA|PIK3R1|PRKCD|MAPK1|MAPK3|SRC|SYK	-13
MyList	Canonical Pathways	11	M143	PID IL2 PI3K PATHWAY		-14	49	22	30304	34	182	10	5.5	1.7	207|596|2475|3320|3558|3716|3718|3932|5290|5295	AKT1|BCL2|MTOR|HSP90AA1|IL2|JAK1|JAK3|LCK|PIK3CA|PIK3R1	-13
MyList	GO Biological Processes	19	GO:0051345	positive regulation of hydrolase activity	19_GO:0065007 biological regulation	-14	7.9	12	30304	503	182	24	13	2.5	207|1509|1956|2247|2260|2475|2534|3326|3702|3932|4067|5111|5156|5159|5580|5788|6401|6774|6850|7052|7124|7415|7498|10892	AKT1|CTSD|EGFR|FGF2|FGFR1|MTOR|FYN|HSP90AB1|ITK|LCK|LYN|PCNA|PDGFRA|PDGFRB|PRKCD|PTPRC|SELE|STAT3|SYK|TGM2|TNF|VCP|XDH|MALT1	-13
MyList	GO Biological Processes	19	GO:0044089	positive regulation of cellular component biogenesis	19_GO:0048518 positive regulation of biological process	-14	7.9	12	30304	503	182	24	13	2.5	25|246|673|695|1017|2475|3320|4312|4314|5027|5290|5295|5578|5599|6714|6850|6869|7099|7124|7157|7415|7422|9869|59272	ABL1|ALOX15|BRAF|BTK|CDK2|MTOR|HSP90AA1|MMP1|MMP3|P2RX7|PIK3CA|PIK3R1|PRKCA|MAPK8|SRC|SYK|TACR1|TLR4|TNF|TP53|VCP|VEGFA|SETDB1|ACE2	-13
MyList	Reactome Gene Sets	6	R-HSA-2262752	Cellular responses to stress		-14	6.1	11	30304	788	182	29	16	2.7	207|367|1017|1432|2033|2081|2475|2539|2908|2950|3162|3320|3326|3725|4193|5241|5580|5594|5595|5599|6774|7086|7099|7157|7415|7422|9261|10000|10919	AKT1|AR|CDK2|MAPK14|EP300|ERN1|MTOR|G6PD|NR3C1|GSTP1|HMOX1|HSP90AA1|HSP90AB1|JUN|MDM2|PGR|PRKCD|MAPK1|MAPK3|MAPK8|STAT3|TKT|TLR4|TP53|VCP|VEGFA|MAPKAPK2|AKT3|EHMT2	-13
MyList	GO Biological Processes	19	GO:0009636	response to toxic substance	19_GO:0050896 response to stimulus	-14	13	14	30304	236	182	18	9.9	2.2	596|983|1545|2052|2944|2950|4067|4129|4193|4353|4846|5292|5742|5743|7124|7173|10919|23028	BCL2|CDK1|CYP1B1|EPHX1|GSTM1|GSTP1|LYN|MAOB|MDM2|MPO|NOS3|PIM1|PTGS1|PTGS2|TNF|TPO|EHMT2|KDM1A	-13
MyList	GO Biological Processes	19	GO:0002366	leukocyte activation involved in immune response	19_GO:0002376 immune system process	-14	14	14	30304	201	182	17	9.3	2.2	25|100|695|2475|3383|3558|3716|4067|5293|5294|5729|6097|6774|6850|7099|7124|7157	ABL1|ADA|BTK|MTOR|ICAM1|IL2|JAK1|LYN|PIK3CD|PIK3CG|PTGDR|RORC|STAT3|SYK|TLR4|TNF|TP53	-13
MyList	WikiPathways	27	WP5300	TROP2 regulatory signaling		-14	37	20	30304	49	182	11	6	1.8	596|1017|1111|1956|3725|4322|5295|5578|5580|6714|6868	BCL2|CDK2|CHEK1|EGFR|JUN|MMP13|PIK3R1|PRKCA|PRKCD|SRC|ADAM17	-13
MyList	GO Biological Processes	19	GO:0050852	T cell receptor signaling pathway	19_GO:0002376 immune system process	-14	21	16	30304	112	182	14	7.7	2	25|100|673|695|2534|3105|3702|3932|5290|5293|5594|5788|7535|10892	ABL1|ADA|BRAF|BTK|FYN|HLA-A|ITK|LCK|PIK3CA|PIK3CD|MAPK1|PTPRC|ZAP70|MALT1	-13
MyList	GO Biological Processes	19	GO:0040008	regulation of growth	19_GO:0040007 growth	-14	7	12	30304	616	182	26	14	2.6	25|154|207|351|367|596|952|983|1432|1956|2147|2247|2475|2539|2735|3558|5290|5292|6446|6774|6868|7086|7157|7422|7430|7852	ABL1|ADRB2|AKT1|APP|AR|BCL2|CD38|CDK1|MAPK14|EGFR|F2|FGF2|MTOR|G6PD|GLI1|IL2|PIK3CA|PIM1|SGK1|STAT3|ADAM17|TKT|TP53|VEGFA|EZR|CXCR4	-13
MyList	GO Biological Processes	19	GO:0071902	positive regulation of protein serine/threonine kinase activity	19_GO:0048518 positive regulation of biological process	-14	18	16	30304	140	182	15	8.2	2	154|207|1956|1991|2081|2247|2260|2322|5159|5294|6714|6868|7099|7124|7422	ADRB2|AKT1|EGFR|ELANE|ERN1|FGF2|FGFR1|FLT3|PDGFRB|PIK3CG|SRC|ADAM17|TLR4|TNF|VEGFA	-13
MyList	GO Biological Processes	19	GO:1902105	regulation of leukocyte differentiation	19_GO:0002376 immune system process	-14	10	13	30304	321	182	20	11	2.3	25|100|673|695|2475|3558|3718|4067|4860|5295|5578|5591|5788|6469|6850|7099|7124|7535|10892|54106	ABL1|ADA|BRAF|BTK|MTOR|IL2|JAK3|LYN|PNP|PIK3R1|PRKCA|PRKDC|PTPRC|SHH|SYK|TLR4|TNF|ZAP70|MALT1|TLR9	-13
MyList	GO Biological Processes	19	GO:0031348	negative regulation of defense response	19_GO:0048519 negative regulation of biological process	-14	10	13	30304	321	182	20	11	2.3	100|142|207|240|1139|1432|1991|2534|2629|2950|3105|3558|4067|4321|5580|5591|5788|6714|6774|6850	ADA|PARP1|AKT1|ALOX5|CHRNA7|MAPK14|ELANE|FYN|GBA1|GSTP1|HLA-A|IL2|LYN|MMP12|PRKCD|PRKDC|PTPRC|SRC|STAT3|SYK	-13
MyList	WikiPathways	27	WP5373	Role of hypoxia, angiogenesis, and FGF pathway in OA chondrocyte hypertrophy		-14	37	20	30304	50	182	11	6	1.8	207|2260|3725|4322|5290|5578|5594|5595|6774|7422|10000	AKT1|FGFR1|JUN|MMP13|PIK3CA|PRKCA|MAPK1|MAPK3|STAT3|VEGFA|AKT3	-13
MyList	GO Biological Processes	19	GO:0000165	MAPK cascade	19_GO:0050896 response to stimulus	-14	14	14	30304	205	182	17	9.3	2.2	25|367|673|983|1432|1956|2247|2260|3685|5027|5594|5595|5599|5788|7099|7124|9261	ABL1|AR|BRAF|CDK1|MAPK14|EGFR|FGF2|FGFR1|ITGAV|P2RX7|MAPK1|MAPK3|MAPK8|PTPRC|TLR4|TNF|MAPKAPK2	-13
MyList	Reactome Gene Sets	6	R-HSA-9679506	SARS-CoV Infections		-14	8.8	12	30304	414	182	22	12	2.4	207|695|2033|2280|2908|3065|3066|3105|3320|3326|3676|3716|3718|6850|7297|7415|7422|9641|10000|23028|54106|59272	AKT1|BTK|EP300|FKBP1A|NR3C1|HDAC1|HDAC2|HLA-A|HSP90AA1|HSP90AB1|ITGA4|JAK1|JAK3|SYK|TYK2|VCP|VEGFA|IKBKE|AKT3|KDM1A|TLR9|ACE2	-13
MyList	GO Biological Processes	19	GO:0043405	regulation of MAP kinase activity	19_GO:0008152 metabolic process	-14	18	15	30304	142	182	15	8.2	2	1956|1991|2081|2247|2260|2322|2629|2950|4067|5159|5294|5580|7099|7124|7422	EGFR|ELANE|ERN1|FGF2|FGFR1|FLT3|GBA1|GSTP1|LYN|PDGFRB|PIK3CG|PRKCD|TLR4|TNF|VEGFA	-13
MyList	WikiPathways	27	WP2446	Retinoblastoma gene in cancer		-14	24	17	30304	90	182	13	7.1	1.9	25|983|993|1017|1111|1786|3065|4193|5111|5591|6839|7153|7157	ABL1|CDK1|CDC25A|CDK2|CHEK1|DNMT1|HDAC1|MDM2|PCNA|PRKDC|SUV39H1|TOP2A|TP53	-13
MyList	GO Biological Processes	19	GO:2001234	negative regulation of apoptotic signaling pathway	19_GO:0048519 negative regulation of biological process	-14	12	14	30304	243	182	18	9.9	2.2	207|367|596|2534|2950|3065|3162|3383|3685|4170|4193|4318|4846|5054|5743|6714|7124|23028	AKT1|AR|BCL2|FYN|GSTP1|HDAC1|HMOX1|ICAM1|ITGAV|MCL1|MDM2|MMP9|NOS3|SERPINE1|PTGS2|SRC|TNF|KDM1A	-13
MyList	KEGG Pathway	24	hsa05211	Renal cell carcinoma		-14	29	18	30304	69	182	12	6.6	1.8	207|673|2033|3725|5290|5293|5295|5594|5595|6513|7422|10000	AKT1|BRAF|EP300|JUN|PIK3CA|PIK3CD|PIK3R1|MAPK1|MAPK3|SLC2A1|VEGFA|AKT3	-13
MyList	GO Biological Processes	19	GO:0006690	icosanoid metabolic process	19_GO:0008152 metabolic process	-14	20	16	30304	115	182	14	7.7	2	240|246|1545|1548|1557|1565|2052|2944|2950|4048|5742|5743|6850|9261	ALOX5|ALOX15|CYP1B1|CYP2A6|CYP2C19|CYP2D6|EPHX1|GSTM1|GSTP1|LTA4H|PTGS1|PTGS2|SYK|MAPKAPK2	-13
MyList	GO Biological Processes	19	GO:0071482	cellular response to light stimulus	19_GO:0050896 response to stimulus	-14	20	16	30304	115	182	14	7.7	2	142|993|1432|2033|4193|4311|4312|4314|4318|5111|5295|5580|7157|23028	PARP1|CDC25A|MAPK14|EP300|MDM2|MME|MMP1|MMP3|MMP9|PCNA|PIK3R1|PRKCD|TP53|KDM1A	-13
MyList	WikiPathways	27	WP3611	Photodynamic therapy-induced AP-1 survival signaling		-14	36	19	30304	51	182	11	6	1.8	596|1432|1956|3320|3558|3725|4170|5156|5599|7124|7157	BCL2|MAPK14|EGFR|HSP90AA1|IL2|JUN|MCL1|PDGFRA|MAPK8|TNF|TP53	-13
MyList	GO Biological Processes	19	GO:1903706	regulation of hemopoiesis	19_GO:0002376 immune system process	-14	8.8	12	30304	417	182	22	12	2.4	25|100|673|695|1432|2475|3558|3718|4067|4860|5295|5578|5591|5788|6469|6774|6850|7099|7124|7535|10892|54106	ABL1|ADA|BRAF|BTK|MAPK14|MTOR|IL2|JAK3|LYN|PNP|PIK3R1|PRKCA|PRKDC|PTPRC|SHH|STAT3|SYK|TLR4|TNF|ZAP70|MALT1|TLR9	-13
MyList	WikiPathways	27	WP2380	Brain-derived neurotrophic factor (BDNF) signaling pathway		-14	17	15	30304	144	182	15	8.2	2	207|836|1268|1432|2475|2534|3725|5295|5580|5594|5595|5599|6714|6774|6868	AKT1|CASP3|CNR1|MAPK14|MTOR|FYN|JUN|PIK3R1|PRKCD|MAPK1|MAPK3|MAPK8|SRC|STAT3|ADAM17	-13
MyList	Reactome Gene Sets	6	R-HSA-5684996	MAPK1/MAPK3 signaling		-14	11	13	30304	286	182	19	10	2.3	673|983|1956|2247|2260|2322|2534|3558|3690|3716|3718|5156|5159|5290|5295|5594|5595|6714|7297	BRAF|CDK1|EGFR|FGF2|FGFR1|FLT3|FYN|IL2|ITGB3|JAK1|JAK3|PDGFRA|PDGFRB|PIK3CA|PIK3R1|MAPK1|MAPK3|SRC|TYK2	-12
MyList	KEGG Pathway	24	hsa05222	Small cell lung cancer		-14	24	17	30304	92	182	13	7.1	1.9	207|331|596|836|1017|3685|4843|5290|5293|5295|5743|7157|10000	AKT1|XIAP|BCL2|CASP3|CDK2|ITGAV|NOS2|PIK3CA|PIK3CD|PIK3R1|PTGS2|TP53|AKT3	-12
MyList	GO Biological Processes	19	GO:0009408	response to heat	19_GO:0050896 response to stimulus	-14	24	17	30304	92	182	13	7.1	1.9	207|2475|3066|3162|3320|3326|4067|4842|4846|5566|5743|7415|7442	AKT1|MTOR|HDAC2|HMOX1|HSP90AA1|HSP90AB1|LYN|NOS1|NOS3|PRKACA|PTGS2|VCP|TRPV1	-12
MyList	GO Biological Processes	19	GO:0050671	positive regulation of lymphocyte proliferation	19_GO:0002376 immune system process	-14	17	15	30304	145	182	15	8.2	2	100|596|695|952|3105|3558|4860|5788|6469|6850|6869|7099|7297|7535|54106	ADA|BCL2|BTK|CD38|HLA-A|IL2|PNP|PTPRC|SHH|SYK|TACR1|TLR4|TYK2|ZAP70|TLR9	-12
MyList	GO Biological Processes	19	GO:0003012	muscle system process	19_GO:0032501 multicellular organismal process	-14	11	13	30304	288	182	19	10	2.3	100|154|781|952|2475|3066|3162|3320|3757|4638|4842|4846|5290|5733|6869|7124|7139|7442|7852	ADA|ADRB2|CACNA2D1|CD38|MTOR|HDAC2|HMOX1|HSP90AA1|KCNH2|MYLK|NOS1|NOS3|PIK3CA|PTGER3|TACR1|TNF|TNNT2|TRPV1|CXCR4	-12
MyList	KEGG Pathway	24	hsa05224	Breast cancer		-14	17	15	30304	147	182	15	8.2	2	207|673|1956|2247|2260|2475|3725|5241|5290|5293|5295|5594|5595|7157|10000	AKT1|BRAF|EGFR|FGF2|FGFR1|MTOR|JUN|PGR|PIK3CA|PIK3CD|PIK3R1|MAPK1|MAPK3|TP53|AKT3	-12
MyList	GO Biological Processes	19	GO:0009612	response to mechanical stimulus	19_GO:0050896 response to stimulus	-14	13	14	30304	213	182	17	9.3	2.2	1111|1432|2247|2534|3690|4353|5027|5290|5595|5599|5743|6513|6714|6869|7099|7124|7852	CHEK1|MAPK14|FGF2|FYN|ITGB3|MPO|P2RX7|PIK3CA|MAPK3|MAPK8|PTGS2|SLC2A1|SRC|TACR1|TLR4|TNF|CXCR4	-12
MyList	Canonical Pathways	11	M113	PID NFAT 3PATHWAY		-14	35	19	30304	53	182	11	6	1.8	596|836|1432|2033|2280|5292|5566|5578|5580|5595|5599	BCL2|CASP3|MAPK14|EP300|FKBP1A|PIM1|PRKACA|PRKCA|PRKCD|MAPK3|MAPK8	-12
MyList	Canonical Pathways	11	M151	PID AR TF PATHWAY		-14	35	19	30304	53	182	11	6	1.8	367|1432|2033|2908|3065|3320|3725|4193|5599|6714|10919	AR|MAPK14|EP300|NR3C1|HDAC1|HSP90AA1|JUN|MDM2|MAPK8|SRC|EHMT2	-12
MyList	GO Biological Processes	19	GO:0032946	positive regulation of mononuclear cell proliferation	19_GO:0048518 positive regulation of biological process	-14	17	15	30304	148	182	15	8.2	2	100|596|695|952|3105|3558|4860|5788|6469|6850|6869|7099|7297|7535|54106	ADA|BCL2|BTK|CD38|HLA-A|IL2|PNP|PTPRC|SHH|SYK|TACR1|TLR4|TYK2|ZAP70|TLR9	-12
MyList	WikiPathways	27	WP179	Cell cycle		-14	19	16	30304	120	182	14	7.7	2	25|983|993|1017|1111|2033|3065|3066|4193|5111|5347|5591|7157|11200	ABL1|CDK1|CDC25A|CDK2|CHEK1|EP300|HDAC1|HDAC2|MDM2|PCNA|PLK1|PRKDC|TP53|CHEK2	-12
MyList	KEGG Pathway	24	hsa04935	Growth hormone synthesis, secretion and action		-14	19	16	30304	120	182	14	7.7	2	207|1432|2033|2475|5290|5293|5295|5566|5578|5594|5595|5599|6774|10000	AKT1|MAPK14|EP300|MTOR|PIK3CA|PIK3CD|PIK3R1|PRKACA|PRKCA|MAPK1|MAPK3|MAPK8|STAT3|AKT3	-12
MyList	GO Biological Processes	19	GO:1902532	negative regulation of intracellular signal transduction	19_GO:0048519 negative regulation of biological process	-14	7.1	12	30304	586	182	25	14	2.6	25|207|596|1432|2475|2534|2629|2950|3065|4067|4193|4318|5027|5566|5580|5595|5743|5788|6714|7099|7430|7498|23028|54106|59272	ABL1|AKT1|BCL2|MAPK14|MTOR|FYN|GBA1|GSTP1|HDAC1|LYN|MDM2|MMP9|P2RX7|PRKACA|PRKCD|MAPK3|PTGS2|PTPRC|SRC|TLR4|EZR|XDH|KDM1A|TLR9|ACE2	-12
MyList	KEGG Pathway	24	hsa05226	Gastric cancer		-14	17	15	30304	149	182	15	8.2	2	207|596|673|1017|1956|2247|2475|5290|5293|5295|5594|5595|6469|7157|10000	AKT1|BCL2|BRAF|CDK2|EGFR|FGF2|MTOR|PIK3CA|PIK3CD|PIK3R1|MAPK1|MAPK3|SHH|TP53|AKT3	-12
MyList	GO Biological Processes	19	GO:0002687	positive regulation of leukocyte migration	19_GO:0040011 locomotion	-14	17	15	30304	149	182	15	8.2	2	25|351|3383|3579|3676|3690|5054|5295|5594|5595|6401|6868|6869|7124|7422	ABL1|APP|ICAM1|CXCR2|ITGA4|ITGB3|SERPINE1|PIK3R1|MAPK1|MAPK3|SELE|ADAM17|TACR1|TNF|VEGFA	-12
MyList	GO Biological Processes	19	GO:0031960	response to corticosteroid	19_GO:0050896 response to stimulus	-14	17	15	30304	149	182	15	8.2	2	142|596|836|1545|2322|2629|2908|4129|5111|5290|5743|5788|6446|6714|7124	PARP1|BCL2|CASP3|CYP1B1|FLT3|GBA1|NR3C1|MAOB|PCNA|PIK3CA|PTGS2|PTPRC|SGK1|SRC|TNF	-12
MyList	Reactome Gene Sets	6	R-HSA-373076	Class A/1 (Rhodopsin-like receptors)		-14	9.9	13	30304	336	182	20	11	2.3	154|351|1232|1233|1237|1268|2147|2833|3269|3274|3577|3579|4986|4988|5729|5731|5733|6869|7852|11251	ADRB2|APP|CCR3|CCR4|CCR8|CNR1|F2|CXCR3|HRH1|HRH2|CXCR1|CXCR2|OPRK1|OPRM1|PTGDR|PTGER1|PTGER3|TACR1|CXCR4|PTGDR2	-12
MyList	GO Biological Processes	19	GO:0001936	regulation of endothelial cell proliferation	19_GO:0050789 regulation of biological process	-14	15	14	30304	181	182	16	8.8	2.1	207|240|1232|2247|2260|3162|3676|3690|5293|5578|6774|6868|7124|7422|7498|10000	AKT1|ALOX5|CCR3|FGF2|FGFR1|HMOX1|ITGA4|ITGB3|PIK3CD|PRKCA|STAT3|ADAM17|TNF|VEGFA|XDH|AKT3	-12
MyList	WikiPathways	27	WP585	Interferon type I signaling pathways		-14	34	19	30304	54	182	11	6	1.8	1432|2475|2534|3716|3932|5293|5295|5788|6774|7297|7535	MAPK14|MTOR|FYN|JAK1|LCK|PIK3CD|PIK3R1|PTPRC|STAT3|TYK2|ZAP70	-12
MyList	WikiPathways	27	WP51	Regulation of actin cytoskeleton		-14	17	15	30304	150	182	15	8.2	2	673|1956|2147|2247|2260|4638|5156|5159|5290|5293|5294|5295|5594|5595|7430	BRAF|EGFR|F2|FGF2|FGFR1|MYLK|PDGFRA|PDGFRB|PIK3CA|PIK3CD|PIK3CG|PIK3R1|MAPK1|MAPK3|EZR	-12
MyList	Reactome Gene Sets	6	R-HSA-9824446	Viral Infection Pathways		-14	6.1	11	30304	767	182	28	15	2.7	142|207|695|1956|2033|2280|2534|2908|3065|3066|3105|3320|3326|3676|3716|3718|3932|5610|6850|7297|7415|7422|7852|9641|10000|23028|54106|59272	PARP1|AKT1|BTK|EGFR|EP300|FKBP1A|FYN|NR3C1|HDAC1|HDAC2|HLA-A|HSP90AA1|HSP90AB1|ITGA4|JAK1|JAK3|LCK|EIF2AK2|SYK|TYK2|VCP|VEGFA|CXCR4|IKBKE|AKT3|KDM1A|TLR9|ACE2	-12
MyList	GO Biological Processes	19	GO:0010632	regulation of epithelial cell migration	19_GO:0040011 locomotion	-14	11	13	30304	295	182	19	10	2.3	25|207|2247|2260|2475|3162|3690|4318|4846|5293|5294|5578|5743|6714|6868|6869|7124|7422|10000	ABL1|AKT1|FGF2|FGFR1|MTOR|HMOX1|ITGB3|MMP9|NOS3|PIK3CD|PIK3CG|PRKCA|PTGS2|SRC|ADAM17|TACR1|TNF|VEGFA|AKT3	-12
MyList	GO Biological Processes	19	GO:0010817	regulation of hormone levels	19_GO:0065007 biological regulation	-14	7.4	12	30304	537	182	24	13	2.5	240|695|952|1268|1508|1511|1545|1565|1576|1803|2147|2908|4067|4311|4843|4986|5156|5566|5972|6469|6869|7124|7173|59272	ALOX5|BTK|CD38|CNR1|CTSB|CTSG|CYP1B1|CYP2D6|CYP3A4|DPP4|F2|NR3C1|LYN|MME|NOS2|OPRK1|PDGFRA|PRKACA|REN|SHH|TACR1|TNF|TPO|ACE2	-12
MyList	GO Biological Processes	19	GO:0046632	alpha-beta T cell differentiation	19_GO:0002376 immune system process	-13	26	17	30304	76	182	12	6.6	1.8	25|100|596|673|2475|3702|3716|6097|6469|6774|6850|7535	ABL1|ADA|BCL2|BRAF|MTOR|ITK|JAK1|RORC|SHH|STAT3|SYK|ZAP70	-12
MyList	WikiPathways	27	WP2034	Leptin signaling pathway		-13	26	17	30304	76	182	12	6.6	1.8	207|1432|2475|2534|3716|4846|5295|5594|5595|5599|6714|6774	AKT1|MAPK14|MTOR|FYN|JAK1|NOS3|PIK3R1|MAPK1|MAPK3|MAPK8|SRC|STAT3	-12
MyList	Canonical Pathways	11	M161	PID IFNG PATHWAY		-13	42	20	30304	40	182	10	5.5	1.7	207|2033|2475|3716|5290|5295|5580|5594|5595|6774	AKT1|EP300|MTOR|JAK1|PIK3CA|PIK3R1|PRKCD|MAPK1|MAPK3|STAT3	-12
MyList	WikiPathways	27	WP2828	Bladder cancer		-13	42	20	30304	40	182	10	5.5	1.7	673|1956|4193|4312|4318|5295|5594|6714|7157|7422	BRAF|EGFR|MDM2|MMP1|MMP9|PIK3R1|MAPK1|SRC|TP53|VEGFA	-12
MyList	WikiPathways	27	WP2035	Follicle stimulating hormone (FSH) signaling pathway		-13	56	22	30304	27	182	9	4.9	1.6	207|1432|2475|5566|5578|5594|5595|6446|6714	AKT1|MAPK14|MTOR|PRKACA|PRKCA|MAPK1|MAPK3|SGK1|SRC	-12
MyList	Canonical Pathways	11	M100	PID SHP2 PATHWAY		-13	32	18	30304	57	182	11	6	1.8	1956|3558|3716|3718|3932|4846|5159|5290|5295|5566|7422	EGFR|IL2|JAK1|JAK3|LCK|NOS3|PDGFRB|PIK3CA|PIK3R1|PRKACA|VEGFA	-12
MyList	GO Biological Processes	19	GO:0045765	regulation of angiogenesis	19_GO:0032502 developmental process	-13	9.5	12	30304	349	182	20	11	2.3	25|240|1139|1232|1545|2247|3162|3579|3690|3716|4846|5054|5293|5294|5578|6774|7124|7422|7852|10000	ABL1|ALOX5|CHRNA7|CCR3|CYP1B1|FGF2|HMOX1|CXCR2|ITGB3|JAK1|NOS3|SERPINE1|PIK3CD|PIK3CG|PRKCA|STAT3|TNF|VEGFA|CXCR4|AKT3	-12
MyList	GO Biological Processes	19	GO:0042542	response to hydrogen peroxide	19_GO:0050896 response to stimulus	-13	21	16	30304	101	182	13	7.1	1.9	25|596|836|983|1545|2081|2534|3066|3162|4193|5111|5580|6714	ABL1|BCL2|CASP3|CDK1|CYP1B1|ERN1|FYN|HDAC2|HMOX1|MDM2|PCNA|PRKCD|SRC	-12
MyList	KEGG Pathway	24	hsa05219	Bladder cancer		-13	41	20	30304	41	182	10	5.5	1.7	673|1956|4193|4312|4318|5594|5595|6714|7157|7422	BRAF|EGFR|MDM2|MMP1|MMP9|MAPK1|MAPK3|SRC|TP53|VEGFA	-12
MyList	GO Biological Processes	19	GO:2001236	regulation of extrinsic apoptotic signaling pathway	19_GO:0050896 response to stimulus	-13	16	15	30304	158	182	15	8.2	2	207|367|596|2260|2950|3162|3383|3685|4170|4846|5054|5788|6714|7099|7124	AKT1|AR|BCL2|FGFR1|GSTP1|HMOX1|ICAM1|ITGAV|MCL1|NOS3|SERPINE1|PTPRC|SRC|TLR4|TNF	-12
MyList	Reactome Gene Sets	6	R-HSA-2219530	Constitutive Signaling by Aberrant PI3K in Cancer		-13	26	17	30304	78	182	12	6.6	1.8	1956|2247|2260|2322|2534|3932|5156|5159|5290|5293|5295|6714	EGFR|FGF2|FGFR1|FLT3|FYN|LCK|PDGFRA|PDGFRB|PIK3CA|PIK3CD|PIK3R1|SRC	-12
MyList	GO Biological Processes	19	GO:0050853	B cell receptor signaling pathway	19_GO:0002376 immune system process	-13	32	18	30304	58	182	11	6	1.8	25|596|695|952|3702|3932|4067|5293|5594|5788|6850	ABL1|BCL2|BTK|CD38|ITK|LCK|LYN|PIK3CD|MAPK1|PTPRC|SYK	-12
MyList	GO Biological Processes	19	GO:1901342	regulation of vasculature development	19_GO:0032502 developmental process	-13	9.4	12	30304	354	182	20	11	2.3	25|240|1139|1232|1545|2247|3162|3579|3690|3716|4846|5054|5293|5294|5578|6774|7124|7422|7852|10000	ABL1|ALOX5|CHRNA7|CCR3|CYP1B1|FGF2|HMOX1|CXCR2|ITGB3|JAK1|NOS3|SERPINE1|PIK3CD|PIK3CG|PRKCA|STAT3|TNF|VEGFA|CXCR4|AKT3	-12
MyList	GO Biological Processes	19	GO:0010506	regulation of autophagy	19_GO:0008152 metabolic process	-13	9.4	12	30304	355	182	20	11	2.3	25|154|207|596|836|2033|2081|2475|2597|2629|3162|4170|5290|5566|5595|5599|6774|7157|10919|54106	ABL1|ADRB2|AKT1|BCL2|CASP3|EP300|ERN1|MTOR|GAPDH|GBA1|HMOX1|MCL1|PIK3CA|PRKACA|MAPK3|MAPK8|STAT3|TP53|EHMT2|TLR9	-12
MyList	WikiPathways	27	WP481	Insulin signaling		-13	16	14	30304	160	182	15	8.2	2	207|1432|2475|3725|5290|5293|5294|5295|5578|5580|5594|5595|5599|6446|6513	AKT1|MAPK14|MTOR|JUN|PIK3CA|PIK3CD|PIK3CG|PIK3R1|PRKCA|PRKCD|MAPK1|MAPK3|MAPK8|SGK1|SLC2A1	-12
MyList	Reactome Gene Sets	6	R-HSA-5633007	Regulation of TP53 Activity		-13	16	14	30304	160	182	15	8.2	2	207|983|1017|1111|1432|2033|2475|3065|3066|4193|6446|7157|10000|10919|11200	AKT1|CDK1|CDK2|CHEK1|MAPK14|EP300|MTOR|HDAC1|HDAC2|MDM2|SGK1|TP53|AKT3|EHMT2|CHEK2	-12
MyList	GO Biological Processes	19	GO:0010595	positive regulation of endothelial cell migration	19_GO:0040011 locomotion	-13	18	15	30304	130	182	14	7.7	2	25|207|2247|2260|3162|3690|4846|5293|5294|5578|5743|6868|7422|10000	ABL1|AKT1|FGF2|FGFR1|HMOX1|ITGB3|NOS3|PIK3CD|PIK3CG|PRKCA|PTGS2|ADAM17|VEGFA|AKT3	-12
MyList	Canonical Pathways	11	M261	PID P53 REGULATION PATHWAY		-13	31	18	30304	59	182	11	6	1.8	25|207|1017|1111|1432|2033|4193|5580|5599|7157|11200	ABL1|AKT1|CDK2|CHEK1|MAPK14|EP300|MDM2|PRKCD|MAPK8|TP53|CHEK2	-12
MyList	Canonical Pathways	11	M166	PID ATF2 PATHWAY		-13	31	18	30304	59	182	11	6	1.8	596|1432|2033|3725|4843|5156|5578|5594|5595|5599|6401	BCL2|MAPK14|EP300|JUN|NOS2|PDGFRA|PRKCA|MAPK1|MAPK3|MAPK8|SELE	-12
MyList	WikiPathways	27	WP2036	TNF-related weak inducer of apoptosis (TWEAK) signaling pathway		-13	40	19	30304	42	182	10	5.5	1.7	207|836|1432|3065|3725|4318|5594|5595|5599|7124	AKT1|CASP3|MAPK14|HDAC1|JUN|MMP9|MAPK1|MAPK3|MAPK8|TNF	-12
MyList	GO Biological Processes	19	GO:0033138	positive regulation of peptidyl-serine phosphorylation	19_GO:0048518 positive regulation of biological process	-13	21	16	30304	104	182	13	7.1	1.9	207|351|596|673|1139|1956|3320|3326|4842|5290|5743|7124|7422	AKT1|APP|BCL2|BRAF|CHRNA7|EGFR|HSP90AA1|HSP90AB1|NOS1|PIK3CA|PTGS2|TNF|VEGFA	-12
MyList	KEGG Pathway	24	hsa04064	NF-kappa B signaling pathway		-13	21	16	30304	104	182	13	7.1	1.9	142|331|596|695|3383|3932|4067|5743|6850|7099|7124|7535|10892	PARP1|XIAP|BCL2|BTK|ICAM1|LCK|LYN|PTGS2|SYK|TLR4|TNF|ZAP70|MALT1	-12
MyList	GO Biological Processes	19	GO:0031668	cellular response to extracellular stimulus	19_GO:0050896 response to stimulus	-13	11	13	30304	272	182	18	9.9	2.2	596|2033|2475|2629|3676|4067|4193|5027|5292|5594|5595|5599|5610|5788|6513|6839|7157|10919	BCL2|EP300|MTOR|GBA1|ITGA4|LYN|MDM2|P2RX7|PIM1|MAPK1|MAPK3|MAPK8|EIF2AK2|PTPRC|SLC2A1|SUV39H1|TP53|EHMT2	-12
MyList	GO Biological Processes	19	GO:0048872	homeostasis of number of cells	19_GO:0042592 homeostatic process	-13	11	13	30304	273	182	18	9.9	2.2	25|100|207|331|596|695|836|1233|2322|2539|2629|3162|3718|4067|4846|5027|7422|10000	ABL1|ADA|AKT1|XIAP|BCL2|BTK|CASP3|CCR4|FLT3|G6PD|GBA1|HMOX1|JAK3|LYN|NOS3|P2RX7|VEGFA|AKT3	-12
MyList	WikiPathways	27	WP4969	RAS and bradykinin pathways in COVID-19		-13	52	21	30304	29	182	9	4.9	1.6	1576|3816|4842|4846|5054|5594|5972|7124|59272	CYP3A4|KLK1|NOS1|NOS3|SERPINE1|MAPK1|REN|TNF|ACE2	-12
MyList	Reactome Gene Sets	6	R-HSA-1433557	Signaling by SCF-KIT		-13	39	19	30304	43	182	10	5.5	1.7	1111|2534|3932|4067|4318|5290|5295|5578|6714|6774	CHEK1|FYN|LCK|LYN|MMP9|PIK3CA|PIK3R1|PRKCA|SRC|STAT3	-12
MyList	Canonical Pathways	11	M222	PID CXCR3 PATHWAY		-13	39	19	30304	43	182	10	5.5	1.7	207|1432|2475|2833|5290|5293|5295|5594|5595|6714	AKT1|MAPK14|MTOR|CXCR3|PIK3CA|PIK3CD|PIK3R1|MAPK1|MAPK3|SRC	-12
MyList	GO Biological Processes	19	GO:0002831	regulation of response to biotic stimulus	19_GO:0050896 response to stimulus	-13	7.5	11	30304	512	182	23	13	2.5	142|207|331|695|2033|2534|3105|3320|4067|4321|5295|5578|5591|5595|5599|5610|6714|6850|7099|7124|9261|9641|54106	PARP1|AKT1|XIAP|BTK|EP300|FYN|HLA-A|HSP90AA1|LYN|MMP12|PIK3R1|PRKCA|PRKDC|MAPK3|MAPK8|EIF2AK2|SRC|SYK|TLR4|TNF|MAPKAPK2|IKBKE|TLR9	-12
MyList	GO Biological Processes	19	GO:0007611	learning or memory	19_GO:0032501 multicellular organismal process	-13	11	13	30304	274	182	18	9.9	2.2	25|351|673|836|1139|1268|1956|2033|2534|3269|4311|4986|5594|5743|6446|6714|6869|10919	ABL1|APP|BRAF|CASP3|CHRNA7|CNR1|EGFR|EP300|FYN|HRH1|MME|OPRK1|MAPK1|PTGS2|SGK1|SRC|TACR1|EHMT2	-12
MyList	GO Biological Processes	19	GO:0050890	cognition	19_GO:0032501 multicellular organismal process	-13	10	12	30304	317	182	19	10	2.3	25|351|673|836|1139|1268|1956|2033|2534|3269|4311|4986|5594|5743|6446|6714|6869|7124|10919	ABL1|APP|BRAF|CASP3|CHRNA7|CNR1|EGFR|EP300|FYN|HRH1|MME|OPRK1|MAPK1|PTGS2|SGK1|SRC|TACR1|TNF|EHMT2	-12
MyList	KEGG Pathway	24	hsa04140	Autophagy - animal		-13	15	14	30304	165	182	15	8.2	2	207|596|1508|1509|2081|2475|5290|5293|5295|5566|5580|5594|5595|5599|10000	AKT1|BCL2|CTSB|CTSD|ERN1|MTOR|PIK3CA|PIK3CD|PIK3R1|PRKACA|PRKCD|MAPK1|MAPK3|MAPK8|AKT3	-12
MyList	Reactome Gene Sets	6	R-HSA-418594	G alpha (i) signalling events		-13	9.9	12	30304	319	182	19	10	2.3	351|1232|1233|1237|1268|2833|3577|3579|4986|4988|5141|5566|5578|5580|5594|5733|6714|7852|11251	APP|CCR3|CCR4|CCR8|CNR1|CXCR3|CXCR1|CXCR2|OPRK1|OPRM1|PDE4A|PRKACA|PRKCA|PRKCD|MAPK1|PTGER3|SRC|CXCR4|PTGDR2	-12
MyList	GO Biological Processes	19	GO:0050670	regulation of lymphocyte proliferation	19_GO:0002376 immune system process	-13	12	13	30304	238	182	17	9.3	2.2	100|596|695|836|952|3105|3558|4067|4860|5788|6469|6850|6869|7099|7297|7535|54106	ADA|BCL2|BTK|CASP3|CD38|HLA-A|IL2|LYN|PNP|PTPRC|SHH|SYK|TACR1|TLR4|TYK2|ZAP70|TLR9	-12
MyList	Canonical Pathways	11	M257	PID EPHRINB REV PATHWAY		-13	50	21	30304	30	182	9	4.9	1.6	2534|3690|3932|4067|5290|5295|5599|6714|7852	FYN|ITGB3|LCK|LYN|PIK3CA|PIK3R1|MAPK8|SRC|CXCR4	-12
MyList	KEGG Pathway	24	hsa04931	Insulin resistance		-13	20	15	30304	108	182	13	7.1	1.9	207|2475|4846|5290|5293|5295|5580|5599|6513|6774|7124|10000|10724	AKT1|MTOR|NOS3|PIK3CA|PIK3CD|PIK3R1|PRKCD|MAPK8|SLC2A1|STAT3|TNF|AKT3|OGA	-12
MyList	KEGG Pathway	24	hsa05225	Hepatocellular carcinoma		-13	15	14	30304	168	182	15	8.2	2	207|673|1956|2475|2944|2950|3162|5290|5293|5295|5578|5594|5595|7157|10000	AKT1|BRAF|EGFR|MTOR|GSTM1|GSTP1|HMOX1|PIK3CA|PIK3CD|PIK3R1|PRKCA|MAPK1|MAPK3|TP53|AKT3	-12
MyList	GO Biological Processes	19	GO:0050731	positive regulation of peptidyl-tyrosine phosphorylation	19_GO:0048518 positive regulation of biological process	-13	15	14	30304	168	182	15	8.2	2	25|2322|2475|2534|3066|3558|3690|4067|5788|6714|6850|6868|7124|7157|7422	ABL1|FLT3|MTOR|FYN|HDAC2|IL2|ITGB3|LYN|PTPRC|SRC|SYK|ADAM17|TNF|TP53|VEGFA	-12
MyList	Reactome Gene Sets	6	R-HSA-9675108	Nervous system development		-13	6.9	11	30304	578	182	24	13	2.5	25|1432|1956|2260|2534|3066|3320|3326|3685|3690|4067|4318|5290|5293|5295|5566|5578|5594|5595|5599|5788|6714|7430|7852	ABL1|MAPK14|EGFR|FGFR1|FYN|HDAC2|HSP90AA1|HSP90AB1|ITGAV|ITGB3|LYN|MMP9|PIK3CA|PIK3CD|PIK3R1|PRKACA|PRKCA|MAPK1|MAPK3|MAPK8|PTPRC|SRC|EZR|CXCR4	-12
MyList	KEGG Pathway	24	hsa04662	B cell receptor signaling pathway		-13	24	16	30304	84	182	12	6.6	1.8	207|695|3725|4067|5290|5293|5295|5594|5595|6850|10000|10892	AKT1|BTK|JUN|LYN|PIK3CA|PIK3CD|PIK3R1|MAPK1|MAPK3|SYK|AKT3|MALT1	-12
MyList	GO Biological Processes	19	GO:0032944	regulation of mononuclear cell proliferation	19_GO:0050789 regulation of biological process	-13	12	13	30304	242	182	17	9.3	2.2	100|596|695|836|952|3105|3558|4067|4860|5788|6469|6850|6869|7099|7297|7535|54106	ADA|BCL2|BTK|CASP3|CD38|HLA-A|IL2|LYN|PNP|PTPRC|SHH|SYK|TACR1|TLR4|TYK2|ZAP70|TLR9	-12
MyList	GO Biological Processes	19	GO:0001676	long-chain fatty acid metabolic process	19_GO:0008152 metabolic process	-13	20	15	30304	110	182	13	7.1	1.9	240|246|1376|1545|1548|1557|1565|1576|2052|2944|2950|5742|5743	ALOX5|ALOX15|CPT2|CYP1B1|CYP2A6|CYP2C19|CYP2D6|CYP3A4|EPHX1|GSTM1|GSTP1|PTGS1|PTGS2	-12
MyList	GO Biological Processes	19	GO:0060322	head development	19_GO:0032502 developmental process	-13	5.9	11	30304	765	182	27	15	2.6	25|351|596|673|836|1956|2033|2247|2534|2539|2629|2735|3065|3251|3579|4129|5156|5591|5594|5595|6469|6513|6714|7157|7852|10000|23028	ABL1|APP|BCL2|BRAF|CASP3|EGFR|EP300|FGF2|FYN|G6PD|GBA1|GLI1|HDAC1|HPRT1|CXCR2|MAOB|PDGFRA|PRKDC|MAPK1|MAPK3|SHH|SLC2A1|SRC|TP53|CXCR4|AKT3|KDM1A	-11
MyList	GO Biological Processes	19	GO:0033077	T cell differentiation in thymus	19_GO:0002376 immune system process	-13	29	17	30304	64	182	11	6	1.8	25|100|596|673|2629|5591|5788|6469|6868|7157|7535	ABL1|ADA|BCL2|BRAF|GBA1|PRKDC|PTPRC|SHH|ADAM17|TP53|ZAP70	-11
MyList	WikiPathways	27	WP710	DNA damage response (only ATM dependent)		-13	20	15	30304	111	182	13	7.1	1.9	25|207|596|3725|4193|5290|5293|5294|5295|5594|5599|7157|10000	ABL1|AKT1|BCL2|JUN|MDM2|PIK3CA|PIK3CD|PIK3CG|PIK3R1|MAPK1|MAPK8|TP53|AKT3	-11
MyList	GO Biological Processes	19	GO:0001938	positive regulation of endothelial cell proliferation	19_GO:0048518 positive regulation of biological process	-13	20	15	30304	111	182	13	7.1	1.9	207|1232|2247|2260|3162|3676|3690|5293|5578|6774|6868|7422|10000	AKT1|CCR3|FGF2|FGFR1|HMOX1|ITGA4|ITGB3|PIK3CD|PRKCA|STAT3|ADAM17|VEGFA|AKT3	-11
MyList	GO Biological Processes	19	GO:0045088	regulation of innate immune response	19_GO:0044419 biological process involved in interspecies interaction between organisms	-13	8.2	12	30304	425	182	21	12	2.4	142|207|331|695|2033|2534|3105|3320|4067|4321|5295|5591|5599|5610|6714|6850|7099|7124|9261|9641|54106	PARP1|AKT1|XIAP|BTK|EP300|FYN|HLA-A|HSP90AA1|LYN|MMP12|PIK3R1|PRKDC|MAPK8|EIF2AK2|SRC|SYK|TLR4|TNF|MAPKAPK2|IKBKE|TLR9	-11
MyList	WikiPathways	27	WP2586	Aryl hydrocarbon receptor pathway		-13	36	19	30304	46	182	10	5.5	1.7	1017|1545|1956|2033|3320|5594|5743|6714|7124|7422	CDK2|CYP1B1|EGFR|EP300|HSP90AA1|MAPK1|PTGS2|SRC|TNF|VEGFA	-11
MyList	GO Biological Processes	19	GO:0071478	cellular response to radiation	19_GO:0050896 response to stimulus	-13	15	14	30304	172	182	15	8.2	2	142|993|1432|2033|4193|4311|4312|4314|4318|5111|5295|5580|7157|11200|23028	PARP1|CDC25A|MAPK14|EP300|MDM2|MME|MMP1|MMP3|MMP9|PCNA|PIK3R1|PRKCD|TP53|CHEK2|KDM1A	-11
MyList	Reactome Gene Sets	6	R-HSA-1280218	Adaptive Immune System		-13	5.8	11	30304	769	182	27	15	2.6	207|695|1508|1509|2280|2475|2534|3105|3383|3676|3685|3702|3932|4067|5290|5293|5295|5566|5788|6402|6714|6850|7099|7498|7535|10000|10892	AKT1|BTK|CTSB|CTSD|FKBP1A|MTOR|FYN|HLA-A|ICAM1|ITGA4|ITGAV|ITK|LCK|LYN|PIK3CA|PIK3CD|PIK3R1|PRKACA|PTPRC|SELL|SRC|SYK|TLR4|XDH|ZAP70|AKT3|MALT1	-11
MyList	GO Biological Processes	19	GO:0052548	regulation of endopeptidase activity	19_GO:0008152 metabolic process	-13	10	12	30304	288	182	18	9.9	2.2	207|331|1509|2534|2597|3065|3932|4067|4318|5054|6714|6774|6850|7124|7415|7422|7498|10892	AKT1|XIAP|CTSD|FYN|GAPDH|HDAC1|LCK|LYN|MMP9|SERPINE1|SRC|STAT3|SYK|TNF|VCP|VEGFA|XDH|MALT1	-11
MyList	GO Biological Processes	19	GO:0070201	regulation of establishment of protein localization	19_GO:0051179 localization	-13	7.2	11	30304	534	182	23	13	2.5	240|952|983|1268|1432|1509|2033|2147|2534|3320|4193|4843|4988|5027|5295|5566|5580|5599|5743|6469|6714|7099|7124	ALOX5|CD38|CDK1|CNR1|MAPK14|CTSD|EP300|F2|FYN|HSP90AA1|MDM2|NOS2|OPRM1|P2RX7|PIK3R1|PRKACA|PRKCD|MAPK8|PTGS2|SHH|SRC|TLR4|TNF	-11
MyList	KEGG Pathway	24	hsa04725	Cholinergic synapse		-13	19	15	30304	113	182	13	7.1	1.9	207|596|1139|2534|5290|5293|5294|5295|5566|5578|5594|5595|10000	AKT1|BCL2|CHRNA7|FYN|PIK3CA|PIK3CD|PIK3CG|PIK3R1|PRKACA|PRKCA|MAPK1|MAPK3|AKT3	-11
MyList	Canonical Pathways	11	M183	PID IL6 7 PATHWAY		-13	35	18	30304	47	182	10	5.5	1.7	207|1432|3716|3725|4170|5290|5295|5580|6774|7297	AKT1|MAPK14|JAK1|JUN|MCL1|PIK3CA|PIK3R1|PRKCD|STAT3|TYK2	-11
MyList	KEGG Pathway	24	hsa04550	Signaling pathways regulating pluripotency of stem cells		-13	16	14	30304	143	182	14	7.7	2	207|1432|2247|2260|3716|3718|5290|5293|5295|5594|5595|6774|9869|10000	AKT1|MAPK14|FGF2|FGFR1|JAK1|JAK3|PIK3CA|PIK3CD|PIK3R1|MAPK1|MAPK3|STAT3|SETDB1|AKT3	-11
MyList	GO Biological Processes	19	GO:0001525	angiogenesis	19_GO:0032502 developmental process	-13	9.4	12	30304	336	182	19	10	2.3	207|1432|1545|2247|2833|3162|3685|3690|4846|5054|5156|5159|5290|5294|5578|5743|6469|6850|7422	AKT1|MAPK14|CYP1B1|FGF2|CXCR3|HMOX1|ITGAV|ITGB3|NOS3|SERPINE1|PDGFRA|PDGFRB|PIK3CA|PIK3CG|PRKCA|PTGS2|SHH|SYK|VEGFA	-11
MyList	Reactome Gene Sets	6	R-HSA-512988	Interleukin-3, Interleukin-5 and GM-CSF signaling		-13	35	18	30304	48	182	10	5.5	1.7	2534|3558|3716|3718|4067|5290|5293|5295|5566|6850	FYN|IL2|JAK1|JAK3|LYN|PIK3CA|PIK3CD|PIK3R1|PRKACA|SYK	-11
MyList	Canonical Pathways	11	M105	PID TELOMERASE PATHWAY		-13	27	17	30304	67	182	11	6	1.8	25|207|1956|2475|3065|3066|3320|3558|3725|5594|5595	ABL1|AKT1|EGFR|MTOR|HDAC1|HDAC2|HSP90AA1|IL2|JUN|MAPK1|MAPK3	-11
MyList	GO Biological Processes	19	GO:0001944	vasculature development	19_GO:0032502 developmental process	-13	7.1	11	30304	543	182	23	13	2.5	207|1432|1545|2247|2833|3162|3685|3690|3964|4193|4638|4846|5054|5156|5159|5290|5294|5578|5594|5743|6469|6850|7422	AKT1|MAPK14|CYP1B1|FGF2|CXCR3|HMOX1|ITGAV|ITGB3|LGALS8|MDM2|MYLK|NOS3|SERPINE1|PDGFRA|PDGFRB|PIK3CA|PIK3CG|PRKCA|MAPK1|PTGS2|SHH|SYK|VEGFA	-11
MyList	WikiPathways	27	WP244	Alpha 6 beta 4 signaling pathway		-13	45	20	30304	33	182	9	4.9	1.6	207|1432|2475|5295|5578|5580|5594|5595|6714	AKT1|MAPK14|MTOR|PIK3R1|PRKCA|PRKCD|MAPK1|MAPK3|SRC	-11
MyList	Reactome Gene Sets	6	R-HSA-389356	CD28 co-stimulation		-13	45	20	30304	33	182	9	4.9	1.6	207|2475|2534|3932|4067|5290|5295|6714|10000	AKT1|MTOR|FYN|LCK|LYN|PIK3CA|PIK3R1|SRC|AKT3	-11
MyList	WikiPathways	27	WP4481	Resistin as a regulator of inflammation		-13	45	20	30304	33	182	9	4.9	1.6	207|1432|5290|5293|5294|5594|5595|7124|10000	AKT1|MAPK14|PIK3CA|PIK3CD|PIK3CG|MAPK1|MAPK3|TNF|AKT3	-11
MyList	GO Biological Processes	19	GO:0060326	cell chemotaxis	19_GO:0040011 locomotion	-13	12	13	30304	215	182	16	8.8	2.1	240|1232|1233|1237|1511|2833|3577|3579|5156|5159|5293|5294|5580|6850|7422|7852	ALOX5|CCR3|CCR4|CCR8|CTSG|CXCR3|CXCR1|CXCR2|PDGFRA|PDGFRB|PIK3CD|PIK3CG|PRKCD|SYK|VEGFA|CXCR4	-11
MyList	GO Biological Processes	19	GO:2000379	positive regulation of reactive oxygen species metabolic process	19_GO:0048518 positive regulation of biological process	-13	27	17	30304	68	182	11	6	1.8	1432|1545|2147|2950|5159|5580|6850|7099|7157|7498|59272	MAPK14|CYP1B1|F2|GSTP1|PDGFRB|PRKCD|SYK|TLR4|TP53|XDH|ACE2	-11
MyList	GO Biological Processes	19	GO:0062013	positive regulation of small molecule metabolic process	19_GO:0048518 positive regulation of biological process	-12	16	14	30304	147	182	14	7.7	2	207|351|2475|3269|4842|4843|4846|5027|5566|5743|6714|7124|7415|11091	AKT1|APP|MTOR|HRH1|NOS1|NOS2|NOS3|P2RX7|PRKACA|PTGS2|SRC|TNF|VCP|WDR5	-11
MyList	GO Biological Processes	19	GO:0035924	cellular response to vascular endothelial growth factor stimulus	19_GO:0050896 response to stimulus	-12	34	18	30304	49	182	10	5.5	1.7	207|1432|2081|2322|5156|5159|5290|5293|7422|9261	AKT1|MAPK14|ERN1|FLT3|PDGFRA|PDGFRB|PIK3CA|PIK3CD|VEGFA|MAPKAPK2	-11
MyList	WikiPathways	27	WP707	DNA damage response		-12	27	17	30304	69	182	11	6	1.8	25|207|836|983|993|1017|1111|4193|5591|7157|11200	ABL1|AKT1|CASP3|CDK1|CDC25A|CDK2|CHEK1|MDM2|PRKDC|TP53|CHEK2	-11
MyList	Reactome Gene Sets	6	R-HSA-422475	Axon guidance		-12	6.9	11	30304	553	182	23	13	2.5	25|1432|1956|2260|2534|3320|3326|3685|3690|4067|4318|5290|5293|5295|5566|5578|5594|5595|5599|5788|6714|7430|7852	ABL1|MAPK14|EGFR|FGFR1|FYN|HSP90AA1|HSP90AB1|ITGAV|ITGB3|LYN|MMP9|PIK3CA|PIK3CD|PIK3R1|PRKACA|PRKCA|MAPK1|MAPK3|MAPK8|PTPRC|SRC|EZR|CXCR4	-11
MyList	WikiPathways	27	WP4787	Osteoblast differentiation and related diseases		-12	18	15	30304	119	182	13	7.1	1.9	1432|2247|2260|5290|5293|5294|5295|5578|5580|5591|5594|5595|5599	MAPK14|FGF2|FGFR1|PIK3CA|PIK3CD|PIK3CG|PIK3R1|PRKCA|PRKCD|PRKDC|MAPK1|MAPK3|MAPK8	-11
MyList	Reactome Gene Sets	6	R-HSA-1227986	Signaling by ERBB2		-12	33	18	30304	50	182	10	5.5	1.7	207|1956|2534|3320|5290|5295|5578|5580|6714|10000	AKT1|EGFR|FYN|HSP90AA1|PIK3CA|PIK3R1|PRKCA|PRKCD|SRC|AKT3	-11
MyList	KEGG Pathway	24	hsa04917	Prolactin signaling pathway		-12	26	16	30304	70	182	11	6	1.8	207|1432|5290|5293|5295|5594|5595|5599|6714|6774|10000	AKT1|MAPK14|PIK3CA|PIK3CD|PIK3R1|MAPK1|MAPK3|MAPK8|SRC|STAT3|AKT3	-11
MyList	GO Biological Processes	19	GO:0050878	regulation of body fluid levels	19_GO:0065007 biological regulation	-12	9.1	12	30304	349	182	19	10	2.3	100|1432|1511|2147|3690|3932|4846|4986|5054|5156|5290|5294|5566|5580|6469|6714|6850|7422|7498	ADA|MAPK14|CTSG|F2|ITGB3|LCK|NOS3|OPRK1|SERPINE1|PDGFRA|PIK3CA|PIK3CG|PRKACA|PRKCD|SHH|SRC|SYK|VEGFA|XDH	-11
MyList	WikiPathways	27	WP455	GPCRs, class A rhodopsin-like		-12	11	12	30304	261	182	17	9.3	2.2	154|1232|1233|1237|1268|2833|3269|3274|3577|3579|4986|4988|5729|5731|5733|7852|11251	ADRB2|CCR3|CCR4|CCR8|CNR1|CXCR3|HRH1|HRH2|CXCR1|CXCR2|OPRK1|OPRM1|PTGDR|PTGER1|PTGER3|CXCR4|PTGDR2	-11
MyList	GO Biological Processes	19	GO:0045471	response to ethanol	19_GO:0050896 response to stimulus	-12	18	14	30304	121	182	13	7.1	1.9	983|1139|1268|2534|2539|3066|3558|4129|4986|4988|6869|7124|10919	CDK1|CHRNA7|CNR1|FYN|G6PD|HDAC2|IL2|MAOB|OPRK1|OPRM1|TACR1|TNF|EHMT2	-11
MyList	WikiPathways	27	WP3617	Photodynamic therapy-induced NF-kB survival signaling		-12	43	19	30304	35	182	9	4.9	1.6	3383|3558|4312|4314|4318|5743|6401|7124|7422	ICAM1|IL2|MMP1|MMP3|MMP9|PTGS2|SELE|TNF|VEGFA	-11
MyList	GO Biological Processes	19	GO:0002274	myeloid leukocyte activation	19_GO:0002376 immune system process	-12	15	14	30304	153	182	14	7.7	2	351|695|1511|3579|4067|5293|5294|5580|5729|6850|7099|7124|7442|54106	APP|BTK|CTSG|CXCR2|LYN|PIK3CD|PIK3CG|PRKCD|PTGDR|SYK|TLR4|TNF|TRPV1|TLR9	-11
MyList	GO Biological Processes	19	GO:0051222	positive regulation of protein transport	19_GO:0051179 localization	-12	9.7	12	30304	308	182	18	9.9	2.2	952|983|1432|2033|2147|2534|3320|4193|5027|5295|5566|5580|5599|5743|6469|6714|7099|7124	CD38|CDK1|MAPK14|EP300|F2|FYN|HSP90AA1|MDM2|P2RX7|PIK3R1|PRKACA|PRKCD|MAPK8|PTGS2|SHH|SRC|TLR4|TNF	-11
MyList	KEGG Pathway	24	hsa04024	cAMP signaling pathway		-12	12	13	30304	225	182	16	8.8	2.1	154|207|673|2033|2735|3725|5141|5290|5293|5295|5566|5594|5595|5599|5733|10000	ADRB2|AKT1|BRAF|EP300|GLI1|JUN|PDE4A|PIK3CA|PIK3CD|PIK3R1|PRKACA|MAPK1|MAPK3|MAPK8|PTGER3|AKT3	-11
MyList	GO Biological Processes	19	GO:0051223	regulation of protein transport	19_GO:0051179 localization	-12	7.2	11	30304	509	182	22	12	2.4	240|952|983|1268|1432|2033|2147|2534|3320|4193|4843|4988|5027|5295|5566|5580|5599|5743|6469|6714|7099|7124	ALOX5|CD38|CDK1|CNR1|MAPK14|EP300|F2|FYN|HSP90AA1|MDM2|NOS2|OPRM1|P2RX7|PIK3R1|PRKACA|PRKCD|MAPK8|PTGS2|SHH|SRC|TLR4|TNF	-11
MyList	WikiPathways	27	WP4658	Small cell lung cancer		-12	21	15	30304	96	182	12	6.6	1.8	207|596|836|1017|3685|4843|5290|5293|5295|5743|7157|10000	AKT1|BCL2|CASP3|CDK2|ITGAV|NOS2|PIK3CA|PIK3CD|PIK3R1|PTGS2|TP53|AKT3	-11
MyList	GO Biological Processes	19	GO:0048729	tissue morphogenesis	19_GO:0032502 developmental process	-12	6.8	11	30304	567	182	23	13	2.5	25|367|596|836|1956|2247|2280|2908|3579|3690|4193|4321|4638|4846|5241|5566|6469|6714|6868|7052|7139|7422|7852	ABL1|AR|BCL2|CASP3|EGFR|FGF2|FKBP1A|NR3C1|CXCR2|ITGB3|MDM2|MMP12|MYLK|NOS3|PGR|PRKACA|SHH|SRC|ADAM17|TGM2|TNNT2|VEGFA|CXCR4	-11
MyList	GO Biological Processes	19	GO:0070302	regulation of stress-activated protein kinase signaling cascade	19_GO:0050896 response to stimulus	-12	13	13	30304	189	182	15	8.2	2	331|351|1956|2950|4067|4986|5594|5595|5610|7099|7124|7422|7430|7498|54106	XIAP|APP|EGFR|GSTP1|LYN|OPRK1|MAPK1|MAPK3|EIF2AK2|TLR4|TNF|VEGFA|EZR|XDH|TLR9	-11
MyList	WikiPathways	27	WP712	Estrogen signaling pathway		-12	58	21	30304	23	182	8	4.4	1.5	207|596|673|1432|3725|5290|5566|5594	AKT1|BCL2|BRAF|MAPK14|JUN|PIK3CA|PRKACA|MAPK1	-11
MyList	GO Biological Processes	19	GO:0051090	regulation of DNA-binding transcription factor activity	19_GO:0008152 metabolic process	-12	8.2	11	30304	406	182	20	11	2.3	207|351|367|695|1545|2033|3066|3162|5292|5610|6446|6469|6774|6850|7099|7124|9641|10892|23028|54106	AKT1|APP|AR|BTK|CYP1B1|EP300|HDAC2|HMOX1|PIM1|EIF2AK2|SGK1|SHH|STAT3|SYK|TLR4|TNF|IKBKE|MALT1|KDM1A|TLR9	-11
MyList	Reactome Gene Sets	6	R-HSA-6804757	Regulation of TP53 Degradation		-12	42	19	30304	36	182	9	4.9	1.6	207|983|1017|2475|4193|6446|7157|10000|11200	AKT1|CDK1|CDK2|MTOR|MDM2|SGK1|TP53|AKT3|CHEK2	-11
MyList	Canonical Pathways	11	M22	PID GMCSF PATHWAY		-12	42	19	30304	36	182	9	4.9	1.6	4067|5290|5292|5295|5566|5594|5595|6774|6850	LYN|PIK3CA|PIM1|PIK3R1|PRKACA|MAPK1|MAPK3|STAT3|SYK	-11
MyList	WikiPathways	27	WP4216	Chromosomal and microsatellite instability in colorectal cancer		-12	25	16	30304	73	182	11	6	1.8	207|596|673|836|3725|5594|5595|5599|5743|7157|10000	AKT1|BCL2|BRAF|CASP3|JUN|MAPK1|MAPK3|MAPK8|PTGS2|TP53|AKT3	-11
MyList	KEGG Pathway	24	hsa04666	Fc gamma R-mediated phagocytosis		-12	21	15	30304	97	182	12	6.6	1.8	207|4067|5290|5293|5295|5578|5580|5594|5595|5788|6850|10000	AKT1|LYN|PIK3CA|PIK3CD|PIK3R1|PRKCA|PRKCD|MAPK1|MAPK3|PTPRC|SYK|AKT3	-11
MyList	GO Biological Processes	19	GO:0052547	regulation of peptidase activity	19_GO:0008152 metabolic process	-12	9.6	12	30304	312	182	18	9.9	2.2	207|331|1509|2534|2597|3065|3932|4067|4318|5054|6714|6774|6850|7124|7415|7422|7498|10892	AKT1|XIAP|CTSD|FYN|GAPDH|HDAC1|LCK|LYN|MMP9|SERPINE1|SRC|STAT3|SYK|TNF|VCP|VEGFA|XDH|MALT1	-11
MyList	GO Biological Processes	19	GO:0071241	cellular response to inorganic substance	19_GO:0050896 response to stimulus	-12	12	13	30304	229	182	16	8.8	2.1	142|207|246|673|1017|1956|3162|3725|4314|4318|5594|5595|5599|5743|6469|54106	PARP1|AKT1|ALOX15|BRAF|CDK2|EGFR|HMOX1|JUN|MMP3|MMP9|MAPK1|MAPK3|MAPK8|PTGS2|SHH|TLR9	-11
MyList	KEGG Pathway	24	hsa04110	Cell cycle		-12	15	14	30304	157	182	14	7.7	2	25|983|993|1017|1111|2033|3065|3066|4193|5111|5347|5591|7157|11200	ABL1|CDK1|CDC25A|CDK2|CHEK1|EP300|HDAC1|HDAC2|MDM2|PCNA|PLK1|PRKDC|TP53|CHEK2	-11
MyList	Canonical Pathways	11	M160	PID AVB3 INTEGRIN PATHWAY		-12	25	16	30304	74	182	11	6	1.8	207|2247|3320|3685|3690|5290|5295|5594|5595|6714|7422	AKT1|FGF2|HSP90AA1|ITGAV|ITGB3|PIK3CA|PIK3R1|MAPK1|MAPK3|SRC|VEGFA	-11
MyList	WikiPathways	27	WP4674	Head and neck squamous cell carcinoma		-12	25	16	30304	74	182	11	6	1.8	207|1956|2260|2280|2475|5290|5294|5295|7157|7422|10000	AKT1|EGFR|FGFR1|FKBP1A|MTOR|PIK3CA|PIK3CG|PIK3R1|TP53|VEGFA|AKT3	-11
MyList	GO Biological Processes	19	GO:0006936	muscle contraction	19_GO:0032501 multicellular organismal process	-12	12	13	30304	230	182	16	8.8	2.1	100|154|781|952|2475|3320|3757|4638|4842|5290|5733|6869|7124|7139|7442|7852	ADA|ADRB2|CACNA2D1|CD38|MTOR|HSP90AA1|KCNH2|MYLK|NOS1|PIK3CA|PTGER3|TACR1|TNF|TNNT2|TRPV1|CXCR4	-11
MyList	GO Biological Processes	19	GO:2001237	negative regulation of extrinsic apoptotic signaling pathway	19_GO:0048519 negative regulation of biological process	-12	20	15	30304	99	182	12	6.6	1.8	207|367|596|2950|3162|3383|3685|4170|4846|5054|6714|7124	AKT1|AR|BCL2|GSTP1|HMOX1|ICAM1|ITGAV|MCL1|NOS3|SERPINE1|SRC|TNF	-11
MyList	Reactome Gene Sets	6	R-HSA-6806003	Regulation of TP53 Expression and Degradation		-12	41	19	30304	37	182	9	4.9	1.6	207|983|1017|2475|4193|6446|7157|10000|11200	AKT1|CDK1|CDK2|MTOR|MDM2|SGK1|TP53|AKT3|CHEK2	-11
MyList	GO Biological Processes	19	GO:0042060	wound healing	19_GO:0050896 response to stimulus	-12	9.5	12	30304	317	182	18	9.9	2.2	246|1432|1511|2147|2247|3162|3690|3932|4321|5156|5290|5294|6469|6714|6850|6868|7099|7422	ALOX15|MAPK14|CTSG|F2|FGF2|HMOX1|ITGB3|LCK|MMP12|PDGFRA|PIK3CA|PIK3CG|SHH|SRC|SYK|ADAM17|TLR4|VEGFA	-11
MyList	KEGG Pathway	24	hsa04217	Necroptosis		-12	15	13	30304	159	182	14	7.7	2	142|246|331|596|3320|3326|3716|3718|5599|5610|6774|7099|7124|7297	PARP1|ALOX15|XIAP|BCL2|HSP90AA1|HSP90AB1|JAK1|JAK3|MAPK8|EIF2AK2|STAT3|TLR4|TNF|TYK2	-11
MyList	GO Biological Processes	19	GO:0016241	regulation of macroautophagy	19_GO:0008152 metabolic process	-12	15	13	30304	159	182	14	7.7	2	154|207|836|2081|2475|2597|2629|3162|5290|5566|5595|5599|7157|10919	ADRB2|AKT1|CASP3|ERN1|MTOR|GAPDH|GBA1|HMOX1|PIK3CA|PRKACA|MAPK3|MAPK8|TP53|EHMT2	-11
MyList	GO Biological Processes	19	GO:0006909	phagocytosis	19_GO:0051179 localization	-12	15	13	30304	159	182	14	7.7	2	25|246|1991|2534|3685|3690|4067|5027|5290|5580|6714|6850|7052|7099	ABL1|ALOX15|ELANE|FYN|ITGAV|ITGB3|LYN|P2RX7|PIK3CA|PRKCD|SRC|SYK|TGM2|TLR4	-11
MyList	WikiPathways	27	WP4341	Non-genomic actions of 1,25 dihydroxyvitamin D3		-12	24	16	30304	75	182	11	6	1.8	1432|3716|3725|5578|5580|5594|5595|5599|7099|7124|7297	MAPK14|JAK1|JUN|PRKCA|PRKCD|MAPK1|MAPK3|MAPK8|TLR4|TNF|TYK2	-11
MyList	GO Biological Processes	19	GO:0001568	blood vessel development	19_GO:0032502 developmental process	-12	7	11	30304	523	182	22	12	2.4	207|1432|1545|2247|2833|3162|3685|3690|4193|4638|4846|5054|5156|5159|5290|5294|5578|5594|5743|6469|6850|7422	AKT1|MAPK14|CYP1B1|FGF2|CXCR3|HMOX1|ITGAV|ITGB3|MDM2|MYLK|NOS3|SERPINE1|PDGFRA|PDGFRB|PIK3CA|PIK3CG|PRKCA|MAPK1|PTGS2|SHH|SYK|VEGFA	-11
MyList	WikiPathways	27	WP706	Sudden infant death syndrome (SIDS) susceptibility pathways		-12	15	13	30304	160	182	14	7.7	2	367|836|1139|2033|2597|2908|3065|3725|3757|4128|5566|6869|7124|7422	AR|CASP3|CHRNA7|EP300|GAPDH|NR3C1|HDAC1|JUN|KCNH2|MAOA|PRKACA|TACR1|TNF|VEGFA	-11
MyList	Reactome Gene Sets	6	R-HSA-500792	GPCR ligand binding		-12	7.5	11	30304	469	182	21	12	2.4	154|351|1232|1233|1237|1268|2147|2833|3269|3274|3577|3579|4986|4988|5729|5731|5733|6469|6869|7852|11251	ADRB2|APP|CCR3|CCR4|CCR8|CNR1|F2|CXCR3|HRH1|HRH2|CXCR1|CXCR2|OPRK1|OPRM1|PTGDR|PTGER1|PTGER3|SHH|TACR1|CXCR4|PTGDR2	-11
MyList	Reactome Gene Sets	6	R-HSA-109606	Intrinsic Pathway for Apoptosis		-12	30	17	30304	55	182	10	5.5	1.7	207|331|596|836|5594|5595|5599|6774|7157|10000	AKT1|XIAP|BCL2|CASP3|MAPK1|MAPK3|MAPK8|STAT3|TP53|AKT3	-11
MyList	WikiPathways	27	WP2795	Cardiac hypertrophic response		-12	30	17	30304	55	182	10	5.5	1.7	207|1432|2247|2475|5578|5594|5595|5599|7124|9641	AKT1|MAPK14|FGF2|MTOR|PRKCA|MAPK1|MAPK3|MAPK8|TNF|IKBKE	-11
MyList	Canonical Pathways	11	M276	PID FGF PATHWAY		-12	30	17	30304	55	182	10	5.5	1.7	207|2247|2260|3725|4318|5290|5295|5594|5595|6714	AKT1|FGF2|FGFR1|JUN|MMP9|PIK3CA|PIK3R1|MAPK1|MAPK3|SRC	-11
MyList	GO Biological Processes	19	GO:0043536	positive regulation of blood vessel endothelial cell migration	19_GO:0040011 locomotion	-12	24	16	30304	76	182	11	6	1.8	25|207|2247|2260|3162|4846|5578|5743|6868|7422|10000	ABL1|AKT1|FGF2|FGFR1|HMOX1|NOS3|PRKCA|PTGS2|ADAM17|VEGFA|AKT3	-11
MyList	GO Biological Processes	19	GO:0043254	regulation of protein-containing complex assembly	19_GO:0050789 regulation of biological process	-12	7.9	11	30304	419	182	20	11	2.3	25|246|695|2033|2475|2629|3320|4312|4314|5580|5599|5610|6714|6850|7099|7124|7157|7415|7422|9641	ABL1|ALOX15|BTK|EP300|MTOR|GBA1|HSP90AA1|MMP1|MMP3|PRKCD|MAPK8|EIF2AK2|SRC|SYK|TLR4|TNF|TP53|VCP|VEGFA|IKBKE	-11
MyList	GO Biological Processes	19	GO:0097193	intrinsic apoptotic signaling pathway	19_GO:0050896 response to stimulus	-12	14	13	30304	162	182	14	7.7	2	25|596|836|1545|2033|2081|4170|5295|5580|5591|7124|7157|9641|11200	ABL1|BCL2|CASP3|CYP1B1|EP300|ERN1|MCL1|PIK3R1|PRKCD|PRKDC|TNF|TP53|IKBKE|CHEK2	-11
MyList	GO Biological Processes	19	GO:0045087	innate immune response	19_GO:0044419 biological process involved in interspecies interaction between organisms	-12	5.6	10	30304	773	182	26	14	2.6	142|695|2534|2597|3105|3716|3718|3932|4067|4314|4843|5293|5294|5591|5610|6036|6714|6850|7099|7124|7157|7297|7535|9641|10892|54106	PARP1|BTK|FYN|GAPDH|HLA-A|JAK1|JAK3|LCK|LYN|MMP3|NOS2|PIK3CD|PIK3CG|PRKDC|EIF2AK2|RNASE2|SRC|SYK|TLR4|TNF|TP53|TYK2|ZAP70|IKBKE|MALT1|TLR9	-11
MyList	GO Biological Processes	19	GO:1904951	positive regulation of establishment of protein localization	19_GO:0051179 localization	-12	9.3	12	30304	324	182	18	9.9	2.2	952|983|1432|2033|2147|2534|3320|4193|5027|5295|5566|5580|5599|5743|6469|6714|7099|7124	CD38|CDK1|MAPK14|EP300|F2|FYN|HSP90AA1|MDM2|P2RX7|PIK3R1|PRKACA|PRKCD|MAPK8|PTGS2|SHH|SRC|TLR4|TNF	-11
MyList	Reactome Gene Sets	6	R-HSA-5673001	RAF/MAP kinase cascade		-12	10	12	30304	280	182	17	9.3	2.2	673|1956|2247|2260|2322|2534|3558|3690|3716|3718|5156|5159|5290|5295|5594|5595|6714	BRAF|EGFR|FGF2|FGFR1|FLT3|FYN|IL2|ITGB3|JAK1|JAK3|PDGFRA|PDGFRB|PIK3CA|PIK3R1|MAPK1|MAPK3|SRC	-11
MyList	WikiPathways	27	WP205	IL-7 signaling pathway		-12	53	20	30304	25	182	8	4.4	1.5	207|2534|3716|3718|5295|5594|5595|6774	AKT1|FYN|JAK1|JAK3|PIK3R1|MAPK1|MAPK3|STAT3	-11
MyList	Canonical Pathways	11	M82	PID RET PATHWAY		-12	38	18	30304	39	182	9	4.9	1.6	3725|5290|5295|5566|5578|5594|5595|5599|6714	JUN|PIK3CA|PIK3R1|PRKACA|PRKCA|MAPK1|MAPK3|MAPK8|SRC	-11
MyList	WikiPathways	27	WP4871	Kisspeptin/kisspeptin receptor system in the ovary		-12	38	18	30304	39	182	9	4.9	1.6	207|4318|5290|5293|5294|5578|5580|5594|5595	AKT1|MMP9|PIK3CA|PIK3CD|PIK3CG|PRKCA|PRKCD|MAPK1|MAPK3	-11
MyList	GO Biological Processes	19	GO:0050728	negative regulation of inflammatory response	19_GO:0048519 negative regulation of biological process	-12	12	13	30304	202	182	15	8.2	2	100|240|1139|1432|1991|2534|2629|2950|3558|4067|5580|5788|6714|6774|6850	ADA|ALOX5|CHRNA7|MAPK14|ELANE|FYN|GBA1|GSTP1|IL2|LYN|PRKCD|PTPRC|SRC|STAT3|SYK	-11
MyList	Canonical Pathways	11	M19	PID P73PATHWAY		-12	23	15	30304	79	182	11	6	1.8	25|100|983|1017|1111|1432|2033|3716|4193|5054|5347	ABL1|ADA|CDK1|CDK2|CHEK1|MAPK14|EP300|JAK1|MDM2|SERPINE1|PLK1	-11
MyList	GO Biological Processes	19	GO:0048514	blood vessel morphogenesis	19_GO:0032502 developmental process	-12	7.8	11	30304	429	182	20	11	2.3	207|1432|1545|2247|2833|3162|3685|3690|4638|4846|5054|5156|5159|5290|5294|5578|5743|6469|6850|7422	AKT1|MAPK14|CYP1B1|FGF2|CXCR3|HMOX1|ITGAV|ITGB3|MYLK|NOS3|SERPINE1|PDGFRA|PDGFRB|PIK3CA|PIK3CG|PRKCA|PTGS2|SHH|SYK|VEGFA	-10
MyList	KEGG Pathway	24	hsa05213	Endometrial cancer		-12	29	16	30304	58	182	10	5.5	1.7	207|673|1956|5290|5293|5295|5594|5595|7157|10000	AKT1|BRAF|EGFR|PIK3CA|PIK3CD|PIK3R1|MAPK1|MAPK3|TP53|AKT3	-10
MyList	KEGG Pathway	24	hsa04923	Regulation of lipolysis in adipocytes		-12	29	16	30304	58	182	10	5.5	1.7	154|207|5290|5293|5295|5566|5733|5742|5743|10000	ADRB2|AKT1|PIK3CA|PIK3CD|PIK3R1|PRKACA|PTGER3|PTGS1|PTGS2|AKT3	-10
MyList	WikiPathways	27	WP2516	ATM signaling pathway		-12	37	18	30304	40	182	9	4.9	1.6	25|983|993|1017|1111|3725|4193|7157|11200	ABL1|CDK1|CDC25A|CDK2|CHEK1|JUN|MDM2|TP53|CHEK2	-10
MyList	WikiPathways	27	WP4564	Neural crest cell migration during development		-12	37	18	30304	40	182	9	4.9	1.6	207|3725|4317|4318|5290|5293|5294|6774|10000	AKT1|JUN|MMP8|MMP9|PIK3CA|PIK3CD|PIK3CG|STAT3|AKT3	-10
MyList	WikiPathways	27	WP2526	PDGF pathway		-12	37	18	30304	40	182	9	4.9	1.6	3716|3725|5159|5295|5594|5595|5599|6714|6774	JAK1|JUN|PDGFRB|PIK3R1|MAPK1|MAPK3|MAPK8|SRC|STAT3	-10
MyList	GO Biological Processes	19	GO:0002360	T cell lineage commitment	19_GO:0002376 immune system process	-12	51	20	30304	26	182	8	4.4	1.5	596|673|2475|3716|5591|6469|6774|7157	BCL2|BRAF|MTOR|JAK1|PRKDC|SHH|STAT3|TP53	-10
MyList	GO Biological Processes	19	GO:1901654	response to ketone	19_GO:0050896 response to stimulus	-12	12	12	30304	206	182	15	8.2	2	142|207|367|952|1545|2629|2908|4129|5111|5290|5729|5788|6446|6714|6869	PARP1|AKT1|AR|CD38|CYP1B1|GBA1|NR3C1|MAOB|PCNA|PIK3CA|PTGDR|PTPRC|SGK1|SRC|TACR1	-10
MyList	GO Biological Processes	19	GO:0031330	negative regulation of cellular catabolic process	19_GO:0048519 negative regulation of biological process	-12	12	12	30304	206	182	15	8.2	2	207|596|1268|1432|2033|2475|3162|4170|5290|5294|6774|7157|9261|9641|10919	AKT1|BCL2|CNR1|MAPK14|EP300|MTOR|HMOX1|MCL1|PIK3CA|PIK3CG|STAT3|TP53|MAPKAPK2|IKBKE|EHMT2	-10
MyList	GO Biological Processes	19	GO:0046686	response to cadmium ion	19_GO:0050896 response to stimulus	-12	28	16	30304	59	182	10	5.5	1.7	207|983|1956|3162|3725|4318|5111|5594|5595|5599	AKT1|CDK1|EGFR|HMOX1|JUN|MMP9|PCNA|MAPK1|MAPK3|MAPK8	-10
MyList	Reactome Gene Sets	6	R-HSA-202733	Cell surface interactions at the vascular wall		-12	16	13	30304	137	182	13	7.1	1.9	2147|2534|3676|3685|3690|3932|4067|4312|5290|5295|6401|6402|6714	F2|FYN|ITGA4|ITGAV|ITGB3|LCK|LYN|MMP1|PIK3CA|PIK3R1|SELE|SELL|SRC	-10
MyList	GO Biological Processes	19	GO:0051897	positive regulation of phosphatidylinositol 3-kinase/protein kinase B signal transduction	19_GO:0048518 positive regulation of biological process	-12	14	13	30304	171	182	14	7.7	2	1956|2247|2260|2322|2475|3320|3326|5156|5159|5290|5293|5294|6714|7124	EGFR|FGF2|FGFR1|FLT3|MTOR|HSP90AA1|HSP90AB1|PDGFRA|PDGFRB|PIK3CA|PIK3CD|PIK3CG|SRC|TNF	-10
MyList	GO Biological Processes	19	GO:0010001	glial cell differentiation	19_GO:0032502 developmental process	-12	12	12	30304	208	182	15	8.2	2	25|207|351|2247|2475|2629|2908|3065|4067|5594|5595|6469|6774|7099|7124	ABL1|AKT1|APP|FGF2|MTOR|GBA1|NR3C1|HDAC1|LYN|MAPK1|MAPK3|SHH|STAT3|TLR4|TNF	-10
MyList	GO Biological Processes	19	GO:0033135	regulation of peptidyl-serine phosphorylation	19_GO:0008152 metabolic process	-12	16	13	30304	138	182	13	7.1	1.9	207|351|596|673|1139|1956|3320|3326|4842|5290|5743|7124|7422	AKT1|APP|BCL2|BRAF|CHRNA7|EGFR|HSP90AA1|HSP90AB1|NOS1|PIK3CA|PTGS2|TNF|VEGFA	-10
MyList	GO Biological Processes	19	GO:0043467	regulation of generation of precursor metabolites and energy	19_GO:0008152 metabolic process	-12	16	13	30304	139	182	13	7.1	1.9	207|351|983|2033|2475|4843|5027|5290|5566|6774|7124|7157|7415	AKT1|APP|CDK1|EP300|MTOR|NOS2|P2RX7|PIK3CA|PRKACA|STAT3|TNF|TP53|VCP	-10
MyList	Canonical Pathways	11	M33	PID GLYPICAN 1PATHWAY		-12	49	20	30304	27	182	8	4.4	1.5	351|2247|2260|2534|3932|4067|6714|7422	APP|FGF2|FGFR1|FYN|LCK|LYN|SRC|VEGFA	-10
MyList	Reactome Gene Sets	6	R-HSA-201556	Signaling by ALK		-12	49	20	30304	27	182	8	4.4	1.5	2033|3065|3066|3718|5290|5295|6714|6774	EP300|HDAC1|HDAC2|JAK3|PIK3CA|PIK3R1|SRC|STAT3	-10
MyList	Reactome Gene Sets	6	R-HSA-1474228	Degradation of the extracellular matrix		-11	15	13	30304	140	182	13	7.1	1.9	836|1508|1509|1511|1991|4312|4314|4317|4318|4321|4322|6868|7177	CASP3|CTSB|CTSD|CTSG|ELANE|MMP1|MMP3|MMP8|MMP9|MMP12|MMP13|ADAM17|TPSAB1	-10
MyList	GO Biological Processes	19	GO:1903169	regulation of calcium ion transmembrane transport	19_GO:0051179 localization	-11	13	13	30304	174	182	14	7.7	2	25|596|781|2147|2280|2534|2539|3690|4067|4842|5027|5294|5566|54106	ABL1|BCL2|CACNA2D1|F2|FKBP1A|FYN|G6PD|ITGB3|LYN|NOS1|P2RX7|PIK3CG|PRKACA|TLR9	-10
MyList	GO Biological Processes	19	GO:0002444	myeloid leukocyte mediated immunity	19_GO:0002376 immune system process	-11	27	16	30304	61	182	10	5.5	1.7	695|1511|1991|2147|4067|5293|5294|5729|6850|6868	BTK|CTSG|ELANE|F2|LYN|PIK3CD|PIK3CG|PTGDR|SYK|ADAM17	-10
MyList	GO Biological Processes	19	GO:0001101	response to acid chemical	19_GO:0050896 response to stimulus	-11	15	13	30304	141	182	13	7.1	1.9	596|836|1786|1956|2033|2475|2534|4067|5111|5156|5290|7124|7422	BCL2|CASP3|DNMT1|EGFR|EP300|MTOR|FYN|LYN|PCNA|PDGFRA|PIK3CA|TNF|VEGFA	-10
MyList	GO Biological Processes	19	GO:0046824	positive regulation of nucleocytoplasmic transport	19_GO:0051179 localization	-11	27	16	30304	62	182	10	5.5	1.7	983|1432|2033|3320|4193|5295|5566|5580|5743|6469	CDK1|MAPK14|EP300|HSP90AA1|MDM2|PIK3R1|PRKACA|PRKCD|PTGS2|SHH	-10
MyList	WikiPathways	27	WP4565	Neural crest cell migration in cancer		-11	35	17	30304	43	182	9	4.9	1.6	207|3725|4317|4318|5290|5293|5294|6774|10000	AKT1|JUN|MMP8|MMP9|PIK3CA|PIK3CD|PIK3CG|STAT3|AKT3	-10
MyList	WikiPathways	27	WP364	IL6 signaling pathway		-11	35	17	30304	43	182	9	4.9	1.6	207|3065|3716|5295|5580|5594|5595|6774|7297	AKT1|HDAC1|JAK1|PIK3R1|PRKCD|MAPK1|MAPK3|STAT3|TYK2	-10
MyList	GO Biological Processes	19	GO:1904646	cellular response to amyloid-beta	19_GO:0050896 response to stimulus	-11	35	17	30304	43	182	9	4.9	1.6	142|154|351|781|2534|3383|3676|7099|7124	PARP1|ADRB2|APP|CACNA2D1|FYN|ICAM1|ITGA4|TLR4|TNF	-10
MyList	GO Biological Processes	19	GO:0045927	positive regulation of growth	19_GO:0040007 growth	-11	10	12	30304	256	182	16	8.8	2.1	207|596|952|983|1432|1956|2147|2247|2475|2735|3558|5292|6868|7422|7430|7852	AKT1|BCL2|CD38|CDK1|MAPK14|EGFR|F2|FGF2|MTOR|GLI1|IL2|PIM1|ADAM17|VEGFA|EZR|CXCR4	-10
MyList	Canonical Pathways	11	M8	PID ENDOTHELIN PATHWAY		-11	26	16	30304	63	182	10	5.5	1.7	207|1432|3725|4312|5578|5580|5594|5595|5599|6714	AKT1|MAPK14|JUN|MMP1|PRKCA|PRKCD|MAPK1|MAPK3|MAPK8|SRC	-10
MyList	GO Biological Processes	19	GO:0034764	positive regulation of transmembrane transport	19_GO:0051179 localization	-11	12	12	30304	217	182	15	8.2	2	25|154|207|673|781|1432|2147|2539|3757|4842|4986|5027|5295|6041|59272	ABL1|ADRB2|AKT1|BRAF|CACNA2D1|MAPK14|F2|G6PD|KCNH2|NOS1|OPRK1|P2RX7|PIK3R1|RNASEL|ACE2	-10
MyList	Reactome Gene Sets	6	R-HSA-451927	Interleukin-2 family signaling		-11	34	17	30304	44	182	9	4.9	1.6	3558|3716|3718|3932|5290|5293|5295|6774|6850	IL2|JAK1|JAK3|LCK|PIK3CA|PIK3CD|PIK3R1|STAT3|SYK	-10
MyList	Canonical Pathways	11	M144	PID CERAMIDE PATHWAY		-11	34	17	30304	44	182	9	4.9	1.6	207|596|1509|5580|5594|5595|5599|5610|7124	AKT1|BCL2|CTSD|PRKCD|MAPK1|MAPK3|MAPK8|EIF2AK2|TNF	-10
MyList	GO Biological Processes	19	GO:0090066	regulation of anatomical structure size	19_GO:0065007 biological regulation	-11	6.9	10	30304	510	182	21	12	2.4	25|154|246|952|2475|3269|3274|3320|4842|4846|5027|5290|5580|5743|6869|7124|7422|7430|10000|23028|59272	ABL1|ADRB2|ALOX15|CD38|MTOR|HRH1|HRH2|HSP90AA1|NOS1|NOS3|P2RX7|PIK3CA|PRKCD|PTGS2|TACR1|TNF|VEGFA|EZR|AKT3|KDM1A|ACE2	-10
MyList	GO Biological Processes	19	GO:0002833	positive regulation of response to biotic stimulus	19_GO:0048518 positive regulation of biological process	-11	9.3	11	30304	304	182	17	9.3	2.2	331|695|2033|2534|3320|4067|4321|5578|5591|5599|6714|6850|7099|7124|9261|9641|54106	XIAP|BTK|EP300|FYN|HSP90AA1|LYN|MMP12|PRKCA|PRKDC|MAPK8|SRC|SYK|TLR4|TNF|MAPKAPK2|IKBKE|TLR9	-10
MyList	Reactome Gene Sets	6	R-HSA-1442490	Collagen degradation		-11	26	16	30304	64	182	10	5.5	1.7	1508|1509|1991|4312|4314|4317|4318|4321|4322|6868	CTSB|CTSD|ELANE|MMP1|MMP3|MMP8|MMP9|MMP12|MMP13|ADAM17	-10
MyList	Canonical Pathways	11	M28	PID IL4 2PATHWAY		-11	26	16	30304	64	182	10	5.5	1.7	207|246|1432|2475|3690|3716|3718|4988|5290|5295	AKT1|ALOX15|MAPK14|MTOR|ITGB3|JAK1|JAK3|OPRM1|PIK3CA|PIK3R1	-10
MyList	WikiPathways	27	WP3869	Cannabinoid receptor signaling		-11	46	19	30304	29	182	8	4.4	1.5	1268|1432|1557|1576|5566|5594|5595|5599	CNR1|MAPK14|CYP2C19|CYP3A4|PRKACA|MAPK1|MAPK3|MAPK8	-10
MyList	GO Biological Processes	19	GO:0043406	positive regulation of MAP kinase activity	19_GO:0048518 positive regulation of biological process	-11	21	14	30304	88	182	11	6	1.8	1956|1991|2081|2247|2260|2322|5159|5294|7099|7124|7422	EGFR|ELANE|ERN1|FGF2|FGFR1|FLT3|PDGFRB|PIK3CG|TLR4|TNF|VEGFA	-10
MyList	Reactome Gene Sets	6	R-HSA-3108232	SUMO E3 ligases SUMOylate target proteins		-11	13	12	30304	182	182	14	7.7	2	142|367|1786|1789|2033|2908|3065|3066|4193|5111|5241|7153|7157|9641	PARP1|AR|DNMT1|DNMT3B|EP300|NR3C1|HDAC1|HDAC2|MDM2|PCNA|PGR|TOP2A|TP53|IKBKE	-10
MyList	GO Biological Processes	19	GO:0030324	lung development	19_GO:0032502 developmental process	-11	13	12	30304	182	182	14	7.7	2	100|2033|2247|2735|4048|4311|4321|4846|5156|5241|5594|5595|6469|7422	ADA|EP300|FGF2|GLI1|LTA4H|MME|MMP12|NOS3|PDGFRA|PGR|MAPK1|MAPK3|SHH|VEGFA	-10
MyList	GO Biological Processes	19	GO:0045058	T cell selection	19_GO:0002376 immune system process	-11	33	17	30304	45	182	9	4.9	1.6	596|673|2475|3716|5788|6469|6774|6850|7535	BCL2|BRAF|MTOR|JAK1|PTPRC|SHH|STAT3|SYK|ZAP70	-10
MyList	GO Biological Processes	19	GO:0030888	regulation of B cell proliferation	19_GO:0002376 immune system process	-11	26	15	30304	65	182	10	5.5	1.7	100|596|695|836|952|3558|4067|5788|7099|54106	ADA|BCL2|BTK|CASP3|CD38|IL2|LYN|PTPRC|TLR4|TLR9	-10
MyList	GO Biological Processes	19	GO:0042063	gliogenesis	19_GO:0032502 developmental process	-11	10	12	30304	264	182	16	8.8	2.1	25|207|351|2247|2475|2629|2908|3065|4067|5594|5595|6469|6774|7099|7124|7157	ABL1|AKT1|APP|FGF2|MTOR|GBA1|NR3C1|HDAC1|LYN|MAPK1|MAPK3|SHH|STAT3|TLR4|TNF|TP53	-10
MyList	GO Biological Processes	19	GO:2000278	regulation of DNA biosynthetic process	19_GO:0008152 metabolic process	-11	17	14	30304	117	182	12	6.6	1.8	1111|1545|2247|3320|3326|5111|5159|5594|5595|6714|7124|7157	CHEK1|CYP1B1|FGF2|HSP90AA1|HSP90AB1|PCNA|PDGFRB|MAPK1|MAPK3|SRC|TNF|TP53	-10
MyList	GO Biological Processes	19	GO:0002573	myeloid leukocyte differentiation	19_GO:0032502 developmental process	-11	15	13	30304	149	182	13	7.1	1.9	142|351|1432|2629|2908|4067|4318|5293|5295|6714|7099|7124|7422	PARP1|APP|MAPK14|GBA1|NR3C1|LYN|MMP9|PIK3CD|PIK3R1|SRC|TLR4|TNF|VEGFA	-9.9
MyList	WikiPathways	27	WP2868	TCA cycle nutrient use and invasiveness of ovarian cancer		-11	170	29	30304	5	182	5	2.7	1.2	1956|3716|5594|5595|6774	EGFR|JAK1|MAPK1|MAPK3|STAT3	-9.9
MyList	Canonical Pathways	11	M255	PID HIF1 TFPATHWAY		-11	25	15	30304	66	182	10	5.5	1.7	207|2033|3162|3725|4170|4843|5054|6513|7422|7852	AKT1|EP300|HMOX1|JUN|MCL1|NOS2|SERPINE1|SLC2A1|VEGFA|CXCR4	-9.9
MyList	KEGG Pathway	24	hsa04930	Type II diabetes mellitus		-11	33	17	30304	46	182	9	4.9	1.6	2475|5290|5293|5295|5580|5594|5595|5599|7124	MTOR|PIK3CA|PIK3CD|PIK3R1|PRKCD|MAPK1|MAPK3|MAPK8|TNF	-9.9
MyList	WikiPathways	27	WP2038	Microtubule cytoskeleton regulation		-11	33	17	30304	46	182	9	4.9	1.6	25|207|983|5290|5566|5578|6714|6774|9261	ABL1|AKT1|CDK1|PIK3CA|PRKACA|PRKCA|SRC|STAT3|MAPKAPK2	-9.9
MyList	GO Biological Processes	19	GO:0022617	extracellular matrix disassembly	19_GO:0009987 cellular process	-11	33	17	30304	46	182	9	4.9	1.6	1511|1991|4312|4314|4317|4318|4321|4322|7177	CTSG|ELANE|MMP1|MMP3|MMP8|MMP9|MMP12|MMP13|TPSAB1	-9.9
MyList	GO Biological Processes	19	GO:0030323	respiratory tube development	19_GO:0032502 developmental process	-11	13	12	30304	186	182	14	7.7	2	100|2033|2247|2735|4048|4311|4321|4846|5156|5241|5594|5595|6469|7422	ADA|EP300|FGF2|GLI1|LTA4H|MME|MMP12|NOS3|PDGFRA|PGR|MAPK1|MAPK3|SHH|VEGFA	-9.9
MyList	GO Biological Processes	19	GO:0032872	regulation of stress-activated MAPK cascade	19_GO:0050896 response to stimulus	-11	13	12	30304	186	182	14	7.7	2	331|351|1956|2950|4986|5594|5595|5610|7099|7124|7422|7430|7498|54106	XIAP|APP|EGFR|GSTP1|OPRK1|MAPK1|MAPK3|EIF2AK2|TLR4|TNF|VEGFA|EZR|XDH|TLR9	-9.9
MyList	WikiPathways	27	WP138	Androgen receptor signaling pathway		-11	20	14	30304	91	182	11	6	1.8	207|367|1956|2033|3065|3725|4193|5295|6714|6774|23028	AKT1|AR|EGFR|EP300|HDAC1|JUN|MDM2|PIK3R1|SRC|STAT3|KDM1A	-9.9
MyList	Reactome Gene Sets	6	R-HSA-3700989	Transcriptional Regulation by TP53		-11	8.3	11	30304	362	182	18	9.9	2.2	207|983|1017|1111|1432|2033|2475|2539|3065|3066|3725|4193|5111|6446|7157|10000|10919|11200	AKT1|CDK1|CDK2|CHEK1|MAPK14|EP300|MTOR|G6PD|HDAC1|HDAC2|JUN|MDM2|PCNA|SGK1|TP53|AKT3|EHMT2|CHEK2	-9.9
MyList	GO Biological Processes	19	GO:0070301	cellular response to hydrogen peroxide	19_GO:0050896 response to stimulus	-11	25	15	30304	67	182	10	5.5	1.7	25|983|1545|2081|2534|3066|4193|5111|5580|6714	ABL1|CDK1|CYP1B1|ERN1|FYN|HDAC2|MDM2|PCNA|PRKCD|SRC	-9.8
MyList	GO Biological Processes	19	GO:0003018	vascular process in circulatory system	19_GO:0032501 multicellular organismal process	-11	9.9	11	30304	269	182	16	8.8	2.1	25|154|952|3269|3274|3579|4842|4846|5743|6513|6523|6714|6869|7124|7422|59272	ABL1|ADRB2|CD38|HRH1|HRH2|CXCR2|NOS1|NOS3|PTGS2|SLC2A1|SLC5A1|SRC|TACR1|TNF|VEGFA|ACE2	-9.8
MyList	GO Biological Processes	19	GO:1904062	regulation of monoatomic cation transmembrane transport	19_GO:0051179 localization	-11	9	11	30304	315	182	17	9.3	2.2	25|596|781|2147|2280|2534|2539|3690|3757|4067|4318|4842|4986|5027|5294|5566|54106	ABL1|BCL2|CACNA2D1|F2|FKBP1A|FYN|G6PD|ITGB3|KCNH2|LYN|MMP9|NOS1|OPRK1|P2RX7|PIK3CG|PRKACA|TLR9	-9.8
MyList	Reactome Gene Sets	6	R-HSA-2990846	SUMOylation		-11	12	12	30304	188	182	14	7.7	2	142|367|1786|1789|2033|2908|3065|3066|4193|5111|5241|7153|7157|9641	PARP1|AR|DNMT1|DNMT3B|EP300|NR3C1|HDAC1|HDAC2|MDM2|PCNA|PGR|TOP2A|TP53|IKBKE	-9.8
MyList	KEGG Pathway	24	hsa04658	Th1 and Th2 cell differentiation		-11	20	14	30304	92	182	11	6	1.8	1432|3558|3716|3718|3725|3932|5594|5595|5599|7297|7535	MAPK14|IL2|JAK1|JAK3|JUN|LCK|MAPK1|MAPK3|MAPK8|TYK2|ZAP70	-9.8
MyList	Canonical Pathways	11	M153	PID P75 NTR PATHWAY		-11	24	15	30304	68	182	10	5.5	1.7	207|331|351|836|4314|5290|5295|5599|6868|7157	AKT1|XIAP|APP|CASP3|MMP3|PIK3CA|PIK3R1|MAPK8|ADAM17|TP53	-9.8
MyList	WikiPathways	27	WP4685	Melanoma		-11	24	15	30304	68	182	10	5.5	1.7	207|673|4193|5290|5293|5295|5594|5595|7157|10000	AKT1|BRAF|MDM2|PIK3CA|PIK3CD|PIK3R1|MAPK1|MAPK3|TP53|AKT3	-9.8
MyList	KEGG Pathway	24	hsa04921	Oxytocin signaling pathway		-11	14	13	30304	154	182	13	7.1	1.9	781|952|1956|3725|4638|4846|5294|5566|5578|5594|5595|5743|6714	CACNA2D1|CD38|EGFR|JUN|MYLK|NOS3|PIK3CG|PRKACA|PRKCA|MAPK1|MAPK3|PTGS2|SRC	-9.8
MyList	GO Biological Processes	19	GO:0043279	response to alkaloid	19_GO:0050896 response to stimulus	-11	20	14	30304	93	182	11	6	1.8	836|1111|1268|3066|3320|4193|4986|4988|7052|7442|10919	CASP3|CHEK1|CNR1|HDAC2|HSP90AA1|MDM2|OPRK1|OPRM1|TGM2|TRPV1|EHMT2	-9.8
MyList	GO Biological Processes	19	GO:2000106	regulation of leukocyte apoptotic process	19_GO:0050789 regulation of biological process	-11	20	14	30304	93	182	11	6	1.8	100|596|695|3558|3579|3718|4067|5027|5293|6868|7157	ADA|BCL2|BTK|IL2|CXCR2|JAK3|LYN|P2RX7|PIK3CD|ADAM17|TP53	-9.8
MyList	GO Biological Processes	19	GO:0051129	negative regulation of cellular component organization	19_GO:0048519 negative regulation of biological process	-11	5.6	9.6	30304	716	182	24	13	2.5	142|207|367|952|1111|1803|2033|2475|2534|2629|3066|3685|3690|4193|5290|5295|5347|5580|6714|7124|7153|7157|7422|10919	PARP1|AKT1|AR|CD38|CHEK1|DPP4|EP300|MTOR|FYN|GBA1|HDAC2|ITGAV|ITGB3|MDM2|PIK3CA|PIK3R1|PLK1|PRKCD|SRC|TNF|TOP2A|TP53|VEGFA|EHMT2	-9.8
MyList	GO Biological Processes	19	GO:0044703	multi-organism reproductive process	19_GO:0022414 reproductive process	-11	12	12	30304	191	182	14	7.7	2	142|207|367|596|952|1268|1508|3690|4318|5241|5743|6513|6869|59272	PARP1|AKT1|AR|BCL2|CD38|CNR1|CTSB|ITGB3|MMP9|PGR|PTGS2|SLC2A1|TACR1|ACE2	-9.7
MyList	GO Biological Processes	19	GO:0010594	regulation of endothelial cell migration	19_GO:0040011 locomotion	-11	11	12	30304	231	182	15	8.2	2	25|207|2247|2260|3162|3690|4846|5293|5294|5578|5743|6868|7124|7422|10000	ABL1|AKT1|FGF2|FGFR1|HMOX1|ITGB3|NOS3|PIK3CD|PIK3CG|PRKCA|PTGS2|ADAM17|TNF|VEGFA|AKT3	-9.7
MyList	WikiPathways	27	WP3287	Overview of nanoparticle effects		-11	61	20	30304	19	182	7	3.8	1.4	596|3162|5293|5742|5743|7124|10000	BCL2|HMOX1|PIK3CD|PTGS1|PTGS2|TNF|AKT3	-9.7
MyList	GO Biological Processes	19	GO:0050920	regulation of chemotaxis	19_GO:0040011 locomotion	-11	11	12	30304	232	182	15	8.2	2	1233|1803|1991|2247|2260|3579|4067|5054|5156|5159|5594|5595|6868|7422|7852	CCR4|DPP4|ELANE|FGF2|FGFR1|CXCR2|LYN|SERPINE1|PDGFRA|PDGFRB|MAPK1|MAPK3|ADAM17|VEGFA|CXCR4	-9.7
MyList	WikiPathways	27	WP3995	Prion disease pathway		-11	42	18	30304	32	182	8	4.4	1.5	596|836|2033|2260|2534|5594|5595|6774	BCL2|CASP3|EP300|FGFR1|FYN|MAPK1|MAPK3|STAT3	-9.7
MyList	GO Biological Processes	19	GO:0043368	positive T cell selection	19_GO:0002376 immune system process	-11	42	18	30304	32	182	8	4.4	1.5	596|673|2475|3716|5788|6469|6774|7535	BCL2|BRAF|MTOR|JAK1|PTPRC|SHH|STAT3|ZAP70	-9.7
MyList	GO Biological Processes	19	GO:0003073	regulation of systemic arterial blood pressure	19_GO:0032501 multicellular organismal process	-11	19	14	30304	95	182	11	6	1.8	154|367|1139|1511|3816|4846|5972|6869|7124|7442|59272	ADRB2|AR|CHRNA7|CTSG|KLK1|NOS3|REN|TACR1|TNF|TRPV1|ACE2	-9.7
MyList	KEGG Pathway	24	hsa05120	Epithelial cell signaling in Helicobacter pylori infection		-11	24	15	30304	70	182	10	5.5	1.7	836|1432|1956|3577|3579|3725|4067|5599|6714|6868	CASP3|MAPK14|EGFR|CXCR1|CXCR2|JUN|LYN|MAPK8|SRC|ADAM17	-9.7
MyList	Canonical Pathways	11	M81	PID CDC42 PATHWAY		-11	24	15	30304	70	182	10	5.5	1.7	673|1432|2475|3725|5290|5295|5594|5595|5599|6714	BRAF|MAPK14|MTOR|JUN|PIK3CA|PIK3R1|MAPK1|MAPK3|MAPK8|SRC	-9.7
MyList	WikiPathways	27	WP3981	miRNA regulation of prostate cancer signaling pathways		-11	31	16	30304	49	182	9	4.9	1.6	367|596|2475|4193|5159|5290|5594|7157|10000	AR|BCL2|MTOR|MDM2|PDGFRB|PIK3CA|MAPK1|TP53|AKT3	-9.7
MyList	GO Biological Processes	19	GO:0010543	regulation of platelet activation	19_GO:0032501 multicellular organismal process	-11	31	16	30304	49	182	9	4.9	1.6	1511|2147|4067|4846|5156|5578|5580|6850|7099	CTSG|F2|LYN|NOS3|PDGFRA|PRKCA|PRKCD|SYK|TLR4	-9.7
MyList	GO Biological Processes	19	GO:0045089	positive regulation of innate immune response	19_GO:0044419 biological process involved in interspecies interaction between organisms	-11	9.6	11	30304	277	182	16	8.8	2.1	331|695|2033|2534|3320|4067|4321|5591|5599|6714|6850|7099|7124|9261|9641|54106	XIAP|BTK|EP300|FYN|HSP90AA1|LYN|MMP12|PRKDC|MAPK8|SRC|SYK|TLR4|TNF|MAPKAPK2|IKBKE|TLR9	-9.7
MyList	GO Biological Processes	19	GO:0031647	regulation of protein stability	19_GO:0065007 biological regulation	-11	8.7	11	30304	325	182	17	9.3	2.2	596|836|2033|2475|2597|3320|3326|4193|5292|5295|5347|5580|5591|5594|6714|7157|11200	BCL2|CASP3|EP300|MTOR|GAPDH|HSP90AA1|HSP90AB1|MDM2|PIM1|PIK3R1|PLK1|PRKCD|PRKDC|MAPK1|SRC|TP53|CHEK2	-9.6
MyList	GO Biological Processes	19	GO:0043200	response to amino acid	19_GO:0050896 response to stimulus	-11	16	13	30304	126	182	12	6.6	1.8	596|836|1786|1956|2033|2475|2534|4067|5111|5156|5290|7124	BCL2|CASP3|DNMT1|EGFR|EP300|MTOR|FYN|LYN|PCNA|PDGFRA|PIK3CA|TNF	-9.6
MyList	GO Biological Processes	19	GO:0048638	regulation of developmental growth	19_GO:0040007 growth	-11	8.6	11	30304	328	182	17	9.3	2.2	25|154|207|351|367|596|983|1432|2247|2539|2735|5290|5292|6774|7422|7430|7852	ABL1|ADRB2|AKT1|APP|AR|BCL2|CDK1|MAPK14|FGF2|G6PD|GLI1|PIK3CA|PIM1|STAT3|VEGFA|EZR|CXCR4	-9.6
MyList	Reactome Gene Sets	6	R-HSA-1592389	Activation of Matrix Metalloproteinases		-11	40	18	30304	33	182	8	4.4	1.5	1511|1991|4312|4314|4317|4318|4322|7177	CTSG|ELANE|MMP1|MMP3|MMP8|MMP9|MMP13|TPSAB1	-9.6
MyList	Canonical Pathways	11	M240	PID SYNDECAN 2 PATHWAY		-11	40	18	30304	33	182	8	4.4	1.5	836|5566|5580|5594|5595|5599|6714|7430	CASP3|PRKACA|PRKCD|MAPK1|MAPK3|MAPK8|SRC|EZR	-9.6
MyList	Reactome Gene Sets	6	R-HSA-9669938	Signaling by KIT in disease		-11	58	20	30304	20	182	7	3.8	1.4	2534|3932|4067|5290|5295|6714|6774	FYN|LCK|LYN|PIK3CA|PIK3R1|SRC|STAT3	-9.6
MyList	Reactome Gene Sets	6	R-HSA-9670439	Signaling by phosphorylated juxtamembrane, extracellular and kinase domain KIT mutants		-11	58	20	30304	20	182	7	3.8	1.4	2534|3932|4067|5290|5295|6714|6774	FYN|LCK|LYN|PIK3CA|PIK3R1|SRC|STAT3	-9.6
MyList	GO Biological Processes	19	GO:0008630	intrinsic apoptotic signaling pathway in response to DNA damage	19_GO:0050896 response to stimulus	-11	23	15	30304	72	182	10	5.5	1.7	25|596|2033|4170|5295|5591|7124|7157|9641|11200	ABL1|BCL2|EP300|MCL1|PIK3R1|PRKDC|TNF|TP53|IKBKE|CHEK2	-9.5
MyList	GO Biological Processes	19	GO:0031334	positive regulation of protein-containing complex assembly	19_GO:0048518 positive regulation of biological process	-11	12	12	30304	198	182	14	7.7	2	246|695|2475|3320|4312|4314|5599|6714|6850|7099|7124|7157|7415|7422	ALOX15|BTK|MTOR|HSP90AA1|MMP1|MMP3|MAPK8|SRC|SYK|TLR4|TNF|TP53|VCP|VEGFA	-9.5
MyList	KEGG Pathway	24	hsa05130	Pathogenic Escherichia coli infection		-11	12	12	30304	198	182	14	7.7	2	25|836|1432|2147|2534|2597|3725|5594|5595|5599|6714|7099|7124|7430	ABL1|CASP3|MAPK14|F2|FYN|GAPDH|JUN|MAPK1|MAPK3|MAPK8|SRC|TLR4|TNF|EZR	-9.5
MyList	KEGG Pathway	24	hsa04750	Inflammatory mediator regulation of TRP channels		-11	19	14	30304	98	182	11	6	1.8	1432|3269|5290|5293|5295|5566|5578|5580|5599|6714|7442	MAPK14|HRH1|PIK3CA|PIK3CD|PIK3R1|PRKACA|PRKCA|PRKCD|MAPK8|SRC|TRPV1	-9.5
MyList	GO Biological Processes	19	GO:0019725	cellular homeostasis	19_GO:0042592 homeostatic process	-11	5.7	9.6	30304	671	182	23	13	2.5	351|596|1139|1268|1991|2081|2147|2950|3162|3383|3932|4170|4842|4843|4846|4986|5027|5290|5295|5566|5594|5595|7052	APP|BCL2|CHRNA7|CNR1|ELANE|ERN1|F2|GSTP1|HMOX1|ICAM1|LCK|MCL1|NOS1|NOS2|NOS3|OPRK1|P2RX7|PIK3CA|PIK3R1|PRKACA|MAPK1|MAPK3|TGM2	-9.5
MyList	GO Biological Processes	19	GO:1902075	cellular response to salt	19_GO:0050896 response to stimulus	-11	12	12	30304	199	182	14	7.7	2	246|673|1139|2534|4193|4988|5027|5290|5743|6469|7052|7442|10919|54106	ALOX15|BRAF|CHRNA7|FYN|MDM2|OPRM1|P2RX7|PIK3CA|PTGS2|SHH|TGM2|TRPV1|EHMT2|TLR9	-9.5
MyList	GO Biological Processes	19	GO:0038093	Fc receptor signaling pathway	19_GO:0002376 immune system process	-11	29	16	30304	51	182	9	4.9	1.6	25|695|2534|3932|4067|5580|5599|6714|6850	ABL1|BTK|FYN|LCK|LYN|PRKCD|MAPK8|SRC|SYK	-9.5
MyList	GO Biological Processes	19	GO:0035094	response to nicotine	19_GO:0050896 response to stimulus	-11	29	16	30304	51	182	9	4.9	1.6	596|836|1139|1268|3066|3162|5594|6869|7124	BCL2|CASP3|CHRNA7|CNR1|HDAC2|HMOX1|MAPK1|TACR1|TNF	-9.5
MyList	GO Biological Processes	19	GO:0030099	myeloid cell differentiation	19_GO:0032502 developmental process	-11	9.3	11	30304	285	182	16	8.8	2.1	142|351|836|1432|2033|2539|2629|2908|4067|4318|5293|5295|6714|7099|7124|7422	PARP1|APP|CASP3|MAPK14|EP300|G6PD|GBA1|NR3C1|LYN|MMP9|PIK3CD|PIK3R1|SRC|TLR4|TNF|VEGFA	-9.5
MyList	GO Biological Processes	19	GO:0071248	cellular response to metal ion	19_GO:0050896 response to stimulus	-11	12	12	30304	200	182	14	7.7	2	142|207|246|673|1956|3162|3725|4318|5594|5595|5599|5743|6469|54106	PARP1|AKT1|ALOX15|BRAF|EGFR|HMOX1|JUN|MMP9|MAPK1|MAPK3|MAPK8|PTGS2|SHH|TLR9	-9.5
MyList	GO Biological Processes	19	GO:0002218	activation of innate immune response	19_GO:0044419 biological process involved in interspecies interaction between organisms	-11	13	12	30304	163	182	13	7.1	1.9	331|695|2033|2534|3320|4067|5591|6714|6850|7099|7124|9261|54106	XIAP|BTK|EP300|FYN|HSP90AA1|LYN|PRKDC|SRC|SYK|TLR4|TNF|MAPKAPK2|TLR9	-9.5
MyList	GO Biological Processes	19	GO:0044706	multi-multicellular organism process	19_GO:0032501 multicellular organismal process	-11	12	12	30304	201	182	14	7.7	2	142|207|367|596|952|1268|1508|3690|4318|5241|5743|6513|6869|59272	PARP1|AKT1|AR|BCL2|CD38|CNR1|CTSB|ITGB3|MMP9|PGR|PTGS2|SLC2A1|TACR1|ACE2	-9.5
MyList	WikiPathways	27	WP3594	Circadian rhythm genes		-11	12	12	30304	201	182	14	7.7	2	100|191|2033|3065|3066|3725|4843|5054|5591|5599|6097|6839|7153|7157	ADA|AHCY|EP300|HDAC1|HDAC2|JUN|NOS2|SERPINE1|PRKDC|MAPK8|RORC|SUV39H1|TOP2A|TP53	-9.5
MyList	GO Biological Processes	19	GO:0002520	immune system development	19_GO:0002376 immune system process	-11	13	12	30304	164	182	13	7.1	1.9	25|100|596|673|1233|4067|5591|5594|5595|5788|6469|6868|7157	ABL1|ADA|BCL2|BRAF|CCR4|LYN|PRKDC|MAPK1|MAPK3|PTPRC|SHH|ADAM17|TP53	-9.4
MyList	Canonical Pathways	11	M103	PID S1P S1P1 PATHWAY		-11	56	19	30304	21	182	7	3.8	1.4	3685|3690|5159|5594|5595|5743|7422	ITGAV|ITGB3|PDGFRB|MAPK1|MAPK3|PTGS2|VEGFA	-9.4
MyList	GO Biological Processes	19	GO:0008016	regulation of heart contraction	19_GO:0032501 multicellular organismal process	-11	11	12	30304	204	182	14	7.7	2	100|781|1139|3320|3757|4193|4842|4846|5294|5566|7124|7139|7442|59272	ADA|CACNA2D1|CHRNA7|HSP90AA1|KCNH2|MDM2|NOS1|NOS3|PIK3CG|PRKACA|TNF|TNNT2|TRPV1|ACE2	-9.4
MyList	WikiPathways	27	WP3915	Angiopoietin-like protein 8 regulatory pathway		-11	15	13	30304	132	182	12	6.6	1.8	207|1432|1576|2475|5290|5293|5294|5295|5594|5595|5599|6513	AKT1|MAPK14|CYP3A4|MTOR|PIK3CA|PIK3CD|PIK3CG|PIK3R1|MAPK1|MAPK3|MAPK8|SLC2A1	-9.4
MyList	WikiPathways	27	WP3286	Copper homeostasis		-11	28	15	30304	53	182	9	4.9	1.6	207|331|351|836|3725|4193|5290|6868|7157	AKT1|XIAP|APP|CASP3|JUN|MDM2|PIK3CA|ADAM17|TP53	-9.4
MyList	GO Biological Processes	19	GO:0009112	nucleobase metabolic process	19_GO:0008152 metabolic process	-11	38	17	30304	35	182	8	4.4	1.5	100|1723|2475|3251|5594|7276|7498|23028	ADA|DHODH|MTOR|HPRT1|MAPK1|TTR|XDH|KDM1A	-9.4
MyList	GO Biological Processes	19	GO:0031663	lipopolysaccharide-mediated signaling pathway	19_GO:0044419 biological process involved in interspecies interaction between organisms	-11	38	17	30304	35	182	8	4.4	1.5	207|1432|4067|4846|5594|5595|7099|10892	AKT1|MAPK14|LYN|NOS3|MAPK1|MAPK3|TLR4|MALT1	-9.4
MyList	Canonical Pathways	11	M127	PID ERBB1 RECEPTOR PROXIMAL PATHWAY		-11	38	17	30304	35	182	8	4.4	1.5	1956|5290|5293|5295|5594|5595|6714|6774	EGFR|PIK3CA|PIK3CD|PIK3R1|MAPK1|MAPK3|SRC|STAT3	-9.4
MyList	GO Biological Processes	19	GO:0050777	negative regulation of immune response	19_GO:0002376 immune system process	-11	11	12	30304	205	182	14	7.7	2	142|207|246|1432|2534|3105|3558|3718|4067|4321|5591|5788|6714|6850	PARP1|AKT1|ALOX15|MAPK14|FYN|HLA-A|IL2|JAK3|LYN|MMP12|PRKDC|PTPRC|SRC|SYK	-9.4
MyList	WikiPathways	27	WP24	Peptide GPCRs		-10	22	14	30304	76	182	10	5.5	1.7	1232|1233|1237|2833|3577|3579|4986|4988|6869|7852	CCR3|CCR4|CCR8|CXCR3|CXCR1|CXCR2|OPRK1|OPRM1|TACR1|CXCR4	-9.3
MyList	Reactome Gene Sets	6	R-HSA-168898	Toll-like Receptor Cascades		-10	13	12	30304	168	182	13	7.1	1.9	351|695|1432|1508|3725|5594|5595|5599|7099|7157|9261|9641|54106	APP|BTK|MAPK14|CTSB|JUN|MAPK1|MAPK3|MAPK8|TLR4|TP53|MAPKAPK2|IKBKE|TLR9	-9.3
MyList	GO Biological Processes	19	GO:0051896	regulation of phosphatidylinositol 3-kinase/protein kinase B signal transduction	19_GO:0050896 response to stimulus	-10	10	11	30304	248	182	15	8.2	2	1956|2247|2260|2322|2475|3320|3326|5156|5159|5290|5293|5294|6714|7124|7498	EGFR|FGF2|FGFR1|FLT3|MTOR|HSP90AA1|HSP90AB1|PDGFRA|PDGFRB|PIK3CA|PIK3CD|PIK3CG|SRC|TNF|XDH	-9.3
MyList	GO Biological Processes	19	GO:0033559	unsaturated fatty acid metabolic process	19_GO:0008152 metabolic process	-10	18	13	30304	103	182	11	6	1.8	240|246|1545|1548|1557|1565|2052|2944|2950|5742|5743	ALOX5|ALOX15|CYP1B1|CYP2A6|CYP2C19|CYP2D6|EPHX1|GSTM1|GSTP1|PTGS1|PTGS2	-9.3
MyList	Reactome Gene Sets	6	R-HSA-166520	Signaling by NTRKs		-10	15	13	30304	134	182	12	6.6	1.8	673|1432|2033|2534|5290|5295|5594|5595|6446|6714|6774|9261	BRAF|MAPK14|EP300|FYN|PIK3CA|PIK3R1|MAPK1|MAPK3|SGK1|SRC|STAT3|MAPKAPK2	-9.3
MyList	Reactome Gene Sets	6	R-HSA-2454202	Fc epsilon receptor (FCERI) signaling		-10	15	13	30304	134	182	12	6.6	1.8	695|2534|3702|3725|4067|5290|5295|5594|5595|5599|6850|10892	BTK|FYN|ITK|JUN|LYN|PIK3CA|PIK3R1|MAPK1|MAPK3|MAPK8|SYK|MALT1	-9.3
MyList	Reactome Gene Sets	6	R-HSA-1640170	Cell Cycle		-10	5.5	9.4	30304	691	182	23	13	2.5	25|207|983|993|1017|1111|2033|3065|3320|3326|4067|4193|5111|5347|5566|5578|5594|5595|6714|7153|7157|10000|11200	ABL1|AKT1|CDK1|CDC25A|CDK2|CHEK1|EP300|HDAC1|HSP90AA1|HSP90AB1|LYN|MDM2|PCNA|PLK1|PRKACA|PRKCA|MAPK1|MAPK3|SRC|TOP2A|TP53|AKT3|CHEK2	-9.3
MyList	GO Biological Processes	19	GO:0034605	cellular response to heat	19_GO:0050896 response to stimulus	-10	28	15	30304	54	182	9	4.9	1.6	3066|3162|3320|3326|4067|5566|5743|7415|7442	HDAC2|HMOX1|HSP90AA1|HSP90AB1|LYN|PRKACA|PTGS2|VCP|TRPV1	-9.3
MyList	WikiPathways	27	WP5144	NRP1-triggered signaling pathways in pancreatic cancer		-10	28	15	30304	54	182	9	4.9	1.6	207|1017|1956|4318|5594|5595|6714|7422|10000	AKT1|CDK2|EGFR|MMP9|MAPK1|MAPK3|SRC|VEGFA|AKT3	-9.3
MyList	GO Biological Processes	19	GO:0060541	respiratory system development	19_GO:0032502 developmental process	-10	11	11	30304	208	182	14	7.7	2	100|2033|2247|2735|4048|4311|4321|4846|5156|5241|5594|5595|6469|7422	ADA|EP300|FGF2|GLI1|LTA4H|MME|MMP12|NOS3|PDGFRA|PGR|MAPK1|MAPK3|SHH|VEGFA	-9.3
MyList	KEGG Pathway	24	hsa05140	Leishmaniasis		-10	22	14	30304	77	182	10	5.5	1.7	1432|3676|3716|3725|4843|5594|5595|5743|7099|7124	MAPK14|ITGA4|JAK1|JUN|NOS2|MAPK1|MAPK3|PTGS2|TLR4|TNF	-9.3
MyList	Reactome Gene Sets	6	R-HSA-210990	PECAM1 interactions		-10	83	22	30304	12	182	6	3.3	1.3	2534|3685|3690|3932|4067|6714	FYN|ITGAV|ITGB3|LCK|LYN|SRC	-9.3
MyList	Reactome Gene Sets	6	R-HSA-389357	CD28 dependent PI3K/Akt signaling		-10	53	19	30304	22	182	7	3.8	1.4	207|2475|2534|3932|5290|5295|10000	AKT1|MTOR|FYN|LCK|PIK3CA|PIK3R1|AKT3	-9.2
MyList	GO Biological Processes	19	GO:0007565	female pregnancy	19_GO:0022414 reproductive process	-10	13	12	30304	171	182	13	7.1	1.9	142|207|367|596|952|1268|1508|3690|4318|5241|5743|6513|59272	PARP1|AKT1|AR|BCL2|CD38|CNR1|CTSB|ITGB3|MMP9|PGR|PTGS2|SLC2A1|ACE2	-9.2
MyList	WikiPathways	27	WP3959	DNA IR-double strand breaks and cellular response via ATM		-10	27	15	30304	55	182	9	4.9	1.6	25|142|836|1111|4193|5111|5591|7157|11200	ABL1|PARP1|CASP3|CHEK1|MDM2|PCNA|PRKDC|TP53|CHEK2	-9.2
MyList	KEGG Pathway	24	hsa05168	Herpes simplex virus 1 infection		-10	6.5	9.8	30304	512	182	20	11	2.3	207|596|836|2475|3105|3690|3716|5290|5293|5295|5610|6041|6714|6850|7124|7157|7297|9641|10000|54106	AKT1|BCL2|CASP3|MTOR|HLA-A|ITGB3|JAK1|PIK3CA|PIK3CD|PIK3R1|EIF2AK2|RNASEL|SRC|SYK|TNF|TP53|TYK2|IKBKE|AKT3|TLR9	-9.2
MyList	GO Biological Processes	19	GO:0032760	positive regulation of tumor necrosis factor production	19_GO:0048518 positive regulation of biological process	-10	17	13	30304	106	182	11	6	1.8	351|695|3066|4317|5295|5788|6774|6850|7099|9261|54106	APP|BTK|HDAC2|MMP8|PIK3R1|PTPRC|STAT3|SYK|TLR4|MAPKAPK2|TLR9	-9.2
MyList	GO Biological Processes	19	GO:0045619	regulation of lymphocyte differentiation	19_GO:0002376 immune system process	-10	11	11	30304	212	182	14	7.7	2	25|100|673|695|3558|3718|4860|5591|5788|6469|6850|7535|10892|54106	ABL1|ADA|BRAF|BTK|IL2|JAK3|PNP|PRKDC|PTPRC|SHH|SYK|ZAP70|MALT1|TLR9	-9.2
MyList	GO Biological Processes	19	GO:1903034	regulation of response to wounding	19_GO:0050896 response to stimulus	-10	13	12	30304	173	182	13	7.1	1.9	240|673|2147|2247|2475|4638|4846|5054|5156|5580|6774|7124|7852	ALOX5|BRAF|F2|FGF2|MTOR|MYLK|NOS3|SERPINE1|PDGFRA|PRKCD|STAT3|TNF|CXCR4	-9.2
MyList	GO Biological Processes	19	GO:0071276	cellular response to cadmium ion	19_GO:0050896 response to stimulus	-10	36	17	30304	37	182	8	4.4	1.5	207|1956|3162|3725|4318|5594|5595|5599	AKT1|EGFR|HMOX1|JUN|MMP9|MAPK1|MAPK3|MAPK8	-9.2
MyList	Canonical Pathways	11	M196	PID IL23 PATHWAY		-10	36	17	30304	37	182	8	4.4	1.5	3558|4353|4843|5290|5295|6774|7124|7297	IL2|MPO|NOS2|PIK3CA|PIK3R1|STAT3|TNF|TYK2	-9.2
MyList	GO Biological Processes	19	GO:0007159	leukocyte cell-cell adhesion	19_GO:0009987 cellular process	-10	27	15	30304	56	182	9	4.9	1.6	3383|3676|5788|6401|6402|6850|7124|7430|7535	ICAM1|ITGA4|PTPRC|SELE|SELL|SYK|TNF|EZR|ZAP70	-9.2
MyList	Reactome Gene Sets	6	R-HSA-5357801	Programmed Cell Death		-10	11	11	30304	213	182	14	7.7	2	207|331|596|836|1991|3320|5580|5594|5595|5599|6774|7099|7157|10000	AKT1|XIAP|BCL2|CASP3|ELANE|HSP90AA1|PRKCD|MAPK1|MAPK3|MAPK8|STAT3|TLR4|TP53|AKT3	-9.2
MyList	GO Biological Processes	19	GO:0051282	regulation of sequestering of calcium ion	19_GO:0042592 homeostatic process	-10	14	12	30304	139	182	12	6.6	1.8	25|2147|2247|2280|3690|3932|4067|4842|5027|5566|5788|7442	ABL1|F2|FGF2|FKBP1A|ITGB3|LCK|LYN|NOS1|P2RX7|PRKACA|PTPRC|TRPV1	-9.1
MyList	KEGG Pathway	24	hsa04371	Apelin signaling pathway		-10	14	12	30304	139	182	12	6.6	1.8	207|2475|4638|4842|4843|4846|5054|5294|5566|5594|5595|10000	AKT1|MTOR|MYLK|NOS1|NOS2|NOS3|SERPINE1|PIK3CG|PRKACA|MAPK1|MAPK3|AKT3	-9.1
MyList	WikiPathways	27	WP5294	Sildenafil treatment		-10	51	19	30304	23	182	7	3.8	1.4	207|2597|4842|4843|4846|5141|10000	AKT1|GAPDH|NOS1|NOS2|NOS3|PDE4A|AKT3	-9.1
MyList	WikiPathways	27	WP5083	Neuroinflammation and glutamatergic signaling		-10	14	12	30304	140	182	12	6.6	1.8	207|596|2247|3716|4842|5566|5578|5594|5595|6513|6774|7124	AKT1|BCL2|FGF2|JAK1|NOS1|PRKACA|PRKCA|MAPK1|MAPK3|SLC2A1|STAT3|TNF	-9.1
MyList	GO Biological Processes	19	GO:0044283	small molecule biosynthetic process	19_GO:0008152 metabolic process	-10	6.8	9.8	30304	462	182	19	10	2.3	100|240|246|1565|1576|2247|2539|2629|2944|2950|3251|4048|4353|4860|5009|5742|5743|6850|11091	ADA|ALOX5|ALOX15|CYP2D6|CYP3A4|FGF2|G6PD|GBA1|GSTM1|GSTP1|HPRT1|LTA4H|MPO|PNP|OTC|PTGS1|PTGS2|SYK|WDR5	-9.1
MyList	Reactome Gene Sets	6	R-HSA-9607240	FLT3 Signaling		-10	35	16	30304	38	182	8	4.4	1.5	207|2322|2534|3932|5290|5295|6850|10000	AKT1|FLT3|FYN|LCK|PIK3CA|PIK3R1|SYK|AKT3	-9.1
MyList	Canonical Pathways	11	M13	PID ERBB4 PATHWAY		-10	35	16	30304	38	182	8	4.4	1.5	2534|4193|5290|5293|5295|5594|5595|6868	FYN|MDM2|PIK3CA|PIK3CD|PIK3R1|MAPK1|MAPK3|ADAM17	-9.1
MyList	WikiPathways	27	WP4016	DNA IR-damage and cellular response via ATR		-10	21	14	30304	81	182	10	5.5	1.7	142|983|1017|1111|4193|5111|5347|5591|7157|11200	PARP1|CDK1|CDK2|CHEK1|MDM2|PCNA|PLK1|PRKDC|TP53|CHEK2	-9.1
MyList	Reactome Gene Sets	6	R-HSA-416476	G alpha (q) signalling events		-10	11	11	30304	217	182	14	7.7	2	351|695|1956|2147|3269|4314|5290|5295|5578|5580|5594|5595|5731|6869	APP|BTK|EGFR|F2|HRH1|MMP3|PIK3CA|PIK3R1|PRKCA|PRKCD|MAPK1|MAPK3|PTGER1|TACR1	-9.1
MyList	GO Biological Processes	19	GO:0002250	adaptive immune response	19_GO:0002376 immune system process	-10	5.7	9.3	30304	647	182	22	12	2.4	100|695|2475|2534|3105|3251|3383|3558|3702|3716|3718|4067|5027|5293|5294|5580|6097|6774|6850|6868|7099|7535	ADA|BTK|MTOR|FYN|HLA-A|HPRT1|ICAM1|IL2|ITK|JAK1|JAK3|LYN|P2RX7|PIK3CD|PIK3CG|PRKCD|RORC|STAT3|SYK|ADAM17|TLR4|ZAP70	-9.1
MyList	GO Biological Processes	19	GO:0043393	regulation of protein binding	19_GO:0065007 biological regulation	-10	14	12	30304	142	182	12	6.6	1.8	25|154|207|351|2280|3676|4318|5347|5566|5580|5599|23028	ABL1|ADRB2|AKT1|APP|FKBP1A|ITGA4|MMP9|PLK1|PRKACA|PRKCD|MAPK8|KDM1A	-9
MyList	GO Biological Processes	19	GO:0032868	response to insulin	19_GO:0050896 response to stimulus	-10	11	11	30304	218	182	14	7.7	2	142|207|1432|2475|4067|4986|5009|5290|5295|5591|5594|5595|6513|6714	PARP1|AKT1|MAPK14|MTOR|LYN|OPRK1|OTC|PIK3CA|PIK3R1|PRKDC|MAPK1|MAPK3|SLC2A1|SRC	-9
MyList	GO Biological Processes	19	GO:1903557	positive regulation of tumor necrosis factor superfamily cytokine production	19_GO:0048518 positive regulation of biological process	-10	17	13	30304	110	182	11	6	1.8	351|695|3066|4317|5295|5788|6774|6850|7099|9261|54106	APP|BTK|HDAC2|MMP8|PIK3R1|PTPRC|STAT3|SYK|TLR4|MAPKAPK2|TLR9	-9
MyList	GO Biological Processes	19	GO:0019369	arachidonic acid metabolic process	19_GO:0008152 metabolic process	-10	26	15	30304	58	182	9	4.9	1.6	240|246|1545|1548|1557|1565|2052|5742|5743	ALOX5|ALOX15|CYP1B1|CYP2A6|CYP2C19|CYP2D6|EPHX1|PTGS1|PTGS2	-9
MyList	GO Biological Processes	19	GO:0051098	regulation of binding	19_GO:0065007 biological regulation	-10	9.5	11	30304	262	182	15	8.2	2	25|154|207|351|1565|2033|2280|3676|3725|4318|5347|5566|5580|5599|23028	ABL1|ADRB2|AKT1|APP|CYP2D6|EP300|FKBP1A|ITGA4|JUN|MMP9|PLK1|PRKACA|PRKCD|MAPK8|KDM1A	-9
MyList	WikiPathways	27	WP4919	Neuroinflammation		-10	77	21	30304	13	182	6	3.3	1.3	1432|2475|3725|4843|5599|7099	MAPK14|MTOR|JUN|NOS2|MAPK8|TLR4	-9
MyList	GO Biological Processes	19	GO:0014074	response to purine-containing compound	19_GO:0050896 response to stimulus	-10	14	12	30304	143	182	12	6.6	1.8	100|673|1111|1545|3066|5027|5294|5743|5972|7430|7442|23028	ADA|BRAF|CHEK1|CYP1B1|HDAC2|P2RX7|PIK3CG|PTGS2|REN|EZR|TRPV1|KDM1A	-9
MyList	GO Biological Processes	19	GO:0051051	negative regulation of transport	19_GO:0051179 localization	-10	6.7	9.7	30304	469	182	19	10	2.3	100|207|596|673|1268|3685|3690|3757|4129|4318|4842|4846|4986|4988|5733|5743|6469|7124|54106	ADA|AKT1|BCL2|BRAF|CNR1|ITGAV|ITGB3|KCNH2|MAOB|MMP9|NOS1|NOS3|OPRK1|OPRM1|PTGER3|PTGS2|SHH|TNF|TLR9	-9
MyList	GO Biological Processes	19	GO:1900274	regulation of phospholipase C activity	19_GO:0065007 biological regulation	-10	34	16	30304	39	182	8	4.4	1.5	25|1956|2247|2260|3702|5156|5159|6401	ABL1|EGFR|FGF2|FGFR1|ITK|PDGFRA|PDGFRB|SELE	-9
MyList	Canonical Pathways	11	M281	PID FAK PATHWAY		-10	25	15	30304	59	182	9	4.9	1.6	673|2534|3685|3725|5290|5295|5594|5599|6714	BRAF|FYN|ITGAV|JUN|PIK3CA|PIK3R1|MAPK1|MAPK8|SRC	-9
MyList	GO Biological Processes	19	GO:0050921	positive regulation of chemotaxis	19_GO:0040011 locomotion	-10	14	12	30304	145	182	12	6.6	1.8	1233|2247|2260|3579|5054|5156|5159|5594|5595|6868|7422|7852	CCR4|FGF2|FGFR1|CXCR2|SERPINE1|PDGFRA|PDGFRB|MAPK1|MAPK3|ADAM17|VEGFA|CXCR4	-8.9
MyList	GO Biological Processes	19	GO:0042307	positive regulation of protein import into nucleus	19_GO:0051179 localization	-10	33	16	30304	40	182	8	4.4	1.5	983|1432|2033|3320|5295|5580|5743|6469	CDK1|MAPK14|EP300|HSP90AA1|PIK3R1|PRKCD|PTGS2|SHH	-8.9
MyList	Canonical Pathways	11	M274	PID LYMPH ANGIOGENESIS PATHWAY		-10	47	18	30304	25	182	7	3.8	1.4	207|1432|3676|5290|5295|5594|5595	AKT1|MAPK14|ITGA4|PIK3CA|PIK3R1|MAPK1|MAPK3	-8.8
MyList	KEGG Pathway	24	hsa04213	Longevity regulating pathway - multiple species		-10	25	14	30304	61	182	9	4.9	1.6	207|2475|3065|3066|5290|5293|5295|5566|10000	AKT1|MTOR|HDAC1|HDAC2|PIK3CA|PIK3CD|PIK3R1|PRKACA|AKT3	-8.8
MyList	WikiPathways	27	WP61	Notch signaling pathway		-10	25	14	30304	61	182	9	4.9	1.6	207|2033|3065|3066|3932|5295|6714|6774|6868	AKT1|EP300|HDAC1|HDAC2|LCK|PIK3R1|SRC|STAT3|ADAM17	-8.8
MyList	Reactome Gene Sets	6	R-HSA-187037	Signaling by NTRK1 (TRKA)		-10	16	12	30304	115	182	11	6	1.8	673|1432|2033|5290|5295|5594|5595|6446|6714|6774|9261	BRAF|MAPK14|EP300|PIK3CA|PIK3R1|MAPK1|MAPK3|SGK1|SRC|STAT3|MAPKAPK2	-8.8
MyList	KEGG Pathway	24	hsa04670	Leukocyte transendothelial migration		-10	16	12	30304	115	182	11	6	1.8	1432|3383|3676|3702|4318|5290|5293|5295|5578|7430|7852	MAPK14|ICAM1|ITGA4|ITK|MMP9|PIK3CA|PIK3CD|PIK3R1|PRKCA|EZR|CXCR4	-8.8
MyList	WikiPathways	27	WP4018	Clear cell renal cell carcinoma pathways		-9.9	19	13	30304	86	182	10	5.5	1.7	207|1956|2033|2475|2597|5156|5159|6513|6774|7422	AKT1|EGFR|EP300|MTOR|GAPDH|PDGFRA|PDGFRB|SLC2A1|STAT3|VEGFA	-8.8
MyList	GO Biological Processes	19	GO:0032680	regulation of tumor necrosis factor production	19_GO:0032501 multicellular organismal process	-9.9	12	11	30304	186	182	13	7.1	1.9	351|695|1139|2950|3066|4317|5295|5788|6774|6850|7099|9261|54106	APP|BTK|CHRNA7|GSTP1|HDAC2|MMP8|PIK3R1|PTPRC|STAT3|SYK|TLR4|MAPKAPK2|TLR9	-8.8
MyList	Canonical Pathways	11	M159	PID AMB2 NEUTROPHILS PATHWAY		-9.9	32	16	30304	41	182	8	4.4	1.5	207|2534|3383|3932|4067|4318|6714|7124	AKT1|FYN|ICAM1|LCK|LYN|MMP9|SRC|TNF	-8.8
MyList	GO Biological Processes	19	GO:0046634	regulation of alpha-beta T cell activation	19_GO:0002376 immune system process	-9.9	16	12	30304	116	182	11	6	1.8	100|3105|3558|3718|4860|5788|6469|6850|7297|7535|10892	ADA|HLA-A|IL2|JAK3|PNP|PTPRC|SHH|SYK|TYK2|ZAP70|MALT1	-8.8
MyList	GO Biological Processes	19	GO:0070141	response to UV-A	19_GO:0050896 response to stimulus	-9.9	71	20	30304	14	182	6	3.3	1.3	207|1956|4311|4312|4314|4318	AKT1|EGFR|MME|MMP1|MMP3|MMP9	-8.8
MyList	GO Biological Processes	19	GO:0019233	sensory perception of pain	19_GO:0032501 multicellular organismal process	-9.9	24	14	30304	62	182	9	4.9	1.6	2534|4311|4986|4988|5027|5595|7124|7442|7852	FYN|MME|OPRK1|OPRM1|P2RX7|MAPK3|TNF|TRPV1|CXCR4	-8.8
MyList	GO Biological Processes	19	GO:0006109	regulation of carbohydrate metabolic process	19_GO:0008152 metabolic process	-9.9	12	11	30304	188	182	13	7.1	1.9	207|351|2033|2475|2908|3269|5027|5566|6097|6714|6774|7157|11091	AKT1|APP|EP300|MTOR|NR3C1|HRH1|P2RX7|PRKACA|RORC|SRC|STAT3|TP53|WDR5	-8.8
MyList	WikiPathways	27	WP254	Apoptosis		-9.8	19	13	30304	88	182	10	5.5	1.7	207|331|596|836|3725|4170|4193|5295|7124|7157	AKT1|XIAP|BCL2|CASP3|JUN|MCL1|MDM2|PIK3R1|TNF|TP53	-8.7
MyList	GO Biological Processes	19	GO:0050729	positive regulation of inflammatory response	19_GO:0048518 positive regulation of biological process	-9.8	13	12	30304	152	182	12	6.6	1.8	351|695|1268|3558|4317|5054|5294|5733|5743|7099|7124|54106	APP|BTK|CNR1|IL2|MMP8|SERPINE1|PIK3CG|PTGER3|PTGS2|TLR4|TNF|TLR9	-8.7
MyList	WikiPathways	27	WP581	EPO receptor signaling		-9.8	45	17	30304	26	182	7	3.8	1.4	207|5294|5594|5595|5788|6714|6774	AKT1|PIK3CG|MAPK1|MAPK3|PTPRC|SRC|STAT3	-8.7
MyList	GO Biological Processes	19	GO:2001242	regulation of intrinsic apoptotic signaling pathway	19_GO:0050896 response to stimulus	-9.8	11	11	30304	190	182	13	7.1	1.9	142|207|596|2534|3065|3932|4170|4193|4318|5743|6714|7157|23028	PARP1|AKT1|BCL2|FYN|HDAC1|LCK|MCL1|MDM2|MMP9|PTGS2|SRC|TP53|KDM1A	-8.7
MyList	GO Biological Processes	19	GO:1903555	regulation of tumor necrosis factor superfamily cytokine production	19_GO:0032501 multicellular organismal process	-9.8	11	11	30304	191	182	13	7.1	1.9	351|695|1139|2950|3066|4317|5295|5788|6774|6850|7099|9261|54106	APP|BTK|CHRNA7|GSTP1|HDAC2|MMP8|PIK3R1|PTPRC|STAT3|SYK|TLR4|MAPKAPK2|TLR9	-8.7
MyList	GO Biological Processes	19	GO:0043535	regulation of blood vessel endothelial cell migration	19_GO:0040011 locomotion	-9.8	13	12	30304	153	182	12	6.6	1.8	25|207|2247|2260|3162|4846|5578|5743|6868|7124|7422|10000	ABL1|AKT1|FGF2|FGFR1|HMOX1|NOS3|PRKCA|PTGS2|ADAM17|TNF|VEGFA|AKT3	-8.7
MyList	KEGG Pathway	24	hsa04261	Adrenergic signaling in cardiomyocytes		-9.8	13	12	30304	154	182	12	6.6	1.8	154|207|596|781|1432|5294|5566|5578|5594|5595|7139|10000	ADRB2|AKT1|BCL2|CACNA2D1|MAPK14|PIK3CG|PRKACA|PRKCA|MAPK1|MAPK3|TNNT2|AKT3	-8.6
MyList	GO Biological Processes	19	GO:0010507	negative regulation of autophagy	19_GO:0048519 negative regulation of biological process	-9.7	19	13	30304	90	182	10	5.5	1.7	207|596|2033|2475|3162|4170|5290|6774|7157|10919	AKT1|BCL2|EP300|MTOR|HMOX1|MCL1|PIK3CA|STAT3|TP53|EHMT2	-8.6
MyList	GO Biological Processes	19	GO:0051046	regulation of secretion	19_GO:0051179 localization	-9.7	5.6	9.1	30304	620	182	21	12	2.4	100|240|673|952|1139|1268|2147|4067|4129|4843|4986|4988|5027|5566|5733|5972|6446|6850|6869|7099|7124	ADA|ALOX5|BRAF|CD38|CHRNA7|CNR1|F2|LYN|MAOB|NOS2|OPRK1|OPRM1|P2RX7|PRKACA|PTGER3|REN|SGK1|SYK|TACR1|TLR4|TNF	-8.6
MyList	Canonical Pathways	11	M15	PID LYSOPHOSPHOLIPID PATHWAY		-9.7	23	14	30304	65	182	9	4.9	1.6	207|836|1956|3725|4067|4318|5295|5580|6714	AKT1|CASP3|EGFR|JUN|LYN|MMP9|PIK3R1|PRKCD|SRC	-8.6
MyList	GO Biological Processes	19	GO:0048708	astrocyte differentiation	19_GO:0032502 developmental process	-9.7	23	14	30304	65	182	9	4.9	1.6	25|351|2908|5594|5595|6469|6774|7099|7124	ABL1|APP|NR3C1|MAPK1|MAPK3|SHH|STAT3|TLR4|TNF	-8.6
MyList	Canonical Pathways	11	M272	PID CD8 TCR DOWNSTREAM PATHWAY		-9.7	23	14	30304	65	182	9	4.9	1.6	673|3105|3558|3725|5578|5594|5595|5599|7124	BRAF|HLA-A|IL2|JUN|PRKCA|MAPK1|MAPK3|MAPK8|TNF	-8.6
MyList	Canonical Pathways	11	M279	PID RB 1PATHWAY		-9.7	23	14	30304	65	182	9	4.9	1.6	25|1017|1432|1786|2033|3065|3725|4193|6839	ABL1|CDK2|MAPK14|DNMT1|EP300|HDAC1|JUN|MDM2|SUV39H1	-8.6
MyList	KEGG Pathway	24	hsa04150	mTOR signaling pathway		-9.7	13	11	30304	156	182	12	6.6	1.8	207|673|2475|5290|5293|5295|5578|5594|5595|6446|7124|10000	AKT1|BRAF|MTOR|PIK3CA|PIK3CD|PIK3R1|PRKCA|MAPK1|MAPK3|SGK1|TNF|AKT3	-8.6
MyList	GO Biological Processes	19	GO:0042391	regulation of membrane potential	19_GO:0065007 biological regulation	-9.7	6.8	9.5	30304	440	182	18	9.9	2.2	25|142|154|207|351|596|781|1139|1268|2475|2629|3757|5027|6714|6869|7124|7415|7442	ABL1|PARP1|ADRB2|AKT1|APP|BCL2|CACNA2D1|CHRNA7|CNR1|MTOR|GBA1|KCNH2|P2RX7|SRC|TACR1|TNF|VCP|TRPV1	-8.6
MyList	GO Biological Processes	19	GO:2000116	regulation of cysteine-type endopeptidase activity	19_GO:0008152 metabolic process	-9.7	11	11	30304	195	182	13	7.1	1.9	207|331|1509|2534|3932|4318|6714|6850|7124|7415|7422|7498|10892	AKT1|XIAP|CTSD|FYN|LCK|MMP9|SRC|SYK|TNF|VCP|VEGFA|XDH|MALT1	-8.6
MyList	Reactome Gene Sets	6	R-HSA-69278	Cell Cycle, Mitotic		-9.7	5.9	9.2	30304	560	182	20	11	2.3	25|207|983|993|1017|2033|3065|3320|3326|4067|5111|5347|5566|5578|5594|5595|6714|7153|7157|10000	ABL1|AKT1|CDK1|CDC25A|CDK2|EP300|HDAC1|HSP90AA1|HSP90AB1|LYN|PCNA|PLK1|PRKACA|PRKCA|MAPK1|MAPK3|SRC|TOP2A|TP53|AKT3	-8.6
MyList	WikiPathways	27	WP4549	Fragile X syndrome		-9.7	15	12	30304	122	182	11	6	1.8	207|351|673|1268|2475|2534|4318|5566|5578|5594|6714	AKT1|APP|BRAF|CNR1|MTOR|FYN|MMP9|PRKACA|PRKCA|MAPK1|SRC	-8.6
MyList	GO Biological Processes	19	GO:0031295	T cell costimulation	19_GO:0002376 immune system process	-9.7	30	15	30304	44	182	8	4.4	1.5	207|1803|2475|2534|3932|4067|5290|6714	AKT1|DPP4|MTOR|FYN|LCK|LYN|PIK3CA|SRC	-8.6
MyList	WikiPathways	27	WP314	Fas ligand pathway and stress induction of heat shock proteins		-9.7	30	15	30304	44	182	8	4.4	1.5	142|596|836|3725|5591|5599|7124|9261	PARP1|BCL2|CASP3|JUN|PRKDC|MAPK8|TNF|MAPKAPK2	-8.6
MyList	Canonical Pathways	11	M3468	NABA ECM REGULATORS		-9.7	9.8	11	30304	238	182	14	7.7	2	1508|1509|1511|1991|2147|4312|4314|4317|4318|4321|4322|5054|6868|7052	CTSB|CTSD|CTSG|ELANE|F2|MMP1|MMP3|MMP8|MMP9|MMP12|MMP13|SERPINE1|ADAM17|TGM2	-8.6
MyList	WikiPathways	27	WP231	TNF-alpha signaling pathway		-9.6	18	13	30304	92	182	10	5.5	1.7	207|836|3320|3725|5347|5594|5595|5599|6401|7124	AKT1|CASP3|HSP90AA1|JUN|PLK1|MAPK1|MAPK3|MAPK8|SELE|TNF	-8.5
MyList	WikiPathways	27	WP3680	Physico-chemical features and toxicity-associated pathways		-9.6	23	14	30304	66	182	9	4.9	1.6	207|1956|3725|4638|4842|5294|5594|5599|6714	AKT1|EGFR|JUN|MYLK|NOS1|PIK3CG|MAPK1|MAPK8|SRC	-8.5
MyList	GO Biological Processes	19	GO:0051701	biological process involved in interaction with host	19_GO:0044419 biological process involved in interspecies interaction between organisms	-9.6	13	11	30304	158	182	12	6.6	1.8	207|983|1508|1803|1956|3326|3383|3685|3690|6714|7852|59272	AKT1|CDK1|CTSB|DPP4|EGFR|HSP90AB1|ICAM1|ITGAV|ITGB3|SRC|CXCR4|ACE2	-8.5
MyList	GO Biological Processes	19	GO:0090316	positive regulation of intracellular protein transport	19_GO:0051179 localization	-9.6	13	11	30304	158	182	12	6.6	1.8	983|1432|2033|2534|3320|4193|5295|5566|5580|5599|5743|6469	CDK1|MAPK14|EP300|FYN|HSP90AA1|MDM2|PIK3R1|PRKACA|PRKCD|MAPK8|PTGS2|SHH	-8.5
MyList	GO Biological Processes	19	GO:0002443	leukocyte mediated immunity	19_GO:0002376 immune system process	-9.6	8.7	10	30304	286	182	15	8.2	2	695|1511|1991|2147|3105|3251|3383|4067|5027|5293|5294|5580|5729|6850|6868	BTK|CTSG|ELANE|F2|HLA-A|HPRT1|ICAM1|LYN|P2RX7|PIK3CD|PIK3CG|PRKCD|PTGDR|SYK|ADAM17	-8.5
MyList	GO Biological Processes	19	GO:0032386	regulation of intracellular transport	19_GO:0051179 localization	-9.6	7.9	9.9	30304	336	182	16	8.8	2.1	983|1432|2033|2534|3320|4193|5295|5566|5580|5594|5595|5599|5743|6469|6714|7430	CDK1|MAPK14|EP300|FYN|HSP90AA1|MDM2|PIK3R1|PRKACA|PRKCD|MAPK1|MAPK3|MAPK8|PTGS2|SHH|SRC|EZR	-8.5
MyList	KEGG Pathway	24	hsa04912	GnRH signaling pathway		-9.6	18	13	30304	93	182	10	5.5	1.7	1432|1956|3725|5566|5578|5580|5594|5595|5599|6714	MAPK14|EGFR|JUN|PRKACA|PRKCA|PRKCD|MAPK1|MAPK3|MAPK8|SRC	-8.5
MyList	WikiPathways	27	WP2873	Aryl hydrocarbon receptor pathway		-9.6	30	15	30304	45	182	8	4.4	1.5	1545|1956|2033|3320|3558|3725|6714|7124	CYP1B1|EGFR|EP300|HSP90AA1|IL2|JUN|SRC|TNF	-8.5
MyList	GO Biological Processes	19	GO:0030890	positive regulation of B cell proliferation	19_GO:0002376 immune system process	-9.6	30	15	30304	45	182	8	4.4	1.5	100|596|695|952|3558|5788|7099|54106	ADA|BCL2|BTK|CD38|IL2|PTPRC|TLR4|TLR9	-8.5
MyList	Canonical Pathways	11	M5193	SIG CHEMOTAXIS		-9.6	30	15	30304	45	182	8	4.4	1.5	207|695|4638|5290|5293|5294|5295|10000	AKT1|BTK|MYLK|PIK3CA|PIK3CD|PIK3CG|PIK3R1|AKT3	-8.5
MyList	GO Biological Processes	19	GO:0038094	Fc-gamma receptor signaling pathway	19_GO:0002376 immune system process	-9.6	42	17	30304	28	182	7	3.8	1.4	25|2534|3932|4067|5580|6714|6850	ABL1|FYN|LCK|LYN|PRKCD|SRC|SYK	-8.5
MyList	WikiPathways	27	WP2583	T cell receptor and co-stimulatory signaling		-9.6	42	17	30304	28	182	7	3.8	1.4	207|2534|3558|3702|3932|5578|7535	AKT1|FYN|IL2|ITK|LCK|PRKCA|ZAP70	-8.5
MyList	WikiPathways	27	WP2643	Nanoparticle-mediated activation of receptor signaling		-9.6	42	17	30304	28	182	7	3.8	1.4	1432|1956|5293|5594|5599|6714|10000	MAPK14|EGFR|PIK3CD|MAPK1|MAPK8|SRC|AKT3	-8.5
MyList	GO Biological Processes	19	GO:0050769	positive regulation of neurogenesis	19_GO:0032502 developmental process	-9.6	9.6	10	30304	242	182	14	7.7	2	673|2247|2475|3065|3066|4067|4311|4988|6469|7052|7124|7422|7852|23028	BRAF|FGF2|MTOR|HDAC1|HDAC2|LYN|MME|OPRM1|SHH|TGM2|TNF|VEGFA|CXCR4|KDM1A	-8.5
MyList	GO Biological Processes	19	GO:0031669	cellular response to nutrient levels	19_GO:0050896 response to stimulus	-9.6	9.6	10	30304	242	182	14	7.7	2	596|2033|2475|2629|4193|5292|5594|5595|5599|5610|6513|6839|7157|10919	BCL2|EP300|MTOR|GBA1|MDM2|PIM1|MAPK1|MAPK3|MAPK8|EIF2AK2|SLC2A1|SUV39H1|TP53|EHMT2	-8.5
MyList	GO Biological Processes	19	GO:0071675	regulation of mononuclear cell migration	19_GO:0040011 locomotion	-9.6	15	12	30304	125	182	11	6	1.8	25|207|351|3676|3690|4067|5054|5594|5595|6868|7124	ABL1|AKT1|APP|ITGA4|ITGB3|LYN|SERPINE1|MAPK1|MAPK3|ADAM17|TNF	-8.5
MyList	GO Biological Processes	19	GO:0006805	xenobiotic metabolic process	19_GO:0050896 response to stimulus	-9.6	15	12	30304	125	182	11	6	1.8	100|1545|1548|1557|1565|1576|2052|2944|2950|4842|6097	ADA|CYP1B1|CYP2A6|CYP2C19|CYP2D6|CYP3A4|EPHX1|GSTM1|GSTP1|NOS1|RORC	-8.5
MyList	GO Biological Processes	19	GO:0042698	ovulation cycle	19_GO:0048511 rhythmic process	-9.5	22	13	30304	68	182	9	4.9	1.6	836|1139|1545|4846|4986|5111|5156|5241|6714	CASP3|CHRNA7|CYP1B1|NOS3|OPRK1|PCNA|PDGFRA|PGR|SRC	-8.4
MyList	GO Biological Processes	19	GO:0032388	positive regulation of intracellular transport	19_GO:0051179 localization	-9.5	11	11	30304	201	182	13	7.1	1.9	983|1432|2033|2534|3320|4193|5295|5566|5580|5599|5743|6469|7430	CDK1|MAPK14|EP300|FYN|HSP90AA1|MDM2|PIK3R1|PRKACA|PRKCD|MAPK8|PTGS2|SHH|EZR	-8.4
MyList	GO Biological Processes	19	GO:0031294	lymphocyte costimulation	19_GO:0002376 immune system process	-9.5	29	15	30304	46	182	8	4.4	1.5	207|1803|2475|2534|3932|4067|5290|6714	AKT1|DPP4|MTOR|FYN|LCK|LYN|PIK3CA|SRC	-8.4
MyList	GO Biological Processes	19	GO:0051384	response to glucocorticoid	19_GO:0050896 response to stimulus	-9.5	14	12	30304	127	182	11	6	1.8	596|836|1545|2322|2629|2908|4129|5111|5290|5743|7124	BCL2|CASP3|CYP1B1|FLT3|GBA1|NR3C1|MAOB|PCNA|PIK3CA|PTGS2|TNF	-8.4
MyList	WikiPathways	27	WP2435	Quercetin and Nf-kB / AP-1 induced apoptosis		-9.5	62	19	30304	16	182	6	3.3	1.3	1548|3725|4312|4842|5743|7422	CYP2A6|JUN|MMP1|NOS1|PTGS2|VEGFA	-8.4
MyList	GO Biological Processes	19	GO:0043281	regulation of cysteine-type endopeptidase activity involved in apoptotic process	19_GO:0008152 metabolic process	-9.5	12	11	30304	163	182	12	6.6	1.8	207|331|1509|3932|4318|6714|6850|7124|7415|7422|7498|10892	AKT1|XIAP|CTSD|LCK|MMP9|SRC|SYK|TNF|VCP|VEGFA|XDH|MALT1	-8.4
MyList	GO Biological Processes	19	GO:0034765	regulation of monoatomic ion transmembrane transport	19_GO:0051179 localization	-9.5	6.6	9.3	30304	454	182	18	9.9	2.2	25|154|596|781|2147|2280|2534|2539|3690|3757|4067|4318|4842|4986|5027|5294|5566|54106	ABL1|ADRB2|BCL2|CACNA2D1|F2|FKBP1A|FYN|G6PD|ITGB3|KCNH2|LYN|MMP9|NOS1|OPRK1|P2RX7|PIK3CG|PRKACA|TLR9	-8.4
MyList	GO Biological Processes	19	GO:0001776	leukocyte homeostasis	19_GO:0042592 homeostatic process	-9.5	17	12	30304	96	182	10	5.5	1.7	25|100|207|596|695|836|2322|3718|4067|5027	ABL1|ADA|AKT1|BCL2|BTK|CASP3|FLT3|JAK3|LYN|P2RX7	-8.4
MyList	Reactome Gene Sets	6	R-HSA-388841	Costimulation by the CD28 family		-9.5	22	13	30304	69	182	9	4.9	1.6	207|2475|2534|3932|4067|5290|5295|6714|10000	AKT1|MTOR|FYN|LCK|LYN|PIK3CA|PIK3R1|SRC|AKT3	-8.4
MyList	GO Biological Processes	19	GO:2000573	positive regulation of DNA biosynthetic process	19_GO:0048518 positive regulation of biological process	-9.5	22	13	30304	69	182	9	4.9	1.6	1545|2247|3320|3326|5111|5159|5594|5595|7124	CYP1B1|FGF2|HSP90AA1|HSP90AB1|PCNA|PDGFRB|MAPK1|MAPK3|TNF	-8.4
MyList	GO Biological Processes	19	GO:0090257	regulation of muscle system process	19_GO:0032501 multicellular organismal process	-9.5	9.4	10	30304	247	182	14	7.7	2	100|142|154|2539|3320|4842|4846|5294|5566|5578|5743|6869|7139|59272	ADA|PARP1|ADRB2|G6PD|HSP90AA1|NOS1|NOS3|PIK3CG|PRKACA|PRKCA|PTGS2|TACR1|TNNT2|ACE2	-8.4
MyList	GO Biological Processes	19	GO:0016032	viral process	19_GO:0016032 viral process	-9.4	9.4	10	30304	248	182	14	7.7	2	207|983|1508|1803|1956|3326|3383|3685|3690|3725|7157|7415|7852|59272	AKT1|CDK1|CTSB|DPP4|EGFR|HSP90AB1|ICAM1|ITGAV|ITGB3|JUN|TP53|VCP|CXCR4|ACE2	-8.3
MyList	GO Biological Processes	19	GO:0002703	regulation of leukocyte mediated immunity	19_GO:0002376 immune system process	-9.4	9.4	10	30304	249	182	14	7.7	2	695|3105|3383|3558|3718|4067|4843|5027|5788|6850|7099|7124|10892|54106	BTK|HLA-A|ICAM1|IL2|JAK3|LYN|NOS2|P2RX7|PTPRC|SYK|TLR4|TNF|MALT1|TLR9	-8.3
MyList	Canonical Pathways	11	M167	PID AP1 PATHWAY		-9.4	21	13	30304	70	182	9	4.9	1.6	983|2033|2908|3105|3558|3725|4312|4318|7157	CDK1|EP300|NR3C1|HLA-A|IL2|JUN|MMP1|MMP9|TP53	-8.3
MyList	GO Biological Processes	19	GO:0048534	hematopoietic or lymphoid organ development	19_GO:0002376 immune system process	-9.4	17	12	30304	98	182	10	5.5	1.7	25|100|596|673|5594|5595|5788|6469|6868|7157	ABL1|ADA|BCL2|BRAF|MAPK1|MAPK3|PTPRC|SHH|ADAM17|TP53	-8.3
MyList	WikiPathways	27	WP1530	miRNA regulation of DNA damage response		-9.4	17	12	30304	98	182	10	5.5	1.7	25|836|983|993|1017|1111|4193|5591|7157|11200	ABL1|CASP3|CDK1|CDC25A|CDK2|CHEK1|MDM2|PRKDC|TP53|CHEK2	-8.3
MyList	GO Biological Processes	19	GO:0050864	regulation of B cell activation	19_GO:0002376 immune system process	-9.4	14	12	30304	130	182	11	6	1.8	100|596|695|836|952|3558|4067|5788|6850|7099|54106	ADA|BCL2|BTK|CASP3|CD38|IL2|LYN|PTPRC|SYK|TLR4|TLR9	-8.3
MyList	GO Biological Processes	19	GO:0045862	positive regulation of proteolysis	19_GO:0048518 positive regulation of biological process	-9.4	7.6	9.7	30304	350	182	16	8.8	2.1	207|1509|2534|2629|3066|3932|4067|4193|5347|6714|6774|6850|7124|7415|7498|10892	AKT1|CTSD|FYN|GBA1|HDAC2|LCK|LYN|MDM2|PLK1|SRC|STAT3|SYK|TNF|VCP|XDH|MALT1	-8.3
MyList	GO Biological Processes	19	GO:0007420	brain development	19_GO:0032502 developmental process	-9.4	5.1	8.7	30304	717	182	22	12	2.4	25|351|596|836|1956|2247|2534|2539|2629|2735|3065|3251|3579|4129|5591|6469|6513|6714|7157|7852|10000|23028	ABL1|APP|BCL2|CASP3|EGFR|FGF2|FYN|G6PD|GBA1|GLI1|HDAC1|HPRT1|CXCR2|MAOB|PRKDC|SHH|SLC2A1|SRC|TP53|CXCR4|AKT3|KDM1A	-8.3
MyList	GO Biological Processes	19	GO:0002861	regulation of inflammatory response to antigenic stimulus	19_GO:0002376 immune system process	-9.4	28	14	30304	48	182	8	4.4	1.5	695|1268|1432|2534|4067|6714|6850|7124	BTK|CNR1|MAPK14|FYN|LYN|SRC|SYK|TNF	-8.3
MyList	GO Biological Processes	19	GO:0070371	ERK1 and ERK2 cascade	19_GO:0050896 response to stimulus	-9.4	28	14	30304	48	182	8	4.4	1.5	25|673|983|2247|3685|5594|5595|7099	ABL1|BRAF|CDK1|FGF2|ITGAV|MAPK1|MAPK3|TLR4	-8.3
MyList	GO Biological Processes	19	GO:0042098	T cell proliferation	19_GO:0002376 immune system process	-9.3	21	13	30304	71	182	9	4.9	1.6	25|2534|3558|5027|5294|5788|6469|7157|10892	ABL1|FYN|IL2|P2RX7|PIK3CG|PTPRC|SHH|TP53|MALT1	-8.3
MyList	GO Biological Processes	19	GO:0046635	positive regulation of alpha-beta T cell activation	19_GO:0002376 immune system process	-9.3	21	13	30304	71	182	9	4.9	1.6	100|3105|4860|5788|6469|6850|7297|7535|10892	ADA|HLA-A|PNP|PTPRC|SHH|SYK|TYK2|ZAP70|MALT1	-8.3
MyList	Canonical Pathways	11	M234	PID IL2 STAT5 PATHWAY		-9.3	39	16	30304	30	182	7	3.8	1.4	596|3558|3716|3718|3932|5290|5295	BCL2|IL2|JAK1|JAK3|LCK|PIK3CA|PIK3R1	-8.3
MyList	WikiPathways	27	WP129	Matrix metalloproteinases		-9.3	39	16	30304	30	182	7	3.8	1.4	4312|4314|4317|4318|4321|4322|7124	MMP1|MMP3|MMP8|MMP9|MMP12|MMP13|TNF	-8.3
MyList	GO Biological Processes	19	GO:0030168	platelet activation	19_GO:0032501 multicellular organismal process	-9.3	17	12	30304	99	182	10	5.5	1.7	1432|1511|2147|3690|3932|5156|5290|5294|6714|6850	MAPK14|CTSG|F2|ITGB3|LCK|PDGFRA|PIK3CA|PIK3CG|SRC|SYK	-8.3
MyList	GO Biological Processes	19	GO:0120035	regulation of plasma membrane bounded cell projection organization	19_GO:0050789 regulation of biological process	-9.3	5.4	8.8	30304	652	182	21	12	2.4	25|207|673|952|1268|2033|2475|2534|3066|3320|3383|4067|4193|5027|5290|5295|5580|6714|7422|7430|23028	ABL1|AKT1|BRAF|CD38|CNR1|EP300|MTOR|FYN|HDAC2|HSP90AA1|ICAM1|LYN|MDM2|P2RX7|PIK3CA|PIK3R1|PRKCD|SRC|VEGFA|EZR|KDM1A	-8.2
MyList	Canonical Pathways	11	M26	PID NFKAPPAB ATYPICAL PATHWAY		-9.3	59	19	30304	17	182	6	3.3	1.3	1432|3932|5290|5295|6714|6850	MAPK14|LCK|PIK3CA|PIK3R1|SRC|SYK	-8.2
MyList	WikiPathways	27	WP22	IL-9 signaling pathway		-9.3	59	19	30304	17	182	6	3.3	1.3	3716|3718|5295|5594|5595|6774	JAK1|JAK3|PIK3R1|MAPK1|MAPK3|STAT3	-8.2
MyList	Canonical Pathways	11	M12771	SA PTEN PATHWAY		-9.3	59	19	30304	17	182	6	3.3	1.3	207|5290|5293|5594|5595|10000	AKT1|PIK3CA|PIK3CD|MAPK1|MAPK3|AKT3	-8.2
MyList	Reactome Gene Sets	6	R-HSA-9018677	Biosynthesis of DHA-derived SPMs		-9.3	59	19	30304	17	182	6	3.3	1.3	240|246|1565|1576|4048|5743	ALOX5|ALOX15|CYP2D6|CYP3A4|LTA4H|PTGS2	-8.2
MyList	GO Biological Processes	19	GO:0043542	endothelial cell migration	19_GO:0032501 multicellular organismal process	-9.3	21	13	30304	72	182	9	4.9	1.6	25|207|1545|1803|2247|3964|4846|5290|7422	ABL1|AKT1|CYP1B1|DPP4|FGF2|LGALS8|NOS3|PIK3CA|VEGFA	-8.2
MyList	GO Biological Processes	19	GO:0002244	hematopoietic progenitor cell differentiation	19_GO:0032502 developmental process	-9.3	17	12	30304	100	182	10	5.5	1.7	596|673|2322|4067|5156|5591|5788|6469|7153|7157	BCL2|BRAF|FLT3|LYN|PDGFRA|PRKDC|PTPRC|SHH|TOP2A|TP53	-8.2
MyList	GO Biological Processes	19	GO:0033628	regulation of cell adhesion mediated by integrin	19_GO:0050789 regulation of biological process	-9.3	27	14	30304	49	182	8	4.4	1.5	100|1545|1803|3690|4067|5054|5294|6850	ADA|CYP1B1|DPP4|ITGB3|LYN|SERPINE1|PIK3CG|SYK	-8.2
MyList	GO Biological Processes	19	GO:0061041	regulation of wound healing	19_GO:0050896 response to stimulus	-9.3	14	11	30304	133	182	11	6	1.8	240|2147|2247|2475|4638|4846|5054|5156|5580|7124|7852	ALOX5|F2|FGF2|MTOR|MYLK|NOS3|SERPINE1|PDGFRA|PRKCD|TNF|CXCR4	-8.2
MyList	Canonical Pathways	11	M213	PID AR NONGENOMIC PATHWAY		-9.2	38	16	30304	31	182	7	3.8	1.4	207|367|5290|5295|5594|5595|6714	AKT1|AR|PIK3CA|PIK3R1|MAPK1|MAPK3|SRC	-8.2
MyList	WikiPathways	27	WP4868	Type I interferon induction and signaling during SARS-CoV-2 infection		-9.2	38	16	30304	31	182	7	3.8	1.4	3716|5610|7099|7297|9641|54106|59272	JAK1|EIF2AK2|TLR4|TYK2|IKBKE|TLR9|ACE2	-8.2
MyList	WikiPathways	27	WP5122	Prostaglandin and leukotriene metabolism in senescence		-9.2	38	16	30304	31	182	7	3.8	1.4	240|246|4048|5731|5733|5742|5743	ALOX5|ALOX15|LTA4H|PTGER1|PTGER3|PTGS1|PTGS2	-8.2
MyList	Reactome Gene Sets	6	R-HSA-9680350	Signaling by CSF1 (M-CSF) in myeloid cells		-9.2	38	16	30304	31	182	7	3.8	1.4	2534|4067|5290|5294|5295|6714|6774	FYN|LYN|PIK3CA|PIK3CG|PIK3R1|SRC|STAT3	-8.2
MyList	Canonical Pathways	11	M193	PID NEPHRIN NEPH1 PATHWAY		-9.2	38	16	30304	31	182	7	3.8	1.4	207|2534|3725|5290|5293|5295|5599	AKT1|FYN|JUN|PIK3CA|PIK3CD|PIK3R1|MAPK8	-8.2
MyList	Reactome Gene Sets	6	R-HSA-5654736	Signaling by FGFR1		-9.2	27	14	30304	50	182	8	4.4	1.5	673|2247|2260|5290|5295|5594|5595|6714	BRAF|FGF2|FGFR1|PIK3CA|PIK3R1|MAPK1|MAPK3|SRC	-8.1
MyList	KEGG Pathway	24	hsa05146	Amoebiasis		-9.2	16	12	30304	102	182	10	5.5	1.7	836|1511|4843|5290|5293|5295|5566|5578|7099|7124	CASP3|CTSG|NOS2|PIK3CA|PIK3CD|PIK3R1|PRKACA|PRKCA|TLR4|TNF	-8.1
MyList	WikiPathways	27	WP5356	Disturbed pathways in Duchenne Muscular Dystrophy		-9.2	20	13	30304	74	182	9	4.9	1.6	781|1991|2280|2735|4318|4353|4843|5054|7124	CACNA2D1|ELANE|FKBP1A|GLI1|MMP9|MPO|NOS2|SERPINE1|TNF	-8.1
MyList	KEGG Pathway	24	hsa04115	p53 signaling pathway		-9.2	20	13	30304	74	182	9	4.9	1.6	596|836|983|1017|1111|4193|5054|7157|11200	BCL2|CASP3|CDK1|CDK2|CHEK1|MDM2|SERPINE1|TP53|CHEK2	-8.1
MyList	Reactome Gene Sets	6	R-HSA-975138	TRAF6 mediated induction of NFkB and MAP kinases upon TLR7/8 or 9 activation		-9.2	16	12	30304	103	182	10	5.5	1.7	351|1432|3725|5594|5595|5599|7099|7157|9261|54106	APP|MAPK14|JUN|MAPK1|MAPK3|MAPK8|TLR4|TP53|MAPKAPK2|TLR9	-8.1
MyList	GO Biological Processes	19	GO:0031344	regulation of cell projection organization	19_GO:0050789 regulation of biological process	-9.1	5.2	8.6	30304	668	182	21	12	2.4	25|207|673|952|1268|2033|2475|2534|3066|3320|3383|4067|4193|5027|5290|5295|5580|6714|7422|7430|23028	ABL1|AKT1|BRAF|CD38|CNR1|EP300|MTOR|FYN|HDAC2|HSP90AA1|ICAM1|LYN|MDM2|P2RX7|PIK3CA|PIK3R1|PRKCD|SRC|VEGFA|EZR|KDM1A	-8.1
MyList	WikiPathways	27	WP4539	Synaptic signaling pathways associated with autism spectrum disorder		-9.1	26	14	30304	51	182	8	4.4	1.5	207|2475|5290|5293|5295|5594|5595|10000	AKT1|MTOR|PIK3CA|PIK3CD|PIK3R1|MAPK1|MAPK3|AKT3	-8.1
MyList	GO Biological Processes	19	GO:0010332	response to gamma radiation	19_GO:0050896 response to stimulus	-9.1	26	14	30304	51	182	8	4.4	1.5	142|596|4193|5591|5788|7157|11200|23028	PARP1|BCL2|MDM2|PRKDC|PTPRC|TP53|CHEK2|KDM1A	-8.1
MyList	Canonical Pathways	11	M145	PID P53 DOWNSTREAM PATHWAY		-9.1	13	11	30304	137	182	11	6	1.8	596|1509|1956|2033|3066|3725|4170|4193|5054|5111|7157	BCL2|CTSD|EGFR|EP300|HDAC2|JUN|MCL1|MDM2|SERPINE1|PCNA|TP53	-8.1
MyList	KEGG Pathway	24	hsa04910	Insulin signaling pathway		-9.1	13	11	30304	137	182	11	6	1.8	207|673|2475|5290|5293|5295|5566|5594|5595|5599|10000	AKT1|BRAF|MTOR|PIK3CA|PIK3CD|PIK3R1|PRKACA|MAPK1|MAPK3|MAPK8|AKT3	-8.1
MyList	WikiPathways	27	WP4838	Regucalcin in proximal tubule epithelial kidney cells		-9.1	36	16	30304	32	182	7	3.8	1.4	207|673|836|2475|4842|5290|5594	AKT1|BRAF|CASP3|MTOR|NOS1|PIK3CA|MAPK1	-8.1
MyList	Canonical Pathways	11	M165	PID SYNDECAN 4 PATHWAY		-9.1	36	16	30304	32	182	7	3.8	1.4	2147|2247|2260|4318|5578|5580|7852	F2|FGF2|FGFR1|MMP9|PRKCA|PRKCD|CXCR4	-8.1
MyList	WikiPathways	27	WP4560	MFAP5 effect on permeability and motility of endothelial cells via cytoskeleton rearrangement		-9.1	56	18	30304	18	182	6	3.3	1.3	3685|3690|3725|4638|5594|5595	ITGAV|ITGB3|JUN|MYLK|MAPK1|MAPK3	-8.1
MyList	GO Biological Processes	19	GO:0042742	defense response to bacterium	19_GO:0044419 biological process involved in interspecies interaction between organisms	-9.1	8	9.7	30304	311	182	15	8.2	2	331|1511|1991|2147|3105|4353|4843|5027|5054|5580|6850|6868|7099|7124|54106	XIAP|CTSG|ELANE|F2|HLA-A|MPO|NOS2|P2RX7|SERPINE1|PRKCD|SYK|ADAM17|TLR4|TNF|TLR9	-8.1
MyList	GO Biological Processes	19	GO:0032642	regulation of chemokine production	19_GO:0032501 multicellular organismal process	-9.1	16	12	30304	104	182	10	5.5	1.7	351|1991|2950|3162|5610|6850|6868|7099|7124|54106	APP|ELANE|GSTP1|HMOX1|EIF2AK2|SYK|ADAM17|TLR4|TNF|TLR9	-8.1
MyList	Reactome Gene Sets	6	R-HSA-975155	MyD88 dependent cascade initiated on endosome		-9.1	16	12	30304	104	182	10	5.5	1.7	351|1432|3725|5594|5595|5599|7099|7157|9261|54106	APP|MAPK14|JUN|MAPK1|MAPK3|MAPK8|TLR4|TP53|MAPKAPK2|TLR9	-8.1
MyList	GO Biological Processes	19	GO:0042176	regulation of protein catabolic process	19_GO:0008152 metabolic process	-9.1	7.3	9.4	30304	364	182	16	8.8	2.1	207|1017|1956|2534|2629|3320|3326|4193|4843|5347|5566|6469|7124|7415|7430|11200	AKT1|CDK2|EGFR|FYN|GBA1|HSP90AA1|HSP90AB1|MDM2|NOS2|PLK1|PRKACA|SHH|TNF|VCP|EZR|CHEK2	-8
MyList	GO Biological Processes	19	GO:0007162	negative regulation of cell adhesion	19_GO:0048519 negative regulation of biological process	-9.1	8	9.7	30304	312	182	15	8.2	2	25|207|836|1511|1545|3558|3718|4321|5054|5295|5580|5788|6469|6714|7422	ABL1|AKT1|CASP3|CTSG|CYP1B1|IL2|JAK3|MMP12|SERPINE1|PIK3R1|PRKCD|PTPRC|SHH|SRC|VEGFA	-8
MyList	GO Biological Processes	19	GO:0002758	innate immune response-activating signaling pathway	19_GO:0044419 biological process involved in interspecies interaction between organisms	-9.1	13	11	30304	138	182	11	6	1.8	331|695|2033|2534|4067|6714|6850|7099|7124|9261|54106	XIAP|BTK|EP300|FYN|LYN|SRC|SYK|TLR4|TNF|MAPKAPK2|TLR9	-8
MyList	GO Biological Processes	19	GO:0043086	negative regulation of catalytic activity	19_GO:0065007 biological regulation	-9.1	6.2	9	30304	480	182	18	9.9	2.2	25|207|331|2280|2597|2629|2950|4067|4318|4842|5054|5347|5580|5788|6714|7124|7157|7422	ABL1|AKT1|XIAP|FKBP1A|GAPDH|GBA1|GSTP1|LYN|MMP9|NOS1|SERPINE1|PLK1|PRKCD|PTPRC|SRC|TNF|TP53|VEGFA	-8
MyList	Reactome Gene Sets	6	R-HSA-168181	Toll Like Receptor 7/8 (TLR7/8) Cascade		-9.1	16	12	30304	105	182	10	5.5	1.7	351|1432|3725|5594|5595|5599|7099|7157|9261|54106	APP|MAPK14|JUN|MAPK1|MAPK3|MAPK8|TLR4|TP53|MAPKAPK2|TLR9	-8
MyList	KEGG Pathway	24	hsa05133	Pertussis		-9.1	20	13	30304	76	182	9	4.9	1.6	836|1432|3725|4843|5594|5595|5599|7099|7124	CASP3|MAPK14|JUN|NOS2|MAPK1|MAPK3|MAPK8|TLR4|TNF	-8
MyList	GO Biological Processes	19	GO:1904707	positive regulation of vascular associated smooth muscle cell proliferation	19_GO:0048518 positive regulation of biological process	-9.1	26	14	30304	52	182	8	4.4	1.5	1786|2081|2247|3725|4193|4318|6714|7124	DNMT1|ERN1|FGF2|JUN|MDM2|MMP9|SRC|TNF	-8
MyList	GO Biological Processes	19	GO:1902895	positive regulation of miRNA transcription	19_GO:0048518 positive regulation of biological process	-9.1	26	14	30304	52	182	8	4.4	1.5	367|1956|2247|2908|3725|6774|7124|7157	AR|EGFR|FGF2|NR3C1|JUN|STAT3|TNF|TP53	-8
MyList	Canonical Pathways	11	M231	PID KIT PATHWAY		-9.1	26	14	30304	52	182	8	4.4	1.5	207|596|4067|5290|5295|5595|5599|6774	AKT1|BCL2|LYN|PIK3CA|PIK3R1|MAPK3|MAPK8|STAT3	-8
MyList	GO Biological Processes	19	GO:0032675	regulation of interleukin-6 production	19_GO:0032501 multicellular organismal process	-9.1	11	11	30304	177	182	12	6.6	1.8	351|695|1139|2629|4843|5027|6774|6850|7099|7124|9261|54106	APP|BTK|CHRNA7|GBA1|NOS2|P2RX7|STAT3|SYK|TLR4|TNF|MAPKAPK2|TLR9	-8
MyList	KEGG Pathway	24	hsa04080	Neuroactive ligand-receptor interaction		-9.1	7.3	9.4	30304	367	182	16	8.8	2.1	154|1139|1268|1511|2147|2908|3269|3274|4986|4988|5027|5729|5731|5733|6869|7442	ADRB2|CHRNA7|CNR1|CTSG|F2|NR3C1|HRH1|HRH2|OPRK1|OPRM1|P2RX7|PTGDR|PTGER1|PTGER3|TACR1|TRPV1	-8
MyList	GO Biological Processes	19	GO:0043122	regulation of canonical NF-kappaB signal transduction	19_GO:0050896 response to stimulus	-9.1	8.8	9.9	30304	265	182	14	7.7	2	25|142|331|2280|2534|2597|2950|3065|3162|7099|7124|9641|10892|54106	ABL1|PARP1|XIAP|FKBP1A|FYN|GAPDH|GSTP1|HDAC1|HMOX1|TLR4|TNF|IKBKE|MALT1|TLR9	-8
MyList	KEGG Pathway	24	hsa04928	Parathyroid hormone synthesis, secretion and action		-9	16	12	30304	106	182	10	5.5	1.7	596|673|1956|2260|4322|5141|5566|5578|5594|5595	BCL2|BRAF|EGFR|FGFR1|MMP13|PDE4A|PRKACA|PRKCA|MAPK1|MAPK3	-8
MyList	Reactome Gene Sets	6	R-HSA-211945	Phase I - Functionalization of compounds		-9	16	12	30304	106	182	10	5.5	1.7	1545|1548|1557|1565|1576|2052|3326|4128|4129|5742	CYP1B1|CYP2A6|CYP2C19|CYP2D6|CYP3A4|EPHX1|HSP90AB1|MAOA|MAOB|PTGS1	-8
MyList	Reactome Gene Sets	6	R-HSA-6807070	PTEN Regulation		-9	13	11	30304	140	182	11	6	1.8	207|331|2475|3065|3066|3725|5594|5595|7157|10000|23028	AKT1|XIAP|MTOR|HDAC1|HDAC2|JUN|MAPK1|MAPK3|TP53|AKT3|KDM1A	-8
MyList	WikiPathways	27	WP4874	CAMKK2 pathway		-9	35	15	30304	33	182	7	3.8	1.4	2033|2475|3162|3383|4842|5594|5595	EP300|MTOR|HMOX1|ICAM1|NOS1|MAPK1|MAPK3	-8
MyList	WikiPathways	27	WP4880	Host-pathogen interaction of human coronaviruses - interferon induction		-9	35	15	30304	33	182	7	3.8	1.4	1432|3716|3725|5599|5610|7297|9641	MAPK14|JAK1|JUN|MAPK8|EIF2AK2|TYK2|IKBKE	-8
MyList	GO Biological Processes	19	GO:0060416	response to growth hormone	19_GO:0050896 response to stimulus	-9	35	15	30304	33	182	7	3.8	1.4	207|3716|3718|4067|5295|6774|7297	AKT1|JAK1|JAK3|LYN|PIK3R1|STAT3|TYK2	-8
MyList	GO Biological Processes	19	GO:0042770	signal transduction in response to DNA damage	19_GO:0050896 response to stimulus	-9	13	11	30304	141	182	11	6	1.8	25|983|1017|1111|1432|4193|5347|5591|5595|7157|11200	ABL1|CDK1|CDK2|CHEK1|MAPK14|MDM2|PLK1|PRKDC|MAPK3|TP53|CHEK2	-7.9
MyList	GO Biological Processes	19	GO:1901796	regulation of signal transduction by p53 class mediator	19_GO:0050896 response to stimulus	-9	16	12	30304	107	182	10	5.5	1.7	207|596|1111|2033|2475|4193|6446|7157|11200|23028	AKT1|BCL2|CHEK1|EP300|MTOR|MDM2|SGK1|TP53|CHEK2|KDM1A	-7.9
MyList	Canonical Pathways	11	M88	PID CD8 TCR PATHWAY		-9	25	14	30304	53	182	8	4.4	1.5	207|2534|3105|3932|5578|5788|7535|10892	AKT1|FYN|HLA-A|LCK|PRKCA|PTPRC|ZAP70|MALT1	-7.9
MyList	Reactome Gene Sets	6	R-HSA-211859	Biological oxidations		-9	9.8	10	30304	222	182	13	7.1	1.9	191|1545|1548|1557|1565|1576|2052|2944|2950|3326|4128|4129|5742	AHCY|CYP1B1|CYP2A6|CYP2C19|CYP2D6|CYP3A4|EPHX1|GSTM1|GSTP1|HSP90AB1|MAOA|MAOB|PTGS1	-7.9
MyList	Reactome Gene Sets	6	R-HSA-109581	Apoptosis		-9	11	11	30304	180	182	12	6.6	1.8	207|331|596|836|5580|5594|5595|5599|6774|7099|7157|10000	AKT1|XIAP|BCL2|CASP3|PRKCD|MAPK1|MAPK3|MAPK8|STAT3|TLR4|TP53|AKT3	-7.9
MyList	GO Biological Processes	19	GO:0050866	negative regulation of cell activation	19_GO:0048519 negative regulation of biological process	-9	9.7	10	30304	223	182	13	7.1	1.9	695|836|1268|1511|2147|3558|3718|4067|4846|5156|5580|5788|6469	BTK|CASP3|CNR1|CTSG|F2|IL2|JAK3|LYN|NOS3|PDGFRA|PRKCD|PTPRC|SHH	-7.9
MyList	Reactome Gene Sets	6	R-HSA-9018678	Biosynthesis of specialized proresolving mediators (SPMs)		-9	53	17	30304	19	182	6	3.3	1.3	240|246|1565|1576|4048|5743	ALOX5|ALOX15|CYP2D6|CYP3A4|LTA4H|PTGS2	-7.9
MyList	Reactome Gene Sets	6	R-HSA-168138	Toll Like Receptor 9 (TLR9) Cascade		-9	15	12	30304	108	182	10	5.5	1.7	351|1432|3725|5594|5595|5599|7099|7157|9261|54106	APP|MAPK14|JUN|MAPK1|MAPK3|MAPK8|TLR4|TP53|MAPKAPK2|TLR9	-7.9
MyList	WikiPathways	27	WP313	Hepatocyte growth factor receptor signaling		-8.9	34	15	30304	34	182	7	3.8	1.4	3725|5290|5594|5595|5599|6714|6774	JUN|PIK3CA|MAPK1|MAPK3|MAPK8|SRC|STAT3	-7.9
MyList	Canonical Pathways	11	M12705	SIG CD40PATHWAYMAP		-8.9	34	15	30304	34	182	7	3.8	1.4	1432|5290|5293|5295|5594|5595|5599	MAPK14|PIK3CA|PIK3CD|PIK3R1|MAPK1|MAPK3|MAPK8	-7.9
MyList	WikiPathways	27	WP5321	Prostaglandin and leukotriene metabolism in senescence		-8.9	34	15	30304	34	182	7	3.8	1.4	240|246|4048|5731|5733|5742|5743	ALOX5|ALOX15|LTA4H|PTGER1|PTGER3|PTGS1|PTGS2	-7.9
MyList	Canonical Pathways	11	M270	PID MAPK TRK PATHWAY		-8.9	34	15	30304	34	182	7	3.8	1.4	673|1432|5580|5594|5595|7442|9261	BRAF|MAPK14|PRKCD|MAPK1|MAPK3|TRPV1|MAPKAPK2	-7.9
MyList	GO Biological Processes	19	GO:0032409	regulation of transporter activity	19_GO:0065007 biological regulation	-8.9	8.6	9.8	30304	271	182	14	7.7	2	154|351|596|781|2280|4318|4842|4988|5292|5566|5580|6446|54106|59272	ADRB2|APP|BCL2|CACNA2D1|FKBP1A|MMP9|NOS1|OPRM1|PIM1|PRKACA|PRKCD|SGK1|TLR9|ACE2	-7.9
MyList	Reactome Gene Sets	6	R-HSA-74751	Insulin receptor signalling cascade		-8.9	25	14	30304	54	182	8	4.4	1.5	2247|2260|2322|5290|5295|5594|5595|54106	FGF2|FGFR1|FLT3|PIK3CA|PIK3R1|MAPK1|MAPK3|TLR9	-7.9
MyList	Canonical Pathways	11	M48	PID MET PATHWAY		-8.9	19	12	30304	79	182	9	4.9	1.6	207|2475|3725|5290|5295|5594|5595|5599|6714	AKT1|MTOR|JUN|PIK3CA|PIK3R1|MAPK1|MAPK3|MAPK8|SRC	-7.9
MyList	GO Biological Processes	19	GO:0046822	regulation of nucleocytoplasmic transport	19_GO:0051179 localization	-8.9	15	12	30304	109	182	10	5.5	1.7	983|1432|2033|3320|4193|5295|5566|5580|5743|6469	CDK1|MAPK14|EP300|HSP90AA1|MDM2|PIK3R1|PRKACA|PRKCD|PTGS2|SHH	-7.9
MyList	GO Biological Processes	19	GO:0022411	cellular component disassembly	19_GO:0009987 cellular process	-8.9	7.8	9.5	30304	322	182	15	8.2	2	983|1511|1991|4312|4314|4317|4318|4321|4322|5347|5578|7153|7157|7177|7415	CDK1|CTSG|ELANE|MMP1|MMP3|MMP8|MMP9|MMP12|MMP13|PLK1|PRKCA|TOP2A|TP53|TPSAB1|VCP	-7.9
MyList	GO Biological Processes	19	GO:0045936	negative regulation of phosphate metabolic process	19_GO:0048519 negative regulation of biological process	-8.9	7.1	9.2	30304	376	182	16	8.8	2.1	25|142|207|1139|2280|2629|2950|3558|4067|5347|5580|5591|5788|7124|7157|7498	ABL1|PARP1|AKT1|CHRNA7|FKBP1A|GBA1|GSTP1|IL2|LYN|PLK1|PRKCD|PRKDC|PTPRC|TNF|TP53|XDH	-7.9
MyList	GO Biological Processes	19	GO:0010563	negative regulation of phosphorus metabolic process	19_GO:0048519 negative regulation of biological process	-8.9	7.1	9.2	30304	377	182	16	8.8	2.1	25|142|207|1139|2280|2629|2950|3558|4067|5347|5580|5591|5788|7124|7157|7498	ABL1|PARP1|AKT1|CHRNA7|FKBP1A|GBA1|GSTP1|IL2|LYN|PLK1|PRKCD|PRKDC|PTPRC|TNF|TP53|XDH	-7.9
MyList	GO Biological Processes	19	GO:0010469	regulation of signaling receptor activity	19_GO:0050896 response to stimulus	-8.9	15	12	30304	110	182	10	5.5	1.7	154|351|3065|3066|4988|5054|5580|6868|7124|59272	ADRB2|APP|HDAC1|HDAC2|OPRM1|SERPINE1|PRKCD|ADAM17|TNF|ACE2	-7.8
MyList	Reactome Gene Sets	6	R-HSA-937061	TRIF(TICAM1)-mediated TLR4 signaling		-8.9	15	12	30304	110	182	10	5.5	1.7	351|1432|3725|5594|5595|5599|7099|7157|9261|9641	APP|MAPK14|JUN|MAPK1|MAPK3|MAPK8|TLR4|TP53|MAPKAPK2|IKBKE	-7.8
MyList	Reactome Gene Sets	6	R-HSA-166166	MyD88-independent TLR4 cascade		-8.9	15	12	30304	110	182	10	5.5	1.7	351|1432|3725|5594|5595|5599|7099|7157|9261|9641	APP|MAPK14|JUN|MAPK1|MAPK3|MAPK8|TLR4|TP53|MAPKAPK2|IKBKE	-7.8
MyList	GO Biological Processes	19	GO:0030522	intracellular receptor signaling pathway	19_GO:0050896 response to stimulus	-8.9	11	10	30304	184	182	12	6.6	1.8	331|367|2908|5241|5292|5594|6097|6714|6774|7099|7124|54106	XIAP|AR|NR3C1|PGR|PIM1|MAPK1|RORC|SRC|STAT3|TLR4|TNF|TLR9	-7.8
MyList	GO Biological Processes	19	GO:0120254	olefinic compound metabolic process	19_GO:0008152 metabolic process	-8.9	13	11	30304	145	182	11	6	1.8	240|246|1545|1548|1557|1565|1576|2052|2950|5742|5743	ALOX5|ALOX15|CYP1B1|CYP2A6|CYP2C19|CYP2D6|CYP3A4|EPHX1|GSTP1|PTGS1|PTGS2	-7.8
MyList	WikiPathways	27	WP195	IL-1 signaling pathway		-8.9	24	13	30304	55	182	8	4.4	1.5	207|1432|3725|5295|5594|5595|5599|9261	AKT1|MAPK14|JUN|PIK3R1|MAPK1|MAPK3|MAPK8|MAPKAPK2	-7.8
MyList	WikiPathways	27	WP560	TGF-beta receptor signaling		-8.9	24	13	30304	55	182	8	4.4	1.5	2033|2280|3716|3725|5054|5595|6774|7124	EP300|FKBP1A|JAK1|JUN|SERPINE1|MAPK3|STAT3|TNF	-7.8
MyList	GO Biological Processes	19	GO:0009615	response to virus	19_GO:0044419 biological process involved in interspecies interaction between organisms	-8.9	7	9.2	30304	379	182	16	8.8	2.1	596|1432|3320|3716|3964|4321|4986|5610|5788|6036|6041|7124|7297|7852|9641|54106	BCL2|MAPK14|HSP90AA1|JAK1|LGALS8|MMP12|OPRK1|EIF2AK2|PTPRC|RNASE2|RNASEL|TNF|TYK2|CXCR4|IKBKE|TLR9	-7.8
MyList	GO Biological Processes	19	GO:0031400	negative regulation of protein modification process	19_GO:0048519 negative regulation of biological process	-8.8	6.5	9	30304	437	182	17	9.3	2.2	25|207|1139|2280|2534|2539|2629|2950|3066|3558|4067|5347|5580|5591|5788|7124|7498	ABL1|AKT1|CHRNA7|FKBP1A|FYN|G6PD|GBA1|GSTP1|HDAC2|IL2|LYN|PLK1|PRKCD|PRKDC|PTPRC|TNF|XDH	-7.8
MyList	GO Biological Processes	19	GO:1902107	positive regulation of leukocyte differentiation	19_GO:0002376 immune system process	-8.8	11	10	30304	185	182	12	6.6	1.8	100|695|3558|4860|5578|5591|5788|6469|6850|7124|7535|10892	ADA|BTK|IL2|PNP|PRKCA|PRKDC|PTPRC|SHH|SYK|TNF|ZAP70|MALT1	-7.8
MyList	GO Biological Processes	19	GO:1903708	positive regulation of hemopoiesis	19_GO:0002376 immune system process	-8.8	11	10	30304	185	182	12	6.6	1.8	100|695|3558|4860|5578|5591|5788|6469|6850|7124|7535|10892	ADA|BTK|IL2|PNP|PRKCA|PRKDC|PTPRC|SHH|SYK|TNF|ZAP70|MALT1	-7.8
MyList	Canonical Pathways	11	M249	PID PI3KCI AKT PATHWAY		-8.8	33	15	30304	35	182	7	3.8	1.4	207|2475|3320|5566|5591|6714|10000	AKT1|MTOR|HSP90AA1|PRKACA|PRKDC|SRC|AKT3	-7.8
MyList	Reactome Gene Sets	6	R-HSA-114604	GPVI-mediated activation cascade		-8.8	33	15	30304	35	182	7	3.8	1.4	2534|3932|4067|5290|5294|5295|6850	FYN|LCK|LYN|PIK3CA|PIK3CG|PIK3R1|SYK	-7.8
MyList	GO Biological Processes	19	GO:0097746	blood vessel diameter maintenance	19_GO:0032501 multicellular organismal process	-8.8	13	11	30304	146	182	11	6	1.8	25|154|952|3269|3274|4842|4846|5743|6869|7124|59272	ABL1|ADRB2|CD38|HRH1|HRH2|NOS1|NOS3|PTGS2|TACR1|TNF|ACE2	-7.8
MyList	GO Biological Processes	19	GO:0035296	regulation of tube diameter	19_GO:0065007 biological regulation	-8.8	13	11	30304	146	182	11	6	1.8	25|154|952|3269|3274|4842|4846|5743|6869|7124|59272	ABL1|ADRB2|CD38|HRH1|HRH2|NOS1|NOS3|PTGS2|TACR1|TNF|ACE2	-7.8
MyList	Reactome Gene Sets	6	R-HSA-166016	Toll Like Receptor 4 (TLR4) Cascade		-8.8	13	11	30304	146	182	11	6	1.8	351|695|1432|3725|5594|5595|5599|7099|7157|9261|9641	APP|BTK|MAPK14|JUN|MAPK1|MAPK3|MAPK8|TLR4|TP53|MAPKAPK2|IKBKE	-7.8
MyList	GO Biological Processes	19	GO:0043369	CD4-positive or CD8-positive, alpha-beta T cell lineage commitment	19_GO:0002376 immune system process	-8.8	50	17	30304	20	182	6	3.3	1.3	596|673|2475|3716|6469|6774	BCL2|BRAF|MTOR|JAK1|SHH|STAT3	-7.8
MyList	GO Biological Processes	19	GO:0060396	growth hormone receptor signaling pathway	19_GO:0050896 response to stimulus	-8.8	50	17	30304	20	182	6	3.3	1.3	3716|3718|4067|5295|6774|7297	JAK1|JAK3|LYN|PIK3R1|STAT3|TYK2	-7.8
MyList	GO Biological Processes	19	GO:0035150	regulation of tube size	19_GO:0065007 biological regulation	-8.8	12	11	30304	147	182	11	6	1.8	25|154|952|3269|3274|4842|4846|5743|6869|7124|59272	ABL1|ADRB2|CD38|HRH1|HRH2|NOS1|NOS3|PTGS2|TACR1|TNF|ACE2	-7.8
MyList	GO Biological Processes	19	GO:0044409	entry into host	19_GO:0044419 biological process involved in interspecies interaction between organisms	-8.8	15	11	30304	112	182	10	5.5	1.7	983|1508|1803|1956|3383|3685|3690|6714|7852|59272	CDK1|CTSB|DPP4|EGFR|ICAM1|ITGAV|ITGB3|SRC|CXCR4|ACE2	-7.8
MyList	Canonical Pathways	11	M2	PID SMAD2 3NUCLEAR PATHWAY		-8.8	18	12	30304	82	182	9	4.9	1.6	207|367|1017|2033|2908|3065|3066|3725|5054	AKT1|AR|CDK2|EP300|NR3C1|HDAC1|HDAC2|JUN|SERPINE1	-7.8
MyList	Reactome Gene Sets	6	R-HSA-74752	Signaling by Insulin receptor		-8.8	18	12	30304	82	182	9	4.9	1.6	1509|2247|2260|2322|5290|5295|5594|5595|54106	CTSD|FGF2|FGFR1|FLT3|PIK3CA|PIK3R1|MAPK1|MAPK3|TLR9	-7.8
MyList	GO Biological Processes	19	GO:0071674	mononuclear cell migration	19_GO:0002376 immune system process	-8.8	15	11	30304	113	182	10	5.5	1.7	240|1511|2629|3383|3577|3579|5293|5294|7535|7852	ALOX5|CTSG|GBA1|ICAM1|CXCR1|CXCR2|PIK3CD|PIK3CG|ZAP70|CXCR4	-7.7
MyList	Reactome Gene Sets	6	R-HSA-166058	MyD88:MAL(TIRAP) cascade initiated on plasma membrane		-8.8	15	11	30304	113	182	10	5.5	1.7	351|695|1432|3725|5594|5595|5599|7099|7157|9261	APP|BTK|MAPK14|JUN|MAPK1|MAPK3|MAPK8|TLR4|TP53|MAPKAPK2	-7.7
MyList	Reactome Gene Sets	6	R-HSA-168188	Toll Like Receptor TLR6:TLR2 Cascade		-8.8	15	11	30304	113	182	10	5.5	1.7	351|695|1432|3725|5594|5595|5599|7099|7157|9261	APP|BTK|MAPK14|JUN|MAPK1|MAPK3|MAPK8|TLR4|TP53|MAPKAPK2	-7.7
MyList	Canonical Pathways	11	M1315	SIG PIP3 SIGNALING IN B LYMPHOCYTES		-8.7	32	15	30304	36	182	7	3.8	1.4	207|695|4067|5290|5788|6850|10000	AKT1|BTK|LYN|PIK3CA|PTPRC|SYK|AKT3	-7.7
MyList	GO Biological Processes	19	GO:0060397	growth hormone receptor signaling pathway via JAK-STAT	19_GO:0050896 response to stimulus	-8.7	83	20	30304	10	182	5	2.7	1.2	3716|3718|4067|6774|7297	JAK1|JAK3|LYN|STAT3|TYK2	-7.7
MyList	Reactome Gene Sets	6	R-HSA-450341	Activation of the AP-1 family of transcription factors		-8.7	83	20	30304	10	182	5	2.7	1.2	1432|3725|5594|5595|5599	MAPK14|JUN|MAPK1|MAPK3|MAPK8	-7.7
MyList	Reactome Gene Sets	6	R-HSA-453279	Mitotic G1 phase and G1/S transition		-8.7	12	11	30304	149	182	11	6	1.8	25|207|983|993|1017|3065|4067|5111|6714|7153|10000	ABL1|AKT1|CDK1|CDC25A|CDK2|HDAC1|LYN|PCNA|SRC|TOP2A|AKT3	-7.7
MyList	GO Biological Processes	19	GO:0010638	positive regulation of organelle organization	19_GO:0048518 positive regulation of biological process	-8.7	5.9	8.7	30304	505	182	18	9.9	2.2	25|154|246|673|983|1017|2475|4318|5027|5159|5594|5595|5599|6714|6869|7124|7157|9869	ABL1|ADRB2|ALOX15|BRAF|CDK1|CDK2|MTOR|MMP9|P2RX7|PDGFRB|MAPK1|MAPK3|MAPK8|SRC|TACR1|TNF|TP53|SETDB1	-7.7
MyList	GO Biological Processes	19	GO:0007507	heart development	19_GO:0032502 developmental process	-8.7	5.6	8.5	30304	569	182	19	10	2.3	25|836|983|2033|2247|2280|2475|4193|4846|5111|5156|5159|5591|5594|5595|6469|7139|7157|7422	ABL1|CASP3|CDK1|EP300|FGF2|FKBP1A|MTOR|MDM2|NOS3|PCNA|PDGFRA|PDGFRB|PRKDC|MAPK1|MAPK3|SHH|TNNT2|TP53|VEGFA	-7.7
MyList	GO Biological Processes	19	GO:0045861	negative regulation of proteolysis	19_GO:0048519 negative regulation of biological process	-8.7	9.2	9.8	30304	235	182	13	7.1	1.9	207|331|2147|2597|3326|4193|4318|5054|6469|6714|7124|7157|7422	AKT1|XIAP|F2|GAPDH|HSP90AB1|MDM2|MMP9|SERPINE1|SHH|SRC|TNF|TP53|VEGFA	-7.7
MyList	GO Biological Processes	19	GO:0016485	protein processing	19_GO:0008152 metabolic process	-8.7	10	10	30304	191	182	12	6.6	1.8	142|836|1511|1803|3816|4311|5027|5972|6469|6868|10988|59272	PARP1|CASP3|CTSG|DPP4|KLK1|MME|P2RX7|REN|SHH|ADAM17|METAP2|ACE2	-7.7
MyList	GO Biological Processes	19	GO:0002700	regulation of production of molecular mediator of immune response	19_GO:0002376 immune system process	-8.7	10	10	30304	191	182	12	6.6	1.8	695|3105|3558|3718|5027|5788|6850|7099|7124|9261|10892|54106	BTK|HLA-A|IL2|JAK3|P2RX7|PTPRC|SYK|TLR4|TNF|MAPKAPK2|MALT1|TLR9	-7.7
MyList	GO Biological Processes	19	GO:0050871	positive regulation of B cell activation	19_GO:0002376 immune system process	-8.7	18	12	30304	84	182	9	4.9	1.6	100|596|695|952|3558|5788|6850|7099|54106	ADA|BCL2|BTK|CD38|IL2|PTPRC|SYK|TLR4|TLR9	-7.7
MyList	GO Biological Processes	19	GO:0050767	regulation of neurogenesis	19_GO:0032502 developmental process	-8.7	6.8	9	30304	390	182	16	8.8	2.1	673|2147|2247|2475|3065|3066|4067|4311|4988|6469|7052|7124|7157|7422|7852|23028	BRAF|F2|FGF2|MTOR|HDAC1|HDAC2|LYN|MME|OPRM1|SHH|TGM2|TNF|TP53|VEGFA|CXCR4|KDM1A	-7.7
MyList	GO Biological Processes	19	GO:0042306	regulation of protein import into nucleus	19_GO:0051179 localization	-8.7	23	13	30304	58	182	8	4.4	1.5	983|1432|2033|3320|5295|5580|5743|6469	CDK1|MAPK14|EP300|HSP90AA1|PIK3R1|PRKCD|PTGS2|SHH	-7.7
MyList	GO Biological Processes	19	GO:0018107	peptidyl-threonine phosphorylation	19_GO:0008152 metabolic process	-8.7	23	13	30304	58	182	8	4.4	1.5	207|983|1111|5578|5580|5591|5594|5599	AKT1|CDK1|CHEK1|PRKCA|PRKCD|PRKDC|MAPK1|MAPK8	-7.7
MyList	WikiPathways	27	WP3657	Hematopoietic stem cell gene regulation by GABP alpha/beta complex		-8.7	48	17	30304	21	182	6	3.3	1.3	596|1786|1789|2033|2322|4170	BCL2|DNMT1|DNMT3B|EP300|FLT3|MCL1	-7.6
MyList	GO Biological Processes	19	GO:0002433	immune response-regulating cell surface receptor signaling pathway involved in phagocytosis	19_GO:0002376 immune system process	-8.7	48	17	30304	21	182	6	3.3	1.3	25|2534|4067|5580|6714|6850	ABL1|FYN|LYN|PRKCD|SRC|SYK	-7.6
MyList	Reactome Gene Sets	6	R-HSA-445144	Signal transduction by L1		-8.7	48	17	30304	21	182	6	3.3	1.3	1956|2260|3685|3690|5594|5595	EGFR|FGFR1|ITGAV|ITGB3|MAPK1|MAPK3	-7.6
MyList	Reactome Gene Sets	6	R-HSA-389513	CTLA4 inhibitory signaling		-8.7	48	17	30304	21	182	6	3.3	1.3	207|2534|3932|4067|6714|10000	AKT1|FYN|LCK|LYN|SRC|AKT3	-7.6
MyList	Canonical Pathways	11	M184	PID ECADHERIN KERATINOCYTE PATHWAY		-8.7	48	17	30304	21	182	6	3.3	1.3	207|1956|2534|5290|5295|6714	AKT1|EGFR|FYN|PIK3CA|PIK3R1|SRC	-7.6
MyList	GO Biological Processes	19	GO:0038096	Fc-gamma receptor signaling pathway involved in phagocytosis	19_GO:0002376 immune system process	-8.7	48	17	30304	21	182	6	3.3	1.3	25|2534|4067|5580|6714|6850	ABL1|FYN|LYN|PRKCD|SRC|SYK	-7.6
MyList	GO Biological Processes	19	GO:0071378	cellular response to growth hormone stimulus	19_GO:0050896 response to stimulus	-8.7	48	17	30304	21	182	6	3.3	1.3	3716|3718|4067|5295|6774|7297	JAK1|JAK3|LYN|PIK3R1|STAT3|TYK2	-7.6
MyList	GO Biological Processes	19	GO:0010863	positive regulation of phospholipase C activity	19_GO:0065007 biological regulation	-8.7	32	14	30304	37	182	7	3.8	1.4	1956|2247|2260|3702|5156|5159|6401	EGFR|FGF2|FGFR1|ITK|PDGFRA|PDGFRB|SELE	-7.6
MyList	GO Biological Processes	19	GO:0071312	cellular response to alkaloid	19_GO:0050896 response to stimulus	-8.7	32	14	30304	37	182	7	3.8	1.4	836|1111|4193|4988|7052|7442|10919	CASP3|CHEK1|MDM2|OPRM1|TGM2|TRPV1|EHMT2	-7.6
MyList	WikiPathways	27	WP722	Serotonin HTR1 group and FOS pathway		-8.7	32	14	30304	37	182	7	3.8	1.4	673|1432|5290|5594|5595|6774|9261	BRAF|MAPK14|PIK3CA|MAPK1|MAPK3|STAT3|MAPKAPK2	-7.6
MyList	KEGG Pathway	24	hsa04960	Aldosterone-regulated sodium reabsorption		-8.7	32	14	30304	37	182	7	3.8	1.4	5290|5293|5295|5578|5594|5595|6446	PIK3CA|PIK3CD|PIK3R1|PRKCA|MAPK1|MAPK3|SGK1	-7.6
MyList	Reactome Gene Sets	6	R-HSA-181438	Toll Like Receptor 2 (TLR2) Cascade		-8.6	14	11	30304	116	182	10	5.5	1.7	351|695|1432|3725|5594|5595|5599|7099|7157|9261	APP|BTK|MAPK14|JUN|MAPK1|MAPK3|MAPK8|TLR4|TP53|MAPKAPK2	-7.6
MyList	Reactome Gene Sets	6	R-HSA-168179	Toll Like Receptor TLR1:TLR2 Cascade		-8.6	14	11	30304	116	182	10	5.5	1.7	351|695|1432|3725|5594|5595|5599|7099|7157|9261	APP|BTK|MAPK14|JUN|MAPK1|MAPK3|MAPK8|TLR4|TP53|MAPKAPK2	-7.6
MyList	GO Biological Processes	19	GO:0002009	morphogenesis of an epithelium	19_GO:0032502 developmental process	-8.6	6.3	8.8	30304	452	182	17	9.3	2.2	25|367|596|836|1956|2247|2908|3579|4321|5241|5566|6469|6714|6868|7052|7422|7852	ABL1|AR|BCL2|CASP3|EGFR|FGF2|NR3C1|CXCR2|MMP12|PGR|PRKACA|SHH|SRC|ADAM17|TGM2|VEGFA|CXCR4	-7.6
MyList	GO Biological Processes	19	GO:0010517	regulation of phospholipase activity	19_GO:0065007 biological regulation	-8.6	23	13	30304	59	182	8	4.4	1.5	25|1956|2247|2260|3702|5156|5159|6401	ABL1|EGFR|FGF2|FGFR1|ITK|PDGFRA|PDGFRB|SELE	-7.6
MyList	WikiPathways	27	WP4816	TGF-beta receptor signaling in skeletal dysplasias		-8.6	23	13	30304	59	182	8	4.4	1.5	2033|2280|3716|3725|5054|5595|6774|7124	EP300|FKBP1A|JAK1|JUN|SERPINE1|MAPK3|STAT3|TNF	-7.6
MyList	Reactome Gene Sets	6	R-HSA-9664407	Parasite infection		-8.6	23	13	30304	59	182	8	4.4	1.5	25|695|2534|4067|5594|5595|6714|6850	ABL1|BTK|FYN|LYN|MAPK1|MAPK3|SRC|SYK	-7.6
MyList	Reactome Gene Sets	6	R-HSA-9664417	Leishmania phagocytosis		-8.6	23	13	30304	59	182	8	4.4	1.5	25|695|2534|4067|5594|5595|6714|6850	ABL1|BTK|FYN|LYN|MAPK1|MAPK3|SRC|SYK	-7.6
MyList	Reactome Gene Sets	6	R-HSA-2142753	Arachidonic acid metabolism		-8.6	23	13	30304	59	182	8	4.4	1.5	240|246|1545|1557|4048|5742|5743|9261	ALOX5|ALOX15|CYP1B1|CYP2C19|LTA4H|PTGS1|PTGS2|MAPKAPK2	-7.6
MyList	GO Biological Processes	19	GO:0060135	maternal process involved in female pregnancy	19_GO:0022414 reproductive process	-8.6	23	13	30304	59	182	8	4.4	1.5	142|207|367|1268|1508|5241|5743|59272	PARP1|AKT1|AR|CNR1|CTSB|PGR|PTGS2|ACE2	-7.6
MyList	Reactome Gene Sets	6	R-HSA-9664422	FCGR3A-mediated phagocytosis		-8.6	23	13	30304	59	182	8	4.4	1.5	25|695|2534|4067|5594|5595|6714|6850	ABL1|BTK|FYN|LYN|MAPK1|MAPK3|SRC|SYK	-7.6
MyList	WikiPathways	27	WP15	Selenium micronutrient network		-8.6	17	12	30304	86	182	9	4.9	1.6	240|2147|3383|4353|5054|5742|5743|7124|7498	ALOX5|F2|ICAM1|MPO|SERPINE1|PTGS1|PTGS2|TNF|XDH	-7.6
MyList	GO Biological Processes	19	GO:0045429	positive regulation of nitric oxide biosynthetic process	19_GO:0048518 positive regulation of biological process	-8.6	31	14	30304	38	182	7	3.8	1.4	207|3320|3326|5743|7099|7124|7442	AKT1|HSP90AA1|HSP90AB1|PTGS2|TLR4|TNF|TRPV1	-7.6
MyList	WikiPathways	27	WP3614	Photodynamic therapy-induced HIF-1 survival signaling		-8.6	31	14	30304	38	182	7	3.8	1.4	4170|4843|5054|5743|6513|7157|7422	MCL1|NOS2|SERPINE1|PTGS2|SLC2A1|TP53|VEGFA	-7.6
MyList	KEGG Pathway	24	hsa04932	Non-alcoholic fatty liver disease		-8.6	12	10	30304	155	182	11	6	1.8	207|836|1432|2081|3725|5290|5293|5295|5599|7124|10000	AKT1|CASP3|MAPK14|ERN1|JUN|PIK3CA|PIK3CD|PIK3R1|MAPK8|TNF|AKT3	-7.6
MyList	GO Biological Processes	19	GO:0043123	positive regulation of canonical NF-kappaB signal transduction	19_GO:0048518 positive regulation of biological process	-8.6	10	10	30304	196	182	12	6.6	1.8	25|142|331|2280|2534|2597|3162|7099|7124|9641|10892|54106	ABL1|PARP1|XIAP|FKBP1A|FYN|GAPDH|HMOX1|TLR4|TNF|IKBKE|MALT1|TLR9	-7.5
MyList	GO Biological Processes	19	GO:0051962	positive regulation of nervous system development	19_GO:0032502 developmental process	-8.5	8	9.4	30304	290	182	14	7.7	2	673|2247|2475|3065|3066|4067|4311|4988|6469|7052|7124|7422|7852|23028	BRAF|FGF2|MTOR|HDAC1|HDAC2|LYN|MME|OPRM1|SHH|TGM2|TNF|VEGFA|CXCR4|KDM1A	-7.5
MyList	GO Biological Processes	19	GO:0070228	regulation of lymphocyte apoptotic process	19_GO:0050789 regulation of biological process	-8.5	22	13	30304	60	182	8	4.4	1.5	100|596|695|3558|3718|4067|5027|7157	ADA|BCL2|BTK|IL2|JAK3|LYN|P2RX7|TP53	-7.5
MyList	GO Biological Processes	19	GO:0007346	regulation of mitotic cell cycle	19_GO:0050789 regulation of biological process	-8.5	5.8	8.5	30304	520	182	18	9.9	2.2	25|207|351|596|983|993|1017|1111|1956|4193|5159|5347|5578|5591|6868|7124|7157|11200	ABL1|AKT1|APP|BCL2|CDK1|CDC25A|CDK2|CHEK1|EGFR|MDM2|PDGFRB|PLK1|PRKCA|PRKDC|ADAM17|TNF|TP53|CHEK2	-7.5
MyList	GO Biological Processes	19	GO:0002460	adaptive immune response based on somatic recombination of immune receptors built from immunoglobulin superfamily domains	19_GO:0002376 immune system process	-8.5	8.9	9.6	30304	242	182	13	7.1	1.9	100|695|2475|3105|3251|3383|3716|5027|5580|6097|6774|6868|7099	ADA|BTK|MTOR|HLA-A|HPRT1|ICAM1|JAK1|P2RX7|PRKCD|RORC|STAT3|ADAM17|TLR4	-7.5
MyList	Reactome Gene Sets	6	R-HSA-912631	Regulation of signaling by CBL		-8.5	45	16	30304	22	182	6	3.3	1.3	2534|4067|5290|5293|5295|6850	FYN|LYN|PIK3CA|PIK3CD|PIK3R1|SYK	-7.5
MyList	Canonical Pathways	11	M206	PID PDGFRA PATHWAY		-8.5	45	16	30304	22	182	6	3.3	1.3	3685|3716|3725|5156|5290|5295	ITGAV|JAK1|JUN|PDGFRA|PIK3CA|PIK3R1	-7.5
MyList	WikiPathways	27	WP4864	Host-pathogen interaction of human coronaviruses - apoptosis		-8.5	45	16	30304	22	182	6	3.3	1.3	207|596|836|1432|4170|7124	AKT1|BCL2|CASP3|MAPK14|MCL1|TNF	-7.5
MyList	GO Biological Processes	19	GO:0045596	negative regulation of cell differentiation	19_GO:0032502 developmental process	-8.5	4.8	8.1	30304	724	182	21	12	2.4	351|1786|1956|2147|2539|3558|3685|3690|3718|4067|4318|5295|5594|6469|6774|7099|7124|7157|7422|7442|7498	APP|DNMT1|EGFR|F2|G6PD|IL2|ITGAV|ITGB3|JAK3|LYN|MMP9|PIK3R1|MAPK1|SHH|STAT3|TLR4|TNF|TP53|VEGFA|TRPV1|XDH	-7.5
MyList	GO Biological Processes	19	GO:0002718	regulation of cytokine production involved in immune response	19_GO:0002376 immune system process	-8.5	14	11	30304	120	182	10	5.5	1.7	695|3105|3718|5027|6850|7099|7124|9261|10892|54106	BTK|HLA-A|JAK3|P2RX7|SYK|TLR4|TNF|MAPKAPK2|MALT1|TLR9	-7.5
MyList	KEGG Pathway	24	hsa04540	Gap junction		-8.5	17	12	30304	88	182	9	4.9	1.6	983|1956|5156|5159|5566|5578|5594|5595|6714	CDK1|EGFR|PDGFRA|PDGFRB|PRKACA|PRKCA|MAPK1|MAPK3|SRC	-7.5
MyList	GO Biological Processes	19	GO:0051091	positive regulation of DNA-binding transcription factor activity	19_GO:0008152 metabolic process	-8.5	8.9	9.6	30304	244	182	13	7.1	1.9	207|351|367|695|2033|5610|6469|6774|7099|7124|9641|10892|54106	AKT1|APP|AR|BTK|EP300|EIF2AK2|SHH|STAT3|TLR4|TNF|IKBKE|MALT1|TLR9	-7.5
MyList	Reactome Gene Sets	6	R-HSA-8943724	Regulation of PTEN gene transcription		-8.5	22	13	30304	61	182	8	4.4	1.5	2475|3065|3066|3725|5594|5595|7157|23028	MTOR|HDAC1|HDAC2|JUN|MAPK1|MAPK3|TP53|KDM1A	-7.5
MyList	GO Biological Processes	19	GO:1904407	positive regulation of nitric oxide metabolic process	19_GO:0048518 positive regulation of biological process	-8.5	30	14	30304	39	182	7	3.8	1.4	207|3320|3326|5743|7099|7124|7442	AKT1|HSP90AA1|HSP90AB1|PTGS2|TLR4|TNF|TRPV1	-7.5
MyList	GO Biological Processes	19	GO:0031281	positive regulation of cyclase activity	19_GO:0065007 biological regulation	-8.5	30	14	30304	39	182	7	3.8	1.4	154|1432|4842|4843|4846|5595|5599	ADRB2|MAPK14|NOS1|NOS2|NOS3|MAPK3|MAPK8	-7.5
MyList	Reactome Gene Sets	6	R-HSA-8878166	Transcriptional regulation by RUNX2		-8.5	14	11	30304	121	182	10	5.5	1.7	25|207|367|983|2908|4322|5594|5595|6714|10000	ABL1|AKT1|AR|CDK1|NR3C1|MMP13|MAPK1|MAPK3|SRC|AKT3	-7.5
MyList	KEGG Pathway	24	hsa04211	Longevity regulating pathway		-8.5	17	12	30304	89	182	9	4.9	1.6	207|2475|5290|5293|5295|5566|7157|10000|10919	AKT1|MTOR|PIK3CA|PIK3CD|PIK3R1|PRKACA|TP53|AKT3|EHMT2	-7.5
MyList	GO Biological Processes	19	GO:0014910	regulation of smooth muscle cell migration	19_GO:0040011 locomotion	-8.5	17	12	30304	89	182	9	4.9	1.6	596|1545|3690|4193|5054|5159|6714|6869|7099	BCL2|CYP1B1|ITGB3|MDM2|SERPINE1|PDGFRB|SRC|TACR1|TLR4	-7.5
MyList	Reactome Gene Sets	6	R-HSA-375276	Peptide ligand-binding receptors		-8.4	9.9	9.9	30304	201	182	12	6.6	1.8	351|1232|1233|1237|2147|2833|3577|3579|4986|4988|6869|7852	APP|CCR3|CCR4|CCR8|F2|CXCR3|CXCR1|CXCR2|OPRK1|OPRM1|TACR1|CXCR4	-7.4
MyList	Canonical Pathways	11	M54	PID IL12 2PATHWAY		-8.4	21	13	30304	62	182	8	4.4	1.5	1432|2475|3105|3558|3932|4843|6774|7297	MAPK14|MTOR|HLA-A|IL2|LCK|NOS2|STAT3|TYK2	-7.4
MyList	GO Biological Processes	19	GO:0009620	response to fungus	19_GO:0044419 biological process involved in interspecies interaction between organisms	-8.4	21	13	30304	62	182	8	4.4	1.5	695|1511|1991|2597|4353|6850|7099|10892	BTK|CTSG|ELANE|GAPDH|MPO|SYK|TLR4|MALT1	-7.4
MyList	GO Biological Processes	19	GO:0051960	regulation of nervous system development	19_GO:0032502 developmental process	-8.4	6.1	8.6	30304	466	182	17	9.3	2.2	207|673|2147|2247|2475|3065|3066|4067|4311|4988|6469|7052|7124|7157|7422|7852|23028	AKT1|BRAF|F2|FGF2|MTOR|HDAC1|HDAC2|LYN|MME|OPRM1|SHH|TGM2|TNF|TP53|VEGFA|CXCR4|KDM1A	-7.4
MyList	GO Biological Processes	19	GO:0060627	regulation of vesicle-mediated transport	19_GO:0051179 localization	-8.4	5.7	8.4	30304	530	182	18	9.9	2.2	25|246|673|695|3685|3690|4067|5054|5594|5595|5788|6401|6714|6850|7052|7124|7422|7430	ABL1|ALOX15|BRAF|BTK|ITGAV|ITGB3|LYN|SERPINE1|MAPK1|MAPK3|PTPRC|SELE|SRC|SYK|TGM2|TNF|VEGFA|EZR	-7.4
MyList	Reactome Gene Sets	6	R-HSA-5654741	Signaling by FGFR3		-8.4	29	14	30304	40	182	7	3.8	1.4	673|2247|5290|5295|5594|5595|6714	BRAF|FGF2|PIK3CA|PIK3R1|MAPK1|MAPK3|SRC	-7.4
MyList	GO Biological Processes	19	GO:0006809	nitric oxide biosynthetic process	19_GO:0008152 metabolic process	-8.4	43	16	30304	23	182	6	3.3	1.3	207|1545|4842|4843|4846|7099	AKT1|CYP1B1|NOS1|NOS2|NOS3|TLR4	-7.4
MyList	GO Biological Processes	19	GO:0002431	Fc receptor mediated stimulatory signaling pathway	19_GO:0002376 immune system process	-8.4	43	16	30304	23	182	6	3.3	1.3	25|2534|4067|5580|6714|6850	ABL1|FYN|LYN|PRKCD|SRC|SYK	-7.4
MyList	WikiPathways	27	WP3612	Photodynamic therapy-induced NFE2L2 (NRF2) survival signaling		-8.4	43	16	30304	23	182	6	3.3	1.3	1432|2052|2950|3162|3725|5599	MAPK14|EPHX1|GSTP1|HMOX1|JUN|MAPK8	-7.4
MyList	WikiPathways	27	WP4357	NRF2-ARE regulation		-8.4	43	16	30304	23	182	6	3.3	1.3	2534|3162|5290|5578|5599|6714	FYN|HMOX1|PIK3CA|PRKCA|MAPK8|SRC	-7.4
MyList	GO Biological Processes	19	GO:0036120	cellular response to platelet-derived growth factor stimulus	19_GO:0050896 response to stimulus	-8.4	43	16	30304	23	182	6	3.3	1.3	2534|3065|3690|5159|6714|7099	FYN|HDAC1|ITGB3|PDGFRB|SRC|TLR4	-7.4
MyList	WikiPathways	27	WP5181	Roles of ceramides in development of insulin resistance		-8.4	43	16	30304	23	182	6	3.3	1.3	207|2081|5295|5599|5610|7124	AKT1|ERN1|PIK3R1|MAPK8|EIF2AK2|TNF	-7.4
MyList	GO Biological Processes	19	GO:0032757	positive regulation of interleukin-8 production	19_GO:0048518 positive regulation of biological process	-8.4	21	12	30304	63	182	8	4.4	1.5	1991|4843|5054|6774|6850|7099|7124|54106	ELANE|NOS2|SERPINE1|STAT3|SYK|TLR4|TNF|TLR9	-7.4
MyList	GO Biological Processes	19	GO:0032963	collagen metabolic process	19_GO:0008152 metabolic process	-8.4	21	12	30304	63	182	8	4.4	1.5	1508|4312|4314|4317|4318|4321|4322|5027	CTSB|MMP1|MMP3|MMP8|MMP9|MMP12|MMP13|P2RX7	-7.4
MyList	GO Biological Processes	19	GO:0070304	positive regulation of stress-activated protein kinase signaling cascade	19_GO:0048518 positive regulation of biological process	-8.4	13	11	30304	124	182	10	5.5	1.7	331|351|4067|4986|5610|7099|7124|7422|7498|54106	XIAP|APP|LYN|OPRK1|EIF2AK2|TLR4|TNF|VEGFA|XDH|TLR9	-7.4
MyList	WikiPathways	27	WP4239	Epithelial to mesenchymal transition in colorectal cancer		-8.4	11	10	30304	162	182	11	6	1.8	207|1432|4318|5290|5293|5295|5594|5595|5599|7157|10000	AKT1|MAPK14|MMP9|PIK3CA|PIK3CD|PIK3R1|MAPK1|MAPK3|MAPK8|TP53|AKT3	-7.4
MyList	GO Biological Processes	19	GO:0140747	regulation of ncRNA transcription	19_GO:0008152 metabolic process	-8.3	16	11	30304	92	182	9	4.9	1.6	367|1956|2247|2475|2908|3725|6774|7124|7157	AR|EGFR|FGF2|MTOR|NR3C1|JUN|STAT3|TNF|TP53	-7.3
MyList	GO Biological Processes	19	GO:0030574	collagen catabolic process	19_GO:0008152 metabolic process	-8.3	28	14	30304	41	182	7	3.8	1.4	1508|4312|4314|4317|4318|4321|4322	CTSB|MMP1|MMP3|MMP8|MMP9|MMP12|MMP13	-7.3
MyList	WikiPathways	27	WP5093	Opioid receptor pathways		-8.3	28	14	30304	41	182	7	3.8	1.4	3065|3162|4843|4988|5294|7099|7124	HDAC1|HMOX1|NOS2|OPRM1|PIK3CG|TLR4|TNF	-7.3
MyList	Reactome Gene Sets	6	R-HSA-5654743	Signaling by FGFR4		-8.3	28	14	30304	41	182	7	3.8	1.4	673|2247|5290|5295|5594|5595|6714	BRAF|FGF2|PIK3CA|PIK3R1|MAPK1|MAPK3|SRC	-7.3
MyList	Canonical Pathways	11	M34	PID TCR PATHWAY		-8.3	21	12	30304	64	182	8	4.4	1.5	207|2534|3702|3932|5578|5788|7535|10892	AKT1|FYN|ITK|LCK|PRKCA|PTPRC|ZAP70|MALT1	-7.3
MyList	GO Biological Processes	19	GO:2000630	positive regulation of miRNA metabolic process	19_GO:0048518 positive regulation of biological process	-8.3	21	12	30304	64	182	8	4.4	1.5	367|1956|2247|2908|3725|6774|7124|7157	AR|EGFR|FGF2|NR3C1|JUN|STAT3|TNF|TP53	-7.3
MyList	KEGG Pathway	24	hsa04929	GnRH secretion		-8.3	21	12	30304	64	182	8	4.4	1.5	207|5290|5293|5295|5578|5594|5595|10000	AKT1|PIK3CA|PIK3CD|PIK3R1|PRKCA|MAPK1|MAPK3|AKT3	-7.3
MyList	GO Biological Processes	19	GO:0042445	hormone metabolic process	19_GO:0008152 metabolic process	-8.3	9.7	9.7	30304	206	182	12	6.6	1.8	1508|1511|1545|1565|1576|1803|4311|5156|5972|6469|7173|59272	CTSB|CTSG|CYP1B1|CYP2D6|CYP3A4|DPP4|MME|PDGFRA|REN|SHH|TPO|ACE2	-7.3
MyList	GO Biological Processes	19	GO:0098609	cell-cell adhesion	19_GO:0009987 cellular process	-8.3	5.6	8.3	30304	538	182	18	9.9	2.2	25|596|1545|1956|3383|3676|3685|3690|5156|5294|5788|6401|6402|6714|6850|7124|7430|7535	ABL1|BCL2|CYP1B1|EGFR|ICAM1|ITGA4|ITGAV|ITGB3|PDGFRA|PIK3CG|PTPRC|SELE|SELL|SRC|SYK|TNF|EZR|ZAP70	-7.3
MyList	KEGG Pathway	24	hsa05022	Pathways of neurodegeneration - multiple diseases		-8.3	5.9	8.5	30304	476	182	17	9.3	2.2	351|596|673|836|1139|1432|2081|2475|4842|4843|5578|5594|5595|5599|5743|7124|7415	APP|BCL2|BRAF|CASP3|CHRNA7|MAPK14|ERN1|MTOR|NOS1|NOS2|PRKCA|MAPK1|MAPK3|MAPK8|PTGS2|TNF|VCP	-7.3
MyList	GO Biological Processes	19	GO:1903035	negative regulation of response to wounding	19_GO:0048519 negative regulation of biological process	-8.3	16	11	30304	93	182	9	4.9	1.6	240|2147|2247|4846|5054|5156|5580|6774|7124	ALOX5|F2|FGF2|NOS3|SERPINE1|PDGFRA|PRKCD|STAT3|TNF	-7.3
MyList	Reactome Gene Sets	6	R-HSA-170834	Signaling by TGF-beta Receptor Complex		-8.3	16	11	30304	93	182	9	4.9	1.6	142|2033|2280|3065|3685|3690|5054|5594|5595	PARP1|EP300|FKBP1A|HDAC1|ITGAV|ITGB3|SERPINE1|MAPK1|MAPK3	-7.3
MyList	Reactome Gene Sets	6	R-HSA-9634638	Estrogen-dependent nuclear events downstream of ESR-membrane signaling		-8.3	42	15	30304	24	182	6	3.3	1.3	207|596|1956|5594|5595|10000	AKT1|BCL2|EGFR|MAPK1|MAPK3|AKT3	-7.3
MyList	GO Biological Processes	19	GO:0038084	vascular endothelial growth factor signaling pathway	19_GO:0050896 response to stimulus	-8.3	42	15	30304	24	182	6	3.3	1.3	2322|5156|5159|5290|5293|7422	FLT3|PDGFRA|PDGFRB|PIK3CA|PIK3CD|VEGFA	-7.3
MyList	Reactome Gene Sets	6	R-HSA-9027276	Erythropoietin activates Phosphoinositide-3-kinase (PI3K)		-8.2	69	18	30304	12	182	5	2.7	1.2	4067|5290|5293|5294|5295	LYN|PIK3CA|PIK3CD|PIK3CG|PIK3R1	-7.3
MyList	Reactome Gene Sets	6	R-HSA-9020558	Interleukin-2 signaling		-8.2	69	18	30304	12	182	5	2.7	1.2	3558|3716|3718|3932|6850	IL2|JAK1|JAK3|LCK|SYK	-7.3
MyList	WikiPathways	27	WP5191	Resolvin E1 and resolvin D1 signaling pathways promoting inflammation resolution		-8.2	69	18	30304	12	182	5	2.7	1.2	207|2475|5290|5293|5294	AKT1|MTOR|PIK3CA|PIK3CD|PIK3CG	-7.3
MyList	GO Biological Processes	19	GO:0045123	cellular extravasation	19_GO:0002376 immune system process	-8.2	28	13	30304	42	182	7	3.8	1.4	3383|3676|5293|5294|6401|6402|7124	ICAM1|ITGA4|PIK3CD|PIK3CG|SELE|SELL|TNF	-7.3
MyList	GO Biological Processes	19	GO:0071229	cellular response to acid chemical	19_GO:0050896 response to stimulus	-8.2	16	11	30304	94	182	9	4.9	1.6	1786|1956|2033|2475|2534|5156|5290|7124|7422	DNMT1|EGFR|EP300|MTOR|FYN|PDGFRA|PIK3CA|TNF|VEGFA	-7.3
MyList	GO Biological Processes	19	GO:0034612	response to tumor necrosis factor	19_GO:0050896 response to stimulus	-8.2	9.6	9.7	30304	209	182	12	6.6	1.8	207|836|1432|1545|2629|5594|5595|5743|6401|7124|7157|7442	AKT1|CASP3|MAPK14|CYP1B1|GBA1|MAPK1|MAPK3|PTGS2|SELE|TNF|TP53|TRPV1	-7.3
MyList	Canonical Pathways	11	M5885	NABA MATRISOME ASSOCIATED		-8.2	4.7	7.9	30304	751	182	21	12	2.4	1508|1509|1511|1991|2147|2247|3558|3964|4312|4314|4317|4318|4321|4322|5054|6469|6868|7052|7124|7173|7422	CTSB|CTSD|CTSG|ELANE|F2|FGF2|IL2|LGALS8|MMP1|MMP3|MMP8|MMP9|MMP12|MMP13|SERPINE1|SHH|ADAM17|TGM2|TNF|TPO|VEGFA	-7.3
MyList	GO Biological Processes	19	GO:0030225	macrophage differentiation	19_GO:0032502 developmental process	-8.2	27	13	30304	43	182	7	3.8	1.4	142|351|2629|2908|4318|7099|7422	PARP1|APP|GBA1|NR3C1|MMP9|TLR4|VEGFA	-7.2
MyList	WikiPathways	27	WP4136	Fibrin complement receptor 3 signaling pathway		-8.2	27	13	30304	43	182	7	3.8	1.4	207|4843|5290|6714|6850|7099|7124	AKT1|NOS2|PIK3CA|SRC|SYK|TLR4|TNF	-7.2
MyList	GO Biological Processes	19	GO:0045621	positive regulation of lymphocyte differentiation	19_GO:0002376 immune system process	-8.2	13	10	30304	130	182	10	5.5	1.7	100|695|3558|4860|5591|5788|6469|6850|7535|10892	ADA|BTK|IL2|PNP|PRKDC|PTPRC|SHH|SYK|ZAP70|MALT1	-7.2
MyList	WikiPathways	27	WP4963	p53 transcriptional gene network		-8.2	16	11	30304	96	182	9	4.9	1.6	993|1017|2475|3383|4255|5054|5111|6513|7124	CDC25A|CDK2|MTOR|ICAM1|MGMT|SERPINE1|PCNA|SLC2A1|TNF	-7.2
MyList	GO Biological Processes	19	GO:0036119	response to platelet-derived growth factor	19_GO:0050896 response to stimulus	-8.2	40	15	30304	25	182	6	3.3	1.3	2534|3065|3690|5159|6714|7099	FYN|HDAC1|ITGB3|PDGFRB|SRC|TLR4	-7.2
MyList	GO Biological Processes	19	GO:0042178	xenobiotic catabolic process	19_GO:0050896 response to stimulus	-8.2	40	15	30304	25	182	6	3.3	1.3	1548|1557|1565|1576|2944|4842	CYP2A6|CYP2C19|CYP2D6|CYP3A4|GSTM1|NOS1	-7.2
MyList	GO Biological Processes	19	GO:0043270	positive regulation of monoatomic ion transport	19_GO:0051179 localization	-8.1	9.3	9.5	30304	214	182	12	6.6	1.8	25|154|207|781|2147|2539|3757|4638|4842|4986|5027|5159	ABL1|ADRB2|AKT1|CACNA2D1|F2|G6PD|KCNH2|MYLK|NOS1|OPRK1|P2RX7|PDGFRB	-7.2
MyList	GO Biological Processes	19	GO:0051604	protein maturation	19_GO:0008152 metabolic process	-8.1	5.8	8.3	30304	489	182	17	9.3	2.2	142|836|1511|1803|2033|2280|3320|3326|3690|3816|4311|5027|5972|6469|6868|10988|59272	PARP1|CASP3|CTSG|DPP4|EP300|FKBP1A|HSP90AA1|HSP90AB1|ITGB3|KLK1|MME|P2RX7|REN|SHH|ADAM17|METAP2|ACE2	-7.1
MyList	GO Biological Processes	19	GO:0018210	peptidyl-threonine modification	19_GO:0008152 metabolic process	-8.1	20	12	30304	68	182	8	4.4	1.5	207|983|1111|5578|5580|5591|5594|5599	AKT1|CDK1|CHEK1|PRKCA|PRKCD|PRKDC|MAPK1|MAPK8	-7.1
MyList	WikiPathways	27	WP4540	Hippo signaling regulation pathways		-8.1	15	11	30304	98	182	9	4.9	1.6	1956|2260|2322|2475|5156|5159|5566|5578|5580	EGFR|FGFR1|FLT3|MTOR|PDGFRA|PDGFRB|PRKACA|PRKCA|PRKCD	-7.1
MyList	GO Biological Processes	19	GO:0051146	striated muscle cell differentiation	19_GO:0032502 developmental process	-8.1	9.2	9.4	30304	217	182	12	6.6	1.8	207|596|836|983|1432|2475|4842|5156|5159|6469|7139|7422	AKT1|BCL2|CASP3|CDK1|MAPK14|MTOR|NOS1|PDGFRA|PDGFRB|SHH|TNNT2|VEGFA	-7.1
MyList	WikiPathways	27	WP176	Folate metabolism		-8.1	19	12	30304	69	182	8	4.4	1.5	191|2147|3383|3558|4353|5054|7124|7157	AHCY|F2|ICAM1|IL2|MPO|SERPINE1|TNF|TP53	-7.1
MyList	Canonical Pathways	11	M121	PID MTOR 4PATHWAY		-8.1	19	12	30304	69	182	8	4.4	1.5	207|673|1017|2475|5578|5594|5595|6446	AKT1|BRAF|CDK2|MTOR|PRKCA|MAPK1|MAPK3|SGK1	-7.1
MyList	WikiPathways	27	WP5385	Growth factors and hormones in Beta-cell proliferation		-8	38	15	30304	26	182	6	3.3	1.3	207|673|1017|5594|5595|10000	AKT1|BRAF|CDK2|MAPK1|MAPK3|AKT3	-7.1
MyList	WikiPathways	27	WP3301	MFAP5-mediated ovarian cancer cell motility and invasiveness		-8	64	18	30304	13	182	5	2.7	1.2	3685|3690|3725|5594|5595	ITGAV|ITGB3|JUN|MAPK1|MAPK3	-7.1
MyList	WikiPathways	27	WP1434	Osteopontin signaling		-8	64	18	30304	13	182	5	2.7	1.2	3685|3690|4318|5594|5595	ITGAV|ITGB3|MMP9|MAPK1|MAPK3	-7.1
MyList	GO Biological Processes	19	GO:0007596	blood coagulation	19_GO:0032501 multicellular organismal process	-8	11	9.8	30304	174	182	11	6	1.8	1432|1511|2147|3690|3932|5156|5290|5294|6469|6714|6850	MAPK14|CTSG|F2|ITGB3|LCK|PDGFRA|PIK3CA|PIK3CG|SHH|SRC|SYK	-7.1
MyList	KEGG Pathway	24	hsa04061	Viral protein interaction with cytokine and cytokine receptor		-8	15	11	30304	100	182	9	4.9	1.6	1232|1233|1237|2833|3558|3577|3579|7124|7852	CCR3|CCR4|CCR8|CXCR3|IL2|CXCR1|CXCR2|TNF|CXCR4	-7
MyList	KEGG Pathway	24	hsa05204	Chemical carcinogenesis - DNA adducts		-8	19	12	30304	70	182	8	4.4	1.5	1545|1548|1557|1576|2052|2944|2950|5743	CYP1B1|CYP2A6|CYP2C19|CYP3A4|EPHX1|GSTM1|GSTP1|PTGS2	-7
MyList	GO Biological Processes	19	GO:0002260	lymphocyte homeostasis	19_GO:0042592 homeostatic process	-8	19	12	30304	70	182	8	4.4	1.5	25|100|207|596|836|3718|4067|5027	ABL1|ADA|AKT1|BCL2|CASP3|JAK3|LYN|P2RX7	-7
MyList	GO Biological Processes	19	GO:1902893	regulation of miRNA transcription	19_GO:0008152 metabolic process	-8	19	12	30304	70	182	8	4.4	1.5	367|1956|2247|2908|3725|6774|7124|7157	AR|EGFR|FGF2|NR3C1|JUN|STAT3|TNF|TP53	-7
MyList	GO Biological Processes	19	GO:0006816	calcium ion transport	19_GO:0051179 localization	-8	8.1	9	30304	268	182	13	7.1	1.9	596|781|1139|2247|2280|2534|3685|3932|4846|4988|5027|5788|7442	BCL2|CACNA2D1|CHRNA7|FGF2|FKBP1A|FYN|ITGAV|LCK|NOS3|OPRM1|P2RX7|PTPRC|TRPV1	-7
MyList	GO Biological Processes	19	GO:0055082	intracellular chemical homeostasis	19_GO:0042592 homeostatic process	-8	5.3	8	30304	564	182	18	9.9	2.2	351|596|1139|1268|1991|2081|2147|2950|3162|3383|3932|4986|5290|5295|5566|5594|5595|7052	APP|BCL2|CHRNA7|CNR1|ELANE|ERN1|F2|GSTP1|HMOX1|ICAM1|LCK|OPRK1|PIK3CA|PIK3R1|PRKACA|MAPK1|MAPK3|TGM2	-7
MyList	GO Biological Processes	19	GO:0043409	negative regulation of MAPK cascade	19_GO:0048519 negative regulation of biological process	-8	10	9.7	30304	176	182	11	6	1.8	25|2629|2950|4067|5027|5580|5788|7099|7430|54106|59272	ABL1|GBA1|GSTP1|LYN|P2RX7|PRKCD|PTPRC|TLR4|EZR|TLR9|ACE2	-7
MyList	GO Biological Processes	19	GO:0050817	coagulation	19_GO:0032501 multicellular organismal process	-8	10	9.7	30304	176	182	11	6	1.8	1432|1511|2147|3690|3932|5156|5290|5294|6469|6714|6850	MAPK14|CTSG|F2|ITGB3|LCK|PDGFRA|PIK3CA|PIK3CG|SHH|SRC|SYK	-7
MyList	GO Biological Processes	19	GO:0002702	positive regulation of production of molecular mediator of immune response	19_GO:0002376 immune system process	-8	12	10	30304	136	182	10	5.5	1.7	695|3105|3558|5027|5788|6850|7099|9261|10892|54106	BTK|HLA-A|IL2|P2RX7|PTPRC|SYK|TLR4|MAPKAPK2|MALT1|TLR9	-7
MyList	GO Biological Processes	19	GO:0032755	positive regulation of interleukin-6 production	19_GO:0048518 positive regulation of biological process	-8	15	11	30304	101	182	9	4.9	1.6	351|695|4843|5027|6774|6850|7099|7124|54106	APP|BTK|NOS2|P2RX7|STAT3|SYK|TLR4|TNF|TLR9	-7
MyList	GO Biological Processes	19	GO:0022612	gland morphogenesis	19_GO:0032502 developmental process	-8	15	11	30304	101	182	9	4.9	1.6	367|596|1956|2908|5241|6469|6714|7052|7124	AR|BCL2|EGFR|NR3C1|PGR|SHH|SRC|TGM2|TNF	-7
MyList	GO Biological Processes	19	GO:0002699	positive regulation of immune effector process	19_GO:0002376 immune system process	-8	8	9	30304	270	182	13	7.1	1.9	695|3105|3558|4067|4843|5027|5788|6850|7099|7124|9261|10892|54106	BTK|HLA-A|IL2|LYN|NOS2|P2RX7|PTPRC|SYK|TLR4|TNF|MAPKAPK2|MALT1|TLR9	-7
MyList	GO Biological Processes	19	GO:0071887	leukocyte apoptotic process	19_GO:0009987 cellular process	-8	25	13	30304	46	182	7	3.8	1.4	100|207|596|836|5027|7157|11200	ADA|AKT1|BCL2|CASP3|P2RX7|TP53|CHEK2	-7
MyList	GO Biological Processes	19	GO:0045786	negative regulation of cell cycle	19_GO:0048519 negative regulation of biological process	-8	6.6	8.5	30304	379	182	15	8.2	2	25|596|836|983|1017|1111|1432|4193|5347|5591|5743|6839|7124|7157|11200	ABL1|BCL2|CASP3|CDK1|CDK2|CHEK1|MAPK14|MDM2|PLK1|PRKDC|PTGS2|SUV39H1|TNF|TP53|CHEK2	-7
MyList	GO Biological Processes	19	GO:0006631	fatty acid metabolic process	19_GO:0008152 metabolic process	-8	7.2	8.7	30304	323	182	14	7.7	2	240|246|1376|1432|1545|1548|1557|1565|1576|2052|2944|2950|5742|5743	ALOX5|ALOX15|CPT2|MAPK14|CYP1B1|CYP2A6|CYP2C19|CYP2D6|CYP3A4|EPHX1|GSTM1|GSTP1|PTGS1|PTGS2	-7
MyList	GO Biological Processes	19	GO:1903530	regulation of secretion by cell	19_GO:0051179 localization	-8	5.3	8	30304	567	182	18	9.9	2.2	240|673|952|1139|1268|2147|4067|4129|4843|4986|4988|5027|5566|5972|6850|6869|7099|7124	ALOX5|BRAF|CD38|CHRNA7|CNR1|F2|LYN|MAOB|NOS2|OPRK1|OPRM1|P2RX7|PRKACA|REN|SYK|TACR1|TLR4|TNF	-7
MyList	GO Biological Processes	19	GO:0061045	negative regulation of wound healing	19_GO:0048519 negative regulation of biological process	-8	19	12	30304	71	182	8	4.4	1.5	240|2147|2247|4846|5054|5156|5580|7124	ALOX5|F2|FGF2|NOS3|SERPINE1|PDGFRA|PRKCD|TNF	-7
MyList	GO Biological Processes	19	GO:0006970	response to osmotic stress	19_GO:0050896 response to stimulus	-8	19	12	30304	71	182	8	4.4	1.5	836|2475|3320|4638|5743|6513|7124|7157	CASP3|MTOR|HSP90AA1|MYLK|PTGS2|SLC2A1|TNF|TP53	-7
MyList	GO Biological Processes	19	GO:0010212	response to ionizing radiation	19_GO:0050896 response to stimulus	-7.9	12	10	30304	137	182	10	5.5	1.7	142|596|836|1432|4193|5591|5788|7157|11200|23028	PARP1|BCL2|CASP3|MAPK14|MDM2|PRKDC|PTPRC|TP53|CHEK2|KDM1A	-7
MyList	GO Biological Processes	19	GO:1905564	positive regulation of vascular endothelial cell proliferation	19_GO:0048518 positive regulation of biological process	-7.9	37	15	30304	27	182	6	3.3	1.3	2247|2260|3676|6774|6868|10000	FGF2|FGFR1|ITGA4|STAT3|ADAM17|AKT3	-7
MyList	Reactome Gene Sets	6	R-HSA-912526	Interleukin receptor SHC signaling		-7.9	37	15	30304	27	182	6	3.3	1.3	3558|3716|3718|5290|5293|5295	IL2|JAK1|JAK3|PIK3CA|PIK3CD|PIK3R1	-7
MyList	Reactome Gene Sets	6	R-HSA-1538133	G0 and Early G1		-7.9	37	15	30304	27	182	6	3.3	1.3	983|993|1017|3065|5111|7153	CDK1|CDC25A|CDK2|HDAC1|PCNA|TOP2A	-7
MyList	GO Biological Processes	19	GO:0019058	viral life cycle	19_GO:0016032 viral process	-7.9	10	9.7	30304	178	182	11	6	1.8	983|1508|1803|1956|3326|3383|3685|3690|7415|7852|59272	CDK1|CTSB|DPP4|EGFR|HSP90AB1|ICAM1|ITGAV|ITGB3|VCP|CXCR4|ACE2	-7
MyList	WikiPathways	27	WP185	Integrin-mediated cell adhesion		-7.9	15	11	30304	102	182	9	4.9	1.6	207|673|2534|3676|3685|3690|5594|6714|10000	AKT1|BRAF|FYN|ITGA4|ITGAV|ITGB3|MAPK1|SRC|AKT3	-7
MyList	GO Biological Processes	19	GO:0010631	epithelial cell migration	19_GO:0032501 multicellular organismal process	-7.9	15	11	30304	102	182	9	4.9	1.6	25|207|1545|1803|2247|3964|4846|5290|7422	ABL1|AKT1|CYP1B1|DPP4|FGF2|LGALS8|NOS3|PIK3CA|VEGFA	-7
MyList	GO Biological Processes	19	GO:0030198	extracellular matrix organization	19_GO:0009987 cellular process	-7.9	8	9	30304	272	182	13	7.1	1.9	351|1511|1545|1991|4312|4314|4317|4318|4321|4322|5156|7124|7177	APP|CTSG|CYP1B1|ELANE|MMP1|MMP3|MMP8|MMP9|MMP12|MMP13|PDGFRA|TNF|TPSAB1	-7
MyList	GO Biological Processes	19	GO:0043062	extracellular structure organization	19_GO:0009987 cellular process	-7.9	7.9	8.9	30304	273	182	13	7.1	1.9	351|1511|1545|1991|4312|4314|4317|4318|4321|4322|5156|7124|7177	APP|CTSG|CYP1B1|ELANE|MMP1|MMP3|MMP8|MMP9|MMP12|MMP13|PDGFRA|TNF|TPSAB1	-7
MyList	GO Biological Processes	19	GO:0009267	cellular response to starvation	19_GO:0050896 response to stimulus	-7.9	10	9.6	30304	179	182	11	6	1.8	596|2475|2629|5594|5595|5599|5610|6513|6839|7157|10919	BCL2|MTOR|GBA1|MAPK1|MAPK3|MAPK8|EIF2AK2|SLC2A1|SUV39H1|TP53|EHMT2	-6.9
MyList	GO Biological Processes	19	GO:0032481	positive regulation of type I interferon production	19_GO:0048518 positive regulation of biological process	-7.9	19	12	30304	72	182	8	4.4	1.5	331|2597|3320|4321|6850|7099|9641|54106	XIAP|GAPDH|HSP90AA1|MMP12|SYK|TLR4|IKBKE|TLR9	-6.9
MyList	GO Biological Processes	19	GO:0032722	positive regulation of chemokine production	19_GO:0048518 positive regulation of biological process	-7.9	19	12	30304	72	182	8	4.4	1.5	351|3162|5610|6850|6868|7099|7124|54106	APP|HMOX1|EIF2AK2|SYK|ADAM17|TLR4|TNF|TLR9	-6.9
MyList	GO Biological Processes	19	GO:0071260	cellular response to mechanical stimulus	19_GO:0050896 response to stimulus	-7.9	19	12	30304	72	182	8	4.4	1.5	1111|2247|3690|5595|5599|5743|6513|7099	CHEK1|FGF2|ITGB3|MAPK3|MAPK8|PTGS2|SLC2A1|TLR4	-6.9
MyList	GO Biological Processes	19	GO:0043491	phosphatidylinositol 3-kinase/protein kinase B signal transduction	19_GO:0050896 response to stimulus	-7.9	19	12	30304	72	182	8	4.4	1.5	207|2247|5290|5293|5294|5295|6774|7124	AKT1|FGF2|PIK3CA|PIK3CD|PIK3CG|PIK3R1|STAT3|TNF	-6.9
MyList	KEGG Pathway	24	hsa00982	Drug metabolism - cytochrome P450		-7.9	19	12	30304	72	182	8	4.4	1.5	1548|1557|1565|1576|2944|2950|4128|4129	CYP2A6|CYP2C19|CYP2D6|CYP3A4|GSTM1|GSTP1|MAOA|MAOB	-6.9
MyList	GO Biological Processes	19	GO:0032677	regulation of interleukin-8 production	19_GO:0032501 multicellular organismal process	-7.9	15	11	30304	103	182	9	4.9	1.6	1991|4843|5054|5788|6774|6850|7099|7124|54106	ELANE|NOS2|SERPINE1|PTPRC|STAT3|SYK|TLR4|TNF|TLR9	-6.9
MyList	GO Biological Processes	19	GO:0034446	substrate adhesion-dependent cell spreading	19_GO:0009987 cellular process	-7.9	25	13	30304	47	182	7	3.8	1.4	25|673|3676|3685|3690|5295|6714	ABL1|BRAF|ITGA4|ITGAV|ITGB3|PIK3R1|SRC	-6.9
MyList	GO Biological Processes	19	GO:0045229	external encapsulating structure organization	19_GO:0009987 cellular process	-7.9	7.9	8.9	30304	274	182	13	7.1	1.9	351|1511|1545|1991|4312|4314|4317|4318|4321|4322|5156|7124|7177	APP|CTSG|CYP1B1|ELANE|MMP1|MMP3|MMP8|MMP9|MMP12|MMP13|PDGFRA|TNF|TPSAB1	-6.9
MyList	GO Biological Processes	19	GO:0007599	hemostasis	19_GO:0065007 biological regulation	-7.9	10	9.6	30304	180	182	11	6	1.8	1432|1511|2147|3690|3932|5156|5290|5294|6469|6714|6850	MAPK14|CTSG|F2|ITGB3|LCK|PDGFRA|PIK3CA|PIK3CG|SHH|SRC|SYK	-6.9
MyList	GO Biological Processes	19	GO:0033157	regulation of intracellular protein transport	19_GO:0051179 localization	-7.9	8.8	9.2	30304	226	182	12	6.6	1.8	983|1432|2033|2534|3320|4193|5295|5566|5580|5599|5743|6469	CDK1|MAPK14|EP300|FYN|HSP90AA1|MDM2|PIK3R1|PRKACA|PRKCD|MAPK8|PTGS2|SHH	-6.9
MyList	GO Biological Processes	19	GO:0044000	movement in host	19_GO:0044419 biological process involved in interspecies interaction between organisms	-7.9	12	10	30304	140	182	10	5.5	1.7	983|1508|1803|1956|3383|3685|3690|6714|7852|59272	CDK1|CTSB|DPP4|EGFR|ICAM1|ITGAV|ITGB3|SRC|CXCR4|ACE2	-6.9
MyList	GO Biological Processes	19	GO:0051881	regulation of mitochondrial membrane potential	19_GO:0065007 biological regulation	-7.9	18	11	30304	73	182	8	4.4	1.5	25|142|207|596|5027|6714|7415|7442	ABL1|PARP1|AKT1|BCL2|P2RX7|SRC|VCP|TRPV1	-6.9
MyList	GO Biological Processes	19	GO:0045580	regulation of T cell differentiation	19_GO:0002376 immune system process	-7.9	10	9.6	30304	181	182	11	6	1.8	25|100|673|3558|3718|4860|5788|6469|6850|7535|10892	ABL1|ADA|BRAF|IL2|JAK3|PNP|PTPRC|SHH|SYK|ZAP70|MALT1	-6.9
MyList	GO Biological Processes	19	GO:0042759	long-chain fatty acid biosynthetic process	19_GO:0008152 metabolic process	-7.8	36	14	30304	28	182	6	3.3	1.3	240|246|1565|1576|2944|2950	ALOX5|ALOX15|CYP2D6|CYP3A4|GSTM1|GSTP1	-6.9
MyList	GO Biological Processes	19	GO:0046209	nitric oxide metabolic process	19_GO:0008152 metabolic process	-7.8	36	14	30304	28	182	6	3.3	1.3	207|1545|4842|4843|4846|7099	AKT1|CYP1B1|NOS1|NOS2|NOS3|TLR4	-6.9
MyList	Canonical Pathways	11	M79	PID TRAIL PATHWAY		-7.8	36	14	30304	28	182	6	3.3	1.3	5290|5293|5295|5594|5595|5599	PIK3CA|PIK3CD|PIK3R1|MAPK1|MAPK3|MAPK8	-6.9
MyList	GO Biological Processes	19	GO:0002675	positive regulation of acute inflammatory response	19_GO:0048518 positive regulation of biological process	-7.8	36	14	30304	28	182	6	3.3	1.3	695|1268|5294|5733|5743|7124	BTK|CNR1|PIK3CG|PTGER3|PTGS2|TNF	-6.9
MyList	KEGG Pathway	24	hsa04360	Axon guidance		-7.8	10	9.5	30304	182	182	11	6	1.8	25|2534|5290|5293|5295|5578|5594|5595|6469|6714|7852	ABL1|FYN|PIK3CA|PIK3CD|PIK3R1|PRKCA|MAPK1|MAPK3|SHH|SRC|CXCR4	-6.9
MyList	GO Biological Processes	19	GO:1900542	regulation of purine nucleotide metabolic process	19_GO:0008152 metabolic process	-7.8	24	13	30304	48	182	7	3.8	1.4	142|2475|4842|4843|4846|7157|7415	PARP1|MTOR|NOS1|NOS2|NOS3|TP53|VCP	-6.9
MyList	Canonical Pathways	11	M219	PID HEDGEHOG GLI PATHWAY		-7.8	24	13	30304	48	182	7	3.8	1.4	207|2735|3065|3066|5566|5580|6469	AKT1|GLI1|HDAC1|HDAC2|PRKACA|PRKCD|SHH	-6.9
MyList	GO Biological Processes	19	GO:0045776	negative regulation of blood pressure	19_GO:0032501 multicellular organismal process	-7.8	24	13	30304	48	182	7	3.8	1.4	154|1268|4842|4843|4846|7124|7442	ADRB2|CNR1|NOS1|NOS2|NOS3|TNF|TRPV1	-6.9
MyList	Reactome Gene Sets	6	R-HSA-168164	Toll Like Receptor 3 (TLR3) Cascade		-7.8	14	11	30304	105	182	9	4.9	1.6	351|1432|3725|5594|5595|5599|7157|9261|9641	APP|MAPK14|JUN|MAPK1|MAPK3|MAPK8|TP53|MAPKAPK2|IKBKE	-6.9
MyList	GO Biological Processes	19	GO:0090132	epithelium migration	19_GO:0032501 multicellular organismal process	-7.8	14	11	30304	105	182	9	4.9	1.6	25|207|1545|1803|2247|3964|4846|5290|7422	ABL1|AKT1|CYP1B1|DPP4|FGF2|LGALS8|NOS3|PIK3CA|VEGFA	-6.9
MyList	GO Biological Processes	19	GO:0046637	regulation of alpha-beta T cell differentiation	19_GO:0002376 immune system process	-7.8	18	11	30304	74	182	8	4.4	1.5	100|3558|3718|4860|6469|6850|7535|10892	ADA|IL2|JAK3|PNP|SHH|SYK|ZAP70|MALT1	-6.9
MyList	GO Biological Processes	19	GO:0002697	regulation of immune effector process	19_GO:0002376 immune system process	-7.8	6.4	8.4	30304	389	182	15	8.2	2	695|3105|3383|3558|3718|4067|4843|5027|5788|6850|7099|7124|9261|10892|54106	BTK|HLA-A|ICAM1|IL2|JAK3|LYN|NOS2|P2RX7|PTPRC|SYK|TLR4|TNF|MAPKAPK2|MALT1|TLR9	-6.9
MyList	GO Biological Processes	19	GO:0060759	regulation of response to cytokine stimulus	19_GO:0050896 response to stimulus	-7.8	10	9.5	30304	183	182	11	6	1.8	331|2950|4317|4321|5788|6850|6868|7099|7852|9261|9641	XIAP|GSTP1|MMP8|MMP12|PTPRC|SYK|ADAM17|TLR4|CXCR4|MAPKAPK2|IKBKE	-6.9
MyList	GO Biological Processes	19	GO:0035303	regulation of dephosphorylation	19_GO:0008152 metabolic process	-7.8	14	11	30304	106	182	9	4.9	1.6	2280|2475|2629|3326|5159|5580|5788|6714|7124	FKBP1A|MTOR|GBA1|HSP90AB1|PDGFRB|PRKCD|PTPRC|SRC|TNF	-6.8
MyList	GO Biological Processes	19	GO:0042220	response to cocaine	19_GO:0050896 response to stimulus	-7.8	24	12	30304	49	182	7	3.8	1.4	1268|3066|3320|4193|4986|7052|10919	CNR1|HDAC2|HSP90AA1|MDM2|OPRK1|TGM2|EHMT2	-6.8
MyList	GO Biological Processes	19	GO:0014911	positive regulation of smooth muscle cell migration	19_GO:0040011 locomotion	-7.8	24	12	30304	49	182	7	3.8	1.4	596|1545|3690|4193|5159|6714|7099	BCL2|CYP1B1|ITGB3|MDM2|PDGFRB|SRC|TLR4	-6.8
MyList	GO Biological Processes	19	GO:0006140	regulation of nucleotide metabolic process	19_GO:0008152 metabolic process	-7.8	24	12	30304	49	182	7	3.8	1.4	142|2475|4842|4843|4846|7157|7415	PARP1|MTOR|NOS1|NOS2|NOS3|TP53|VCP	-6.8
MyList	GO Biological Processes	19	GO:0002673	regulation of acute inflammatory response	19_GO:0050896 response to stimulus	-7.8	24	12	30304	49	182	7	3.8	1.4	695|1268|2950|5294|5733|5743|7124	BTK|CNR1|GSTP1|PIK3CG|PTGER3|PTGS2|TNF	-6.8
MyList	GO Biological Processes	19	GO:0010518	positive regulation of phospholipase activity	19_GO:0065007 biological regulation	-7.8	24	12	30304	49	182	7	3.8	1.4	1956|2247|2260|3702|5156|5159|6401	EGFR|FGF2|FGFR1|ITK|PDGFRA|PDGFRB|SELE	-6.8
MyList	GO Biological Processes	19	GO:0036294	cellular response to decreased oxygen levels	19_GO:0050896 response to stimulus	-7.7	12	9.9	30304	144	182	10	5.5	1.7	207|596|2475|3162|4193|5743|6714|6839|7157|7422	AKT1|BCL2|MTOR|HMOX1|MDM2|PTGS2|SRC|SUV39H1|TP53|VEGFA	-6.8
MyList	GO Biological Processes	19	GO:0042692	muscle cell differentiation	19_GO:0032502 developmental process	-7.7	7.7	8.8	30304	282	182	13	7.1	1.9	207|596|836|983|1432|2475|4842|5156|5159|6469|7139|7422|23028	AKT1|BCL2|CASP3|CDK1|MAPK14|MTOR|NOS1|PDGFRA|PDGFRB|SHH|TNNT2|VEGFA|KDM1A	-6.8
MyList	Reactome Gene Sets	6	R-HSA-186763	Downstream signal transduction		-7.7	34	14	30304	29	182	6	3.3	1.3	5156|5159|5290|5295|6714|6774	PDGFRA|PDGFRB|PIK3CA|PIK3R1|SRC|STAT3	-6.8
MyList	GO Biological Processes	19	GO:0002279	mast cell activation involved in immune response	19_GO:0002376 immune system process	-7.7	34	14	30304	29	182	6	3.3	1.3	695|4067|5293|5294|5729|6850	BTK|LYN|PIK3CD|PIK3CG|PTGDR|SYK	-6.8
MyList	GO Biological Processes	19	GO:0070231	T cell apoptotic process	19_GO:0009987 cellular process	-7.7	34	14	30304	29	182	6	3.3	1.3	100|207|596|5027|7157|11200	ADA|AKT1|BCL2|P2RX7|TP53|CHEK2	-6.8
MyList	GO Biological Processes	19	GO:2001057	reactive nitrogen species metabolic process	19_GO:0008152 metabolic process	-7.7	34	14	30304	29	182	6	3.3	1.3	207|1545|4842|4843|4846|7099	AKT1|CYP1B1|NOS1|NOS2|NOS3|TLR4	-6.8
MyList	GO Biological Processes	19	GO:0043303	mast cell degranulation	19_GO:0002376 immune system process	-7.7	34	14	30304	29	182	6	3.3	1.3	695|4067|5293|5294|5729|6850	BTK|LYN|PIK3CD|PIK3CG|PTGDR|SYK	-6.8
MyList	GO Biological Processes	19	GO:0043523	regulation of neuron apoptotic process	19_GO:0050789 regulation of biological process	-7.7	8.6	9	30304	232	182	12	6.6	1.8	25|142|596|673|836|2539|2629|2908|4170|5290|7124|7157	ABL1|PARP1|BCL2|BRAF|CASP3|G6PD|GBA1|NR3C1|MCL1|PIK3CA|TNF|TP53	-6.8
MyList	Reactome Gene Sets	6	R-HSA-9706374	FLT3 signaling through SRC family kinases		-7.7	110	21	30304	6	182	4	2.2	1.1	2322|2534|3932|6850	FLT3|FYN|LCK|SYK	-6.8
MyList	Reactome Gene Sets	6	R-HSA-9018679	Biosynthesis of EPA-derived SPMs		-7.7	110	21	30304	6	182	4	2.2	1.1	240|246|4048|5743	ALOX5|ALOX15|LTA4H|PTGS2	-6.8
MyList	GO Biological Processes	19	GO:1901987	regulation of cell cycle phase transition	19_GO:0050789 regulation of biological process	-7.7	5.8	8.1	30304	456	182	16	8.8	2.1	207|351|596|983|993|1017|1111|1432|1956|2735|4193|5347|5591|6868|7157|11200	AKT1|APP|BCL2|CDK1|CDC25A|CDK2|CHEK1|MAPK14|EGFR|GLI1|MDM2|PLK1|PRKDC|ADAM17|TP53|CHEK2	-6.8
MyList	GO Biological Processes	19	GO:0045834	positive regulation of lipid metabolic process	19_GO:0048518 positive regulation of biological process	-7.7	11	9.8	30304	145	182	10	5.5	1.7	207|2147|2247|2322|2475|5156|5159|5580|5743|7124	AKT1|F2|FGF2|FLT3|MTOR|PDGFRA|PDGFRB|PRKCD|PTGS2|TNF	-6.8
MyList	WikiPathways	27	WP4673	Male infertility		-7.7	11	9.8	30304	145	182	10	5.5	1.7	142|367|596|2033|4193|4318|4842|4843|4846|7124	PARP1|AR|BCL2|EP300|MDM2|MMP9|NOS1|NOS2|NOS3|TNF	-6.8
MyList	GO Biological Processes	19	GO:0000077	DNA damage checkpoint signaling	19_GO:0048519 negative regulation of biological process	-7.7	14	10	30304	108	182	9	4.9	1.6	983|1017|1111|1432|4193|5347|5591|7157|11200	CDK1|CDK2|CHEK1|MAPK14|MDM2|PLK1|PRKDC|TP53|CHEK2	-6.8
MyList	GO Biological Processes	19	GO:1901873	regulation of post-translational protein modification	19_GO:0008152 metabolic process	-7.7	7.6	8.7	30304	284	182	13	7.1	1.9	25|207|331|2534|3320|3326|5347|6839|7415|10892|10919|11091|23028	ABL1|AKT1|XIAP|FYN|HSP90AA1|HSP90AB1|PLK1|SUV39H1|VCP|MALT1|EHMT2|WDR5|KDM1A	-6.8
MyList	GO Biological Processes	19	GO:0000086	G2/M transition of mitotic cell cycle	19_GO:0009987 cellular process	-7.7	23	12	30304	50	182	7	3.8	1.4	351|983|993|1017|1111|5347|11200	APP|CDK1|CDC25A|CDK2|CHEK1|PLK1|CHEK2	-6.8
MyList	GO Biological Processes	19	GO:0035304	regulation of protein dephosphorylation	19_GO:0008152 metabolic process	-7.7	17	11	30304	77	182	8	4.4	1.5	2280|2475|2629|3326|5159|5580|5788|7124	FKBP1A|MTOR|GBA1|HSP90AB1|PDGFRB|PRKCD|PTPRC|TNF	-6.7
MyList	GO Biological Processes	19	GO:0070373	negative regulation of ERK1 and ERK2 cascade	19_GO:0048519 negative regulation of biological process	-7.7	17	11	30304	77	182	8	4.4	1.5	25|2950|4067|5788|7099|7430|54106|59272	ABL1|GSTP1|LYN|PTPRC|TLR4|EZR|TLR9|ACE2	-6.7
MyList	GO Biological Processes	19	GO:0009792	embryo development ending in birth or egg hatching	19_GO:0032502 developmental process	-7.7	4.8	7.6	30304	663	182	19	10	2.3	25|100|207|367|836|1111|1376|1956|2033|2247|2260|4846|5156|5566|5591|5594|6469|7157|7422	ABL1|ADA|AKT1|AR|CASP3|CHEK1|CPT2|EGFR|EP300|FGF2|FGFR1|NOS3|PDGFRA|PRKACA|PRKDC|MAPK1|SHH|TP53|VEGFA	-6.7
MyList	GO Biological Processes	19	GO:0032006	regulation of TOR signaling	19_GO:0050896 response to stimulus	-7.7	11	9.8	30304	147	182	10	5.5	1.7	207|2033|2629|5290|5292|5566|5595|6714|6850|10000	AKT1|EP300|GBA1|PIK3CA|PIM1|PRKACA|MAPK3|SRC|SYK|AKT3	-6.7
MyList	Canonical Pathways	11	M72	PID NECTIN PATHWAY		-7.6	33	14	30304	30	182	6	3.3	1.3	3685|3690|5159|5290|5295|6714	ITGAV|ITGB3|PDGFRB|PIK3CA|PIK3R1|SRC	-6.7
MyList	Reactome Gene Sets	6	R-HSA-6804758	Regulation of TP53 Activity through Acetylation		-7.6	33	14	30304	30	182	6	3.3	1.3	207|2033|3065|3066|7157|10000	AKT1|EP300|HDAC1|HDAC2|TP53|AKT3	-6.7
MyList	Reactome Gene Sets	6	R-HSA-2424491	DAP12 signaling		-7.6	33	14	30304	30	182	6	3.3	1.3	695|2534|3932|5290|5295|6850	BTK|FYN|LCK|PIK3CA|PIK3R1|SYK	-6.7
MyList	GO Biological Processes	19	GO:0019216	regulation of lipid metabolic process	19_GO:0008152 metabolic process	-7.6	6.8	8.4	30304	342	182	14	7.7	2	207|1268|2147|2247|2322|2475|2908|5156|5159|5294|5580|5743|6097|7124	AKT1|CNR1|F2|FGF2|FLT3|MTOR|NR3C1|PDGFRA|PDGFRB|PIK3CG|PRKCD|PTGS2|RORC|TNF	-6.7
MyList	GO Biological Processes	19	GO:0046718	viral entry into host cell	19_GO:0016032 viral process	-7.6	14	10	30304	110	182	9	4.9	1.6	983|1508|1803|1956|3383|3685|3690|7852|59272	CDK1|CTSB|DPP4|EGFR|ICAM1|ITGAV|ITGB3|CXCR4|ACE2	-6.7
MyList	Reactome Gene Sets	6	R-HSA-9748784	Drug ADME		-7.6	14	10	30304	110	182	9	4.9	1.6	100|1557|1565|1576|2944|2950|3251|4860|7498	ADA|CYP2C19|CYP2D6|CYP3A4|GSTM1|GSTP1|HPRT1|PNP|XDH	-6.7
MyList	GO Biological Processes	19	GO:0014013	regulation of gliogenesis	19_GO:0032502 developmental process	-7.6	14	10	30304	110	182	9	4.9	1.6	2147|2475|3065|3066|4067|6469|7124|7157|7852	F2|MTOR|HDAC1|HDAC2|LYN|SHH|TNF|TP53|CXCR4	-6.7
MyList	Canonical Pathways	11	M7955	SIG INSULIN RECEPTOR PATHWAY IN CARDIAC MYOCYTES		-7.6	23	12	30304	51	182	7	3.8	1.4	207|5290|5293|5295|5594|5595|10000	AKT1|PIK3CA|PIK3CD|PIK3R1|MAPK1|MAPK3|AKT3	-6.7
MyList	GO Biological Processes	19	GO:2000736	regulation of stem cell differentiation	19_GO:0032502 developmental process	-7.6	17	11	30304	78	182	8	4.4	1.5	25|2247|3065|3066|5156|5591|5610|6774	ABL1|FGF2|HDAC1|HDAC2|PDGFRA|PRKDC|EIF2AK2|STAT3	-6.7
MyList	GO Biological Processes	19	GO:0060191	regulation of lipase activity	19_GO:0065007 biological regulation	-7.6	17	11	30304	78	182	8	4.4	1.5	25|1956|2247|2260|3702|5156|5159|6401	ABL1|EGFR|FGF2|FGFR1|ITK|PDGFRA|PDGFRB|SELE	-6.7
MyList	GO Biological Processes	19	GO:0090130	tissue migration	19_GO:0032501 multicellular organismal process	-7.6	14	10	30304	111	182	9	4.9	1.6	25|207|1545|1803|2247|3964|4846|5290|7422	ABL1|AKT1|CYP1B1|DPP4|FGF2|LGALS8|NOS3|PIK3CA|VEGFA	-6.7
MyList	GO Biological Processes	19	GO:0022898	regulation of transmembrane transporter activity	19_GO:0051179 localization	-7.6	8.4	8.9	30304	239	182	12	6.6	1.8	154|351|596|781|2280|4318|4842|4988|5292|5566|54106|59272	ADRB2|APP|BCL2|CACNA2D1|FKBP1A|MMP9|NOS1|OPRM1|PIM1|PRKACA|TLR9|ACE2	-6.7
MyList	Canonical Pathways	11	M66	PID MYC ACTIV PATHWAY		-7.6	17	11	30304	79	182	8	4.4	1.5	993|2033|2597|3320|4318|5292|6513|7157	CDC25A|EP300|GAPDH|HSP90AA1|MMP9|PIM1|SLC2A1|TP53	-6.7
MyList	GO Biological Processes	19	GO:0030100	regulation of endocytosis	19_GO:0051179 localization	-7.6	7.4	8.6	30304	291	182	13	7.1	1.9	25|246|695|3685|3690|5054|5788|6401|6714|6850|7052|7124|7422	ABL1|ALOX15|BTK|ITGAV|ITGB3|SERPINE1|PTPRC|SELE|SRC|SYK|TGM2|TNF|VEGFA	-6.6
MyList	GO Biological Processes	19	GO:0035306	positive regulation of dephosphorylation	19_GO:0048518 positive regulation of biological process	-7.6	22	12	30304	52	182	7	3.8	1.4	2475|2629|3326|5159|5580|5788|6714	MTOR|GBA1|HSP90AB1|PDGFRB|PRKCD|PTPRC|SRC	-6.6
MyList	GO Biological Processes	19	GO:0006941	striated muscle contraction	19_GO:0032501 multicellular organismal process	-7.6	13	10	30304	112	182	9	4.9	1.6	781|2475|3320|3757|4842|5290|7124|7139|7852	CACNA2D1|MTOR|HSP90AA1|KCNH2|NOS1|PIK3CA|TNF|TNNT2|CXCR4	-6.6
MyList	GO Biological Processes	19	GO:0001890	placenta development	19_GO:0032502 developmental process	-7.6	11	9.6	30304	150	182	10	5.5	1.7	100|142|207|1432|1508|1956|3326|4311|5594|5743	ADA|PARP1|AKT1|MAPK14|CTSB|EGFR|HSP90AB1|MME|MAPK1|PTGS2	-6.6
MyList	Reactome Gene Sets	6	R-HSA-450282	MAPK targets/ Nuclear events mediated by MAP kinases		-7.6	32	14	30304	31	182	6	3.3	1.3	1432|3725|5594|5595|5599|9261	MAPK14|JUN|MAPK1|MAPK3|MAPK8|MAPKAPK2	-6.6
MyList	GO Biological Processes	19	GO:0048009	insulin-like growth factor receptor signaling pathway	19_GO:0050896 response to stimulus	-7.6	32	14	30304	31	182	6	3.3	1.3	207|367|5290|5295|5594|5595	AKT1|AR|PIK3CA|PIK3R1|MAPK1|MAPK3	-6.6
MyList	GO Biological Processes	19	GO:0001894	tissue homeostasis	19_GO:0042592 homeostatic process	-7.6	8.3	8.8	30304	241	182	12	6.6	1.8	154|331|596|4846|5027|5743|6513|6714|7099|7422|10000|54106	ADRB2|XIAP|BCL2|NOS3|P2RX7|PTGS2|SLC2A1|SRC|TLR4|VEGFA|AKT3|TLR9	-6.6
MyList	GO Biological Processes	19	GO:0060249	anatomical structure homeostasis	19_GO:0042592 homeostatic process	-7.6	8.3	8.8	30304	241	182	12	6.6	1.8	154|331|596|4846|5027|5743|6513|6714|7099|7422|10000|54106	ADRB2|XIAP|BCL2|NOS3|P2RX7|PTGS2|SLC2A1|SRC|TLR4|VEGFA|AKT3|TLR9	-6.6
MyList	GO Biological Processes	19	GO:1904035	regulation of epithelial cell apoptotic process	19_GO:0050789 regulation of biological process	-7.5	13	10	30304	113	182	9	4.9	1.6	25|596|673|3162|3383|3676|3690|5054|7124	ABL1|BCL2|BRAF|HMOX1|ICAM1|ITGA4|ITGB3|SERPINE1|TNF	-6.6
MyList	GO Biological Processes	19	GO:0090399	replicative senescence	19_GO:0008152 metabolic process	-7.5	52	16	30304	16	182	5	2.7	1.2	1111|4311|5054|7157|11200	CHEK1|MME|SERPINE1|TP53|CHEK2	-6.6
MyList	Reactome Gene Sets	6	R-HSA-1433559	Regulation of KIT signaling		-7.5	52	16	30304	16	182	5	2.7	1.2	2534|3932|4067|5578|6714	FYN|LCK|LYN|PRKCA|SRC	-6.6
MyList	Reactome Gene Sets	6	R-HSA-2730905	Role of LAT2/NTAL/LAB on calcium mobilization		-7.5	52	16	30304	16	182	5	2.7	1.2	2534|4067|5290|5295|6850	FYN|LYN|PIK3CA|PIK3R1|SYK	-6.6
MyList	WikiPathways	27	WP2864	Apoptosis-related network due to altered Notch3 in ovarian cancer		-7.5	22	12	30304	53	182	7	3.8	1.4	25|207|351|2081|3065|5594|7124	ABL1|AKT1|APP|ERN1|HDAC1|MAPK1|TNF	-6.6
MyList	GO Biological Processes	19	GO:0048608	reproductive structure development	19_GO:0022414 reproductive process	-7.5	7.3	8.5	30304	295	182	13	7.1	1.9	367|596|836|1545|2735|4846|5156|5241|5972|6469|6714|7422|54106	AR|BCL2|CASP3|CYP1B1|GLI1|NOS3|PDGFRA|PGR|REN|SHH|SRC|VEGFA|TLR9	-6.6
MyList	GO Biological Processes	19	GO:2001243	negative regulation of intrinsic apoptotic signaling pathway	19_GO:0048519 negative regulation of biological process	-7.5	13	10	30304	114	182	9	4.9	1.6	207|596|2534|3065|4193|4318|5743|6714|23028	AKT1|BCL2|FYN|HDAC1|MDM2|MMP9|PTGS2|SRC|KDM1A	-6.6
MyList	Reactome Gene Sets	6	R-HSA-2559583	Cellular Senescence		-7.5	9.3	9.1	30304	196	182	11	6	1.8	1017|1432|3725|4193|5594|5595|5599|6774|7157|9261|10919	CDK2|MAPK14|JUN|MDM2|MAPK1|MAPK3|MAPK8|STAT3|TP53|MAPKAPK2|EHMT2	-6.6
MyList	GO Biological Processes	19	GO:0044773	mitotic DNA damage checkpoint signaling	19_GO:0048519 negative regulation of biological process	-7.5	16	11	30304	81	182	8	4.4	1.5	983|1017|1111|4193|5347|5591|7157|11200	CDK1|CDK2|CHEK1|MDM2|PLK1|PRKDC|TP53|CHEK2	-6.6
MyList	GO Biological Processes	19	GO:0045913	positive regulation of carbohydrate metabolic process	19_GO:0048518 positive regulation of biological process	-7.5	16	11	30304	81	182	8	4.4	1.5	207|351|2475|3269|5027|5566|6714|11091	AKT1|APP|MTOR|HRH1|P2RX7|PRKACA|SRC|WDR5	-6.6
MyList	GO Biological Processes	19	GO:0002448	mast cell mediated immunity	19_GO:0002376 immune system process	-7.5	31	13	30304	32	182	6	3.3	1.3	695|4067|5293|5294|5729|6850	BTK|LYN|PIK3CD|PIK3CG|PTGDR|SYK	-6.5
MyList	Reactome Gene Sets	6	R-HSA-983695	Antigen activates B Cell Receptor (BCR) leading to generation of second messengers		-7.5	31	13	30304	32	182	6	3.3	1.3	695|2534|4067|5293|5295|6850	BTK|FYN|LYN|PIK3CD|PIK3R1|SYK	-6.5
MyList	WikiPathways	27	WP2112	IL-17 signaling pathway		-7.5	31	13	30304	32	182	6	3.3	1.3	207|3716|5290|5594|5595|6774	AKT1|JAK1|PIK3CA|MAPK1|MAPK3|STAT3	-6.5
MyList	Canonical Pathways	11	M108	PID NETRIN PATHWAY		-7.5	31	13	30304	32	182	6	3.3	1.3	2534|5290|5295|5594|5595|6714	FYN|PIK3CA|PIK3R1|MAPK1|MAPK3|SRC	-6.5
MyList	GO Biological Processes	19	GO:0045907	positive regulation of vasoconstriction	19_GO:0048518 positive regulation of biological process	-7.5	31	13	30304	32	182	6	3.3	1.3	25|952|3269|3274|5743|6869	ABL1|CD38|HRH1|HRH2|PTGS2|TACR1	-6.5
MyList	WikiPathways	27	WP3844	PI3K-AKT-mTOR signaling pathway and therapeutic opportunities in prostate cancer		-7.5	31	13	30304	32	182	6	3.3	1.3	207|2475|4846|5290|5294|5295	AKT1|MTOR|NOS3|PIK3CA|PIK3CG|PIK3R1	-6.5
MyList	GO Biological Processes	19	GO:0016242	negative regulation of macroautophagy	19_GO:0048519 negative regulation of biological process	-7.5	31	13	30304	32	182	6	3.3	1.3	207|2475|3162|5290|7157|10919	AKT1|MTOR|HMOX1|PIK3CA|TP53|EHMT2	-6.5
MyList	Reactome Gene Sets	6	R-HSA-2871796	FCERI mediated MAPK activation		-7.5	31	13	30304	32	182	6	3.3	1.3	3725|4067|5594|5595|5599|6850	JUN|LYN|MAPK1|MAPK3|MAPK8|SYK	-6.5
MyList	GO Biological Processes	19	GO:0042100	B cell proliferation	19_GO:0002376 immune system process	-7.5	22	12	30304	54	182	7	3.8	1.4	25|100|596|952|5580|5788|7099	ABL1|ADA|BCL2|CD38|PRKCD|PTPRC|TLR4	-6.5
MyList	GO Biological Processes	19	GO:0031279	regulation of cyclase activity	19_GO:0065007 biological regulation	-7.5	22	12	30304	54	182	7	3.8	1.4	154|1432|4842|4843|4846|5595|5599	ADRB2|MAPK14|NOS1|NOS2|NOS3|MAPK3|MAPK8	-6.5
MyList	Canonical Pathways	11	M256	PID TAP63 PATHWAY		-7.5	22	12	30304	54	182	7	3.8	1.4	25|100|2033|4193|5347|5580|6469	ABL1|ADA|EP300|MDM2|PLK1|PRKCD|SHH	-6.5
MyList	GO Biological Processes	19	GO:0031346	positive regulation of cell projection organization	19_GO:0048518 positive regulation of biological process	-7.4	6.6	8.2	30304	355	182	14	7.7	2	25|673|1268|2033|2475|2534|3320|4067|5027|5290|5295|6714|7422|23028	ABL1|BRAF|CNR1|EP300|MTOR|FYN|HSP90AA1|LYN|P2RX7|PIK3CA|PIK3R1|SRC|VEGFA|KDM1A	-6.5
MyList	GO Biological Processes	19	GO:1901990	regulation of mitotic cell cycle phase transition	19_GO:0050789 regulation of biological process	-7.4	6.6	8.2	30304	355	182	14	7.7	2	207|351|596|983|993|1017|1111|1956|4193|5347|5591|6868|7157|11200	AKT1|APP|BCL2|CDK1|CDC25A|CDK2|CHEK1|EGFR|MDM2|PLK1|PRKDC|ADAM17|TP53|CHEK2	-6.5
MyList	GO Biological Processes	19	GO:0061458	reproductive system development	19_GO:0032502 developmental process	-7.4	7.2	8.4	30304	299	182	13	7.1	1.9	367|596|836|1545|2735|4846|5156|5241|5972|6469|6714|7422|54106	AR|BCL2|CASP3|CYP1B1|GLI1|NOS3|PDGFRA|PGR|REN|SHH|SRC|VEGFA|TLR9	-6.5
MyList	WikiPathways	27	WP4396	Nonalcoholic fatty liver disease		-7.4	11	9.5	30304	155	182	10	5.5	1.7	207|836|2081|3725|5290|5293|5295|5599|7124|10000	AKT1|CASP3|ERN1|JUN|PIK3CA|PIK3CD|PIK3R1|MAPK8|TNF|AKT3	-6.5
MyList	GO Biological Processes	19	GO:0090287	regulation of cellular response to growth factor stimulus	19_GO:0050896 response to stimulus	-7.4	6.5	8.2	30304	357	182	14	7.7	2	25|331|2033|2247|2260|2280|3065|3066|3326|3690|6868|7157|7422|7498	ABL1|XIAP|EP300|FGF2|FGFR1|FKBP1A|HDAC1|HDAC2|HSP90AB1|ITGB3|ADAM17|TP53|VEGFA|XDH	-6.5
MyList	GO Biological Processes	19	GO:0010950	positive regulation of endopeptidase activity	19_GO:0048518 positive regulation of biological process	-7.4	11	9.4	30304	156	182	10	5.5	1.7	1509|2534|3932|4067|6774|6850|7124|7415|7498|10892	CTSD|FYN|LCK|LYN|STAT3|SYK|TNF|VCP|XDH|MALT1	-6.5
MyList	GO Biological Processes	19	GO:0001667	ameboidal-type cell migration	19_GO:0009987 cellular process	-7.4	9.2	9	30304	200	182	11	6	1.8	25|207|1545|1803|2247|3676|3964|4846|5290|6469|7422	ABL1|AKT1|CYP1B1|DPP4|FGF2|ITGA4|LGALS8|NOS3|PIK3CA|SHH|VEGFA	-6.5
MyList	GO Biological Processes	19	GO:0031570	DNA integrity checkpoint signaling	19_GO:0048519 negative regulation of biological process	-7.4	13	9.9	30304	117	182	9	4.9	1.6	983|1017|1111|1432|4193|5347|5591|7157|11200	CDK1|CDK2|CHEK1|MAPK14|MDM2|PLK1|PRKDC|TP53|CHEK2	-6.5
MyList	GO Biological Processes	19	GO:1904019	epithelial cell apoptotic process	19_GO:0009987 cellular process	-7.4	21	12	30304	55	182	7	3.8	1.4	25|596|673|836|3162|5294|7124	ABL1|BCL2|BRAF|CASP3|HMOX1|PIK3CG|TNF	-6.5
MyList	GO Biological Processes	19	GO:0044839	cell cycle G2/M phase transition	19_GO:0009987 cellular process	-7.4	21	12	30304	55	182	7	3.8	1.4	351|983|993|1017|1111|5347|11200	APP|CDK1|CDC25A|CDK2|CHEK1|PLK1|CHEK2	-6.5
MyList	GO Biological Processes	19	GO:0040007	growth	19_GO:0040007 growth	-7.4	6	8	30304	418	182	15	8.2	2	25|351|367|596|1111|2033|2475|3320|3326|3676|4322|6469|6714|7157|10919	ABL1|APP|AR|BCL2|CHEK1|EP300|MTOR|HSP90AA1|HSP90AB1|ITGA4|MMP13|SHH|SRC|TP53|EHMT2	-6.5
MyList	GO Biological Processes	19	GO:0048589	developmental growth	19_GO:0040007 growth	-7.4	6	8	30304	418	182	15	8.2	2	25|351|367|596|1111|2033|2475|3320|3326|3676|4322|6469|6714|7157|10919	ABL1|APP|AR|BCL2|CHEK1|EP300|MTOR|HSP90AA1|HSP90AB1|ITGA4|MMP13|SHH|SRC|TP53|EHMT2	-6.5
MyList	Reactome Gene Sets	6	R-HSA-5654726	Negative regulation of FGFR1 signaling		-7.4	30	13	30304	33	182	6	3.3	1.3	673|2247|2260|5594|5595|6714	BRAF|FGF2|FGFR1|MAPK1|MAPK3|SRC	-6.5
MyList	Canonical Pathways	11	M233	PID EPO PATHWAY		-7.4	30	13	30304	33	182	6	3.3	1.3	596|695|1432|4067|5295|5599	BCL2|BTK|MAPK14|LYN|PIK3R1|MAPK8	-6.5
MyList	GO Biological Processes	19	GO:0045576	mast cell activation	19_GO:0002376 immune system process	-7.4	30	13	30304	33	182	6	3.3	1.3	695|4067|5293|5294|5729|6850	BTK|LYN|PIK3CD|PIK3CG|PTGDR|SYK	-6.5
MyList	GO Biological Processes	19	GO:0097237	cellular response to toxic substance	19_GO:0050896 response to stimulus	-7.4	13	9.9	30304	118	182	9	4.9	1.6	2944|2950|4353|4846|5292|5742|5743|7124|7173	GSTM1|GSTP1|MPO|NOS3|PIM1|PTGS1|PTGS2|TNF|TPO	-6.5
MyList	GO Biological Processes	19	GO:0070098	chemokine-mediated signaling pathway	19_GO:0050896 response to stimulus	-7.4	16	11	30304	84	182	8	4.4	1.5	1232|1233|1237|2833|3577|3579|4067|7852	CCR3|CCR4|CCR8|CXCR3|CXCR1|CXCR2|LYN|CXCR4	-6.5
MyList	Canonical Pathways	11	M195	PID CMYB PATHWAY		-7.4	16	11	30304	84	182	8	4.4	1.5	100|596|1991|2033|2944|4353|5292|5743	ADA|BCL2|ELANE|EP300|GSTM1|MPO|PIM1|PTGS2	-6.5
MyList	GO Biological Processes	19	GO:0031622	positive regulation of fever generation	19_GO:0042592 homeostatic process	-7.4	95	19	30304	7	182	4	2.2	1.1	1268|5733|5743|7124	CNR1|PTGER3|PTGS2|TNF	-6.5
MyList	GO Biological Processes	19	GO:0061180	mammary gland epithelium development	19_GO:0032502 developmental process	-7.3	21	12	30304	56	182	7	3.8	1.4	207|367|2247|2908|5241|5594|6714	AKT1|AR|FGF2|NR3C1|PGR|MAPK1|SRC	-6.4
MyList	GO Biological Processes	19	GO:0040013	negative regulation of locomotion	19_GO:0040011 locomotion	-7.3	5.9	7.9	30304	423	182	15	8.2	2	100|207|596|673|1545|1803|1991|2247|3065|3066|3162|5054|6469|6774|7124	ADA|AKT1|BCL2|BRAF|CYP1B1|DPP4|ELANE|FGF2|HDAC1|HDAC2|HMOX1|SERPINE1|SHH|STAT3|TNF	-6.4
MyList	GO Biological Processes	19	GO:0044774	mitotic DNA integrity checkpoint signaling	19_GO:0048519 negative regulation of biological process	-7.3	16	11	30304	85	182	8	4.4	1.5	983|1017|1111|4193|5347|5591|7157|11200	CDK1|CDK2|CHEK1|MDM2|PLK1|PRKDC|TP53|CHEK2	-6.4
MyList	GO Biological Processes	19	GO:0034103	regulation of tissue remodeling	19_GO:0032501 multicellular organismal process	-7.3	16	11	30304	85	182	8	4.4	1.5	952|3558|3690|5027|5578|6714|6850|7157	CD38|IL2|ITGB3|P2RX7|PRKCA|SRC|SYK|TP53	-6.4
MyList	GO Biological Processes	19	GO:0071453	cellular response to oxygen levels	19_GO:0050896 response to stimulus	-7.3	10	9.3	30304	160	182	10	5.5	1.7	207|596|2475|3162|4193|5743|6714|6839|7157|7422	AKT1|BCL2|MTOR|HMOX1|MDM2|PTGS2|SRC|SUV39H1|TP53|VEGFA	-6.4
MyList	GO Biological Processes	19	GO:0050804	modulation of chemical synaptic transmission	19_GO:0050789 regulation of biological process	-7.3	5.4	7.7	30304	489	182	16	8.8	2.1	25|154|351|673|952|1139|1268|2534|3269|4311|5566|5594|5595|5743|6869|7124	ABL1|ADRB2|APP|BRAF|CD38|CHRNA7|CNR1|FYN|HRH1|MME|PRKACA|MAPK1|MAPK3|PTGS2|TACR1|TNF	-6.4
MyList	GO Biological Processes	19	GO:0030855	epithelial cell differentiation	19_GO:0032502 developmental process	-7.3	4.8	7.4	30304	626	182	18	9.9	2.2	25|207|367|836|983|1508|2247|2735|3065|3066|3383|4048|5111|5241|6714|7422|7430|7852	ABL1|AKT1|AR|CASP3|CDK1|CTSB|FGF2|GLI1|HDAC1|HDAC2|ICAM1|LTA4H|PCNA|PGR|SRC|VEGFA|EZR|CXCR4	-6.4
MyList	GO Biological Processes	19	GO:0034110	regulation of homotypic cell-cell adhesion	19_GO:0050789 regulation of biological process	-7.3	29	13	30304	34	182	6	3.3	1.3	1511|3716|4067|5578|5580|6850	CTSG|JAK1|LYN|PRKCA|PRKCD|SYK	-6.4
MyList	Reactome Gene Sets	6	R-HSA-187687	Signalling to ERKs		-7.3	29	13	30304	34	182	6	3.3	1.3	673|1432|5594|5595|6714|9261	BRAF|MAPK14|MAPK1|MAPK3|SRC|MAPKAPK2	-6.4
MyList	GO Biological Processes	19	GO:0099177	regulation of trans-synaptic signaling	19_GO:0050789 regulation of biological process	-7.3	5.4	7.7	30304	490	182	16	8.8	2.1	25|154|351|673|952|1139|1268|2534|3269|4311|5566|5594|5595|5743|6869|7124	ABL1|ADRB2|APP|BRAF|CD38|CHRNA7|CNR1|FYN|HRH1|MME|PRKACA|MAPK1|MAPK3|PTGS2|TACR1|TNF	-6.4
MyList	GO Biological Processes	19	GO:2000628	regulation of miRNA metabolic process	19_GO:0008152 metabolic process	-7.3	15	10	30304	86	182	8	4.4	1.5	367|1956|2247|2908|3725|6774|7124|7157	AR|EGFR|FGF2|NR3C1|JUN|STAT3|TNF|TP53	-6.4
MyList	WikiPathways	27	WP4541	Hippo-Merlin signaling dysregulation		-7.3	12	9.8	30304	121	182	9	4.9	1.6	1956|2260|2322|3676|3685|3690|5156|5159|5566	EGFR|FGFR1|FLT3|ITGA4|ITGAV|ITGB3|PDGFRA|PDGFRB|PRKACA	-6.4
MyList	GO Biological Processes	19	GO:2000241	regulation of reproductive process	19_GO:0022414 reproductive process	-7.3	8.8	8.8	30304	207	182	11	6	1.8	100|367|993|1268|3066|3690|6469|6714|6869|7422|11251	ADA|AR|CDC25A|CNR1|HDAC2|ITGB3|SHH|SRC|TACR1|VEGFA|PTGDR2	-6.4
MyList	Reactome Gene Sets	6	R-HSA-190236	Signaling by FGFR		-7.2	15	10	30304	87	182	8	4.4	1.5	673|2247|2260|5290|5295|5594|5595|6714	BRAF|FGF2|FGFR1|PIK3CA|PIK3R1|MAPK1|MAPK3|SRC	-6.4
MyList	GO Biological Processes	19	GO:0032874	positive regulation of stress-activated MAPK cascade	19_GO:0048518 positive regulation of biological process	-7.2	12	9.7	30304	122	182	9	4.9	1.6	331|351|4986|5610|7099|7124|7422|7498|54106	XIAP|APP|OPRK1|EIF2AK2|TLR4|TNF|VEGFA|XDH|TLR9	-6.3
MyList	Reactome Gene Sets	6	R-HSA-9006936	Signaling by TGFB family members		-7.2	12	9.7	30304	122	182	9	4.9	1.6	142|2033|2280|3065|3685|3690|5054|5594|5595	PARP1|EP300|FKBP1A|HDAC1|ITGAV|ITGB3|SERPINE1|MAPK1|MAPK3	-6.3
MyList	GO Biological Processes	19	GO:0045428	regulation of nitric oxide biosynthetic process	19_GO:0008152 metabolic process	-7.2	20	11	30304	58	182	7	3.8	1.4	207|3320|3326|5743|7099|7124|7442	AKT1|HSP90AA1|HSP90AB1|PTGS2|TLR4|TNF|TRPV1	-6.3
MyList	GO Biological Processes	19	GO:0002819	regulation of adaptive immune response	19_GO:0002376 immune system process	-7.2	8.8	8.8	30304	208	182	11	6	1.8	100|246|695|3105|3558|3718|5027|5788|7124|7297|10892	ADA|ALOX15|BTK|HLA-A|IL2|JAK3|P2RX7|PTPRC|TNF|TYK2|MALT1	-6.3
MyList	Reactome Gene Sets	6	R-HSA-194315	Signaling by Rho GTPases		-7.2	4.5	7.3	30304	706	182	19	10	2.3	25|367|695|1432|3320|3326|3932|4638|5290|5295|5347|5578|5580|5594|5595|6714|7415|7535|23028	ABL1|AR|BTK|MAPK14|HSP90AA1|HSP90AB1|LCK|MYLK|PIK3CA|PIK3R1|PLK1|PRKCA|PRKCD|MAPK1|MAPK3|SRC|VCP|ZAP70|KDM1A	-6.3
MyList	GO Biological Processes	19	GO:0030307	positive regulation of cell growth	19_GO:0040007 growth	-7.2	10	9.2	30304	163	182	10	5.5	1.7	207|596|952|1956|2147|2475|3558|6868|7422|7852	AKT1|BCL2|CD38|EGFR|F2|MTOR|IL2|ADAM17|VEGFA|CXCR4	-6.3
MyList	GO Biological Processes	19	GO:0002532	production of molecular mediator involved in inflammatory response	19_GO:0032501 multicellular organismal process	-7.2	46	15	30304	18	182	5	2.7	1.2	240|695|4067|6850|7099	ALOX5|BTK|LYN|SYK|TLR4	-6.3
MyList	Reactome Gene Sets	6	R-HSA-2022377	Metabolism of Angiotensinogen to Angiotensins		-7.2	46	15	30304	18	182	5	2.7	1.2	1509|1511|4311|5972|59272	CTSD|CTSG|MME|REN|ACE2	-6.3
MyList	Reactome Gene Sets	6	R-HSA-881907	Gastrin-CREB signalling pathway via PKC and MAPK		-7.2	46	15	30304	18	182	5	2.7	1.2	1956|4314|5578|5594|5595	EGFR|MMP3|PRKCA|MAPK1|MAPK3	-6.3
MyList	GO Biological Processes	19	GO:0090050	positive regulation of cell migration involved in sprouting angiogenesis	19_GO:0040011 locomotion	-7.2	29	13	30304	35	182	6	3.3	1.3	25|2247|3162|5743|7422|10000	ABL1|FGF2|HMOX1|PTGS2|VEGFA|AKT3	-6.3
MyList	GO Biological Processes	19	GO:0030879	mammary gland development	19_GO:0032502 developmental process	-7.2	12	9.7	30304	123	182	9	4.9	1.6	207|367|2247|2908|5241|5594|6714|7422|7498	AKT1|AR|FGF2|NR3C1|PGR|MAPK1|SRC|VEGFA|XDH	-6.3
MyList	GO Biological Processes	19	GO:0060562	epithelial tube morphogenesis	19_GO:0032502 developmental process	-7.2	6.9	8.2	30304	313	182	13	7.1	1.9	25|367|596|836|2247|2908|3579|5241|5566|6469|6714|7422|7852	ABL1|AR|BCL2|CASP3|FGF2|NR3C1|CXCR2|PGR|PRKACA|SHH|SRC|VEGFA|CXCR4	-6.3
MyList	GO Biological Processes	19	GO:0002824	positive regulation of adaptive immune response based on somatic recombination of immune receptors built from immunoglobulin superfamily domains	19_GO:0002376 immune system process	-7.2	12	9.6	30304	124	182	9	4.9	1.6	100|695|3105|3558|5027|5788|7124|7297|10892	ADA|BTK|HLA-A|IL2|P2RX7|PTPRC|TNF|TYK2|MALT1	-6.3
MyList	GO Biological Processes	19	GO:0006939	smooth muscle contraction	19_GO:0032501 multicellular organismal process	-7.2	20	11	30304	59	182	7	3.8	1.4	100|154|952|4638|5733|6869|7442	ADA|ADRB2|CD38|MYLK|PTGER3|TACR1|TRPV1	-6.3
MyList	GO Biological Processes	19	GO:0038127	ERBB signaling pathway	19_GO:0050896 response to stimulus	-7.2	20	11	30304	59	182	7	3.8	1.4	25|207|673|1956|5290|5594|6714	ABL1|AKT1|BRAF|EGFR|PIK3CA|MAPK1|SRC	-6.3
MyList	Reactome Gene Sets	6	R-HSA-380108	Chemokine receptors bind chemokines		-7.2	20	11	30304	59	182	7	3.8	1.4	1232|1233|1237|2833|3577|3579|7852	CCR3|CCR4|CCR8|CXCR3|CXCR1|CXCR2|CXCR4	-6.3
MyList	GO Biological Processes	19	GO:0030336	negative regulation of cell migration	19_GO:0040011 locomotion	-7.2	6.2	7.9	30304	373	182	14	7.7	2	100|207|596|673|1545|1803|2247|3065|3066|3162|5054|6469|6774|7124	ADA|AKT1|BCL2|BRAF|CYP1B1|DPP4|FGF2|HDAC1|HDAC2|HMOX1|SERPINE1|SHH|STAT3|TNF	-6.3
MyList	Reactome Gene Sets	6	R-HSA-3371556	Cellular response to heat stress		-7.2	15	10	30304	89	182	8	4.4	1.5	2033|2475|3320|3326|5594|5595|7415|9261	EP300|MTOR|HSP90AA1|HSP90AB1|MAPK1|MAPK3|VCP|MAPKAPK2	-6.3
MyList	GO Biological Processes	19	GO:0043009	chordate embryonic development	19_GO:0032502 developmental process	-7.1	4.7	7.3	30304	641	182	18	9.9	2.2	25|100|207|367|836|1111|1376|1956|2033|2260|4846|5156|5566|5591|5594|6469|7157|7422	ABL1|ADA|AKT1|AR|CASP3|CHEK1|CPT2|EGFR|EP300|FGFR1|NOS3|PDGFRA|PRKACA|PRKDC|MAPK1|SHH|TP53|VEGFA	-6.3
MyList	WikiPathways	27	WP4877	Host-pathogen interaction of human coronaviruses - MAPK signaling		-7.1	28	12	30304	36	182	6	3.3	1.3	596|1432|3725|5594|5595|5599	BCL2|MAPK14|JUN|MAPK1|MAPK3|MAPK8	-6.3
MyList	GO Biological Processes	19	GO:0070227	lymphocyte apoptotic process	19_GO:0009987 cellular process	-7.1	28	12	30304	36	182	6	3.3	1.3	100|207|596|5027|7157|11200	ADA|AKT1|BCL2|P2RX7|TP53|CHEK2	-6.3
MyList	Canonical Pathways	11	M271	PID PI3K PLC TRK PATHWAY		-7.1	28	12	30304	36	182	6	3.3	1.3	207|5290|5295|5580|6714|7442	AKT1|PIK3CA|PIK3R1|PRKCD|SRC|TRPV1	-6.3
MyList	GO Biological Processes	19	GO:0080164	regulation of nitric oxide metabolic process	19_GO:0008152 metabolic process	-7.1	19	11	30304	60	182	7	3.8	1.4	207|3320|3326|5743|7099|7124|7442	AKT1|HSP90AA1|HSP90AB1|PTGS2|TLR4|TNF|TRPV1	-6.2
MyList	GO Biological Processes	19	GO:0060193	positive regulation of lipase activity	19_GO:0065007 biological regulation	-7.1	19	11	30304	60	182	7	3.8	1.4	1956|2247|2260|3702|5156|5159|6401	EGFR|FGF2|FGFR1|ITK|PDGFRA|PDGFRB|SELE	-6.2
MyList	GO Biological Processes	19	GO:0048639	positive regulation of developmental growth	19_GO:0040007 growth	-7.1	10	9	30304	167	182	10	5.5	1.7	207|596|983|1432|2247|2735|5292|7422|7430|7852	AKT1|BCL2|CDK1|MAPK14|FGF2|GLI1|PIM1|VEGFA|EZR|CXCR4	-6.2
MyList	Reactome Gene Sets	6	R-HSA-6804760	Regulation of TP53 Activity through Methylation		-7.1	44	15	30304	19	182	5	2.7	1.2	2033|4193|7157|10919|11200	EP300|MDM2|TP53|EHMT2|CHEK2	-6.2
MyList	WikiPathways	27	WP734	Serotonin receptor 4/6/7 and NR3C signaling		-7.1	44	15	30304	19	182	5	2.7	1.2	673|2908|5594|5595|9261	BRAF|NR3C1|MAPK1|MAPK3|MAPKAPK2	-6.2
MyList	GO Biological Processes	19	GO:0046683	response to organophosphorus	19_GO:0050896 response to stimulus	-7.1	12	9.5	30304	127	182	9	4.9	1.6	673|1545|5027|5294|5743|5972|7430|7442|23028	BRAF|CYP1B1|P2RX7|PIK3CG|PTGS2|REN|EZR|TRPV1|KDM1A	-6.2
MyList	Reactome Gene Sets	6	R-HSA-2029482	Regulation of actin dynamics for phagocytic cup formation		-7.1	19	11	30304	61	182	7	3.8	1.4	25|695|3320|3326|5594|5595|6850	ABL1|BTK|HSP90AA1|HSP90AB1|MAPK1|MAPK3|SYK	-6.2
MyList	GO Biological Processes	19	GO:2000351	regulation of endothelial cell apoptotic process	19_GO:0050789 regulation of biological process	-7.1	19	11	30304	61	182	7	3.8	1.4	25|673|3383|3676|3690|5054|7124	ABL1|BRAF|ICAM1|ITGA4|ITGB3|SERPINE1|TNF	-6.2
MyList	Reactome Gene Sets	6	R-HSA-9716542	Signaling by Rho GTPases, Miro GTPases and RHOBTB3		-7.1	4.4	7.1	30304	722	182	19	10	2.3	25|367|695|1432|3320|3326|3932|4638|5290|5295|5347|5578|5580|5594|5595|6714|7415|7535|23028	ABL1|AR|BTK|MAPK14|HSP90AA1|HSP90AB1|LCK|MYLK|PIK3CA|PIK3R1|PLK1|PRKCA|PRKCD|MAPK1|MAPK3|SRC|VCP|ZAP70|KDM1A	-6.2
MyList	GO Biological Processes	19	GO:0045931	positive regulation of mitotic cell cycle	19_GO:0048518 positive regulation of biological process	-7.1	12	9.4	30304	128	182	9	4.9	1.6	25|207|351|983|993|1956|4193|5578|6868	ABL1|AKT1|APP|CDK1|CDC25A|EGFR|MDM2|PRKCA|ADAM17	-6.2
MyList	GO Biological Processes	19	GO:0048008	platelet-derived growth factor receptor signaling pathway	19_GO:0050896 response to stimulus	-7.1	27	12	30304	37	182	6	3.3	1.3	25|3690|5156|5159|6714|7422	ABL1|ITGB3|PDGFRA|PDGFRB|SRC|VEGFA	-6.2
MyList	GO Biological Processes	19	GO:0046677	response to antibiotic	19_GO:0050896 response to stimulus	-7.1	27	12	30304	37	182	6	3.3	1.3	3320|3716|4193|7157|10919|23028	HSP90AA1|JAK1|MDM2|TP53|EHMT2|KDM1A	-6.2
MyList	Canonical Pathways	11	M65	PID FRA PATHWAY		-7.1	27	12	30304	37	182	6	3.3	1.3	2033|3162|3725|4312|4318|4846	EP300|HMOX1|JUN|MMP1|MMP9|NOS3	-6.2
MyList	WikiPathways	27	WP4331	Neovascularisation processes		-7.1	27	12	30304	37	182	6	3.3	1.3	207|4318|5594|5595|5599|7852	AKT1|MMP9|MAPK1|MAPK3|MAPK8|CXCR4	-6.2
MyList	GO Biological Processes	19	GO:0071352	cellular response to interleukin-2	19_GO:0050896 response to stimulus	-7.1	83	18	30304	8	182	4	2.2	1.1	3558|3716|3718|6774	IL2|JAK1|JAK3|STAT3	-6.2
MyList	WikiPathways	27	WP1995	Effects of nitric oxide		-7.1	83	18	30304	8	182	4	2.2	1.1	4842|4843|4846|7498	NOS1|NOS2|NOS3|XDH	-6.2
MyList	GO Biological Processes	19	GO:0038110	interleukin-2-mediated signaling pathway	19_GO:0050896 response to stimulus	-7.1	83	18	30304	8	182	4	2.2	1.1	3558|3716|3718|6774	IL2|JAK1|JAK3|STAT3	-6.2
MyList	WikiPathways	27	WP1772	Apoptosis modulation and signaling		-7.1	14	10	30304	92	182	8	4.4	1.5	331|596|836|3725|4170|5595|5599|7157	XIAP|BCL2|CASP3|JUN|MCL1|MAPK3|MAPK8|TP53	-6.2
MyList	GO Biological Processes	19	GO:1990869	cellular response to chemokine	19_GO:0050896 response to stimulus	-7.1	14	10	30304	92	182	8	4.4	1.5	1232|1233|1237|2833|3577|3579|4067|7852	CCR3|CCR4|CCR8|CXCR3|CXCR1|CXCR2|LYN|CXCR4	-6.2
MyList	GO Biological Processes	19	GO:1990868	response to chemokine	19_GO:0050896 response to stimulus	-7.1	14	10	30304	92	182	8	4.4	1.5	1232|1233|1237|2833|3577|3579|4067|7852	CCR3|CCR4|CCR8|CXCR3|CXCR1|CXCR2|LYN|CXCR4	-6.2
MyList	GO Biological Processes	19	GO:0010952	positive regulation of peptidase activity	19_GO:0048518 positive regulation of biological process	-7.1	9.8	8.9	30304	170	182	10	5.5	1.7	1509|2534|3932|4067|6774|6850|7124|7415|7498|10892	CTSD|FYN|LCK|LYN|STAT3|SYK|TNF|VCP|XDH|MALT1	-6.2
MyList	GO Biological Processes	19	GO:0006937	regulation of muscle contraction	19_GO:0032501 multicellular organismal process	-7.1	9.8	8.9	30304	170	182	10	5.5	1.7	100|154|3320|4842|5294|5566|5743|6869|7139|59272	ADA|ADRB2|HSP90AA1|NOS1|PIK3CG|PRKACA|PTGS2|TACR1|TNNT2|ACE2	-6.2
MyList	GO Biological Processes	19	GO:0001959	regulation of cytokine-mediated signaling pathway	19_GO:0050896 response to stimulus	-7	9.7	8.9	30304	171	182	10	5.5	1.7	331|2950|4317|4321|5788|6850|6868|7852|9261|9641	XIAP|GSTP1|MMP8|MMP12|PTPRC|SYK|ADAM17|CXCR4|MAPKAPK2|IKBKE	-6.2
MyList	GO Biological Processes	19	GO:0042594	response to starvation	19_GO:0050896 response to stimulus	-7	8.4	8.5	30304	218	182	11	6	1.8	596|2475|2629|5594|5595|5599|5610|6513|6839|7157|10919	BCL2|MTOR|GBA1|MAPK1|MAPK3|MAPK8|EIF2AK2|SLC2A1|SUV39H1|TP53|EHMT2	-6.2
MyList	GO Biological Processes	19	GO:0051346	negative regulation of hydrolase activity	19_GO:0065007 biological regulation	-7	8.4	8.5	30304	218	182	11	6	1.8	25|207|331|2280|2597|4318|4842|5054|6714|7124|7422	ABL1|AKT1|XIAP|FKBP1A|GAPDH|MMP9|NOS1|SERPINE1|SRC|TNF|VEGFA	-6.2
MyList	GO Biological Processes	19	GO:0070588	calcium ion transmembrane transport	19_GO:0051179 localization	-7	8.4	8.5	30304	218	182	11	6	1.8	596|781|1139|2247|2280|3685|3932|4988|5027|5788|7442	BCL2|CACNA2D1|CHRNA7|FGF2|FKBP1A|ITGAV|LCK|OPRM1|P2RX7|PTPRC|TRPV1	-6.2
MyList	GO Biological Processes	19	GO:1904705	regulation of vascular associated smooth muscle cell proliferation	19_GO:0050789 regulation of biological process	-7	14	10	30304	93	182	8	4.4	1.5	1786|2081|2247|3725|4193|4318|6714|7124	DNMT1|ERN1|FGF2|JUN|MDM2|MMP9|SRC|TNF	-6.1
MyList	GO Biological Processes	19	GO:0032652	regulation of interleukin-1 production	19_GO:0032501 multicellular organismal process	-7	12	9.3	30304	130	182	9	4.9	1.6	351|1139|2950|3066|5027|6774|7099|7124|10892	APP|CHRNA7|GSTP1|HDAC2|P2RX7|STAT3|TLR4|TNF|MALT1	-6.1
MyList	GO Biological Processes	19	GO:0002821	positive regulation of adaptive immune response	19_GO:0002376 immune system process	-7	12	9.3	30304	130	182	9	4.9	1.6	100|695|3105|3558|5027|5788|7124|7297|10892	ADA|BTK|HLA-A|IL2|P2RX7|PTPRC|TNF|TYK2|MALT1	-6.1
MyList	GO Biological Processes	19	GO:0032787	monocarboxylic acid metabolic process	19_GO:0008152 metabolic process	-7	5.2	7.4	30304	514	182	16	8.8	2.1	240|246|1376|1432|1545|1548|1557|1565|1576|2052|2597|2944|2950|5742|5743|7157	ALOX5|ALOX15|CPT2|MAPK14|CYP1B1|CYP2A6|CYP2C19|CYP2D6|CYP3A4|EPHX1|GAPDH|GSTM1|GSTP1|PTGS1|PTGS2|TP53	-6.1
MyList	GO Biological Processes	19	GO:0061061	muscle structure development	19_GO:0032502 developmental process	-7	5.2	7.4	30304	514	182	16	8.8	2.1	207|596|836|983|1432|2033|2280|2475|4638|4842|5156|5159|6469|7139|7422|23028	AKT1|BCL2|CASP3|CDK1|MAPK14|EP300|FKBP1A|MTOR|MYLK|NOS1|PDGFRA|PDGFRB|SHH|TNNT2|VEGFA|KDM1A	-6.1
MyList	GO Biological Processes	19	GO:0048598	embryonic morphogenesis	19_GO:0032502 developmental process	-7	4.8	7.3	30304	584	182	17	9.3	2.2	25|836|2247|2735|3065|3066|3676|3685|3690|4317|4318|5156|5566|5594|5595|6469|7157	ABL1|CASP3|FGF2|GLI1|HDAC1|HDAC2|ITGA4|ITGAV|ITGB3|MMP8|MMP9|PDGFRA|PRKACA|MAPK1|MAPK3|SHH|TP53	-6.1
MyList	KEGG Pathway	24	hsa05340	Primary immunodeficiency		-7	26	12	30304	38	182	6	3.3	1.3	100|695|3718|3932|5788|7535	ADA|BTK|JAK3|LCK|PTPRC|ZAP70	-6.1
MyList	Canonical Pathways	11	M229	PID P38 ALPHA BETA DOWNSTREAM PATHWAY		-7	26	12	30304	38	182	6	3.3	1.3	1432|3725|4843|5743|7157|9261	MAPK14|JUN|NOS2|PTGS2|TP53|MAPKAPK2	-6.1
MyList	WikiPathways	27	WP2447	Amyotrophic lateral sclerosis (ALS)		-7	26	12	30304	38	182	6	3.3	1.3	596|836|1432|4842|7124|7157	BCL2|CASP3|MAPK14|NOS1|TNF|TP53	-6.1
MyList	GO Biological Processes	19	GO:0043470	regulation of carbohydrate catabolic process	19_GO:0008152 metabolic process	-7	19	11	30304	63	182	7	3.8	1.4	351|2033|2475|5027|5566|6774|7157	APP|EP300|MTOR|P2RX7|PRKACA|STAT3|TP53	-6.1
MyList	WikiPathways	27	WP5362	TAR syndrome		-7	19	11	30304	63	182	7	3.8	1.4	1956|2322|3066|3105|3932|6774|7852	EGFR|FLT3|HDAC2|HLA-A|LCK|STAT3|CXCR4	-6.1
MyList	WikiPathways	27	WP474	Endochondral ossification		-7	19	11	30304	63	182	7	3.8	1.4	207|2247|2260|4318|4322|5566|7422	AKT1|FGF2|FGFR1|MMP9|MMP13|PRKACA|VEGFA	-6.1
MyList	WikiPathways	27	WP4808	Endochondral ossification with skeletal dysplasias		-7	19	11	30304	63	182	7	3.8	1.4	207|2247|2260|4318|4322|5566|7422	AKT1|FGF2|FGFR1|MMP9|MMP13|PRKACA|VEGFA	-6.1
MyList	GO Biological Processes	19	GO:0035270	endocrine system development	19_GO:0032502 developmental process	-7	11	9.3	30304	131	182	9	4.9	1.6	673|1545|2247|2735|2908|5156|5594|5595|6469	BRAF|CYP1B1|FGF2|GLI1|NR3C1|PDGFRA|MAPK1|MAPK3|SHH	-6.1
MyList	KEGG Pathway	24	hsa04114	Oocyte meiosis		-7	11	9.3	30304	131	182	9	4.9	1.6	367|983|1017|1432|5241|5347|5566|5594|5595	AR|CDK1|CDK2|MAPK14|PGR|PLK1|PRKACA|MAPK1|MAPK3	-6.1
MyList	GO Biological Processes	19	GO:0048565	digestive tract development	19_GO:0032502 developmental process	-7	11	9.3	30304	131	182	9	4.9	1.6	100|596|1956|2735|5009|5156|6469|6714|7124	ADA|BCL2|EGFR|GLI1|OTC|PDGFRA|SHH|SRC|TNF	-6.1
MyList	KEGG Pathway	24	hsa05020	Prion disease		-7	7.3	8.2	30304	272	182	12	6.6	1.8	836|1432|2534|5290|5293|5295|5566|5580|5594|5595|5599|7124	CASP3|MAPK14|FYN|PIK3CA|PIK3CD|PIK3R1|PRKACA|PRKCD|MAPK1|MAPK3|MAPK8|TNF	-6.1
MyList	GO Biological Processes	19	GO:0006144	purine nucleobase metabolic process	19_GO:0008152 metabolic process	-7	42	14	30304	20	182	5	2.7	1.2	100|3251|7276|7498|23028	ADA|HPRT1|TTR|XDH|KDM1A	-6.1
MyList	GO Biological Processes	19	GO:2000146	negative regulation of cell motility	19_GO:0040011 locomotion	-7	6	7.7	30304	388	182	14	7.7	2	100|207|596|673|1545|1803|2247|3065|3066|3162|5054|6469|6774|7124	ADA|AKT1|BCL2|BRAF|CYP1B1|DPP4|FGF2|HDAC1|HDAC2|HMOX1|SERPINE1|SHH|STAT3|TNF	-6.1
MyList	GO Biological Processes	19	GO:1901136	carbohydrate derivative catabolic process	19_GO:0008152 metabolic process	-7	9.6	8.8	30304	174	182	10	5.5	1.7	100|695|2247|2629|3251|4321|4860|5141|7498|10724	ADA|BTK|FGF2|GBA1|HPRT1|MMP12|PNP|PDE4A|XDH|OGA	-6.1
MyList	GO Biological Processes	19	GO:0019229	regulation of vasoconstriction	19_GO:0032501 multicellular organismal process	-6.9	18	11	30304	64	182	7	3.8	1.4	25|952|3269|3274|5743|6869|59272	ABL1|CD38|HRH1|HRH2|PTGS2|TACR1|ACE2	-6.1
MyList	GO Biological Processes	19	GO:0043550	regulation of lipid kinase activity	19_GO:0008152 metabolic process	-6.9	26	12	30304	39	182	6	3.3	1.3	2147|2247|2322|5156|5159|5295	F2|FGF2|FLT3|PDGFRA|PDGFRB|PIK3R1	-6.1
MyList	GO Biological Processes	19	GO:0071456	cellular response to hypoxia	19_GO:0050896 response to stimulus	-6.9	11	9.2	30304	133	182	9	4.9	1.6	596|2475|3162|4193|5743|6714|6839|7157|7422	BCL2|MTOR|HMOX1|MDM2|PTGS2|SRC|SUV39H1|TP53|VEGFA	-6.1
MyList	GO Biological Processes	19	GO:0043271	negative regulation of monoatomic ion transport	19_GO:0051179 localization	-6.9	11	9.2	30304	133	182	9	4.9	1.6	596|1268|3757|4129|4318|4842|4846|5743|54106	BCL2|CNR1|KCNH2|MAOB|MMP9|NOS1|NOS3|PTGS2|TLR9	-6.1
MyList	GO Biological Processes	19	GO:0048469	cell maturation	19_GO:0032502 developmental process	-6.9	9.4	8.7	30304	177	182	10	5.5	1.7	351|596|695|2539|2629|5241|5566|5972|7422|23028	APP|BCL2|BTK|G6PD|GBA1|PGR|PRKACA|REN|VEGFA|KDM1A	-6
MyList	GO Biological Processes	19	GO:0008406	gonad development	19_GO:0022414 reproductive process	-6.9	8.1	8.4	30304	225	182	11	6	1.8	367|596|836|1545|4846|5156|5241|5972|6714|7422|54106	AR|BCL2|CASP3|CYP1B1|NOS3|PDGFRA|PGR|REN|SRC|VEGFA|TLR9	-6
MyList	GO Biological Processes	19	GO:0002275	myeloid cell activation involved in immune response	19_GO:0002376 immune system process	-6.9	18	11	30304	65	182	7	3.8	1.4	695|4067|5293|5294|5729|6850|7124	BTK|LYN|PIK3CD|PIK3CG|PTGDR|SYK|TNF	-6
MyList	GO Biological Processes	19	GO:1905330	regulation of morphogenesis of an epithelium	19_GO:0032502 developmental process	-6.9	18	11	30304	65	182	7	3.8	1.4	25|367|2247|5293|6469|7124|7422	ABL1|AR|FGF2|PIK3CD|SHH|TNF|VEGFA	-6
MyList	WikiPathways	27	WP3651	Pathways affected in adenoid cystic carcinoma		-6.9	18	11	30304	65	182	7	3.8	1.4	207|1111|2033|5290|5591|7157|11200	AKT1|CHEK1|EP300|PIK3CA|PRKDC|TP53|CHEK2	-6
MyList	GO Biological Processes	19	GO:0045787	positive regulation of cell cycle	19_GO:0048518 positive regulation of biological process	-6.9	6.5	7.8	30304	334	182	13	7.1	1.9	25|207|351|983|993|1111|1956|2735|4193|5159|5578|6868|7124	ABL1|AKT1|APP|CDK1|CDC25A|CHEK1|EGFR|GLI1|MDM2|PDGFRB|PRKCA|ADAM17|TNF	-6
MyList	Reactome Gene Sets	6	R-HSA-975871	MyD88 cascade initiated on plasma membrane		-6.9	14	9.8	30304	97	182	8	4.4	1.5	351|1432|3725|5594|5595|5599|7157|9261	APP|MAPK14|JUN|MAPK1|MAPK3|MAPK8|TP53|MAPKAPK2	-6
MyList	Reactome Gene Sets	6	R-HSA-168176	Toll Like Receptor 5 (TLR5) Cascade		-6.9	14	9.8	30304	97	182	8	4.4	1.5	351|1432|3725|5594|5595|5599|7157|9261	APP|MAPK14|JUN|MAPK1|MAPK3|MAPK8|TP53|MAPKAPK2	-6
MyList	Reactome Gene Sets	6	R-HSA-168142	Toll Like Receptor 10 (TLR10) Cascade		-6.9	14	9.8	30304	97	182	8	4.4	1.5	351|1432|3725|5594|5595|5599|7157|9261	APP|MAPK14|JUN|MAPK1|MAPK3|MAPK8|TP53|MAPKAPK2	-6
MyList	GO Biological Processes	19	GO:0046128	purine ribonucleoside metabolic process	19_GO:0008152 metabolic process	-6.9	40	14	30304	21	182	5	2.7	1.2	100|3251|4860|5729|7498	ADA|HPRT1|PNP|PTGDR|XDH	-6
MyList	GO Biological Processes	19	GO:0002902	regulation of B cell apoptotic process	19_GO:0050789 regulation of biological process	-6.9	40	14	30304	21	182	5	2.7	1.2	100|596|695|3558|4067	ADA|BCL2|BTK|IL2|LYN	-6
MyList	GO Biological Processes	19	GO:0045981	positive regulation of nucleotide metabolic process	19_GO:0048518 positive regulation of biological process	-6.9	40	14	30304	21	182	5	2.7	1.2	2475|4842|4843|4846|7415	MTOR|NOS1|NOS2|NOS3|VCP	-6
MyList	Reactome Gene Sets	6	R-HSA-622312	Inflammasomes		-6.9	40	14	30304	21	182	5	2.7	1.2	351|596|3162|3326|5027	APP|BCL2|HMOX1|HSP90AB1|P2RX7	-6
MyList	GO Biological Processes	19	GO:1900544	positive regulation of purine nucleotide metabolic process	19_GO:0048518 positive regulation of biological process	-6.9	40	14	30304	21	182	5	2.7	1.2	2475|4842|4843|4846|7415	MTOR|NOS1|NOS2|NOS3|VCP	-6
MyList	Canonical Pathways	11	M41	PID ER NONGENOMIC PATHWAY		-6.9	25	12	30304	40	182	6	3.3	1.3	207|4318|4846|5290|5295|6714	AKT1|MMP9|NOS3|PIK3CA|PIK3R1|SRC	-6
MyList	WikiPathways	27	WP3937	Microglia pathogen phagocytosis pathway		-6.9	25	12	30304	40	182	6	3.3	1.3	4067|5290|5293|5294|5295|6850	LYN|PIK3CA|PIK3CD|PIK3CG|PIK3R1|SYK	-6
MyList	Reactome Gene Sets	6	R-HSA-8853659	RET signaling		-6.9	25	12	30304	40	182	6	3.3	1.3	5290|5293|5295|5566|5578|6714	PIK3CA|PIK3CD|PIK3R1|PRKACA|PRKCA|SRC	-6
MyList	GO Biological Processes	19	GO:0046903	secretion	19_GO:0051179 localization	-6.8	5	7.3	30304	528	182	16	8.8	2.1	100|673|695|3274|4067|4843|5027|5293|5294|5729|5743|6850|7052|7422|7442|7498	ADA|BRAF|BTK|HRH2|LYN|NOS2|P2RX7|PIK3CD|PIK3CG|PTGDR|PTGS2|SYK|TGM2|VEGFA|TRPV1|XDH	-6
MyList	GO Biological Processes	19	GO:0007548	sex differentiation	19_GO:0022414 reproductive process	-6.8	7.1	8	30304	281	182	12	6.6	1.8	367|596|836|1545|4846|5156|5241|5972|6469|6714|7422|54106	AR|BCL2|CASP3|CYP1B1|NOS3|PDGFRA|PGR|REN|SHH|SRC|VEGFA|TLR9	-6
MyList	GO Biological Processes	19	GO:0002285	lymphocyte activation involved in immune response	19_GO:0002376 immune system process	-6.8	11	9.1	30304	137	182	9	4.9	1.6	25|100|2475|3383|3716|6097|6774|7099|7157	ABL1|ADA|MTOR|ICAM1|JAK1|RORC|STAT3|TLR4|TP53	-6
MyList	GO Biological Processes	19	GO:0031620	regulation of fever generation	19_GO:0042592 homeostatic process	-6.8	74	17	30304	9	182	4	2.2	1.1	1268|5733|5743|7124	CNR1|PTGER3|PTGS2|TNF	-6
MyList	GO Biological Processes	19	GO:0051122	hepoxilin biosynthetic process	19_GO:0008152 metabolic process	-6.8	74	17	30304	9	182	4	2.2	1.1	240|246|2944|2950	ALOX5|ALOX15|GSTM1|GSTP1	-6
MyList	GO Biological Processes	19	GO:0051121	hepoxilin metabolic process	19_GO:0008152 metabolic process	-6.8	74	17	30304	9	182	4	2.2	1.1	240|246|2944|2950	ALOX5|ALOX15|GSTM1|GSTP1	-6
MyList	Reactome Gene Sets	6	R-HSA-391908	Prostanoid ligand receptors		-6.8	74	17	30304	9	182	4	2.2	1.1	5729|5731|5733|11251	PTGDR|PTGER1|PTGER3|PTGDR2	-6
MyList	GO Biological Processes	19	GO:0031652	positive regulation of heat generation	19_GO:0042592 homeostatic process	-6.8	74	17	30304	9	182	4	2.2	1.1	1268|5733|5743|7124	CNR1|PTGER3|PTGS2|TNF	-6
MyList	GO Biological Processes	19	GO:0019062	virion attachment to host cell	19_GO:0016032 viral process	-6.8	74	17	30304	9	182	4	2.2	1.1	1803|3326|3383|59272	DPP4|HSP90AB1|ICAM1|ACE2	-6
MyList	CORUM	33	CORUM:643	CtBP core complex		-6.8	74	17	30304	9	182	4	2.2	1.1	3065|3066|10919|23028	HDAC1|HDAC2|EHMT2|KDM1A	-6
MyList	GO Biological Processes	19	GO:0000902	cell morphogenesis	19_GO:0032502 developmental process	-6.8	4.4	7	30304	676	182	18	9.9	2.2	351|367|596|836|1139|1432|1956|2033|2534|3251|3320|3326|3676|5027|6446|6469|6868|7422	APP|AR|BCL2|CASP3|CHRNA7|MAPK14|EGFR|EP300|FYN|HPRT1|HSP90AA1|HSP90AB1|ITGA4|P2RX7|SGK1|SHH|ADAM17|VEGFA	-6
MyList	WikiPathways	27	WP1403	AMP-activated protein kinase signaling		-6.8	17	10	30304	67	182	7	3.8	1.4	207|2475|5290|5293|5294|5295|7157	AKT1|MTOR|PIK3CA|PIK3CD|PIK3CG|PIK3R1|TP53	-5.9
MyList	GO Biological Processes	19	GO:0045137	development of primary sexual characteristics	19_GO:0022414 reproductive process	-6.8	8	8.2	30304	230	182	11	6	1.8	367|596|836|1545|4846|5156|5241|5972|6714|7422|54106	AR|BCL2|CASP3|CYP1B1|NOS3|PDGFRA|PGR|REN|SRC|VEGFA|TLR9	-5.9
MyList	GO Biological Processes	19	GO:0150077	regulation of neuroinflammatory response	19_GO:0050896 response to stimulus	-6.8	24	12	30304	41	182	6	3.3	1.3	4314|4317|4318|5743|5788|7124	MMP3|MMP8|MMP9|PTGS2|PTPRC|TNF	-5.9
MyList	GO Biological Processes	19	GO:0060537	muscle tissue development	19_GO:0032502 developmental process	-6.8	6.3	7.7	30304	341	182	13	7.1	1.9	25|596|983|1432|2033|2280|2475|4638|5156|5159|6469|7139|7422	ABL1|BCL2|CDK1|MAPK14|EP300|FKBP1A|MTOR|MYLK|PDGFRA|PDGFRB|SHH|TNNT2|VEGFA	-5.9
MyList	GO Biological Processes	19	GO:1905952	regulation of lipid localization	19_GO:0051179 localization	-6.8	9.1	8.5	30304	183	182	10	5.5	1.7	207|3685|3690|5027|5580|5972|6469|6850|7124|9641	AKT1|ITGAV|ITGB3|P2RX7|PRKCD|REN|SHH|SYK|TNF|IKBKE	-5.9
MyList	GO Biological Processes	19	GO:0045930	negative regulation of mitotic cell cycle	19_GO:0048519 negative regulation of biological process	-6.8	7.9	8.2	30304	232	182	11	6	1.8	25|596|983|1017|1111|4193|5347|5591|7124|7157|11200	ABL1|BCL2|CDK1|CDK2|CHEK1|MDM2|PLK1|PRKDC|TNF|TP53|CHEK2	-5.9
MyList	GO Biological Processes	19	GO:0019439	aromatic compound catabolic process	19_GO:0008152 metabolic process	-6.7	6.3	7.7	30304	343	182	13	7.1	1.9	100|1548|2052|2081|3162|3251|4128|4129|4860|5141|6036|7415|7498	ADA|CYP2A6|EPHX1|ERN1|HMOX1|HPRT1|MAOA|MAOB|PNP|PDE4A|RNASE2|VCP|XDH	-5.9
MyList	GO Biological Processes	19	GO:0007249	canonical NF-kappaB signal transduction	19_GO:0050896 response to stimulus	-6.7	17	10	30304	68	182	7	3.8	1.4	25|207|695|2534|7099|7124|54106	ABL1|AKT1|BTK|FYN|TLR4|TNF|TLR9	-5.9
MyList	WikiPathways	27	WP1584	Type II diabetes mellitus		-6.7	38	13	30304	22	182	5	2.7	1.2	2475|5580|5594|5599|7124	MTOR|PRKCD|MAPK1|MAPK8|TNF	-5.9
MyList	GO Biological Processes	19	GO:0006259	DNA metabolic process	19_GO:0008152 metabolic process	-6.7	4.2	6.9	30304	761	182	19	10	2.3	25|142|983|1017|1111|1545|1786|1789|3320|3326|4255|5111|5591|6714|7153|7157|7415|10919|11200	ABL1|PARP1|CDK1|CDK2|CHEK1|CYP1B1|DNMT1|DNMT3B|HSP90AA1|HSP90AB1|MGMT|PCNA|PRKDC|SRC|TOP2A|TP53|VCP|EHMT2|CHEK2	-5.9
MyList	GO Biological Processes	19	GO:0050850	positive regulation of calcium-mediated signaling	19_GO:0048518 positive regulation of biological process	-6.7	24	11	30304	42	182	6	3.3	1.3	100|5156|5159|6850|7124|7535	ADA|PDGFRA|PDGFRB|SYK|TNF|ZAP70	-5.9
MyList	GO Biological Processes	19	GO:0045124	regulation of bone resorption	19_GO:0042592 homeostatic process	-6.7	24	11	30304	42	182	6	3.3	1.3	952|3690|5027|5578|6714|6850	CD38|ITGB3|P2RX7|PRKCA|SRC|SYK	-5.9
MyList	GO Biological Processes	19	GO:0035307	positive regulation of protein dephosphorylation	19_GO:0048518 positive regulation of biological process	-6.7	24	11	30304	42	182	6	3.3	1.3	2475|2629|3326|5159|5580|5788	MTOR|GBA1|HSP90AB1|PDGFRB|PRKCD|PTPRC	-5.9
MyList	GO Biological Processes	19	GO:0002027	regulation of heart rate	19_GO:0032501 multicellular organismal process	-6.7	13	9.5	30304	102	182	8	4.4	1.5	100|781|1139|3757|4193|5566|7124|7442	ADA|CACNA2D1|CHRNA7|KCNH2|MDM2|PRKACA|TNF|TRPV1	-5.9
MyList	WikiPathways	27	WP2884	NRF2 pathway		-6.7	11	8.9	30304	141	182	9	4.9	1.6	1548|2539|2944|2950|3162|3320|3326|6513|6523	CYP2A6|G6PD|GSTM1|GSTP1|HMOX1|HSP90AA1|HSP90AB1|SLC2A1|SLC5A1	-5.9
MyList	GO Biological Processes	19	GO:1901224	positive regulation of non-canonical NF-kappaB signal transduction	19_GO:0048518 positive regulation of biological process	-6.7	17	10	30304	69	182	7	3.8	1.4	351|1956|2033|5610|7099|7124|54106	APP|EGFR|EP300|EIF2AK2|TLR4|TNF|TLR9	-5.9
MyList	GO Biological Processes	19	GO:0043627	response to estrogen	19_GO:0050896 response to stimulus	-6.7	17	10	30304	69	182	7	3.8	1.4	367|2033|2629|3320|4193|4311|4986	AR|EP300|GBA1|HSP90AA1|MDM2|MME|OPRK1	-5.9
MyList	KEGG Pathway	24	hsa05031	Amphetamine addiction		-6.7	17	10	30304	69	182	7	3.8	1.4	3065|3066|3725|4128|4129|5566|5578	HDAC1|HDAC2|JUN|MAOA|MAOB|PRKACA|PRKCA	-5.9
MyList	GO Biological Processes	19	GO:0032008	positive regulation of TOR signaling	19_GO:0048518 positive regulation of biological process	-6.7	17	10	30304	69	182	7	3.8	1.4	207|2033|5290|5292|6714|6850|10000	AKT1|EP300|PIK3CA|PIM1|SRC|SYK|AKT3	-5.9
MyList	KEGG Pathway	24	hsa04920	Adipocytokine signaling pathway		-6.7	17	10	30304	69	182	7	3.8	1.4	207|2475|5599|6513|6774|7124|10000	AKT1|MTOR|MAPK8|SLC2A1|STAT3|TNF|AKT3	-5.9
MyList	GO Biological Processes	19	GO:0010906	regulation of glucose metabolic process	19_GO:0008152 metabolic process	-6.7	13	9.4	30304	103	182	8	4.4	1.5	207|2033|2908|5566|6097|6714|7157|11091	AKT1|EP300|NR3C1|PRKACA|RORC|SRC|TP53|WDR5	-5.8
MyList	GO Biological Processes	19	GO:0051402	neuron apoptotic process	19_GO:0009987 cellular process	-6.7	13	9.4	30304	103	182	8	4.4	1.5	25|331|351|596|836|2597|2629|7157	ABL1|XIAP|APP|BCL2|CASP3|GAPDH|GBA1|TP53	-5.8
MyList	GO Biological Processes	19	GO:0038091	positive regulation of cell proliferation by VEGF-activated platelet derived growth factor receptor signaling pathway	19_GO:0048518 positive regulation of biological process	-6.7	170	22	30304	3	182	3	1.6	0.94	5156|5159|7422	PDGFRA|PDGFRB|VEGFA	-5.8
MyList	GO Biological Processes	19	GO:0046090	deoxyadenosine metabolic process	19_GO:0008152 metabolic process	-6.7	170	22	30304	3	182	3	1.6	0.94	100|4860|7498	ADA|PNP|XDH	-5.8
MyList	CORUM	33	CORUM:98	p300-MDM2-p53 protein complex		-6.7	170	22	30304	3	182	3	1.6	0.94	2033|4193|7157	EP300|MDM2|TP53	-5.8
MyList	GO Biological Processes	19	GO:0038086	VEGF-activated platelet-derived growth factor receptor signaling pathway	19_GO:0050896 response to stimulus	-6.7	170	22	30304	3	182	3	1.6	0.94	5156|5159|7422	PDGFRA|PDGFRB|VEGFA	-5.8
MyList	CORUM	33	CORUM:5718	NOS3-HSP90-AKT complex, VEGF induced		-6.7	170	22	30304	3	182	3	1.6	0.94	207|3320|4846	AKT1|HSP90AA1|NOS3	-5.8
MyList	GO Biological Processes	19	GO:0006157	deoxyadenosine catabolic process	19_GO:0008152 metabolic process	-6.7	170	22	30304	3	182	3	1.6	0.94	100|4860|7498	ADA|PNP|XDH	-5.8
MyList	CORUM	33	CORUM:2369	ITGAV-ITGB3-EGFR complex		-6.7	170	22	30304	3	182	3	1.6	0.94	1956|3685|3690	EGFR|ITGAV|ITGB3	-5.8
MyList	CORUM	33	CORUM:860	DNMT1-EHMT2-PCNA complex		-6.7	170	22	30304	3	182	3	1.6	0.94	1786|5111|10919	DNMT1|PCNA|EHMT2	-5.8
MyList	Canonical Pathways	11	M238	PID THROMBIN PAR1 PATHWAY		-6.7	23	11	30304	43	182	6	3.3	1.3	2147|4846|5290|5295|5578|5580	F2|NOS3|PIK3CA|PIK3R1|PRKCA|PRKCD	-5.8
MyList	GO Biological Processes	19	GO:0043299	leukocyte degranulation	19_GO:0002376 immune system process	-6.7	23	11	30304	43	182	6	3.3	1.3	695|4067|5293|5294|5729|6850	BTK|LYN|PIK3CD|PIK3CG|PTGDR|SYK	-5.8
MyList	WikiPathways	27	WP5198	Inflammatory bowel disease signaling		-6.7	23	11	30304	43	182	6	3.3	1.3	3558|3725|6097|6774|7099|7124	IL2|JUN|RORC|STAT3|TLR4|TNF	-5.8
MyList	GO Biological Processes	19	GO:0055123	digestive system development	19_GO:0032502 developmental process	-6.7	10	8.8	30304	143	182	9	4.9	1.6	100|596|1956|2735|5009|5156|6469|6714|7124	ADA|BCL2|EGFR|GLI1|OTC|PDGFRA|SHH|SRC|TNF	-5.8
MyList	KEGG Pathway	24	hsa05017	Spinocerebellar ataxia		-6.7	10	8.8	30304	143	182	9	4.9	1.6	207|2081|2475|5290|5293|5295|5578|5599|10000	AKT1|ERN1|MTOR|PIK3CA|PIK3CD|PIK3R1|PRKCA|MAPK8|AKT3	-5.8
MyList	GO Biological Processes	19	GO:1990858	cellular response to lectin	19_GO:0050896 response to stimulus	-6.6	36	13	30304	23	182	5	2.7	1.2	2033|2534|4067|6714|6850	EP300|FYN|LYN|SRC|SYK	-5.8
MyList	WikiPathways	27	WP4585	Cancer immunotherapy by PD-1 blockade		-6.6	36	13	30304	23	182	5	2.7	1.2	3105|3725|3932|6774|7535	HLA-A|JUN|LCK|STAT3|ZAP70	-5.8
MyList	Reactome Gene Sets	6	R-HSA-112409	RAF-independent MAPK1/3 activation		-6.6	36	13	30304	23	182	5	2.7	1.2	983|3716|5594|5595|7297	CDK1|JAK1|MAPK1|MAPK3|TYK2	-5.8
MyList	GO Biological Processes	19	GO:0002223	stimulatory C-type lectin receptor signaling pathway	19_GO:0044419 biological process involved in interspecies interaction between organisms	-6.6	36	13	30304	23	182	5	2.7	1.2	2033|2534|4067|6714|6850	EP300|FYN|LYN|SRC|SYK	-5.8
MyList	GO Biological Processes	19	GO:1990840	response to lectin	19_GO:0050896 response to stimulus	-6.6	36	13	30304	23	182	5	2.7	1.2	2033|2534|4067|6714|6850	EP300|FYN|LYN|SRC|SYK	-5.8
MyList	WikiPathways	27	WP167	Eicosanoid synthesis		-6.6	36	13	30304	23	182	5	2.7	1.2	240|246|4048|5742|5743	ALOX5|ALOX15|LTA4H|PTGS1|PTGS2	-5.8
MyList	WikiPathways	27	WP691	Tamoxifen metabolism		-6.6	36	13	30304	23	182	5	2.7	1.2	1545|1548|1557|1565|1576	CYP1B1|CYP2A6|CYP2C19|CYP2D6|CYP3A4	-5.8
MyList	KEGG Pathway	24	hsa04614	Renin-angiotensin system		-6.6	36	13	30304	23	182	5	2.7	1.2	1511|3816|4311|5972|59272	CTSG|KLK1|MME|REN|ACE2	-5.8
MyList	GO Biological Processes	19	GO:1905477	positive regulation of protein localization to membrane	19_GO:0051179 localization	-6.6	13	9.4	30304	104	182	8	4.4	1.5	207|1956|2534|5290|5295|5599|7124|7430	AKT1|EGFR|FYN|PIK3CA|PIK3R1|MAPK8|TNF|EZR	-5.8
MyList	GO Biological Processes	19	GO:0042102	positive regulation of T cell proliferation	19_GO:0002376 immune system process	-6.6	13	9.3	30304	105	182	8	4.4	1.5	3105|3558|4860|5788|6469|6850|7297|7535	HLA-A|IL2|PNP|PTPRC|SHH|SYK|TYK2|ZAP70	-5.8
MyList	GO Biological Processes	19	GO:1901615	organic hydroxy compound metabolic process	19_GO:0008152 metabolic process	-6.6	5.2	7.2	30304	481	182	15	8.2	2	246|351|596|1508|1545|1565|1576|2247|2539|2629|3251|4128|4129|7157|7173	ALOX15|APP|BCL2|CTSB|CYP1B1|CYP2D6|CYP3A4|FGF2|G6PD|GBA1|HPRT1|MAOA|MAOB|TP53|TPO	-5.8
MyList	GO Biological Processes	19	GO:0062207	regulation of pattern recognition receptor signaling pathway	19_GO:0044419 biological process involved in interspecies interaction between organisms	-6.6	10	8.8	30304	145	182	9	4.9	1.6	331|695|4067|5295|5599|5610|6714|7099|54106	XIAP|BTK|LYN|PIK3R1|MAPK8|EIF2AK2|SRC|TLR4|TLR9	-5.8
MyList	GO Biological Processes	19	GO:0003044	regulation of systemic arterial blood pressure mediated by a chemical signal	19_GO:0032501 multicellular organismal process	-6.6	23	11	30304	44	182	6	3.3	1.3	154|1511|4846|5972|6869|59272	ADRB2|CTSG|NOS3|REN|TACR1|ACE2	-5.8
MyList	GO Biological Processes	19	GO:0046640	regulation of alpha-beta T cell proliferation	19_GO:0002376 immune system process	-6.6	23	11	30304	44	182	6	3.3	1.3	3105|3558|5788|6850|7297|7535	HLA-A|IL2|PTPRC|SYK|TYK2|ZAP70	-5.8
MyList	Reactome Gene Sets	6	R-HSA-109704	PI3K Cascade		-6.6	23	11	30304	44	182	6	3.3	1.3	2247|2260|2322|5290|5295|54106	FGF2|FGFR1|FLT3|PIK3CA|PIK3R1|TLR9	-5.8
MyList	WikiPathways	27	WP4399	MicroRNA network associated with chronic lymphocytic leukemia		-6.6	67	16	30304	10	182	4	2.2	1.1	596|4170|7157|7535	BCL2|MCL1|TP53|ZAP70	-5.8
MyList	GO Biological Processes	19	GO:0044650	adhesion of symbiont to host cell	19_GO:0044419 biological process involved in interspecies interaction between organisms	-6.6	67	16	30304	10	182	4	2.2	1.1	1803|3326|3383|59272	DPP4|HSP90AB1|ICAM1|ACE2	-5.8
MyList	GO Biological Processes	19	GO:0070669	response to interleukin-2	19_GO:0050896 response to stimulus	-6.6	67	16	30304	10	182	4	2.2	1.1	3558|3716|3718|6774	IL2|JAK1|JAK3|STAT3	-5.8
MyList	Reactome Gene Sets	6	R-HSA-9701898	STAT3 nuclear events downstream of ALK signaling		-6.6	67	16	30304	10	182	4	2.2	1.1	2033|3065|3066|6774	EP300|HDAC1|HDAC2|STAT3	-5.8
MyList	Reactome Gene Sets	6	R-HSA-110056	MAPK3 (ERK1) activation		-6.6	67	16	30304	10	182	4	2.2	1.1	983|3716|5595|7297	CDK1|JAK1|MAPK3|TYK2	-5.8
MyList	GO Biological Processes	19	GO:0009128	purine nucleoside monophosphate catabolic process	19_GO:0008152 metabolic process	-6.6	67	16	30304	10	182	4	2.2	1.1	100|3251|4860|7498	ADA|HPRT1|PNP|XDH	-5.8
MyList	GO Biological Processes	19	GO:0009169	purine ribonucleoside monophosphate catabolic process	19_GO:0008152 metabolic process	-6.6	67	16	30304	10	182	4	2.2	1.1	100|3251|4860|7498	ADA|HPRT1|PNP|XDH	-5.8
MyList	GO Biological Processes	19	GO:0001558	regulation of cell growth	19_GO:0040007 growth	-6.6	5.6	7.3	30304	417	182	14	7.7	2	25|207|596|952|1956|2147|2475|2539|3558|6446|6868|7157|7422|7852	ABL1|AKT1|BCL2|CD38|EGFR|F2|MTOR|G6PD|IL2|SGK1|ADAM17|TP53|VEGFA|CXCR4	-5.8
MyList	GO Biological Processes	19	GO:0072593	reactive oxygen species metabolic process	19_GO:0008152 metabolic process	-6.6	13	9.3	30304	106	182	8	4.4	1.5	596|4129|4353|4843|4846|5027|7157|7173	BCL2|MAOB|MPO|NOS2|NOS3|P2RX7|TP53|TPO	-5.7
MyList	GO Biological Processes	19	GO:0014015	positive regulation of gliogenesis	19_GO:0032502 developmental process	-6.6	16	10	30304	72	182	7	3.8	1.4	2475|3065|3066|4067|6469|7124|7852	MTOR|HDAC1|HDAC2|LYN|SHH|TNF|CXCR4	-5.7
MyList	WikiPathways	27	WP2572	Primary focal segmental glomerulosclerosis (FSGS)		-6.6	16	10	30304	72	182	7	3.8	1.4	207|2534|3685|3690|4311|5111|7099	AKT1|FYN|ITGAV|ITGB3|MME|PCNA|TLR4	-5.7
MyList	Reactome Gene Sets	6	R-HSA-9755511	KEAP1-NFE2L2 pathway		-6.5	12	9.2	30304	107	182	8	4.4	1.5	207|2033|2539|3162|5580|7086|7415|10000	AKT1|EP300|G6PD|HMOX1|PRKCD|TKT|VCP|AKT3	-5.7
MyList	GO Biological Processes	19	GO:0036336	dendritic cell migration	19_GO:0002376 immune system process	-6.5	35	13	30304	24	182	5	2.7	1.2	240|3577|3579|5294|7852	ALOX5|CXCR1|CXCR2|PIK3CG|CXCR4	-5.7
MyList	Reactome Gene Sets	6	R-HSA-982772	Growth hormone receptor signaling		-6.5	35	13	30304	24	182	5	2.7	1.2	4067|5594|5595|6774|6868	LYN|MAPK1|MAPK3|STAT3|ADAM17	-5.7
MyList	Reactome Gene Sets	6	R-HSA-5668599	RHO GTPases Activate NADPH Oxidases		-6.5	35	13	30304	24	182	5	2.7	1.2	1432|5578|5580|5594|5595	MAPK14|PRKCA|PRKCD|MAPK1|MAPK3	-5.7
MyList	Reactome Gene Sets	6	R-HSA-8940973	RUNX2 regulates osteoblast differentiation		-6.5	35	13	30304	24	182	5	2.7	1.2	25|367|5594|5595|6714	ABL1|AR|MAPK1|MAPK3|SRC	-5.7
MyList	Canonical Pathways	11	M17200	SA B CELL RECEPTOR COMPLEXES		-6.5	35	13	30304	24	182	5	2.7	1.2	3725|4067|5594|5595|6850	JUN|LYN|MAPK1|MAPK3|SYK	-5.7
MyList	Canonical Pathways	11	M268	PID S1P S1P2 PATHWAY		-6.5	35	13	30304	24	182	5	2.7	1.2	1432|3725|5594|5595|5599	MAPK14|JUN|MAPK1|MAPK3|MAPK8	-5.7
MyList	WikiPathways	27	WP1528	Physiological and pathological hypertrophy of the heart		-6.5	35	13	30304	24	182	5	2.7	1.2	1432|3725|5594|5599|6774	MAPK14|JUN|MAPK1|MAPK8|STAT3	-5.7
MyList	GO Biological Processes	19	GO:0002822	regulation of adaptive immune response based on somatic recombination of immune receptors built from immunoglobulin superfamily domains	19_GO:0002376 immune system process	-6.5	8.6	8.3	30304	193	182	10	5.5	1.7	100|695|3105|3558|3718|5027|5788|7124|7297|10892	ADA|BTK|HLA-A|IL2|JAK3|P2RX7|PTPRC|TNF|TYK2|MALT1	-5.7
MyList	Reactome Gene Sets	6	R-HSA-2172127	DAP12 interactions		-6.5	22	11	30304	45	182	6	3.3	1.3	695|2534|3932|5290|5295|6850	BTK|FYN|LCK|PIK3CA|PIK3R1|SYK	-5.7
MyList	WikiPathways	27	WP3878	ATM signaling in development and disease		-6.5	22	11	30304	45	182	6	3.3	1.3	983|1111|2475|2539|5591|11200	CDK1|CHEK1|MTOR|G6PD|PRKDC|CHEK2	-5.7
MyList	Reactome Gene Sets	6	R-HSA-5654738	Signaling by FGFR2		-6.5	16	10	30304	73	182	7	3.8	1.4	673|2247|5290|5295|5594|5595|6714	BRAF|FGF2|PIK3CA|PIK3R1|MAPK1|MAPK3|SRC	-5.7
MyList	Canonical Pathways	11	M40	PID E2F PATHWAY		-6.5	16	10	30304	73	182	7	3.8	1.4	983|993|1017|2033|3065|4170|5054	CDK1|CDC25A|CDK2|EP300|HDAC1|MCL1|SERPINE1	-5.7
MyList	Reactome Gene Sets	6	R-HSA-9824439	Bacterial Infection Pathways		-6.5	16	10	30304	73	182	7	3.8	1.4	1511|3320|3326|4843|5594|5595|6714	CTSG|HSP90AA1|HSP90AB1|NOS2|MAPK1|MAPK3|SRC	-5.7
MyList	GO Biological Processes	19	GO:0032732	positive regulation of interleukin-1 production	19_GO:0048518 positive regulation of biological process	-6.5	16	10	30304	73	182	7	3.8	1.4	351|3066|5027|6774|7099|7124|10892	APP|HDAC2|P2RX7|STAT3|TLR4|TNF|MALT1	-5.7
MyList	GO Biological Processes	19	GO:0071677	positive regulation of mononuclear cell migration	19_GO:0040011 locomotion	-6.5	16	10	30304	73	182	7	3.8	1.4	25|351|3676|3690|5054|6868|7124	ABL1|APP|ITGA4|ITGB3|SERPINE1|ADAM17|TNF	-5.7
MyList	GO Biological Processes	19	GO:0055086	nucleobase-containing small molecule metabolic process	19_GO:0008152 metabolic process	-6.5	4.8	7	30304	558	182	16	8.8	2.1	100|142|952|1723|2475|2539|3251|4860|5141|5594|5729|7086|7276|7415|7498|23028	ADA|PARP1|CD38|DHODH|MTOR|G6PD|HPRT1|PNP|PDE4A|MAPK1|PTGDR|TKT|TTR|VCP|XDH|KDM1A	-5.7
MyList	GO Biological Processes	19	GO:0030163	protein catabolic process	19_GO:0008152 metabolic process	-6.5	4.2	6.8	30304	707	182	18	9.9	2.2	207|695|836|1508|1509|1991|2475|2534|2629|3320|4193|4311|4321|5027|7415|10724|10892|11200	AKT1|BTK|CASP3|CTSB|CTSD|ELANE|MTOR|FYN|GBA1|HSP90AA1|MDM2|MME|MMP12|P2RX7|VCP|OGA|MALT1|CHEK2	-5.7
MyList	Reactome Gene Sets	6	R-HSA-9018519	Estrogen-dependent gene expression		-6.5	10	8.6	30304	149	182	9	4.9	1.6	596|1509|2033|3065|3320|3326|3725|5241|23028	BCL2|CTSD|EP300|HDAC1|HSP90AA1|HSP90AB1|JUN|PGR|KDM1A	-5.7
MyList	GO Biological Processes	19	GO:0051403	stress-activated MAPK cascade	19_GO:0050896 response to stimulus	-6.5	16	9.9	30304	74	182	7	3.8	1.4	1432|5594|5595|5599|7099|7124|9261	MAPK14|MAPK1|MAPK3|MAPK8|TLR4|TNF|MAPKAPK2	-5.7
MyList	GO Biological Processes	19	GO:1990748	cellular detoxification	19_GO:0098754 detoxification	-6.5	12	9.1	30304	109	182	8	4.4	1.5	2944|2950|4353|4846|5292|5742|5743|7173	GSTM1|GSTP1|MPO|NOS3|PIM1|PTGS1|PTGS2|TPO	-5.7
MyList	GO Biological Processes	19	GO:0051972	regulation of telomerase activity	19_GO:0008152 metabolic process	-6.5	22	11	30304	46	182	6	3.3	1.3	3320|3326|5594|5595|6714|7157	HSP90AA1|HSP90AB1|MAPK1|MAPK3|SRC|TP53	-5.7
MyList	GO Biological Processes	19	GO:0007612	learning	19_GO:0032501 multicellular organismal process	-6.5	10	8.6	30304	150	182	9	4.9	1.6	25|351|673|1139|2534|3269|4986|5743|6869	ABL1|APP|BRAF|CHRNA7|FYN|HRH1|OPRK1|PTGS2|TACR1	-5.7
MyList	GO Biological Processes	19	GO:0032869	cellular response to insulin stimulus	19_GO:0050896 response to stimulus	-6.5	10	8.6	30304	150	182	9	4.9	1.6	142|207|2475|5290|5295|5591|5594|5595|6714	PARP1|AKT1|MTOR|PIK3CA|PIK3R1|PRKDC|MAPK1|MAPK3|SRC	-5.7
MyList	GO Biological Processes	19	GO:0051092	positive regulation of NF-kappaB transcription factor activity	19_GO:0008152 metabolic process	-6.5	10	8.6	30304	150	182	9	4.9	1.6	367|695|2033|5610|6774|7099|7124|10892|54106	AR|BTK|EP300|EIF2AK2|STAT3|TLR4|TNF|MALT1|TLR9	-5.7
MyList	GO Biological Processes	19	GO:0001933	negative regulation of protein phosphorylation	19_GO:0048519 negative regulation of biological process	-6.5	6.6	7.6	30304	304	182	12	6.6	1.8	25|207|1139|2629|2950|3558|4067|5347|5580|5591|5788|7498	ABL1|AKT1|CHRNA7|GBA1|GSTP1|IL2|LYN|PLK1|PRKCD|PRKDC|PTPRC|XDH	-5.6
MyList	GO Biological Processes	19	GO:0003015	heart process	19_GO:0032501 multicellular organismal process	-6.5	12	9.1	30304	110	182	8	4.4	1.5	781|2475|2534|3757|5290|6714|7139|7852	CACNA2D1|MTOR|FYN|KCNH2|PIK3CA|SRC|TNNT2|CXCR4	-5.6
MyList	WikiPathways	27	WP5218	Extrafollicular and follicular B cell activation by SARS-CoV-2		-6.5	16	9.8	30304	75	182	7	3.8	1.4	3558|5788|6402|6850|7099|7124|7852	IL2|PTPRC|SELL|SYK|TLR4|TNF|CXCR4	-5.6
MyList	GO Biological Processes	19	GO:0046641	positive regulation of alpha-beta T cell proliferation	19_GO:0002376 immune system process	-6.4	33	13	30304	25	182	5	2.7	1.2	3105|5788|6850|7297|7535	HLA-A|PTPRC|SYK|TYK2|ZAP70	-5.6
MyList	WikiPathways	27	WP3668	Hypothesized pathways in pathogenesis of cardiovascular disease		-6.4	33	13	30304	25	182	5	2.7	1.2	1432|5054|5594|5595|5599	MAPK14|SERPINE1|MAPK1|MAPK3|MAPK8	-5.6
MyList	WikiPathways	27	WP2865	IL1 and megakaryocytes in obesity		-6.4	33	13	30304	25	182	5	2.7	1.2	1232|2147|3383|4318|5290	CCR3|F2|ICAM1|MMP9|PIK3CA	-5.6
MyList	Reactome Gene Sets	6	R-HSA-9705462	Inactivation of CSF3 (G-CSF) signaling		-6.4	33	13	30304	25	182	5	2.7	1.2	3716|4067|6774|6850|7297	JAK1|LYN|STAT3|SYK|TYK2	-5.6
MyList	Reactome Gene Sets	6	R-HSA-9006335	Signaling by Erythropoietin		-6.4	33	13	30304	25	182	5	2.7	1.2	4067|5290|5293|5294|5295	LYN|PIK3CA|PIK3CD|PIK3CG|PIK3R1	-5.6
MyList	GO Biological Processes	19	GO:0043666	regulation of phosphoprotein phosphatase activity	19_GO:0008152 metabolic process	-6.4	21	11	30304	47	182	6	3.3	1.3	2280|2475|3326|5159|5788|7124	FKBP1A|MTOR|HSP90AB1|PDGFRB|PTPRC|TNF	-5.6
MyList	WikiPathways	27	WP4008	NO/cGMP/PKG mediated neuroprotection		-6.4	21	11	30304	47	182	6	3.3	1.3	331|596|4842|4843|4846|7124	XIAP|BCL2|NOS1|NOS2|NOS3|TNF	-5.6
MyList	GO Biological Processes	19	GO:0007173	epidermal growth factor receptor signaling pathway	19_GO:0050896 response to stimulus	-6.4	21	11	30304	47	182	6	3.3	1.3	25|207|673|1956|5290|6714	ABL1|AKT1|BRAF|EGFR|PIK3CA|SRC	-5.6
MyList	KEGG Pathway	24	hsa04973	Carbohydrate digestion and absorption		-6.4	21	11	30304	47	182	6	3.3	1.3	207|5290|5293|5295|6523|10000	AKT1|PIK3CA|PIK3CD|PIK3R1|SLC5A1|AKT3	-5.6
MyList	GO Biological Processes	19	GO:0022602	ovulation cycle process	19_GO:0048511 rhythmic process	-6.4	21	11	30304	47	182	6	3.3	1.3	836|1139|4846|5156|5241|6714	CASP3|CHRNA7|NOS3|PDGFRA|PGR|SRC	-5.6
MyList	Reactome Gene Sets	6	R-HSA-6783783	Interleukin-10 signaling		-6.4	21	11	30304	47	182	6	3.3	1.3	3383|3716|5743|6774|7124|7297	ICAM1|JAK1|PTGS2|STAT3|TNF|TYK2	-5.6
MyList	Canonical Pathways	11	M87	PID LKB1 PATHWAY		-6.4	21	11	30304	47	182	6	3.3	1.3	1509|2475|3320|5566|7157|7430	CTSD|MTOR|HSP90AA1|PRKACA|TP53|EZR	-5.6
MyList	GO Biological Processes	19	GO:0097191	extrinsic apoptotic signaling pathway	19_GO:0050896 response to stimulus	-6.4	12	9	30304	111	182	8	4.4	1.5	596|3558|3685|4170|5027|5295|5788|7124	BCL2|IL2|ITGAV|MCL1|P2RX7|PIK3R1|PTPRC|TNF	-5.6
MyList	GO Biological Processes	19	GO:0032651	regulation of interleukin-1 beta production	19_GO:0032501 multicellular organismal process	-6.4	12	9	30304	111	182	8	4.4	1.5	351|1139|2950|5027|6774|7099|7124|10892	APP|CHRNA7|GSTP1|P2RX7|STAT3|TLR4|TNF|MALT1	-5.6
MyList	Reactome Gene Sets	6	R-HSA-9711123	Cellular response to chemical stress		-6.4	8.4	8.1	30304	199	182	10	5.5	1.7	207|2033|2539|2950|3162|5580|6774|7086|7415|10000	AKT1|EP300|G6PD|GSTP1|HMOX1|PRKCD|STAT3|TKT|VCP|AKT3	-5.6
MyList	GO Biological Processes	19	GO:0030001	metal ion transport	19_GO:0051179 localization	-6.4	4.4	6.8	30304	643	182	17	9.3	2.2	596|781|1017|1139|2247|2280|2534|3685|3757|3932|4846|4988|5027|5788|6446|6523|7442	BCL2|CACNA2D1|CDK2|CHRNA7|FGF2|FKBP1A|FYN|ITGAV|KCNH2|LCK|NOS3|OPRM1|P2RX7|PTPRC|SGK1|SLC5A1|TRPV1	-5.6
MyList	GO Biological Processes	19	GO:0044406	adhesion of symbiont to host	19_GO:0044419 biological process involved in interspecies interaction between organisms	-6.4	61	15	30304	11	182	4	2.2	1.1	1803|3326|3383|59272	DPP4|HSP90AB1|ICAM1|ACE2	-5.6
MyList	GO Biological Processes	19	GO:0071492	cellular response to UV-A	19_GO:0050896 response to stimulus	-6.4	61	15	30304	11	182	4	2.2	1.1	4311|4312|4314|4318	MME|MMP1|MMP3|MMP9	-5.6
MyList	GO Biological Processes	19	GO:0014004	microglia differentiation	19_GO:0032502 developmental process	-6.4	61	15	30304	11	182	4	2.2	1.1	351|2629|2908|7099	APP|GBA1|NR3C1|TLR4	-5.6
MyList	GO Biological Processes	19	GO:0060020	Bergmann glial cell differentiation	19_GO:0032502 developmental process	-6.4	61	15	30304	11	182	4	2.2	1.1	25|5594|5595|6469	ABL1|MAPK1|MAPK3|SHH	-5.6
MyList	Reactome Gene Sets	6	R-HSA-983705	Signaling by the B Cell Receptor (BCR)		-6.4	12	9	30304	112	182	8	4.4	1.5	695|2280|2534|4067|5293|5295|6850|10892	BTK|FKBP1A|FYN|LYN|PIK3CD|PIK3R1|SYK|MALT1	-5.6
MyList	GO Biological Processes	19	GO:0050801	monoatomic ion homeostasis	19_GO:0042592 homeostatic process	-6.4	5	7	30304	501	182	15	8.2	2	331|351|596|1139|1268|1991|2147|3162|3757|3932|5009|5566|5594|5595|7052	XIAP|APP|BCL2|CHRNA7|CNR1|ELANE|F2|HMOX1|KCNH2|LCK|OTC|PRKACA|MAPK1|MAPK3|TGM2	-5.6
MyList	Reactome Gene Sets	6	R-HSA-73887	Death Receptor Signaling		-6.4	9.7	8.4	30304	154	182	9	4.9	1.6	331|836|3065|3066|5599|6868|7124|9261|9641	XIAP|CASP3|HDAC1|HDAC2|MAPK8|ADAM17|TNF|MAPKAPK2|IKBKE	-5.6
MyList	GO Biological Processes	19	GO:0032729	positive regulation of type II interferon production	19_GO:0048518 positive regulation of biological process	-6.4	15	9.7	30304	77	182	7	3.8	1.4	25|3105|3558|7099|7124|7297|54106	ABL1|HLA-A|IL2|TLR4|TNF|TYK2|TLR9	-5.6
MyList	Canonical Pathways	11	M288	PID HES HEY PATHWAY		-6.4	21	11	30304	48	182	6	3.3	1.3	142|367|2033|3065|6774|23028	PARP1|AR|EP300|HDAC1|STAT3|KDM1A	-5.6
MyList	Canonical Pathways	11	M142	PID AJDISS 2PATHWAY		-6.4	21	11	30304	48	182	6	3.3	1.3	25|836|1956|2534|4314|6714	ABL1|CASP3|EGFR|FYN|MMP3|SRC	-5.6
MyList	Reactome Gene Sets	6	R-HSA-112399	IRS-mediated signalling		-6.4	21	11	30304	48	182	6	3.3	1.3	2247|2260|2322|5290|5295|54106	FGF2|FGFR1|FLT3|PIK3CA|PIK3R1|TLR9	-5.6
MyList	GO Biological Processes	19	GO:0032355	response to estradiol	19_GO:0050896 response to stimulus	-6.4	12	8.9	30304	113	182	8	4.4	1.5	836|952|1545|1956|5111|5743|6774|6869	CASP3|CD38|CYP1B1|EGFR|PCNA|PTGS2|STAT3|TACR1	-5.6
MyList	GO Biological Processes	19	GO:0090218	positive regulation of lipid kinase activity	19_GO:0048518 positive regulation of biological process	-6.4	32	12	30304	26	182	5	2.7	1.2	2147|2247|2322|5156|5159	F2|FGF2|FLT3|PDGFRA|PDGFRB	-5.6
MyList	WikiPathways	27	WP5216	Warburg effect modulated by deubiquitinating enzymes and their substrates		-6.4	32	12	30304	26	182	5	2.7	1.2	207|2475|5290|6513|7422	AKT1|MTOR|PIK3CA|SLC2A1|VEGFA	-5.6
MyList	GO Biological Processes	19	GO:1904996	positive regulation of leukocyte adhesion to vascular endothelial cell	19_GO:0048518 positive regulation of biological process	-6.4	32	12	30304	26	182	5	2.7	1.2	240|1991|3676|6401|7124	ALOX5|ELANE|ITGA4|SELE|TNF	-5.6
MyList	Canonical Pathways	11	M36	PID IL27 PATHWAY		-6.4	32	12	30304	26	182	5	2.7	1.2	3558|3716|6774|7124|7297	IL2|JAK1|STAT3|TNF|TYK2	-5.6
MyList	Reactome Gene Sets	6	R-HSA-9660826	Purinergic signaling in leishmaniasis infection		-6.4	32	12	30304	26	182	5	2.7	1.2	351|1511|3162|3326|5027	APP|CTSG|HMOX1|HSP90AB1|P2RX7	-5.6
MyList	GO Biological Processes	19	GO:0042278	purine nucleoside metabolic process	19_GO:0008152 metabolic process	-6.4	32	12	30304	26	182	5	2.7	1.2	100|3251|4860|5729|7498	ADA|HPRT1|PNP|PTGDR|XDH	-5.6
MyList	Canonical Pathways	11	M182	PID IL3 PATHWAY		-6.4	32	12	30304	26	182	5	2.7	1.2	3065|5290|5292|5295|5566	HDAC1|PIK3CA|PIM1|PIK3R1|PRKACA	-5.6
MyList	Reactome Gene Sets	6	R-HSA-9664424	Cell recruitment (pro-inflammatory response)		-6.4	32	12	30304	26	182	5	2.7	1.2	351|1511|3162|3326|5027	APP|CTSG|HMOX1|HSP90AB1|P2RX7	-5.6
MyList	GO Biological Processes	19	GO:1901361	organic cyclic compound catabolic process	19_GO:0008152 metabolic process	-6.3	5.8	7.3	30304	372	182	13	7.1	1.9	100|1548|1576|2081|3162|3251|4128|4129|4860|5141|6036|7415|7498	ADA|CYP2A6|CYP3A4|ERN1|HMOX1|HPRT1|MAOA|MAOB|PNP|PDE4A|RNASE2|VCP|XDH	-5.5
MyList	GO Biological Processes	19	GO:0045165	cell fate commitment	19_GO:0032502 developmental process	-6.3	7.2	7.7	30304	255	182	11	6	1.8	596|673|836|2475|3716|4170|5591|6469|6774|7157|10919	BCL2|BRAF|CASP3|MTOR|JAK1|MCL1|PRKDC|SHH|STAT3|TP53|EHMT2	-5.5
MyList	GO Biological Processes	19	GO:0046425	regulation of receptor signaling pathway via JAK-STAT	19_GO:0050896 response to stimulus	-6.3	15	9.6	30304	78	182	7	3.8	1.4	1545|2033|2147|3718|5788|7124|7297	CYP1B1|EP300|F2|JAK3|PTPRC|TNF|TYK2	-5.5
MyList	KEGG Pathway	24	hsa00980	Metabolism of xenobiotics by cytochrome P450		-6.3	15	9.6	30304	78	182	7	3.8	1.4	1545|1548|1565|1576|2052|2944|2950	CYP1B1|CYP2A6|CYP2D6|CYP3A4|EPHX1|GSTM1|GSTP1	-5.5
MyList	GO Biological Processes	19	GO:0042752	regulation of circadian rhythm	19_GO:0048511 rhythmic process	-6.3	12	8.9	30304	114	182	8	4.4	1.5	142|983|2475|5591|5599|6097|7153|7157	PARP1|CDK1|MTOR|PRKDC|MAPK8|RORC|TOP2A|TP53	-5.5
MyList	GO Biological Processes	19	GO:0008202	steroid metabolic process	19_GO:0008152 metabolic process	-6.3	7.2	7.7	30304	256	182	11	6	1.8	351|1545|1548|1557|1565|1576|2539|2629|2908|5156|6469	APP|CYP1B1|CYP2A6|CYP2C19|CYP2D6|CYP3A4|G6PD|GBA1|NR3C1|PDGFRA|SHH	-5.5
MyList	Canonical Pathways	11	M136	PID FOXO PATHWAY		-6.3	20	11	30304	49	182	6	3.3	1.3	207|1017|2033|5347|5599|6446	AKT1|CDK2|EP300|PLK1|MAPK8|SGK1	-5.5
MyList	GO Biological Processes	19	GO:0046850	regulation of bone remodeling	19_GO:0032501 multicellular organismal process	-6.3	20	11	30304	49	182	6	3.3	1.3	952|3690|5027|5578|6714|6850	CD38|ITGB3|P2RX7|PRKCA|SRC|SYK	-5.5
MyList	GO Biological Processes	19	GO:0048538	thymus development	19_GO:0002376 immune system process	-6.3	20	11	30304	49	182	6	3.3	1.3	25|596|673|5594|5595|6469	ABL1|BCL2|BRAF|MAPK1|MAPK3|SHH	-5.5
MyList	GO Biological Processes	19	GO:0031648	protein destabilization	19_GO:0065007 biological regulation	-6.3	20	11	30304	49	182	6	3.3	1.3	2033|2475|4193|5347|5591|6714	EP300|MTOR|MDM2|PLK1|PRKDC|SRC	-5.5
MyList	Reactome Gene Sets	6	R-HSA-9662851	Anti-inflammatory response favouring Leishmania parasite infection		-6.3	15	9.5	30304	79	182	7	3.8	1.4	1432|2534|4067|5566|6714|6850|6868	MAPK14|FYN|LYN|PRKACA|SRC|SYK|ADAM17	-5.5
MyList	GO Biological Processes	19	GO:0071868	cellular response to monoamine stimulus	19_GO:0050896 response to stimulus	-6.3	15	9.5	30304	79	182	7	3.8	1.4	25|3066|3269|3274|5566|5731|7052	ABL1|HDAC2|HRH1|HRH2|PRKACA|PTGER1|TGM2	-5.5
MyList	GO Biological Processes	19	GO:0071870	cellular response to catecholamine stimulus	19_GO:0050896 response to stimulus	-6.3	15	9.5	30304	79	182	7	3.8	1.4	25|3066|3269|3274|5566|5731|7052	ABL1|HDAC2|HRH1|HRH2|PRKACA|PTGER1|TGM2	-5.5
MyList	Reactome Gene Sets	6	R-HSA-9664433	Leishmania parasite growth and survival		-6.3	15	9.5	30304	79	182	7	3.8	1.4	1432|2534|4067|5566|6714|6850|6868	MAPK14|FYN|LYN|PRKACA|SRC|SYK|ADAM17	-5.5
MyList	GO Biological Processes	19	GO:0045685	regulation of glial cell differentiation	19_GO:0032502 developmental process	-6.3	15	9.5	30304	79	182	7	3.8	1.4	983|2147|2475|3065|3066|6469|7852	CDK1|F2|MTOR|HDAC1|HDAC2|SHH|CXCR4	-5.5
MyList	GO Biological Processes	19	GO:0034767	positive regulation of monoatomic ion transmembrane transport	19_GO:0051179 localization	-6.3	9.5	8.3	30304	158	182	9	4.9	1.6	25|154|781|2147|2539|3757|4842|4986|5027	ABL1|ADRB2|CACNA2D1|F2|G6PD|KCNH2|NOS1|OPRK1|P2RX7	-5.5
MyList	GO Biological Processes	19	GO:0045582	positive regulation of T cell differentiation	19_GO:0002376 immune system process	-6.3	11	8.8	30304	116	182	8	4.4	1.5	100|3558|4860|5788|6469|6850|7535|10892	ADA|IL2|PNP|PTPRC|SHH|SYK|ZAP70|MALT1	-5.5
MyList	GO Biological Processes	19	GO:0048714	positive regulation of oligodendrocyte differentiation	19_GO:0032502 developmental process	-6.3	31	12	30304	27	182	5	2.7	1.2	2475|3065|3066|6469|7852	MTOR|HDAC1|HDAC2|SHH|CXCR4	-5.5
MyList	GO Biological Processes	19	GO:0090330	regulation of platelet aggregation	19_GO:0032501 multicellular organismal process	-6.3	31	12	30304	27	182	5	2.7	1.2	1511|4067|5578|5580|6850	CTSG|LYN|PRKCA|PRKCD|SYK	-5.5
MyList	GO Biological Processes	19	GO:0000075	cell cycle checkpoint signaling	19_GO:0048519 negative regulation of biological process	-6.3	9.4	8.3	30304	159	182	9	4.9	1.6	983|1017|1111|1432|4193|5347|5591|7157|11200	CDK1|CDK2|CHEK1|MAPK14|MDM2|PLK1|PRKDC|TP53|CHEK2	-5.5
MyList	GO Biological Processes	19	GO:0031098	stress-activated protein kinase signaling cascade	19_GO:0050896 response to stimulus	-6.3	15	9.4	30304	80	182	7	3.8	1.4	1432|5594|5595|5599|7099|7124|9261	MAPK14|MAPK1|MAPK3|MAPK8|TLR4|TNF|MAPKAPK2	-5.5
MyList	KEGG Pathway	24	hsa00983	Drug metabolism - other enzymes		-6.3	15	9.4	30304	80	182	7	3.8	1.4	1548|1576|2944|2950|3251|4353|7498	CYP2A6|CYP3A4|GSTM1|GSTP1|HPRT1|MPO|XDH	-5.5
MyList	GO Biological Processes	19	GO:0042593	glucose homeostasis	19_GO:0042592 homeostatic process	-6.2	8	7.9	30304	208	182	10	5.5	1.7	207|240|1268|2081|3383|4986|5290|5295|5566|6774	AKT1|ALOX5|CNR1|ERN1|ICAM1|OPRK1|PIK3CA|PIK3R1|PRKACA|STAT3	-5.4
MyList	GO Biological Processes	19	GO:0001818	negative regulation of cytokine production	19_GO:0048519 negative regulation of biological process	-6.2	5.7	7.1	30304	381	182	13	7.1	1.9	695|836|1139|1991|2147|2629|2950|3326|3718|5788|7099|7124|7430	BTK|CASP3|CHRNA7|ELANE|F2|GBA1|GSTP1|HSP90AB1|JAK3|PTPRC|TLR4|TNF|EZR	-5.4
MyList	GO Biological Processes	19	GO:0051493	regulation of cytoskeleton organization	19_GO:0050789 regulation of biological process	-6.2	4.8	6.8	30304	516	182	15	8.2	2	25|246|673|2475|3690|5027|5156|5159|5290|5295|5347|5580|5594|5595|6869	ABL1|ALOX15|BRAF|MTOR|ITGB3|P2RX7|PDGFRA|PDGFRB|PIK3CA|PIK3R1|PLK1|PRKCD|MAPK1|MAPK3|TACR1	-5.4
MyList	GO Biological Processes	19	GO:1902806	regulation of cell cycle G1/S phase transition	19_GO:0050789 regulation of biological process	-6.2	8	7.9	30304	209	182	10	5.5	1.7	207|596|1017|1956|2735|4193|5591|6868|7157|11200	AKT1|BCL2|CDK2|EGFR|GLI1|MDM2|PRKDC|ADAM17|TP53|CHEK2	-5.4
MyList	GO Biological Processes	19	GO:0033500	carbohydrate homeostasis	19_GO:0042592 homeostatic process	-6.2	8	7.9	30304	209	182	10	5.5	1.7	207|240|1268|2081|3383|4986|5290|5295|5566|6774	AKT1|ALOX5|CNR1|ERN1|ICAM1|OPRK1|PIK3CA|PIK3R1|PRKACA|STAT3	-5.4
MyList	Reactome Gene Sets	6	R-HSA-9673767	Signaling by PDGFRA transmembrane, juxtamembrane and kinase domain mutants		-6.2	56	15	30304	12	182	4	2.2	1.1	5156|5290|5295|6774	PDGFRA|PIK3CA|PIK3R1|STAT3	-5.4
MyList	GO Biological Processes	19	GO:0031650	regulation of heat generation	19_GO:0042592 homeostatic process	-6.2	56	15	30304	12	182	4	2.2	1.1	1268|5733|5743|7124	CNR1|PTGER3|PTGS2|TNF	-5.4
MyList	Reactome Gene Sets	6	R-HSA-9673770	Signaling by PDGFRA extracellular domain mutants		-6.2	56	15	30304	12	182	4	2.2	1.1	5156|5290|5295|6774	PDGFRA|PIK3CA|PIK3R1|STAT3	-5.4
MyList	Reactome Gene Sets	6	R-HSA-2029481	FCGR activation		-6.2	56	15	30304	12	182	4	2.2	1.1	2534|4067|6714|6850	FYN|LYN|SRC|SYK	-5.4
MyList	GO Biological Processes	19	GO:0002320	lymphoid progenitor cell differentiation	19_GO:0032502 developmental process	-6.2	56	15	30304	12	182	4	2.2	1.1	596|2322|5591|6469	BCL2|FLT3|PRKDC|SHH	-5.4
MyList	WikiPathways	27	WP5324	Octadecanoid formation from linoleic acid		-6.2	56	15	30304	12	182	4	2.2	1.1	246|1557|1576|5742	ALOX15|CYP2C19|CYP3A4|PTGS1	-5.4
MyList	GO Biological Processes	19	GO:1900015	regulation of cytokine production involved in inflammatory response	19_GO:0032501 multicellular organismal process	-6.2	14	9.4	30304	81	182	7	3.8	1.4	240|1432|2147|4843|6774|7099|7124	ALOX5|MAPK14|F2|NOS2|STAT3|TLR4|TNF	-5.4
MyList	GO Biological Processes	19	GO:0006633	fatty acid biosynthetic process	19_GO:0008152 metabolic process	-6.2	11	8.7	30304	118	182	8	4.4	1.5	240|246|1565|1576|2944|2950|5742|5743	ALOX5|ALOX15|CYP2D6|CYP3A4|GSTM1|GSTP1|PTGS1|PTGS2	-5.4
MyList	Reactome Gene Sets	6	R-HSA-556833	Metabolism of lipids		-6.2	4	6.5	30304	743	182	18	9.9	2.2	240|246|1376|1545|1557|1565|1576|2033|2629|4048|5290|5293|5294|5295|5566|5742|5743|9261	ALOX5|ALOX15|CPT2|CYP1B1|CYP2C19|CYP2D6|CYP3A4|EP300|GBA1|LTA4H|PIK3CA|PIK3CD|PIK3CG|PIK3R1|PRKACA|PTGS1|PTGS2|MAPKAPK2	-5.4
MyList	Reactome Gene Sets	6	R-HSA-2173793	Transcriptional activity of SMAD2/SMAD3:SMAD4 heterotrimer		-6.2	20	10	30304	51	182	6	3.3	1.3	142|2033|3065|5054|5594|5595	PARP1|EP300|HDAC1|SERPINE1|MAPK1|MAPK3	-5.4
MyList	GO Biological Processes	19	GO:0046622	positive regulation of organ growth	19_GO:0040007 growth	-6.2	20	10	30304	51	182	6	3.3	1.3	207|983|1432|2247|2735|5292	AKT1|CDK1|MAPK14|FGF2|GLI1|PIM1	-5.4
MyList	Canonical Pathways	11	M220	PID CASPASE PATHWAY		-6.2	20	10	30304	51	182	6	3.3	1.3	142|331|351|596|836|7124	PARP1|XIAP|APP|BCL2|CASP3|TNF	-5.4
MyList	GO Biological Processes	19	GO:0009896	positive regulation of catabolic process	19_GO:0048518 positive regulation of biological process	-6.2	4.5	6.7	30304	591	182	16	8.8	2.1	154|207|351|2475|2629|3162|3320|4193|5027|5347|5580|5595|7124|7415|7430|54106	ADRB2|AKT1|APP|MTOR|GBA1|HMOX1|HSP90AA1|MDM2|P2RX7|PLK1|PRKCD|MAPK3|TNF|VCP|EZR|TLR9	-5.4
MyList	GO Biological Processes	19	GO:0010564	regulation of cell cycle process	19_GO:0050789 regulation of biological process	-6.2	4	6.5	30304	745	182	18	9.9	2.2	207|351|596|983|993|1017|1111|1432|1956|2735|4193|5159|5347|5591|6868|7124|7157|11200	AKT1|APP|BCL2|CDK1|CDC25A|CDK2|CHEK1|MAPK14|EGFR|GLI1|MDM2|PDGFRB|PLK1|PRKDC|ADAM17|TNF|TP53|CHEK2	-5.4
MyList	GO Biological Processes	19	GO:1901989	positive regulation of cell cycle phase transition	19_GO:0048518 positive regulation of biological process	-6.2	11	8.7	30304	119	182	8	4.4	1.5	207|351|983|993|1956|2735|4193|6868	AKT1|APP|CDK1|CDC25A|EGFR|GLI1|MDM2|ADAM17	-5.4
MyList	Reactome Gene Sets	6	R-HSA-373760	L1CAM interactions		-6.2	11	8.7	30304	119	182	8	4.4	1.5	1956|2260|3685|3690|5594|5595|6714|7430	EGFR|FGFR1|ITGAV|ITGB3|MAPK1|MAPK3|SRC|EZR	-5.4
MyList	Canonical Pathways	11	M69	PID REELIN PATHWAY		-6.2	30	12	30304	28	182	5	2.7	1.2	207|2534|5290|5295|5599	AKT1|FYN|PIK3CA|PIK3R1|MAPK8	-5.4
MyList	WikiPathways	27	WP5200	Dravet syndrome		-6.2	30	12	30304	28	182	5	2.7	1.2	207|2475|5290|5578|7124	AKT1|MTOR|PIK3CA|PRKCA|TNF	-5.4
MyList	WikiPathways	27	WP5121	Sphingolipid metabolism in senescence		-6.2	30	12	30304	28	182	5	2.7	1.2	1017|2475|2629|5578|5594	CDK2|MTOR|GBA1|PRKCA|MAPK1	-5.4
MyList	Canonical Pathways	11	M235	PID TCR CALCIUM PATHWAY		-6.2	30	12	30304	28	182	5	2.7	1.2	2280|3558|3725|5566|5743	FKBP1A|IL2|JUN|PRKACA|PTGS2	-5.4
MyList	Canonical Pathways	11	M252	PID IL8 CXCR1 PATHWAY		-6.2	30	12	30304	28	182	5	2.7	1.2	207|3577|4067|5294|5578	AKT1|CXCR1|LYN|PIK3CG|PRKCA	-5.4
MyList	GO Biological Processes	19	GO:0071869	response to catecholamine	19_GO:0050896 response to stimulus	-6.2	14	9.3	30304	82	182	7	3.8	1.4	25|3066|3269|3274|5566|5731|7052	ABL1|HDAC2|HRH1|HRH2|PRKACA|PTGER1|TGM2	-5.4
MyList	GO Biological Processes	19	GO:0071867	response to monoamine	19_GO:0050896 response to stimulus	-6.2	14	9.3	30304	82	182	7	3.8	1.4	25|3066|3269|3274|5566|5731|7052	ABL1|HDAC2|HRH1|HRH2|PRKACA|PTGER1|TGM2	-5.4
MyList	GO Biological Processes	19	GO:0071560	cellular response to transforming growth factor beta stimulus	19_GO:0050896 response to stimulus	-6.2	9.2	8.2	30304	163	182	9	4.9	1.6	25|142|2534|2908|3066|3725|6714|6774|7157	ABL1|PARP1|FYN|NR3C1|HDAC2|JUN|SRC|STAT3|TP53	-5.4
MyList	GO Biological Processes	19	GO:0008610	lipid biosynthetic process	19_GO:0008152 metabolic process	-6.2	4.5	6.7	30304	594	182	16	8.8	2.1	240|246|1565|1576|2247|2539|2629|2944|2950|5027|5290|5293|5294|5295|5742|5743	ALOX5|ALOX15|CYP2D6|CYP3A4|FGF2|G6PD|GBA1|GSTM1|GSTP1|P2RX7|PIK3CA|PIK3CD|PIK3CG|PIK3R1|PTGS1|PTGS2	-5.4
MyList	GO Biological Processes	19	GO:0006006	glucose metabolic process	19_GO:0008152 metabolic process	-6.2	11	8.6	30304	120	182	8	4.4	1.5	207|1432|2539|2597|5290|7124|7157|11091	AKT1|MAPK14|G6PD|GAPDH|PIK3CA|TNF|TP53|WDR5	-5.4
MyList	GO Biological Processes	19	GO:0006110	regulation of glycolytic process	19_GO:0008152 metabolic process	-6.2	19	10	30304	52	182	6	3.3	1.3	351|2033|2475|5027|5566|6774	APP|EP300|MTOR|P2RX7|PRKACA|STAT3	-5.4
MyList	GO Biological Processes	19	GO:1905562	regulation of vascular endothelial cell proliferation	19_GO:0050789 regulation of biological process	-6.2	19	10	30304	52	182	6	3.3	1.3	2247|2260|3676|6774|6868|10000	FGF2|FGFR1|ITGA4|STAT3|ADAM17|AKT3	-5.4
MyList	GO Biological Processes	19	GO:0046638	positive regulation of alpha-beta T cell differentiation	19_GO:0002376 immune system process	-6.2	19	10	30304	52	182	6	3.3	1.3	100|4860|6469|6850|7535|10892	ADA|PNP|SHH|SYK|ZAP70|MALT1	-5.4
MyList	GO Biological Processes	19	GO:0043154	negative regulation of cysteine-type endopeptidase activity involved in apoptotic process	19_GO:0048519 negative regulation of biological process	-6.2	19	10	30304	52	182	6	3.3	1.3	207|331|4318|6714|7124|7422	AKT1|XIAP|MMP9|SRC|TNF|VEGFA	-5.4
MyList	Reactome Gene Sets	6	R-HSA-2428928	IRS-related events triggered by IGF1R		-6.2	19	10	30304	52	182	6	3.3	1.3	2247|2260|2322|5290|5295|54106	FGF2|FGFR1|FLT3|PIK3CA|PIK3R1|TLR9	-5.4
MyList	GO Biological Processes	19	GO:0050848	regulation of calcium-mediated signaling	19_GO:0050896 response to stimulus	-6.1	14	9.2	30304	83	182	7	3.8	1.4	100|2475|5156|5159|6850|7124|7535	ADA|MTOR|PDGFRA|PDGFRB|SYK|TNF|ZAP70	-5.4
MyList	GO Biological Processes	19	GO:0033555	multicellular organismal response to stress	19_GO:0032501 multicellular organismal process	-6.1	14	9.2	30304	83	182	7	3.8	1.4	207|596|1803|2475|4842|6869|7442	AKT1|BCL2|DPP4|MTOR|NOS1|TACR1|TRPV1	-5.4
MyList	GO Biological Processes	19	GO:0051279	regulation of release of sequestered calcium ion into cytosol	19_GO:0042592 homeostatic process	-6.1	14	9.2	30304	83	182	7	3.8	1.4	25|2147|2280|3690|4067|4842|5566	ABL1|F2|FKBP1A|ITGB3|LYN|NOS1|PRKACA	-5.4
MyList	Reactome Gene Sets	6	R-HSA-195258	RHO GTPase Effectors		-6.1	6.1	7.2	30304	326	182	12	6.6	1.8	25|367|695|1432|4638|5347|5578|5580|5594|5595|6714|23028	ABL1|AR|BTK|MAPK14|MYLK|PLK1|PRKCA|PRKCD|MAPK1|MAPK3|SRC|KDM1A	-5.4
MyList	GO Biological Processes	19	GO:0030278	regulation of ossification	19_GO:0032501 multicellular organismal process	-6.1	11	8.6	30304	121	182	8	4.4	1.5	154|240|596|1432|5027|5594|5595|6869	ADRB2|ALOX5|BCL2|MAPK14|P2RX7|MAPK1|MAPK3|TACR1	-5.4
MyList	GO Biological Processes	19	GO:0051100	negative regulation of binding	19_GO:0065007 biological regulation	-6.1	11	8.6	30304	121	182	8	4.4	1.5	154|207|1565|3676|3725|5580|5599|23028	ADRB2|AKT1|CYP2D6|ITGA4|JUN|PRKCD|MAPK8|KDM1A	-5.4
MyList	GO Biological Processes	19	GO:0042326	negative regulation of phosphorylation	19_GO:0048519 negative regulation of biological process	-6.1	6.1	7.2	30304	327	182	12	6.6	1.8	25|207|1139|2629|2950|3558|4067|5347|5580|5591|5788|7498	ABL1|AKT1|CHRNA7|GBA1|GSTP1|IL2|LYN|PLK1|PRKCD|PRKDC|PTPRC|XDH	-5.3
MyList	Reactome Gene Sets	6	R-HSA-5218920	VEGFR2 mediated vascular permeability		-6.1	29	12	30304	29	182	5	2.7	1.2	207|2475|3320|4846|10000	AKT1|MTOR|HSP90AA1|NOS3|AKT3	-5.3
MyList	GO Biological Processes	19	GO:0044819	mitotic G1/S transition checkpoint signaling	19_GO:0048519 negative regulation of biological process	-6.1	29	12	30304	29	182	5	2.7	1.2	1017|4193|5591|7157|11200	CDK2|MDM2|PRKDC|TP53|CHEK2	-5.3
MyList	Reactome Gene Sets	6	R-HSA-5654732	Negative regulation of FGFR3 signaling		-6.1	29	12	30304	29	182	5	2.7	1.2	673|2247|5594|5595|6714	BRAF|FGF2|MAPK1|MAPK3|SRC	-5.3
MyList	GO Biological Processes	19	GO:0031571	mitotic G1 DNA damage checkpoint signaling	19_GO:0048519 negative regulation of biological process	-6.1	29	12	30304	29	182	5	2.7	1.2	1017|4193|5591|7157|11200	CDK2|MDM2|PRKDC|TP53|CHEK2	-5.3
MyList	Reactome Gene Sets	6	R-HSA-2428924	IGF1R signaling cascade		-6.1	19	10	30304	53	182	6	3.3	1.3	2247|2260|2322|5290|5295|54106	FGF2|FGFR1|FLT3|PIK3CA|PIK3R1|TLR9	-5.3
MyList	GO Biological Processes	19	GO:0032479	regulation of type I interferon production	19_GO:0032501 multicellular organismal process	-6.1	11	8.5	30304	123	182	8	4.4	1.5	331|2597|3320|4321|6850|7099|9641|54106	XIAP|GAPDH|HSP90AA1|MMP12|SYK|TLR4|IKBKE|TLR9	-5.3
MyList	GO Biological Processes	19	GO:0008306	associative learning	19_GO:0032501 multicellular organismal process	-6.1	14	9.1	30304	85	182	7	3.8	1.4	25|351|673|1139|3269|4986|6869	ABL1|APP|BRAF|CHRNA7|HRH1|OPRK1|TACR1	-5.3
MyList	GO Biological Processes	19	GO:0071230	cellular response to amino acid stimulus	19_GO:0050896 response to stimulus	-6.1	14	9.1	30304	85	182	7	3.8	1.4	1786|1956|2033|2475|2534|5156|7124	DNMT1|EGFR|EP300|MTOR|FYN|PDGFRA|TNF	-5.3
MyList	CORUM	33	CORUM:2565	CD20-LCK-LYN-FYN-p75/80 complex, (Raji human B cell line)		-6.1	120	19	30304	4	182	3	1.6	0.94	2534|3932|4067	FYN|LCK|LYN	-5.3
MyList	CORUM	33	CORUM:5695	TIP5-DNMT-HDAC1 complex		-6.1	120	19	30304	4	182	3	1.6	0.94	1786|1789|3065	DNMT1|DNMT3B|HDAC1	-5.3
MyList	GO Biological Processes	19	GO:0046100	hypoxanthine metabolic process	19_GO:0008152 metabolic process	-6.1	120	19	30304	4	182	3	1.6	0.94	100|3251|7498	ADA|HPRT1|XDH	-5.3
MyList	Reactome Gene Sets	6	R-HSA-9025094	Biosynthesis of DPAn-3 SPMs		-6.1	120	19	30304	4	182	3	1.6	0.94	240|246|5743	ALOX5|ALOX15|PTGS2	-5.3
MyList	GO Biological Processes	19	GO:0046098	guanine metabolic process	19_GO:0008152 metabolic process	-6.1	120	19	30304	4	182	3	1.6	0.94	3251|7498|23028	HPRT1|XDH|KDM1A	-5.3
MyList	GO Biological Processes	19	GO:0046059	dAMP catabolic process	19_GO:0008152 metabolic process	-6.1	120	19	30304	4	182	3	1.6	0.94	100|4860|7498	ADA|PNP|XDH	-5.3
MyList	GO Biological Processes	19	GO:0046124	purine deoxyribonucleoside catabolic process	19_GO:0008152 metabolic process	-6.1	120	19	30304	4	182	3	1.6	0.94	100|4860|7498	ADA|PNP|XDH	-5.3
MyList	Reactome Gene Sets	6	R-HSA-9018683	Biosynthesis of DPA-derived SPMs		-6.1	120	19	30304	4	182	3	1.6	0.94	240|246|5743	ALOX5|ALOX15|PTGS2	-5.3
MyList	Reactome Gene Sets	6	R-HSA-9023661	Biosynthesis of E-series 18(R)-resolvins		-6.1	120	19	30304	4	182	3	1.6	0.94	240|246|4048	ALOX5|ALOX15|LTA4H	-5.3
MyList	Reactome Gene Sets	6	R-HSA-9735804	Diseases of nucleotide metabolism		-6.1	120	19	30304	4	182	3	1.6	0.94	100|3251|4860	ADA|HPRT1|PNP	-5.3
MyList	WikiPathways	27	WP4792	Purine metabolism		-6.1	51	14	30304	13	182	4	2.2	1.1	100|3251|4860|7498	ADA|HPRT1|PNP|XDH	-5.3
MyList	Reactome Gene Sets	6	R-HSA-111461	Cytochrome c-mediated apoptotic response		-6.1	51	14	30304	13	182	4	2.2	1.1	331|836|5594|5595	XIAP|CASP3|MAPK1|MAPK3	-5.3
MyList	Reactome Gene Sets	6	R-HSA-5693532	DNA Double-Strand Break Repair		-6.1	8.9	8	30304	168	182	9	4.9	1.6	25|142|1017|1111|5111|5591|5599|7157|11200	ABL1|PARP1|CDK2|CHEK1|PCNA|PRKDC|MAPK8|TP53|CHEK2	-5.3
MyList	Reactome Gene Sets	6	R-HSA-2404192	Signaling by Type 1 Insulin-like Growth Factor 1 Receptor (IGF1R)		-6.1	19	10	30304	54	182	6	3.3	1.3	2247|2260|2322|5290|5295|54106	FGF2|FGFR1|FLT3|PIK3CA|PIK3R1|TLR9	-5.3
MyList	Reactome Gene Sets	6	R-HSA-2559580	Oxidative Stress Induced Senescence		-6.1	11	8.4	30304	124	182	8	4.4	1.5	1432|3725|4193|5594|5595|5599|7157|9261	MAPK14|JUN|MDM2|MAPK1|MAPK3|MAPK8|TP53|MAPKAPK2	-5.3
MyList	GO Biological Processes	19	GO:2000243	positive regulation of reproductive process	19_GO:0022414 reproductive process	-6	14	9.1	30304	86	182	7	3.8	1.4	367|993|3066|6469|6714|6869|7422	AR|CDC25A|HDAC2|SHH|SRC|TACR1|VEGFA	-5.3
MyList	GO Biological Processes	19	GO:0071559	response to transforming growth factor beta	19_GO:0050896 response to stimulus	-6	8.9	8	30304	169	182	9	4.9	1.6	25|142|2534|2908|3066|3725|6714|6774|7157	ABL1|PARP1|FYN|NR3C1|HDAC2|JUN|SRC|STAT3|TP53	-5.3
MyList	GO Biological Processes	19	GO:0046394	carboxylic acid biosynthetic process	19_GO:0008152 metabolic process	-6	6.7	7.3	30304	274	182	11	6	1.8	240|246|1565|1576|2944|2950|4048|5009|5742|5743|6850	ALOX5|ALOX15|CYP2D6|CYP3A4|GSTM1|GSTP1|LTA4H|OTC|PTGS1|PTGS2|SYK	-5.3
MyList	Canonical Pathways	11	M76	PID P38 ALPHA BETA PATHWAY		-6	28	11	30304	30	182	5	2.7	1.2	1432|2534|3932|4067|6714	MAPK14|FYN|LCK|LYN|SRC	-5.3
MyList	WikiPathways	27	WP4494	Selective expression of chemokine receptors during T-cell polarization		-6	28	11	30304	30	182	5	2.7	1.2	1232|1233|2833|3558|7852	CCR3|CCR4|CXCR3|IL2|CXCR4	-5.3
MyList	Reactome Gene Sets	6	R-HSA-9674555	Signaling by CSF3 (G-CSF)		-6	28	11	30304	30	182	5	2.7	1.2	3716|4067|6774|6850|7297	JAK1|LYN|STAT3|SYK|TYK2	-5.3
MyList	GO Biological Processes	19	GO:0060045	positive regulation of cardiac muscle cell proliferation	19_GO:0040007 growth	-6	28	11	30304	30	182	5	2.7	1.2	983|1432|2247|2735|5292	CDK1|MAPK14|FGF2|GLI1|PIM1	-5.3
MyList	Reactome Gene Sets	6	R-HSA-114452	Activation of BH3-only proteins		-6	28	11	30304	30	182	5	2.7	1.2	207|596|5599|7157|10000	AKT1|BCL2|MAPK8|TP53|AKT3	-5.3
MyList	GO Biological Processes	19	GO:0001952	regulation of cell-matrix adhesion	19_GO:0050789 regulation of biological process	-6	11	8.4	30304	125	182	8	4.4	1.5	25|596|3690|4321|5054|5295|6714|7422	ABL1|BCL2|ITGB3|MMP12|SERPINE1|PIK3R1|SRC|VEGFA	-5.3
[truncated: 7,196 more rows]

## Sheet: MCODE (mix1)
Cluster	Score	Type	Gene	Symbol	Network
1	6.87097	Clustered	7086	TKT	MyList_SUB1
[truncated: 101 more rows]

## Sheet: GO_MCODE_Top3 (mix1)
Network	Annotation
[truncated: 10 more rows]

[truncated: 3 more sheets: GO_MCODE (mix2), MCODE (mix2), GO_MCODE_Top3 (mix2)]
