# Supplementary material for: Systems pharmacology-based optimization of Ma Xing Shi Gan components for the enhanced treatment of chick health issues caused by infectious bronchitis virus
Source: Front Cell Infect Microbiol. 2025 Aug 7;15:1585293. doi: 10.3389/fcimb.2025.1585293 (PMC12367666; doi:10.3389/fcimb.2025.1585293)
Supplement: Supplementary file 10 [file Table10.xlsx]

## Sheet: mix1
AverageShortestPathLength	BetweennessCentrality	ClosenessCentrality	ClusteringCoefficient	Degree	Eccentricity	IsSingleNode	name	NeighborhoodConnectivity	NumberOfDirectedEdges	NumberOfUndirectedEdges	PartnerOfMultiEdgedNodePairs	Radiality	selected	SelfLoops	shared name	Stress	TopologicalCoefficient		0.00519443	0.525489	0.567568	33.6831
1.2967	0.0848426	0.771186	0.274588	129	3	FALSE	TNF	40.7442	0	129	0	0.9977	TRUE	0	TNF	27286	0.225106
1.31319	0.0845368	0.761506	0.292258	125	2	FALSE	GAPDH	42.224	0	125	0	0.997572	TRUE	0	GAPDH	26060	0.232
1.34066	0.0544715	0.745902	0.313725	120	2	FALSE	AKT1	43.6917	0	120	0	0.997359	TRUE	0	AKT1	20986	0.241344
1.37363	0.0469674	0.728	0.331315	114	2	FALSE	TP53	44.4561	0	114	0	0.997104	TRUE	0	TP53	18470	0.244265
1.41209	0.0293969	0.708171	0.363621	108	3	FALSE	STAT3	46.6481	0	108	0	0.996806	TRUE	0	STAT3	13736	0.257725
1.44505	0.0188028	0.692015	0.400594	101	2	FALSE	BCL2	48.8614	0	101	0	0.99655	TRUE	0	BCL2	10822	0.268469
1.45604	0.0267434	0.686792	0.389404	99	2	FALSE	EGFR	48.1111	0	99	0	0.996465	TRUE	0	EGFR	12232	0.264347
1.46154	0.0172223	0.684211	0.410478	98	2	FALSE	CASP3	49.7347	0	98	0	0.996422	TRUE	0	CASP3	10392	0.273268
1.47253	0.0185918	0.679104	0.409211	96	2	FALSE	JUN	49.3125	0	96	0	0.996337	TRUE	0	JUN	10222	0.270948
1.48901	0.0297341	0.671587	0.373141	94	3	FALSE	HSP90AA1	46.5957	0	94	0	0.996209	TRUE	0	HSP90AA1	12466	0.257435
1.49451	0.04263	0.669118	0.371476	92	2	FALSE	SRC	47.1413	0	92	0	0.996167	TRUE	0	SRC	14730	0.260389
1.53297	0.0169488	0.65233	0.416963	86	3	FALSE	MMP9	49.5233	0	86	0	0.995868	TRUE	0	MMP9	8712	0.273609
1.54396	0.0111326	0.647687	0.444902	83	2	FALSE	MAPK3	51.5542	0	83	0	0.995783	TRUE	0	MAPK3	6540	0.283265
1.54945	0.0206013	0.64539	0.426076	82	2	FALSE	IL2	50.2805	0	82	0	0.995741	TRUE	0	IL2	9744	0.276266
1.55495	0.0143538	0.64311	0.427281	82	3	FALSE	HSP90AB1	49.8902	0	82	0	0.995698	TRUE	0	HSP90AB1	7792	0.275637
1.56044	0.0166391	0.640845	0.419452	82	3	FALSE	TLR4	49.4878	0	82	0	0.995656	TRUE	0	TLR4	7918	0.274932
1.56044	0.0238089	0.640845	0.406173	81	3	FALSE	PTGS2	49.7778	0	81	0	0.995656	TRUE	0	PTGS2	11092	0.275015
1.58791	0.00982428	0.629758	0.501404	76	3	FALSE	MTOR	54.2105	0	76	0	0.995443	TRUE	0	MTOR	6052	0.299506
1.62088	0.0149877	0.616949	0.44502	74	3	FALSE	CXCR4	51.1486	0	74	0	0.995187	TRUE	0	CXCR4	7468	0.288975
1.63187	0.00725007	0.612795	0.481245	69	3	FALSE	ICAM1	52.5507	0	69	0	0.995102	TRUE	0	ICAM1	4370	0.291948
1.66484	0.0107614	0.60066	0.487646	66	3	FALSE	PTPRC	52.3485	0	66	0	0.994846	TRUE	0	PTPRC	5194	0.295754
1.68681	0.0068464	0.592834	0.529508	61	3	FALSE	MDM2	53.9672	0	61	0	0.994676	TRUE	0	MDM2	3820	0.303187
1.68681	0.00867294	0.592834	0.50113	60	3	FALSE	EP300	52.4	0	60	0	0.994676	TRUE	0	EP300	3914	0.292737
1.68132	0.00605332	0.594771	0.542373	60	3	FALSE	FGF2	56.9167	0	60	0	0.994718	TRUE	0	FGF2	3238	0.316204
1.71978	0.0193306	0.58147	0.513062	53	3	FALSE	APP	57.9057	0	53	0	0.99442	TRUE	0	APP	8450	0.32339
1.73077	0.0152418	0.577778	0.476052	53	3	FALSE	ACE	53.3585	0	53	0	0.994335	TRUE	0	ACE	9426	0.299767
1.74176	0.00850591	0.574132	0.457014	52	3	FALSE	MPO	49.8654	0	52	0	0.99425	TRUE	0	MPO	3636	0.281725
1.76923	0.0052492	0.565217	0.554286	50	3	FALSE	HDAC1	56.08	0	50	0	0.994037	TRUE	0	HDAC1	2800	0.322299
1.75275	0.00829414	0.570533	0.554422	49	3	FALSE	NR3C1	59.9592	0	49	0	0.994165	TRUE	0	NR3C1	5884	0.336849
1.75275	0.0134996	0.570533	0.444728	49	3	FALSE	PRKACA	52.1837	0	49	0	0.994165	TRUE	0	PRKACA	5810	0.294708
1.76923	0.0111966	0.565217	0.463636	45	3	FALSE	REN	51.2222	0	45	0	0.994037	TRUE	0	REN	5690	0.286158
1.78022	0.0068483	0.561728	0.616279	44	3	FALSE	HMOX1	62	0	44	0	0.993952	TRUE	0	HMOX1	3894	0.348315
1.82418	0.00578815	0.548193	0.634146	42	3	FALSE	PDGFRA	61.7381	0	42	0	0.993611	TRUE	0	PDGFRA	3284	0.360902
1.82418	0.00550525	0.548193	0.578049	41	3	FALSE	BTK	59.0488	0	41	0	0.993611	TRUE	0	BTK	3188	0.343165
1.84615	0.00858672	0.541667	0.385027	34	3	FALSE	CYP3A4	44.5294	0	34	0	0.993441	TRUE	0	CYP3A4	5012	0.253008
1.85165	0.0066069	0.540059	0.716578	34	3	FALSE	MMP1	65.6176	0	34	0	0.993398	TRUE	0	MMP1	3530	0.374958
1.83516	0.00612475	0.54491	0.600713	34	3	FALSE	ACE2	60.7353	0	34	0	0.993526	TRUE	0	ACE2	3040	0.342971

## Sheet: mxi2
AverageShortestPathLength	BetweennessCentrality	ClosenessCentrality	ClusteringCoefficient	Degree	Eccentricity	IsSingleNode	name	NeighborhoodConnectivity	NumberOfDirectedEdges	NumberOfUndirectedEdges	PartnerOfMultiEdgedNodePairs	Radiality	selected	SelfLoops	shared name	Stress	TopologicalCoefficient		0.00510072	0.525979	0.557541	32.6595
1.7337	0.00979124	0.576803	0.412519	52	3	FALSE	MPO	46.5962	0	52	0	0.994483	FALSE	0	MPO	4242	0.257437
1.57609	0.0182079	0.634483	0.419344	79	3	FALSE	IL2	49.5443	0	79	0	0.995669	FALSE	0	IL2	8552	0.270734
1.69565	0.00598363	0.589744	0.539548	60	3	FALSE	MDM2	53.9	0	60	0	0.99477	FALSE	0	MDM2	3464	0.299444
1.69022	0.0092681	0.59164	0.501639	61	3	FALSE	EP300	52.1475	0	61	0	0.99481	FALSE	0	EP300	4552	0.289709
1.41304	0.0319484	0.707692	0.345275	108	2	FALSE	STAT3	44.9074	0	108	0	0.996894	FALSE	0	STAT3	14384	0.244062
1.38587	0.0445976	0.721569	0.317478	113	2	FALSE	TP53	42.8584	0	113	0	0.997099	FALSE	0	TP53	17354	0.232926
1.45652	0.0298111	0.686567	0.360396	101	3	FALSE	EGFR	45.6733	0	101	0	0.996568	FALSE	0	EGFR	12694	0.249581
1.72826	0.0205141	0.578616	0.494694	50	2	FALSE	APP	56.22	0	50	0	0.994524	FALSE	0	APP	8526	0.307104
1.4837	0.0167064	0.673993	0.398246	96	3	FALSE	CASP3	48.2396	0	96	0	0.996363	FALSE	0	CASP3	9502	0.263604
1.47826	0.0397852	0.676471	0.339996	98	3	FALSE	HSP90AA1	43.7755	0	98	0	0.996404	FALSE	0	HSP90AA1	15974	0.240525
1.61413	0.00965173	0.619529	0.499074	74	3	FALSE	MTOR	52.9865	0	74	0	0.995382	FALSE	0	MTOR	5538	0.292743
1.51087	0.0146927	0.661871	0.409221	92	3	FALSE	JUN	48.5217	0	92	0	0.996159	FALSE	0	JUN	8456	0.266603
1.53804	0.0215683	0.650177	0.385499	86	3	FALSE	HSP90AB1	46.4884	0	86	0	0.995955	FALSE	0	HSP90AB1	10348	0.254035
1.3587	0.054848	0.736	0.298391	119	3	FALSE	AKT1	42.1681	0	119	0	0.997303	FALSE	0	AKT1	20488	0.231647
1.28261	0.104565	0.779661	0.247551	133	3	FALSE	TNF	38.3835	0	133	0	0.997875	FALSE	0	TNF	31094	0.209746
1.31522	0.0894051	0.760331	0.274159	126	2	FALSE	GAPDH	40.3492	0	126	0	0.99763	FALSE	0	GAPDH	26712	0.219289
1.47826	0.0174625	0.676471	0.394488	98	3	FALSE	BCL2	47.7857	0	98	0	0.996404	FALSE	0	BCL2	9954	0.262559
1.5	0.0335424	0.666667	0.352501	93	3	FALSE	SRC	45.3656	0	93	0	0.996241	FALSE	0	SRC	12576	0.247899
1.71196	0.0172566	0.584127	0.454282	53	2	FALSE	ACE	51.8302	0	53	0	0.994647	FALSE	0	ACE	10288	0.281686
1.77174	0.00703349	0.564417	0.585624	44	3	FALSE	HMOX1	59.6818	0	44	0	0.994197	FALSE	0	HMOX1	3966	0.327922
1.75	0.0078723	0.571429	0.56383	48	3	FALSE	NR3C1	59.8958	0	48	0	0.994361	FALSE	0	NR3C1	5572	0.329098
1.56522	0.0116642	0.638889	0.425926	81	3	FALSE	MAPK3	49.8395	0	81	0	0.99575	FALSE	0	MAPK3	6486	0.272347
1.69565	0.00612635	0.589744	0.511981	59	3	FALSE	FGF2	54.7288	0	59	0	0.99477	FALSE	0	FGF2	3186	0.302369
1.625	0.00998942	0.615385	0.427767	71	3	FALSE	ICAM1	48.8028	0	71	0	0.995301	FALSE	0	ICAM1	5434	0.268147
1.7663	0.0103135	0.566154	0.446465	45	3	FALSE	REN	49.6	0	45	0	0.994238	FALSE	0	REN	5290	0.272527
1.77717	0.00655272	0.562691	0.484321	42	3	FALSE	CTSB	53.8095	0	42	0	0.994157	FALSE	0	CTSB	3086	0.294041
1.82065	0.00939548	0.549254	0.371429	35	3	FALSE	CYP3A4	43.6286	0	35	0	0.99383	FALSE	0	CYP3A4	5278	0.239717
1.56522	0.025905	0.638889	0.384877	81	3	FALSE	PTGS2	47.9753	0	81	0	0.99575	FALSE	0	PTGS2	12204	0.26216
1.53261	0.018261	0.652482	0.390003	87	3	FALSE	MMP9	47.5632	0	87	0	0.995995	FALSE	0	MMP9	8932	0.259908
1.82065	0.0100736	0.549254	0.556303	35	3	FALSE	ACE2	58.4571	0	35	0	0.99383	FALSE	0	ACE2	3578	0.32281
1.74457	0.010414	0.573209	0.434524	49	3	FALSE	PRKACA	50.8367	0	49	0	0.994402	FALSE	0	PRKACA	4446	0.280753
